# Supplementary material for: Quantitative sequencing using BID-seq uncovers abundant pseudouridines in mammalian mRNA at base resolution
Source: Nat Biotechnol. 2022 Oct 27;41(3):344–54. doi: 10.1038/s41587-022-01505-w (PMC10017504; doi:10.1038/s41587-022-01505-w)
Supplement: Supplementary file 3 — Supplementary Tables 1–23. [file 41587_2022_1505_MOESM3_ESM.xlsx]

## Sheet: Supplementary Table 1
Supplementary Table 1
Calibration curve parameters
Motif	fit_A	fit_B	fit_R
AATAA	0.803556	0.0269547	0.67153
AATAC	0.891814	0.00239734	0.425121
AATAG	0.829284	0.00765051	0.549034
AATAT	0.793404	0.0221287	0.466968
AATCA	0.717866	0.017962	0.621632
AATCC	0.865478	0.0294285	0.603955
AATCG	0.709371	0.0378262	0.59593
AATCT	0.72061	0.0309565	0.620606
AATGA	0.648589	0.0326474	0.665498
AATGC	0.939487	0.00336269	0.0753379
AATGG	0.676266	0.0454799	0.605268
AATGT	0.584322	0.0280493	0.578338
AATTA	0.76436	0.00773887	0.510975
AATTC	0.905328	0.073846	0.558346
AATTG	0.845233	0.0956751	0.448162
AATTT	0.956742	0.0531773	0.250811
ACTAA	0.739742	0.0612197	0.716623
ACTAC	0.698363	0.086217	0.733507
ACTAG	0.636549	0.0888964	0.676946
ACTAT	0.672696	0.0658288	0.65945
ACTCA	0.687624	0.131724	0.710733
ACTCC	0.714142	0.151768	0.738603
ACTCG	0.591098	0.133937	0.685728
ACTCT	0.648239	0.122813	0.722214
ACTGA	0.65408	0.0821248	0.679139
ACTGC	0.487691	0.0718278	0.593524
ACTGG	0.610469	0.10593	0.586846
ACTGT	0.593695	0.061763	0.605254
ACTTA	0.826958	0.072218	0.542506
ACTTC	0.86251	0.0852033	0.585383
ACTTG	0.814148	0.131905	0.543449
ACTTT	0.875253	0.0906898	0.504129
AGTAA	0.860349	0.0380069	0.589757
AGTAC	0.866852	0.0224066	0.542312
AGTAG	0.868926	0.0137947	0.584371
AGTAT	0.854011	0.0339722	0.635356
AGTCA	0.778299	0.0194083	0.69996
AGTCC	0.754121	0.0166937	0.659501
AGTCG	0.617642	0.026022	0.699122
AGTCT	0.67894	0.048703	0.731327
AGTGA	0.551484	0.0666583	0.697303
AGTGC	0.624226	0.0681977	0.50408
AGTGG	0.617116	0.0725677	0.698579
AGTGT	0.479551	0.0332699	0.708806
AGTTA	0.772936	0.0389461	0.598984
AGTTC	0.812214	0.0830487	0.683578
AGTTG	0.708511	0.0770932	0.658585
AGTTT	0.929674	0.0700534	0.390007
ATTAA	0.801912	0.0349857	0.666176
ATTAC	0.815409	0.029898	0.626451
ATTAG	0.806242	0.0326306	0.522415
ATTAT	0.748355	0.0313447	0.671473
ATTCA	0.635821	0.0636226	0.738911
ATTCC	0.67151	0.11304	0.787421
ATTCG	0.476395	0.0815088	0.727843
ATTCT	0.700957	0.100178	0.761574
ATTGA	0.652922	0.0747744	0.691433
ATTGC	0.744029	0.120044	0.653011
ATTGG	0.767526	0.0875228	0.648509
ATTGT	0.694802	0.0958174	0.713306
ATTTA	0.751716	0.0440372	0.675209
ATTTC	0.917003	0.151161	0.672389
ATTTG	0.8781	0.119666	0.660732
ATTTT	0.787747	0.0855846	0.753298
CATAA	0.815737	0.0135929	0.627328
CATAC	0.908881	0.00102055	0.440595
CATAG	0.888421	0.0175046	0.440026
CATAT	0.835426	0.0147169	0.477799
CATCA	0.822623	0.0275965	0.598462
CATCC	0.872647	0.0298509	0.495538
CATCG	0.795396	0.0248057	0.525289
CATCT	0.783113	0.054976	0.66804
CATGA	0.61114	0.0425856	0.70327
CATGC	0.788125	1e-08	0.0241387
CATGG	0.70183	0.0693287	0.646145
CATGT	0.603	0.0533624	0.675712
CATTA	0.877593	0.0333103	0.526287
CATTC	0.897659	0.0945051	0.541126
CATTG	0.885532	0.133932	0.48589
CATTT	0.949547	0.0674131	0.263381
CCTAA	0.807664	0.0396756	0.708852
CCTAC	0.805528	0.027398	0.685156
CCTAG	0.710103	0.0540636	0.617303
CCTAT	0.708411	0.0395404	0.679296
CCTCA	0.657277	0.102829	0.646735
CCTCC	0.601261	0.124631	0.729607
CCTCG	0.508972	0.0780084	0.63379
CCTCT	0.544369	0.133449	0.667548
CCTGA	0.727383	0.0883096	0.646162
CCTGC	0.599132	0.0747749	0.495306
CCTGG	0.546926	0.0859854	0.583421
CCTGT	0.415836	0.0640264	0.564061
CCTTA	0.775992	0.0769259	0.699532
CCTTC	0.733576	0.17022	0.718784
CCTTG	0.799612	0.185522	0.622652
CCTTT	0.874569	0.0644836	0.515999
CGTAA	0.821651	0.0406556	0.625225
CGTAC	0.866374	0.0199869	0.556572
CGTAG	0.787622	0.0425622	0.511602
CGTAT	0.760747	0.0301147	0.56904
CGTCA	0.69228	0.0335782	0.623057
CGTCC	0.794436	0.027116	0.560051
CGTCG	0.499567	0.0478148	0.542394
CGTCT	0.61303	0.0619169	0.670033
CGTGA	0.533913	0.0334867	0.640049
CGTGC	0.503653	0.0636214	0.637513
CGTGG	0.447903	0.0892307	0.644885
CGTGT	0.253273	0.049648	0.662082
CGTTA	0.71213	0.0553897	0.635484
CGTTC	0.818463	0.111002	0.660555
CGTTG	0.869612	0.141592	0.628825
CGTTT	0.907724	0.0682198	0.475489
CTTAA	0.806167	0.0873336	0.667359
CTTAC	0.890606	0.10405	0.686034
CTTAG	0.823681	0.13044	0.641136
CTTAT	0.766146	0.0966033	0.69546
CTTCA	0.705915	0.106421	0.743683
CTTCC	0.835587	0.109099	0.724827
CTTCG	0.741589	0.110695	0.707921
CTTCT	0.79703	0.119298	0.723371
CTTGA	0.82201	0.189653	0.67265
CTTGC	0.749462	0.255772	0.626051
CTTGG	0.829504	0.123058	0.566059
CTTGT	0.80225	0.169485	0.658777
CTTTA	0.906863	0.110032	0.650641
CTTTC	0.843212	0.140735	0.732152
CTTTG	0.926031	0.146262	0.651898
CTTTT	0.837274	0.129763	0.770036
GATAA	0.654807	0.0261148	0.712601
GATAC	0.791931	0.0116905	0.626353
GATAG	0.818244	0.048065	0.608875
GATAT	0.694596	0.0208751	0.625038
GATCA	0.631908	0.0498369	0.60053
GATCC	0.708636	0.0532858	0.620745
GATCG	0.42744	0.0566315	0.586397
GATCT	0.251506	0.0365755	0.628033
GATGA	0.547651	0.0401661	0.650615
GATGC	0.873031	0.00337008	0.0674856
GATGG	0.522205	0.050344	0.645712
GATGT	0.568283	0.0408159	0.614099
GATTA	0.752564	0.0496175	0.567037
GATTC	0.768835	0.109024	0.660193
GATTG	0.797441	0.114211	0.610348
GATTT	0.878329	0.0451649	0.351359
GCTAA	0.645998	0.0934941	0.771259
GCTAC	0.6571	0.0884222	0.735433
GCTAG	0.674913	0.0657286	0.753504
GCTAT	0.65903	0.0968466	0.691204
GCTCA	0.673317	0.10121	0.598222
GCTCC	0.714358	0.135	0.596606
GCTCG	0.519415	0.103994	0.573384
GCTCT	0.759466	0.157485	0.579704
GCTGA	0.679011	0.0500336	0.751547
GCTGC	0.671624	0.0534077	0.676975
GCTGG	0.645685	0.109021	0.693616
GCTGT	0.561288	0.0549773	0.723796
GCTTA	0.769618	0.165199	0.730944
GCTTC	0.899542	0.209748	0.630386
GCTTG	0.680971	0.194442	0.678161
GCTTT	0.752117	0.148625	0.695427
GGTAA	0.609401	0.0433098	0.76219
GGTAC	0.678494	0.0527423	0.705869
GGTAG	0.710235	0.0442188	0.751252
GGTAT	0.531911	0.0791225	0.695639
GGTCA	0.682602	0.0501929	0.70705
GGTCC	0.685669	0.0578655	0.702526
GGTCG	0.57755	0.0516118	0.645387
GGTCT	0.546974	0.0701979	0.686335
GGTGA	0.583203	0.0559406	0.602205
GGTGC	0.401604	0.0674927	0.500205
GGTGG	0.543352	0.0542167	0.685889
GGTGT	0.612115	0.058748	0.594082
GGTTA	0.784624	0.0755409	0.653815
GGTTC	0.698792	0.15854	0.697675
GGTTG	0.82754	0.1157	0.644677
GGTTT	0.789248	0.0744655	0.584038
GTTAA	0.625375	0.0894026	0.731977
GTTAC	0.709437	0.0961156	0.733632
GTTAG	0.753602	0.142188	0.699994
GTTAT	0.733456	0.139554	0.710223
GTTCA	0.730869	0.085156	0.703172
GTTCC	0.50573	0.097641	0.752597
GTTCG	0.614904	0.11199	0.739002
GTTCT	0.527306	0.0989897	0.723058
GTTGA	0.514334	0.12416	0.69643
GTTGC	0.597429	0.141475	0.65331
GTTGG	0.651791	0.114975	0.639012
GTTGT	0.608198	0.158316	0.735708
GTTTA	0.722165	0.0737256	0.614233
GTTTC	0.747651	0.173421	0.715498
GTTTG	0.835673	0.134694	0.625473
GTTTT	0.649384	0.106713	0.771583
TATAA	0.829824	1e-08	0.68498
TATAC	0.934116	0.00378232	0.476761
TATAG	0.803106	0.00292724	0.455769
TATAT	0.809125	1.00201e-08	0.470273
TATCA	0.740757	0.0269929	0.632494
TATCC	0.822136	0.021579	0.4964
TATCG	0.721933	0.0388418	0.582196
TATCT	0.795641	0.0147463	0.585655
TATGA	0.591719	0.0330355	0.682116
TATGC	0.943319	0.00548759	0.0193096
TATGG	0.706383	0.0346932	0.593025
TATGT	0.649234	0.0362696	0.5863
TATTA	0.856479	0.0363857	0.382142
TATTC	0.901332	0.100792	0.556224
TATTG	0.915277	0.137675	0.500258
TATTT	0.95925	0.0282575	0.328397
TCTAA	0.753295	0.0370035	0.763335
TCTAC	0.684198	0.0214654	0.749005
TCTAG	0.716983	0.0512988	0.678453
TCTAT	0.658223	0.0429454	0.739305
TCTCA	0.651052	0.0817563	0.696173
TCTCC	0.625256	0.114055	0.746902
TCTCG	0.561008	0.0901941	0.70486
TCTCT	0.672421	0.101873	0.714443
TCTGA	0.627115	0.0946599	0.705657
TCTGC	0.537331	0.0810577	0.579177
TCTGG	0.55475	0.0654749	0.650983
TCTGT	0.668281	0.058253	0.63796
TCTTA	0.713621	0.0715434	0.747288
TCTTC	0.795233	0.267126	0.768344
TCTTG	0.758179	0.203192	0.690164
TCTTT	0.81408	0.0821632	0.687089
TGTAA	0.763066	0.0353647	0.670875
TGTAC	0.771304	0.0267559	0.548231
TGTAG	0.771881	0.0341479	0.632278
TGTAT	0.736478	0.0307559	0.657877
TGTCA	0.630481	0.0440694	0.658731
TGTCC	0.6935	0.0391914	0.717236
TGTCG	0.541616	0.0563669	0.71893
TGTCT	0.666761	0.0403756	0.762687
TGTGA	0.607721	0.0562048	0.710024
TGTGC	0.477686	0.0515844	0.579051
TGTGG	0.649805	0.0729131	0.68851
TGTGT	0.563003	0.0634099	0.705058
TGTTA	0.763694	0.0575441	0.614974
TGTTC	0.760271	0.102507	0.659592
TGTTG	0.841708	0.139242	0.690951
TGTTT	0.940852	0.0874754	0.488579
TTTAA	0.777049	0.0583173	0.688879
TTTAC	0.870693	0.0595592	0.689399
TTTAG	0.841842	0.0805064	0.610735
TTTAT	0.733269	0.0198841	0.720025
TTTCA	0.735717	0.0923236	0.711831
TTTCC	0.664928	0.0721276	0.756628
TTTCG	0.649848	0.120701	0.721597
TTTCT	0.724827	0.0991108	0.787087
TTTGA	0.652768	0.109761	0.74464
TTTGC	0.779136	0.126615	0.632616
TTTGG	0.792075	0.0861608	0.597125
TTTGT	0.776553	0.0965143	0.667861
TTTTA	0.792176	0.0473615	0.579459
TTTTC	0.81987	0.0991711	0.704661
TTTTG	0.963544	0.116903	0.55878
TTTTT	0.850931	0.0669688	0.748271

## Sheet: Supplementary Table 2
Supplementary Table 2
Ψ on HeLa 18S rRNA
rRNA	pos	Base	Frac by mass spec % (Taoka, M. et al)	Input_Deletion_1 %	Input_Deletion_2 %	Input_Deletion_Ave %	Treated_Deletion_1 %	Treated_Deletion_2 %	Treated_Deletion_Ave %	Frac_1 %	Frac_2 %	Frac_Ave %
18S	34	Ψ	100	0.254083	0.269542	0.261813	47.3404	45.2196	46.28	81.7916	79.9204	80.856
18S	36	Ψ	82	0.583942	0.886382	0.735162	10	18.6441	14.322	8.06256	37.0493	22.5559
18S	93	Ψ	87	0.248911	0.180723	0.214817	59.6586	58.1578	58.9082	99.4926	98.5896	99.0411
18S	105	Ψ	99	0.381033	0.114837	0.247935	56.5217	49.7436	53.1327	97.1738	93.1897	95.1817
18S	109	Ψ	99	0.666778	0.217474	0.442126	64.9891	66.3866	65.6878	99.9999	99.9999	99.9999
18S	119	Ψ	94	0.097696	0.162789	0.130243	49.1159	45.3477	47.2318	99.2751	98.0238	98.6494
18S	210	Ψ	83	1.37904	0.242718	0.810879	48.5426	53.4855	51.0141	99.9999	99.9999	99.9999
18S	218	Ψ	100	0.37594	0.129366	0.252653	64.986	67.3525	66.1693	99.9999	99.9999	99.9999
18S	296	Ψ	25	0.0629772	0.0461396	0.0545584	19.9959	22.9646	21.4802	52.3299	58.4042	55.367
18S	406	Ψ	87	0.236514	0.275862	0.256188	82.098	83.308	82.703	99.9999	99.9999	99.9999
18S	572	Ψ	97	0.256786	0.413467	0.335127	84.4523	85.8907	85.1715	99.9999	99.9999	99.9999
18S	609	Ψ	90	0.137552	0.0582185	0.097885	54.2895	53.7701	54.0298	90.8427	90.3497	90.5962
18S	649	Ψ	93	0.401768	0.108814	0.255291	6.81818	4.90196	5.86007	47.0443	37.8744	42.4594
18S	651	Ψ	93	0.30524	0.185744	0.245492	58.3893	50.7576	54.5734	99.9999	99.9999	99.9999
18S	681	Ψ	67	0.119485	0.10066	0.110072	58.6708	63.9037	61.2873	96.0512	98.9962	97.5237
18S	686	Ψ	95	0.0829999	0.115945	0.0994725	75.9409	81.1068	78.5238	99.9999	99.9999	99.9999
18S	801	Ψ	100	0.093633	0.107105	0.100369	65.4882	59.556	62.5221	99.2559	97.7863	98.5211
18S	814 & 815	Ψ	100100	1.79442	0.276413	1.03542	39.4737	40.6398	40.0567	93.4976	94.2527	93.8752
18S	822	Ψ	99	0.0959003	0.0809717	0.088436	24.8	29.1367	26.9683	59.5883	68.1475	63.8679
18S	863	Ψ	95	0.379529	0.205744	0.292636	70.8283	69.2209	70.0246	99.9999	99.9999	99.9999
18S	866	Ψ	88	0.135588	0.0408197	0.0882039	91.7287	91.7287	91.7287	99.9999	99.9999	99.9999
18S	897	Ψ	23	0.241287	0.181135	0.211211	17.2631	18.6725	17.9678	23.8901	28.0672	25.9787
18S	918	Ψ	42	0.199235	0.136962	0.168099	27.808	30.5134	29.1607	75.9738	79.0679	77.5209
18S	966	Ψ	89	0.142358	0.150421	0.14639	73.3662	74.6856	74.0259	98.6995	99.324	99.0118
18S	1004	Ψ	97	0.440567	0.255239	0.347903	82.0715	79.7314	80.9015	99.9999	99.9999	99.9999
18S	1045 & 1046	Ψ	92100	0.390568	0.273985	0.332277	71.5828	74.7783	73.1806	99.9999	99.9999	99.9999
18S	1056	Ψ	93	0.452203	0.198229	0.325216	90.736	89.6352	90.1856	99.9999	99.9999	99.9999
18S	1081	Ψ	94	0.490813	0.339271	0.415042	94.1427	94.0294	94.086	99.9999	99.9999	99.9999
18S	1136	Ψ	7	0.429468	0.369588	0.399528	9.56856	10.4464	10.0075	0	0	0
18S	1174	Ψ	100	0.284064	0.204082	0.244073	63.373	60.3731	61.873	99.9999	99.9999	99.9999
18S	1177	Ψ	100	0.213658	0.0938527	0.153755	60.8358	60.4938	60.6648	98.7446	98.6185	98.6816
18S	1232	Ψ	98	0.351185	0.332594	0.34189	18.3168	21.2011	19.759	46.4173	54.7193	50.5683
18S	1238	Ψ	97	0.282021	0.274801	0.278411	33.8384	37.2549	35.5466	65.6939	71.5203	68.6071
18S	1244	Ψ	100	0.577677	0.241387	0.409532	52.2222	46.4888	49.3555	84.2287	78.5217	81.3752
18S	1248	Ψ	100	7.02952	9.99628	8.5129	56.1308	52.3041	54.2175	90.1993	86.9695	88.5844
18S	1347	Ψ	98	0.430981	0.261069	0.346025	81.1207	78.8498	79.9852	99.9999	99.9999	99.9999
18S	1367	Ψ	98	0.143699	0.223614	0.183656	74.1736	75.1031	74.6383	99.9999	99.9999	99.9999
18S	1445	Ψ	90	0.14413	0.110092	0.127111	70.1641	74.1274	72.1457	99.9999	99.9999	99.9999
18S	1625	Ψ	79	0.333482	0.195567	0.264524	58.9433	54.514	56.7287	87.9879	84.4462	86.217
18S	1643	Ψ	96	0.179727	0.0524109	0.116069	38.2151	37.3063	37.7607	66.9034	65.6399	66.2717
18S	1692	Ψ	98	0.324761	0.207163	0.265962	69.219	68.9655	69.0923	99.9999	99.9999	99.9999
Full list of all U and Ψ on HeLa 18S rRNA
Criteria and cutoffs for RNA Ψ detection:
(1) The deletion rate above 5% (with deletion count above 5) in BID-seq libraries;
(2) The deletion rate below 1% in ‘Input’ libraries;
(3) Total reads coverage depth above 20 in both BID-seq and ‘Input’ libraries;
(4) The deletion rate above 1.5-fold over background in any given sequence motif (defined as the deletion rates detected from RNA probes containing 0% Ψ, as in Supplementary Fig. 1c);
(5) We excluded sites tend to be false positives, specifically uracil sites at the neighboring nucleotide 3’ or 5’ to the known Ψ sites.
rRNA	pos	Base	Details	Ψ position (Taoka, M. et al)	Frac by mass spec %	Input_Deletion_1 %	Input_Deletion_2 %	Input_Deletion_Ave %	Treated_Deletion_1 %	Treated_Deletion_2 %	Treated_Deletion_Ave %	Motif centered by Ψ					Frac_1 %	Frac_2 %	Frac_Ave %
18S	1	U	Assigned as U, because of not satisfying criterion (1).			0	0	0	0	0	0	U	U	U	A	C	0	0	0
18S	5	U	Assigned as U, because of not satisfying criterion (1).			0.0464253	0	0.0232126	0.477555	0.407925	0.44274	C	C	U	G	G	0	0	0
18S	8	U	Assigned as U, because of not satisfying criterion (1).			0	0	0	0	0	0	G	G	U	U	G	0	0	0
18S	9	U	Assigned as U, because of not satisfying criterion (1).			0.0977517	0	0.0488759	1.27517	1.00587	1.14052	G	U	U	G	A	0	0	0
18S	12	U	Assigned as U, because of not satisfying criterion (1).			0.0914355	0.510204	0.30082	0.129955	0	0.0649773	G	A	U	C	C	0	0	0
18S	15	U	Assigned as U, because of not satisfying criterion (1).			0.0290782	0	0.0145391	0.0639795	0.196618	0.130299	C	C	U	G	C	0	0	0
18S	21	U	Assigned as U, because of not satisfying criterion (1).			0.202511	0.170358	0.186434	0.207254	0.0651042	0.136179	A	G	U	A	G	0	0	0
18S	26	U	Assigned as U, because of not satisfying criterion (1).			0.352526	0	0.176263	0	0.65703	0.328515	C	A	U	A	U	0	0	0
18S	28	U	Assigned as U, because of not satisfying criterion (1).			0.0384763	0	0.0192382	2.87081	2.55319	2.712	U	A	U	G	C	0	0	0
18S	31	U	Assigned as U, because of not satisfying criterion (1).			0.0376932	0	0.0188466	0	0	0	G	C	U	U	G	0	0	0
18S	32	U	Assigned as U, because of not satisfying criterion (1) and (5).			0.226672	0.314136	0.270404	2.15517	3.47072	2.81294	C	U	U	G	U	0	0	0
18S	34	Ψ	Assigned as Ψ, based on criteria (1) ~ (5).	34	100	0.254083	0.269542	0.261813	47.3404	45.2196	46.28	U	G	U	C	U	81.7916	79.9204	80.856
18S	36	Ψ	Assigned as Ψ, based on criteria (1) ~ (5).	36	82	0.583942	0.886382	0.735162	10	18.6441	14.322	U	C	U	C	A	8.06256	37.0493	22.5559
18S	43	U	Assigned as U, because of not satisfying criterion (1).			0.0304507	0	0.0152253	0.134048	0.0698324	0.10194	G	A	U	U	A	0	0	0
18S	44	U	Assigned as U, because of not satisfying criterion (1).			0.149031	0	0.0745156	0.959233	0.94399	0.951611	A	U	U	A	A	0	0	0
18S	51	U	Assigned as U, because of not satisfying criterion (1).			0.14979	0.323625	0.236707	0.370645	0.210261	0.290453	C	A	U	G	C	0	0	0
18S	55	U	Assigned as U, because of not satisfying criterion (1).			0.253539	0.115707	0.184623	0.274223	0.438837	0.35653	C	A	U	G	U	0	0	0
18S	57	U	Assigned as U, because of not satisfying criterion (1).			0.212917	0.13844	0.175679	0.35791	0.724002	0.540956	U	G	U	C	U	0	0	0
18S	59	U	Assigned as U, because of not satisfying criterion (1).			0.107527	0	0.0537634	0.367872	0.324056	0.345964	U	C	U	G	A	0	0	0
18S	63	U	Assigned as U, because of not satisfying criterion (1).			0.345288	0.060015	0.202652	0.732845	0.763571	0.748208	A	G	U	A	C	0	0	0
18S	76	U	Assigned as U, because of not satisfying criterion (1).			0.0525841	0.0116117	0.0320979	0.349173	0.29997	0.324571	G	G	U	A	C	0	0	0
18S	81	U	Assigned as U, because of not satisfying criterion (1).			0.0847937	0.0239063	0.05435	0.611933	0.721101	0.666517	A	G	U	G	A	0	0	0
18S	87	U	Assigned as U, because of not satisfying criterion (1).			0.086881	0	0.0434405	0.163896	0.249105	0.2065	A	C	U	G	C	0	0	0
18S	93	Ψ	Assigned as Ψ, based on criteria (1) ~ (5).	93	87	0.248911	0.180723	0.214817	59.6586	58.1578	58.9082	A	A	U	G	G	99.4926	98.5896	99.0411
18S	97	U	Assigned as U, because of not satisfying criterion (1).			0.274574	0.0638468	0.169211	0.737101	0.131234	0.434167	G	C	U	C	A	0	0	0
18S	100	U	Assigned as U, because of not satisfying criterion (1).			0.0244858	0.0138735	0.0191796	0	0	0	C	A	U	U	A	0	0	0
18S	101	U	Assigned as U, because of not satisfying criterion (1).			0.329722	0.0806668	0.205194	0	0.190114	0.095057	A	U	U	A	A	0	0	0
18S	105	Ψ	Assigned as Ψ, based on criteria (1) ~ (5).	105	99	0.381033	0.114837	0.247935	56.5217	49.7436	53.1327	A	A	U	C	A	97.1738	93.1897	95.1817
18S	109	Ψ	Assigned as Ψ, based on criteria (1) ~ (5).	109	99	0.666778	0.217474	0.442126	64.9891	66.3866	65.6878	A	G	U	U	A	99.9999	99.9999	99.9999
18S	109	U	Assigned as U, because of not satisfying criterion (1) and (5).			0.0518224	0.0298448	0.0408336	1.41643	2.17822	1.79732	A	G	U	U	A	0	0	0
18S	112	U	Assigned as U, because of not satisfying criterion (1).			0.337064	0.0174034	0.177233	1.01476	1.05857	1.03667	U	A	U	G	G	0	0	0
18S	115	U	Assigned as U, because of not satisfying criterion (1).			0.0100271	0	0.00501354	0.0495295	0	0.0247647	G	G	U	U	C	0	0	0
18S	116	U	Assigned as U, because of not satisfying criterion (1).			0.301146	0.0436967	0.172422	1.16631	0.907618	1.03696	G	U	U	C	C	0	0	0
18S	119	Ψ	Assigned as Ψ, based on criteria (1) ~ (5).	119	94	0.097696	0.162789	0.130243	49.1159	45.3477	47.2318	C	C	U	U	U	99.2751	98.0238	98.6494
18S	120	U	Assigned as U, because of not satisfying criterion (1).			0.068156	0.0129971	0.0405766	0.187066	0.186645	0.186855	C	U	U	U	G	0	0	0
18S	121	U	Assigned as U, because of not satisfying criterion (1).			0.0566011	0.0507292	0.0536652	0.0429923	0.0684463	0.0557193	U	U	U	G	G	0	0	0
18S	124	U	Assigned as U, because of not satisfying criterion (1).			0.114501	0.0310926	0.0727969	0.342775	0.439779	0.391277	G	G	U	C	G	0	0	0
18S	128	U	Assigned as U, because of not satisfying criterion (1).			0.171191	0.0844928	0.127842	0.936252	0.899393	0.917823	G	C	U	C	G	0	0	0
18S	132	U	Assigned as U, because of not satisfying criterion (1).			0.257577	0.130339	0.193958	1.26055	1.47614	1.36834	G	C	U	C	C	0	0	0
18S	135	U	Assigned as U, because of not satisfying criterion (1).			0.196911	0.1172	0.157056	1.70563	1.81285	1.75924	C	C	U	C	U	0	0	0
18S	137	U	Assigned as U, because of not satisfying criterion (1).			0.227503	0.130589	0.179046	1.57075	1.45426	1.51251	U	C	U	C	C	0	0	0
18S	140	U	Assigned as U, because of not satisfying criterion (1).			0.205245	0.0858332	0.145539	0.694288	0.670345	0.682316	C	C	U	A	C	0	0	0
18S	143	U	Assigned as U, because of not satisfying criterion (1).			0.256596	0.0610824	0.158839	3.56666	3.60277	3.58472	A	C	U	U	G	0	0	0
18S	144	U	Assigned as U, because of not satisfying criterion (1).			0.12995	0.0401639	0.0850568	0.268281	0.148002	0.208142	C	U	U	G	G	0	0	0
18S	148	U	Assigned as U, because of not satisfying criterion (1).			0.117263	0.045123	0.0811932	1.10741	1.06016	1.08378	G	A	U	A	A	0	0	0
18S	152	U	Assigned as U, because of not satisfying criterion (1).			0.0467685	0.0324675	0.039618	0.809795	0.837074	0.823435	A	C	U	G	U	0	0	0
18S	154	U	Assigned as U, because of not satisfying criterion (1).			0.0415917	0.0180291	0.0298104	0.558177	0.738239	0.648208	U	G	U	G	G	0	0	0
18S	157	U	Assigned as U, because of not satisfying criterion (1).			0.055151	0.00367	0.0294105	0.488104	0.362544	0.425324	G	G	U	A	A	0	0	0
18S	160	U	Assigned as U, because of not satisfying criterion (1).			0.00936305	0.00739	0.00837652	0.041016	0.0298567	0.0354364	A	A	U	U	C	0	0	0
18S	161	U	Assigned as U, because of not satisfying criterion (1).			0.0354571	0.00374	0.0195986	0.165788	0.289928	0.227858	A	U	U	C	U	0	0	0
18S	163	U	Assigned as U, because of not satisfying criterion (1).			0.0548151	0.0154512	0.0351331	0.690793	0.724231	0.707512	U	C	U	A	G	0	0	0
18S	169	U	Assigned as U, because of not satisfying criterion (1).			0.116184	0.0173709	0.0667774	0.31874	0.324777	0.321759	G	C	U	A	A	0	0	0
18S	172	U	Assigned as U, because of not satisfying criterion (1).			0.0483304	0.0092	0.0287652	0.259619	0.257165	0.258392	A	A	U	A	C	0	0	0
18S	176	U	Assigned as U, because of not satisfying criterion (1).			0.0917499	0.0240523	0.0579011	0.50558	0.5229	0.51424	C	A	U	G	C	0	0	0
18S	189	U	Assigned as U, because of not satisfying criterion (1).			0.198238	0.0592217	0.12873	1.56204	1.51909	1.54056	G	C	U	G	A	0	0	0
18S	197	U	Assigned as U, because of not satisfying criterion (1).			0.224542	0.126084	0.175313	2.36144	2.15733	2.25938	C	C	U	U	C	0	0	0
18S	198	U	Assigned as U, because of not satisfying criterion (1).			0.330437	0.068271	0.199354	0.355797	0.240994	0.298396	C	U	U	C	G	0	0	0
18S	210	Ψ	Assigned as Ψ, based on criteria (1) ~ (5).	210	83	1.37904	0.242718	0.810879	48.5426	53.4855	51.0141	G	A	U	G	C	99.9999	99.9999	99.9999
18S	214	U	Assigned as U, because of not satisfying criterion (1).			0.526316	0.166667	0.346491	0.762389	1.29076	1.02657	C	G	U	G	C	0	0	0
18S	218	Ψ	Assigned as Ψ, based on criteria (1) ~ (5).	218	100	0.37594	0.129366	0.252653	64.986	67.3525	66.1693	C	A	U	U	U	99.9999	99.9999	99.9999
18S	219	U	Assigned as U, because of not satisfying criterion (1).			0.136116	0.0589971	0.0975566	1.24688	0.835322	1.0411	A	U	U	U	A	0	0	0
18S	220	U	Assigned as U, because of not satisfying criterion (1).			0.39267	0.114155	0.253413	0.880282	0.433651	0.656967	U	U	U	A	U	0	0	0
18S	222	U	Assigned as U, because of not satisfying criterion (1).			0.117739	0	0.0588697	0.37594	0.740284	0.558112	U	A	U	C	A	0	0	0
18S	227	U	Assigned as U, because of not satisfying criterion (1).			0.21747	0	0.108735	0.949094	0.617829	0.783461	G	A	U	C	A	0	0	0
18S	242	U	Assigned as U, because of not satisfying criterion (1).			0.187266	0.0409836	0.114125	0.712897	0.367279	0.540088	G	G	U	C	A	0	0	0
18S	250	U	Assigned as U, because of not satisfying criterion (1).			0.1868	0.0868432	0.136821	1.47162	1.12045	1.29603	C	C	U	C	U	0	0	0
18S	252	U	Assigned as U, because of not satisfying criterion (1).			0.206612	0.0497265	0.128169	1.30168	1.12402	1.21285	U	C	U	C	C	0	0	0
18S	285	U	Assigned as U, because of not satisfying criterion (1).			0.0401741	0	0.020087	0.0514073	0.0542103	0.0528088	G	C	U	U	U	0	0	0
18S	286	U	Assigned as U, because of not satisfying criterion (1).			0	0	0	0	0.0164163	0.00820816	C	U	U	U	G	0	0	0
18S	287	U	Assigned as U, because of not satisfying criterion (1).			0.255611	0.201946	0.228778	2.87849	2.84611	2.8623	U	U	U	G	G	0	0	0
18S	290	U	Assigned as U, because of not satisfying criterion (1).			0.0531284	0.0155885	0.0343585	1.2389	1.1943	1.2166	G	G	U	G	A	0	0	0
18S	294	U	Assigned as U, because of not satisfying criterion (1).			0.0508488	0	0.0254244	1.30173	1.77366	1.5377	A	C	U	C	U	0	0	0
18S	296	Ψ	Assigned as Ψ, based on criteria (1) ~ (5).	296	25	0.0629772	0.0461396	0.0545584	19.9959	22.9646	21.4802	U	C	U	A	G	52.3299	58.4042	55.367
18S	300	U	Assigned as U, because of not satisfying criterion (1).			0.0405992	0.0159515	0.0282754	1.00631	0.792535	0.899424	G	A	U	A	A	0	0	0
18S	305	U	Assigned as U, because of not satisfying criterion (1).			0.0558841	0.0480307	0.0519574	0.649734	0.896608	0.773171	C	C	U	C	G	0	0	0
18S	314	U	Assigned as U, because of not satisfying criterion (1).			0.127331	0.0519391	0.0896352	0.238813	0.292083	0.265448	G	A	U	C	G	0	0	0
18S	328	U	Assigned as U, because of not satisfying criterion (1).			0.24837	0	0.124185	2.64931	2.91877	2.78404	C	G	U	G	G	0	0	0
18S	344	U	Assigned as U, because of not satisfying criterion (1).			0.264201	0	0.1321	0.853549	1.13079	0.99217	C	A	U	U	C	0	0	0
18S	345	U	Assigned as U, because of not satisfying criterion (1).			0.092564	0.138735	0.115649	0.123482	0.0508971	0.0871896	A	U	U	C	G	0	0	0
18S	352	U	Assigned as U, because of not satisfying criterion (1).			0.129702	0.0256937	0.0776977	0.302814	0.461234	0.382024	C	G	U	C	U	0	0	0
18S	354	U	Assigned as U, because of not satisfying criterion (1).			0.162955	0	0.0814775	0.515654	0.617284	0.566469	U	C	U	G	C	0	0	0
18S	359	U	Assigned as U, because of not satisfying criterion (1).			0.213285	0.0563539	0.134819	0.607903	0.673623	0.640763	C	C	U	A	U	0	0	0
18S	361	U	Assigned as U, because of not satisfying criterion (1).			0.244798	0.0299401	0.137369	0.600472	0.317855	0.459163	U	A	U	C	A	0	0	0
18S	366	U	Assigned as U, because of not satisfying criterion (1).			0.098256	0	0.049128	0.162668	0.146354	0.154511	A	C	U	U	U	0	0	0
18S	367	U	Assigned as U, because of not satisfying criterion (1).			0.0383877	0	0.0191939	0.0433557	0	0.0216779	C	U	U	U	C	0	0	0
18S	368	U	Assigned as U, because of not satisfying criterion (4).			0.268371	0.271318	0.269844	5.1698	4.99726	5.08353	U	U	U	C	G	0	0	0
18S	372	U	Assigned as U, because of not satisfying criterion (1).			0.177014	0.190114	0.183564	0.633847	0.629096	0.631472	G	A	U	G	G	0	0	0
18S	375	U	Assigned as U, because of not satisfying criterion (1).			0.166746	0	0.083373	0.300481	0.390232	0.345356	G	G	U	A	G	0	0	0
18S	378	U	Assigned as U, because of not satisfying criterion (1).			0.170878	0	0.0854388	0.176748	0.197897	0.187323	A	G	U	C	G	0	0	0
18S	384	U	Assigned as U, because of not satisfying criterion (1).			0.1858	0.0775494	0.131675	0.524374	0.424178	0.474276	C	G	U	G	C	0	0	0
18S	388	U	Assigned as U, because of not satisfying criterion (1).			0.200602	0.0651678	0.132885	0.403714	0.560617	0.482165	C	C	U	A	C	0	0	0
18S	393	U	Assigned as U, because of not satisfying criterion (1).			0.251622	0.183679	0.217651	0.233964	0.478416	0.35619	C	A	U	G	G	0	0	0
18S	396	U	Assigned as U, because of not satisfying criterion (1).			0.0891067	0.0236407	0.0563737	0.650437	0.966851	0.808644	G	G	U	G	A	0	0	0
18S	406	Ψ	Assigned as Ψ, based on criteria (1) ~ (5).	406	87	0.236514	0.275862	0.256188	82.098	83.308	82.703	G	G	U	G	A	99.9999	99.9999	99.9999
18S	416	U	Assigned as U, because of not satisfying criterion (1).			0.218269	0.0187021	0.118486	0.477707	0.501685	0.489696	A	A	U	C	A	0	0	0
18S	422	U	Assigned as U, because of not satisfying criterion (1).			0.0555556	0	0.0277778	0.0727726	0.047403	0.0600878	G	G	U	U	C	0	0	0
18S	423	U	Assigned as U, because of not satisfying criterion (1).			0.133156	0.0210305	0.0770931	1.48669	1.49234	1.48952	G	U	U	C	G	0	0	0
18S	427	U	Assigned as U, because of not satisfying criterion (1).			0.0680478	0	0.0340239	1.19638	1.20171	1.19905	G	A	U	U	C	0	0	0
18S	428	U	Assigned as U, because of not satisfying criterion (1).			0.0148998	0.0216403	0.0182701	0.0770614	0.0626959	0.0698787	A	U	U	C	C	0	0	0
18S	443	U	Assigned as U, because of not satisfying criterion (1).			0.221963	0.049554	0.135758	0.246124	0.35155	0.298837	C	C	U	G	A	0	0	0
18S	454	U	Assigned as U, because of not satisfying criterion (1).			0.282258	0.178147	0.230203	0.792079	0.724938	0.758509	G	C	U	A	C	0	0	0
18S	461	U	Assigned as U, because of not satisfying criterion (1).			0.211045	0.094697	0.152871	0.367872	0.38636	0.377116	C	A	U	C	C	0	0	0
18S	487	U	Assigned as U, because of not satisfying criterion (1).			0.138953	0.0419815	0.0904674	1.38274	1.25921	1.32098	A	A	U	U	A	0	0	0
18S	488	U	Assigned as U, because of not satisfying criterion (1).			0.0863931	0.040833	0.063613	0.155925	0.0877706	0.121848	A	U	U	A	C	0	0	0
18S	495	U	Assigned as U, because of not satisfying criterion (1).			0.237389	0	0.118694	1.30388	1.19048	1.24718	A	C	U	C	C	0	0	0
18S	511	U	Assigned as U, because of not satisfying criterion (1).			0.17939	0.0150376	0.0972138	0.371129	0.468511	0.41982	G	G	U	A	G	0	0	0
18S	514	U	Assigned as U, because of not satisfying criterion (1).			0.323342	0	0.161671	2.38209	2.34746	2.36478	A	G	U	G	A	0	0	0
18S	524	U	Assigned as U, because of not satisfying criterion (1).			0.161358	0.0315657	0.0964617	1.15331	0.931344	1.04233	A	A	U	A	A	0	0	0
18S	530	U	Assigned as U, because of not satisfying criterion (1).			0.0559996	0.0342524	0.045126	0.143551	0.150447	0.146999	A	A	U	A	C	0	0	0
18S	538	U	Assigned as U, because of not satisfying criterion (1).			0.0966282	0.0405927	0.0686104	0.805416	0.861204	0.83331	A	C	U	C	U	0	0	0
18S	540	U	Assigned as U, because of not satisfying criterion (1).			0.0116462	0	0.00582309	0.11919	0.183352	0.151271	U	C	U	U	U	0	0	0
18S	541	U	Assigned as U, because of not satisfying criterion (1).			0.0066921	0	0.00334605	0.0285633	0	0.0142816	C	U	U	U	C	0	0	0
18S	542	U	Assigned as U, because of not satisfying criterion (1).			0.197542	0.252757	0.22515	3.50154	3.55422	3.52788	U	U	U	C	G	0	0	0
18S	551	U	Assigned as U, because of not satisfying criterion (1).			0.05437	0.0330797	0.0437249	0.275827	0.218194	0.247011	C	C	U	G	U	0	0	0
18S	553	U	Assigned as U, because of not satisfying criterion (1).			0.133529	0	0.0667646	0.0258665	0.139349	0.0826075	U	G	U	A	A	0	0	0
18S	556	U	Assigned as U, because of not satisfying criterion (1).			0.0296033	0.0811359	0.0553696	0	0.041365	0.0206825	A	A	U	U	G	0	0	0
18S	557	U	Assigned as U, because of not satisfying criterion (1).			0.170675	0.0418585	0.106267	1.61943	1.27844	1.44894	A	U	U	G	G	0	0	0
18S	562	U	Assigned as U, because of not satisfying criterion (1).			0.200987	0.196367	0.198677	0.62724	0.840572	0.733906	A	A	U	G	A	0	0	0
18S	566	U	Assigned as U, because of not satisfying criterion (1).			0.221386	0	0.110693	1.00059	0.637181	0.818885	A	G	U	C	C	0	0	0
18S	571	U	Assigned as U, because of not satisfying criterion (1).			0.0896325	0.0609385	0.0752855	0.213675	0.0664011	0.140038	A	C	U	U	U	0	0	0
18S	572	Ψ	Assigned as Ψ, based on criteria (1) ~ (5).	572	97	0.256786	0.413467	0.335127	84.4523	85.8907	85.1715	C	U	U	U	A	99.9999	99.9999	99.9999
18S	573	U	Assigned as U, because of not satisfying criterion (1).			0.107991	0	0.0539957	0.284091	0.455927	0.370009	U	U	U	A	A	0	0	0
18S	577	U	Assigned as U, because of not satisfying criterion (1).			0.143421	0.0489237	0.0961721	1.23648	0.463822	0.850149	A	A	U	C	C	0	0	0
18S	580	U	Assigned as U, because of not satisfying criterion (1).			0.04111	0.0385356	0.0398228	0	0.1287	0.0643501	C	C	U	U	U	0	0	0
18S	581	U	Assigned as U, because of not satisfying criterion (1).			0.217938	0.160411	0.189174	1.94833	1.72634	1.83733	C	U	U	U	A	0	0	0
18S	582	U	Assigned as U, because of not satisfying criterion (1).			0.0444708	0.0269906	0.0357307	0	0	0	U	U	U	A	A	0	0	0
18S	591	U	Assigned as U, because of not satisfying criterion (1).			0.0687961	0.0397219	0.054259	0.341297	0.394298	0.367797	G	A	U	C	C	0	0	0
18S	595	U	Assigned as U, because of not satisfying criterion (1).			0.0516307	0.0366703	0.0441505	0.92415	0.898321	0.911235	C	A	U	U	G	0	0	0
18S	596	U	Assigned as U, because of not satisfying criterion (1).			0.0429	0	0.02145	0.0348614	0.0648508	0.0498561	A	U	U	G	G	0	0	0
18S	607	U	Assigned as U, because of not satisfying criterion (1).			0.125686	0	0.0628428	0.703675	0.821049	0.762362	A	G	U	C	U	0	0	0
18S	609	Ψ	Assigned as Ψ, based on criteria (1) ~ (5).	609	90	0.137552	0.0582185	0.097885	54.2895	53.7701	54.0298	U	C	U	G	G	90.8427	90.3497	90.5962
18S	612	U	Assigned as U, because of not satisfying criterion (1).			0.251969	0.0642811	0.158125	1.28297	1.15213	1.21755	G	G	U	G	C	0	0	0
18S	627	U	Assigned as U, because of not satisfying criterion (1).			0.695955	0.0454959	0.370725	0.179372	0.175901	0.177637	G	G	U	A	A	0	0	0
18S	630	U	Assigned as U, because of not satisfying criterion (1).			0.0500751	0	0.0250376	0	0.109709	0.0548546	A	A	U	U	C	0	0	0
18S	631	U	Assigned as U, because of not satisfying criterion (1).			0.573514	0	0.286757	1.75439	0.796813	1.2756	A	U	U	C	C	0	0	0
18S	637	U	Assigned as U, because of not satisfying criterion (1).			0.707291	0.170503	0.438897	0.704225	0.818331	0.761278	G	C	U	C	C	0	0	0
18S	642	U	Assigned as U, because of not satisfying criterion (1).			1.0661	0.149105	0.607602	0.555556	0.630517	0.593036	A	A	U	A	G	0	0	0
18S	647	U	Assigned as U, because of not satisfying criterion (1).			0.516097	0.10142	0.308759	1.0989	0.515464	0.807183	C	G	U	A	U	0	0	0
18S	649	Ψ	Assigned as Ψ, based on criteria (1) ~ (5).	649	93	0.401768	0.108814	0.255291	6.81818	4.90196	5.86007	U	A	U	A	U	47.0443	37.8744	42.4594
18S	651	Ψ	Assigned as Ψ, based on criteria (1) ~ (5).	651	93	0.30524	0.185744	0.245492	58.3893	50.7576	54.5734	U	A	U	U	A	99.9999	99.9999	99.9999
18S	652	U	Assigned as U, because of not satisfying criterion (1).			0.175271	0.0650759	0.120173	3.69004	2.21729	2.95367	A	U	U	A	A	0	0	0
18S	657	U	Assigned as U, because of not satisfying criterion (1).			0	0	0	0.0719424	0.0466853	0.0593139	A	G	U	U	G	0	0	0
18S	658	U	Assigned as U, because of not satisfying criterion (1).			0.156052	0.0709925	0.113522	2.45796	1.81665	2.1373	G	U	U	G	C	0	0	0
18S	661	U	Assigned as U, because of not satisfying criterion (1).			0.188525	0.118708	0.153617	1.34506	0.881356	1.11321	G	C	U	G	C	0	0	0
18S	666	U	Assigned as U, because of not satisfying criterion (1).			0.154865	0.0359939	0.0954294	0.217313	0.321913	0.269613	A	G	U	U	A	0	0	0
18S	667	U	Assigned as U, because of not satisfying criterion (1).			0.0347671	0.00857	0.0216685	0	0	0	G	U	U	A	A	0	0	0
18S	675	U	Assigned as U, because of not satisfying criterion (1).			0.0436667	0.0210084	0.0323375	0.435667	0.382793	0.40923	G	C	U	C	G	0	0	0
18S	678	U	Assigned as U, because of not satisfying criterion (1).			0.0530864	0.024754	0.0389202	0.188628	0.120815	0.154722	C	G	U	A	G	0	0	0
18S	681	Ψ	Assigned as Ψ, based on criteria (1) ~ (5).	681	67	0.119485	0.10066	0.110072	58.6708	63.9037	61.2873	A	G	U	U	G	96.0512	98.9962	97.5237
18S	681	U	Assigned as U, because of not satisfying criterion (1) and (5).			0.0198948	0	0.00994742	1.37493	1.5095	1.44222	A	G	U	U	G	0	0	0
18S	686	Ψ	Assigned as Ψ, based on criteria (1) ~ (5).	686	95	0.0829999	0.115945	0.0994725	75.9409	81.1068	78.5238	G	A	U	C	U	99.9999	99.9999	99.9999
18S	688	U	Assigned as U, because of not satisfying criterion (1).			0.00310087	0	0.00155044	0.024728	0	0.012364	U	C	U	U	G	0	0	0
18S	689	U	Assigned as U, because of not satisfying criterion (1).			0.0422654	0.0166583	0.0294619	0.556766	0.474909	0.515837	C	U	U	G	G	0	0	0
18S	706	U	Assigned as U, because of not satisfying criterion (1).			0.534581	0.164786	0.349684	0.403063	0.465008	0.434036	G	G	U	C	C	0	0	0
18S	732	U	Assigned as U, because of not satisfying criterion (1).			0.341006	0.292398	0.316702	0.819672	0.561122	0.690397	C	G	U	C	C	0	0	0
18S	742	U	Assigned as U, because of not satisfying criterion (1).			0.167691	0.0331345	0.100413	0	0.0596125	0.0298063	C	C	U	U	G	0	0	0
18S	743	U	Assigned as U, because of not satisfying criterion (1).			0.267237	0.162813	0.215025	1.84114	1.82284	1.83199	C	U	U	G	C	0	0	0
18S	747	U	Assigned as U, because of not satisfying criterion (1).			0.0911993	0.0625586	0.076879	2.12672	1.71089	1.9188	C	C	U	C	U	0	0	0
18S	749	U	Assigned as U, because of not satisfying criterion (1).			0.171527	0	0.0857633	1.1045	0.912281	1.00839	U	C	U	C	G	0	0	0
18S	760	U	Assigned as U, because of not satisfying criterion (1).			0.191058	0.031407	0.111233	0.526316	0.546448	0.536382	C	C	U	C	G	0	0	0
18S	764	U	Assigned as U, because of not satisfying criterion (1).			0.335696	0.1998	0.267748	1.43824	1.07501	1.25663	G	A	U	G	C	0	0	0
18S	767	U	Assigned as U, because of not satisfying criterion (1).			0.179469	0.0713521	0.12541	0.99481	0.946832	0.970821	G	C	U	C	U	0	0	0
18S	769	U	Assigned as U, because of not satisfying criterion (1).			0.036036	0	0.018018	0.0454752	0.100025	0.0727501	U	C	U	U	A	0	0	0
18S	770	U	Assigned as U, because of not satisfying criterion (1).			0.151286	0.120434	0.13586	1.44928	1.63892	1.5441	C	U	U	A	G	0	0	0
18S	774	U	Assigned as U, because of not satisfying criterion (1).			0.200481	0.153374	0.176928	0.644468	0.722752	0.68361	G	C	U	G	A	0	0	0
18S	778	U	Assigned as U, because of not satisfying criterion (1).			0.330275	0.180288	0.255282	0.239664	0.733185	0.486425	A	G	U	G	U	0	0	0
18S	780	U	Assigned as U, because of not satisfying criterion (1).			0.13089	0.21978	0.175335	0.17321	0.248834	0.211022	U	G	U	C	C	0	0	0
18S	799	U	Assigned as U, because of not satisfying criterion (1).			0.117288	0	0.0586441	0	0.477099	0.23855	C	G	U	U	U	0	0	0
18S	801	Ψ	Assigned as Ψ, based on criteria (1) ~ (5).	801	100	0.093633	0.107105	0.100369	65.4882	59.556	62.5221	U	U	U	A	C	99.2559	97.7863	98.5211
18S	801	U	Assigned as U, because of not satisfying criterion (1).			0.0236295	0	0.0118147	0.224719	0.258732	0.241726	U	U	U	A	C	0	0	0
18S	804	U	Assigned as U, because of not satisfying criterion (1).			0.0447327	0	0.0223664	0	0	0	A	C	U	U	U	0	0	0
18S	805	U	Assigned as U, because of not satisfying criterion (1).			0	0	0	0.540541	0.243309	0.391925	C	U	U	U	G	0	0	0
18S	806	U	Assigned as U, because of not satisfying criterion (1).			0.282732	0	0.141366	0	1.7284	0.864198	U	U	U	G	A	0	0	0
18S	814 & 815	Ψ	Assigned as Ψ, based on criteria (1) ~ (5).	814 & 815	100100	1.79442	0.276413	1.03542	39.4737	40.6398	40.0567	A	A	U	U	A	93.4976	94.2527	93.8752
18S	820	U	Assigned as U, because of not satisfying criterion (1).			0.276498	0.114679	0.195588	0.78125	0.337838	0.559544	A	G	U	G	U	0	0	0
18S	822	Ψ	Assigned as Ψ, based on criteria (1) ~ (5).	822	99	0.0959003	0.0809717	0.088436	24.8	29.1367	26.9683	U	G	U	U	C	59.5883	68.1475	63.8679
18S	823	U	Assigned as U, because of not satisfying criterion (1).			0.294479	0.0264971	0.160488	0	1.06667	0.533333	G	U	U	C	A	0	0	0
18S	844	U	Assigned as U, because of not satisfying criterion (1).			0.106769	0.0138389	0.060304	0.519481	0.193861	0.356671	C	C	U	G	G	0	0	0
18S	848	U	Assigned as U, because of not satisfying criterion (1).			0.124896	0.0389055	0.0819007	0.0436491	0.0771605	0.0604048	G	A	U	A	C	0	0	0
18S	857	U	Assigned as U, because of not satisfying criterion (1).			0.124058	0.0523615	0.0882096	0.486717	0.795921	0.641319	G	C	U	A	G	0	0	0
18S	863	Ψ	Assigned as Ψ, based on criteria (1) ~ (5).	863	95	0.379529	0.205744	0.292636	70.8283	69.2209	70.0246	A	A	U	A	A	99.9999	99.9999	99.9999
18S	866	Ψ	Assigned as Ψ, based on criteria (1) ~ (5).	866	88	0.135588	0.0408197	0.0882039	91.7287	91.7287	91.7287	A	A	U	G	G	99.9999	99.9999	99.9999
18S	871	U	Assigned as U, because of not satisfying criterion (1).			0.0614704	0.0255711	0.0435207	0.0461467	0.142175	0.094161	A	A	U	A	G	0	0	0
18S	882	U	Assigned as U, because of not satisfying criterion (1).			0.100322	0.0131874	0.0567547	0.122616	0.0846262	0.103621	G	G	U	U	C	0	0	0
18S	883	U	Assigned as U, because of not satisfying criterion (1).			0.258853	0.0522671	0.15556	1.00055	0.799548	0.900048	G	U	U	C	U	0	0	0
18S	885	U	Assigned as U, because of not satisfying criterion (1).			0.138504	0.0373042	0.0879042	0.471204	0.221239	0.346222	U	C	U	A	U	0	0	0
18S	887	U	Assigned as U, because of not satisfying criterion (1).			0	0	0	0.0342349	0.0416493	0.0379421	U	A	U	U	U	0	0	0
18S	888	U	Assigned as U, because of not satisfying criterion (1).			0.0139645	0	0.00698226	0.0527704	0.00784314	0.0303068	A	U	U	U	U	0	0	0
18S	889	U	Assigned as U, because of not satisfying criterion (1).			0.0161166	0.0101874	0.013152	0.0290641	0.0436332	0.0363487	U	U	U	U	G	0	0	0
18S	890	U	Assigned as U, because of not satisfying criterion (4).			0.331975	0.183327	0.257651	9.05619	9.17761	9.1169	U	U	U	G	U	0	0	0
18S	892	U	Assigned as U, because of not satisfying criterion (1).			0	0	0	0	0	0	U	G	U	U	G	0	0	0
18S	893	U	Assigned as U, because of not satisfying criterion (1).			0.075124	0.0337496	0.0544368	1.88884	1.65387	1.77135	G	U	U	G	G	0	0	0
18S	896	U	Assigned as U, because of not satisfying criterion (1).			0	0	0	0.0763538	0.129432	0.102893	G	G	U	U	U	0	0	0
18S	897	Ψ	Assigned as Ψ, based on criteria (1) ~ (5).	897	23	0.241287	0.181135	0.211211	17.2631	18.6725	17.9678	G	U	U	U	U	23.8901	28.0672	25.9787
18S	897	U	Assigned as U, because of not satisfying criterion (1).			0.0059047	0.00753	0.00671735	0.0640307	0.0898242	0.0769275	G	U	U	U	U	0	0	0
18S	898	U	Assigned as U, because of not satisfying criterion (1).			0.00373748	0	0.00186874	0	0	0	U	U	U	U	C	0	0	0
18S	906	U	Assigned as U, because of not satisfying criterion (1).			0.053683	0.0179522	0.0358176	0.585266	0.508372	0.546819	A	C	U	G	A	0	0	0
18S	914	U	Assigned as U, because of not satisfying criterion (1).			0.162706	0.0613083	0.112007	0.395584	0.342546	0.369065	C	A	U	G	A	0	0	0
18S	917	U	Assigned as U, because of not satisfying criterion (1).			0.00952049	0.006	0.00776024	0.0412906	0.0620673	0.051679	G	A	U	U	A	0	0	0
18S	918	Ψ	Assigned as Ψ, based on criteria (1) ~ (5).	918	42	0.199235	0.136962	0.168099	27.808	30.5134	29.1607	A	U	U	A	A	75.9738	79.0679	77.5209
18S	939	U	Assigned as U, because of not satisfying criterion (1).			0.227557	0.0932063	0.160382	1.17647	1.05943	1.11795	C	A	U	U	C	0	0	0
18S	940	U	Assigned as U, because of not satisfying criterion (1).			0.22748	0.117773	0.172626	0.272904	0.153531	0.213218	A	U	U	C	G	0	0	0
18S	943	U	Assigned as U, because of not satisfying criterion (1).			0.37205	0.085065	0.228557	0.289687	0.412913	0.3513	C	G	U	A	U	0	0	0
18S	945	U	Assigned as U, because of not satisfying criterion (1).			0.134114	0	0.0670568	0.118483	0.0620501	0.0902668	U	A	U	U	G	0	0	0
18S	946	U	Assigned as U, because of not satisfying criterion (1).			0.320079	0.197155	0.258617	1.09911	0.917653	1.00838	A	U	U	G	C	0	0	0
18S	954	U	Assigned as U, because of not satisfying criterion (1).			0.235908	0.062513	0.14921	1.53753	1.34343	1.44048	G	C	U	A	G	0	0	0
18S	960	U	Assigned as U, because of not satisfying criterion (1).			0.213422	0.101807	0.157614	0.702311	0.721311	0.711811	G	G	U	G	A	0	0	0
18S	965	U	Assigned as U, because of not satisfying criterion (1).			0.0390523	0	0.0195262	0.463243	0.453731	0.458487	A	A	U	U	C	0	0	0
18S	966	Ψ	Assigned as Ψ, based on criteria (1) ~ (5).	966	89	0.142358	0.150421	0.14639	73.3662	74.6856	74.0259	A	U	U	C	U	98.6995	99.324	99.0118
18S	968	U	Assigned as U, because of not satisfying criterion (1).			0	0	0	0	0	0	U	C	U	U	G	0	0	0
18S	969	U	Assigned as U, because of not satisfying criterion (1).			0.0575484	0.0968054	0.0771769	0.125922	0.140358	0.13314	C	U	U	G	G	0	0	0
18S	1002	U	Assigned as U, because of not satisfying criterion (1).			0.0430293	0.014341	0.0286851	0.150038	0.19761	0.173824	C	A	U	U	U	0	0	0
18S	1003	U	Assigned as U, because of not satisfying criterion (1).			0.0343053	0	0.0171527	0.0780234	0.0578481	0.0679357	A	U	U	U	G	0	0	0
18S	1004	Ψ	Assigned as Ψ, based on criteria (1) ~ (5).	1004	97	0.440567	0.255239	0.347903	82.0715	79.7314	80.9015	U	U	U	G	C	99.9999	99.9999	99.9999
18S	1013	U	Assigned as U, because of not satisfying criterion (1).			0.13896	0.0520508	0.0955054	0.334347	0.306648	0.320497	A	A	U	G	U	0	0	0
18S	1015	U	Assigned as U, because of not satisfying criterion (1).			0.0488077	0	0.0244038	0.0625195	0.0779857	0.0702526	U	G	U	U	U	0	0	0
18S	1016	U	Assigned as U, because of not satisfying criterion (1).			0.0198873	0	0.00994365	0	0	0	G	U	U	U	U	0	0	0
18S	1017	U	Assigned as U, because of not satisfying criterion (1).			0.0193461	0	0.00967305	0.0160256	0	0.00801282	U	U	U	U	C	0	0	0
18S	1018	U	Assigned as U, because of not satisfying criterion (1).			0.253746	0.132941	0.193343	3.25407	3.40308	3.32858	U	U	U	C	A	0	0	0
18S	1021	U	Assigned as U, because of not satisfying criterion (1).			0.0141844	0.0087	0.0114422	0.0284131	0.0298389	0.029126	C	A	U	U	A	0	0	0
18S	1022	U	Assigned as U, because of not satisfying criterion (1).			0.336224	0.0507228	0.193473	4.2533	4.3395	4.2964	A	U	U	A	A	0	0	0
18S	1025	U	Assigned as U, because of not satisfying criterion (1).			0.0890377	0.0078	0.0484188	0.803839	0.785473	0.794656	A	A	U	C	A	0	0	0
18S	1038	U	Assigned as U, because of not satisfying criterion (1).			0.0294992	0.00751	0.0185046	0.263968	0.29926	0.281614	A	G	U	C	G	0	0	0
18S	1045 & 1046	Ψ	Assigned as Ψ, based on criteria (1) ~ (5).	1045 & 1046	92100	0.390568	0.273985	0.332277	71.5828	74.7783	73.1806	G	G	U	U	C	99.9999	99.9999	99.9999
18S	1056	Ψ	Assigned as Ψ, based on criteria (1) ~ (5).	1056	93	0.452203	0.198229	0.325216	90.736	89.6352	90.1856	G	A	U	C	A	99.9999	99.9999	99.9999
18S	1061	U	Assigned as U, because of not satisfying criterion (1).			0.207025	0	0.103513	0.144259	0.124436	0.134347	G	A	U	A	C	0	0	0
18S	1066	U	Assigned as U, because of not satisfying criterion (1).			0.292061	0.120802	0.206432	0.14518	0.212057	0.178618	C	G	U	C	G	0	0	0
18S	1069	U	Assigned as U, because of not satisfying criterion (1).			0.30129	0.113669	0.207479	0.0878735	0.201207	0.14454	C	G	U	A	G	0	0	0
18S	1072	U	Assigned as U, because of not satisfying criterion (1).			0.0296912	0.0339559	0.0318235	0	0	0	A	G	U	U	C	0	0	0
18S	1073	U	Assigned as U, because of not satisfying criterion (1).			0.203426	0	0.101713	1.13379	1.31934	1.22656	G	U	U	C	C	0	0	0
18S	1081	Ψ	Assigned as Ψ, based on criteria (1) ~ (5).	1081	94	0.490813	0.339271	0.415042	94.1427	94.0294	94.086	C	A	U	A	A	99.9999	99.9999	99.9999
18S	1088	U	Assigned as U, because of not satisfying criterion (1).			0.175937	0.0460617	0.110999	0.811688	0.600029	0.705859	G	A	U	G	C	0	0	0
18S	1101	U	Assigned as U, because of not satisfying criterion (1).			0.0753154	0.1207	0.0980077	0.471004	0.683761	0.577382	G	A	U	G	C	0	0	0
18S	1111	U	Assigned as U, because of not satisfying criterion (1).			0.130719	0	0.0653595	0.109051	0.150631	0.129841	C	G	U	U	A	0	0	0
18S	1112	U	Assigned as U, because of not satisfying criterion (1).			0.180459	0.0497512	0.115105	1.35042	0.836516	1.09347	G	U	U	A	U	0	0	0
18S	1114	U	Assigned as U, because of not satisfying criterion (1).			0	0	0	0	0	0	U	A	U	U	C	0	0	0
18S	1115	U	Assigned as U, because of not satisfying criterion (1).			0.25719	0.0850702	0.17113	1.23492	1.47176	1.35334	A	U	U	C	C	0	0	0
18S	1120	U	Assigned as U, because of not satisfying criterion (1).			0.142363	0.041806	0.0920846	0.35167	0.239876	0.295773	C	A	U	G	A	0	0	0
18S	1136	Ψ	Low modification level.	1136	7	0.429468	0.369588	0.399528	9.56856	10.4464	10.0075	G	C	U	U	C	0	0	0
18S	1136	U	Assigned as U, because of not satisfying criterion (1).			0.199715	0	0.0998573	0	0.163867	0.0819336	G	C	U	U	C	0	0	0
18S	1152	U	Assigned as U, because of not satisfying criterion (1).			0.0720115	0.0643501	0.0681808	0.654721	0.643915	0.649318	A	G	U	C	U	0	0	0
18S	1154	U	Assigned as U, because of not satisfying criterion (1).			0	0	0	0	0.0390854	0.0195427	U	C	U	U	U	0	0	0
18S	1155	U	Assigned as U, because of not satisfying criterion (1).			0.0206271	0	0.0103135	0	0	0	C	U	U	U	G	0	0	0
18S	1156	U	Assigned as U, because of not satisfying criterion (1).			0.239378	0.104112	0.171745	1.71362	1.80778	1.7607	U	U	U	G	G	0	0	0
18S	1160	U	Assigned as U, because of not satisfying criterion (1).			0.0167616	0	0.00838082	0	0	0	G	G	U	U	C	0	0	0
18S	1161	U	Assigned as U, because of not satisfying criterion (1).			0.0978314	0.0205339	0.0591826	0.522552	0.615496	0.569024	G	U	U	C	C	0	0	0
18S	1172	U	Assigned as U, because of not satisfying criterion (1).			0.575576	0.0330633	0.304319	2.23964	2.89655	2.5681	A	G	U	A	U	0	0	0
18S	1174	Ψ	Assigned as Ψ, based on criteria (1) ~ (5).	1174	100	0.284064	0.204082	0.244073	63.373	60.3731	61.873	U	A	U	G	G	99.9999	99.9999	99.9999
18S	1177	Ψ	Assigned as Ψ, based on criteria (1) ~ (5).	1177	100	0.213658	0.0938527	0.153755	60.8358	60.4938	60.6648	G	G	U	U	G	98.7446	98.6185	98.6816
18S	1178	U	Assigned as U, because of not satisfying criterion (1).			0.133396	0.0152602	0.0743281	0.887469	1.00449	0.945979	G	U	U	G	C	0	0	0
18S	1186	U	Assigned as U, because of not satisfying criterion (1).			0.163916	0.0396616	0.101789	2.18693	2.30177	2.24435	G	C	U	G	A	0	0	0
18S	1192	U	Assigned as U, because of not satisfying criterion (1).			0.0226984	0	0.0113492	0.187601	0.119257	0.153429	A	C	U	U	A	0	0	0
18S	1193	U	Assigned as U, because of not satisfying criterion (1).			0.0674006	0.0937709	0.0805858	1.64093	1.37265	1.50679	C	U	U	A	A	0	0	0
18S	1201	U	Assigned as U, because of not satisfying criterion (1).			0.0305117	0.0281452	0.0293285	3.45835	3.47033	3.46434	A	A	U	U	G	0	0	0
18S	1202	U	Assigned as U, because of not satisfying criterion (1).			0.0483835	0	0.0241918	0.0552944	0.0312451	0.0432698	A	U	U	G	A	0	0	0
18S	1225	U	Assigned as U, because of not satisfying criterion (1).			0.250731	0.0848536	0.167792	0.574094	0.440899	0.507496	A	G	U	G	G	0	0	0
18S	1232	Ψ	Assigned as Ψ, based on criteria (1) ~ (5).	1232	98	0.351185	0.332594	0.34189	18.3168	21.2011	19.759	C	C	U	G	C	46.4173	54.7193	50.5683
18S	1238	Ψ	Assigned as Ψ, based on criteria (1) ~ (5).	1238	97	0.282021	0.274801	0.278411	33.8384	37.2549	35.5466	G	C	U	U	A	65.6939	71.5203	68.6071
18S	1239	U	Assigned as U, because of not satisfying criterion (1).			0.284158	0.0268025	0.15548	1.2987	0.560224	0.929463	C	U	U	A	A	0	0	0
18S	1242	U	Assigned as U, because of not satisfying criterion (1).			0.0848716	0	0.0424358	0.352113	0.181159	0.266636	A	A	U	U	U	0	0	0
18S	1243	U	Assigned as U, because of not satisfying criterion (1).			0.0412286	0	0.0206143	0.315457	0	0.157729	A	U	U	U	G	0	0	0
18S	1244	Ψ	Assigned as Ψ, based on criteria (1) ~ (5).	1244	100	0.577677	0.241387	0.409532	52.2222	46.4888	49.3555	U	U	U	G	A	84.2287	78.5217	81.3752
18S	1248	Ψ	Assigned as Ψ, based on criteria (1) ~ (5).	1248	100	7.02952	9.99628	8.5129	56.1308	52.3041	54.2175	A	C	U	C	A	90.1993	86.9695	88.5844
18S	1263	U	Assigned as U, because of not satisfying criterion (1).			0.0798509	0.0230867	0.0514688	1.62973	1.19032	1.41002	C	C	U	C	A	0	0	0
18S	1288	U	Assigned as U, because of not satisfying criterion (1).			0.0802457	0	0.0401229	0.0869605	0.0617306	0.0743456	G	A	U	U	G	0	0	0
18S	1289	U	Assigned as U, because of not satisfying criterion (1).			0.265369	0.0791	0.172235	3.84563	4.17148	4.00856	A	U	U	G	A	0	0	0
18S	1296	U	Assigned as U, because of not satisfying criterion (1).			0.039557	0.00935	0.0244535	0.0524834	0.0375601	0.0450218	G	A	U	U	G	0	0	0
18S	1297	U	Assigned as U, because of not satisfying criterion (1).			0.128384	0.00957	0.0689772	2.0966	2.27529	2.18594	A	U	U	G	A	0	0	0
18S	1300	U	Assigned as U, because of not satisfying criterion (1).			0.0761244	0	0.0380622	0.610519	0.728412	0.669465	G	A	U	A	G	0	0	0
18S	1304	U	Assigned as U, because of not satisfying criterion (1).			0.170491	0.109914	0.140203	2.35975	2.44927	2.40451	G	C	U	C	U	0	0	0
18S	1306	U	Assigned as U, because of not satisfying criterion (1).			0.0426366	0	0.0213183	0.472169	0.436638	0.454403	U	C	U	U	U	0	0	0
18S	1307	U	Assigned as U, because of not satisfying criterion (1).			0.00498678	0.0115035	0.00824515	0.107968	0.12152	0.114744	C	U	U	U	C	0	0	0
18S	1308	U	Assigned as U, because of not satisfying criterion (1).			0.514328	0.235294	0.374811	5.07723	4.83514	4.95618	U	U	U	C	U	0	0	0
18S	1310	U	Assigned as U, because of not satisfying criterion (1).			0.129475	0.0492854	0.0893802	0.650164	0.711399	0.680782	U	C	U	C	G	0	0	0
18S	1314	U	Assigned as U, because of not satisfying criterion (1).			0.0968791	0.0951992	0.0960392	1.23313	1.41308	1.32311	G	A	U	U	C	0	0	0
18S	1315	U	Assigned as U, because of not satisfying criterion (1).			0.0567135	0.0138504	0.0352819	0.0698649	0.0983512	0.0841081	A	U	U	C	C	0	0	0
18S	1319	U	Assigned as U, because of not satisfying criterion (1).			0.0978768	0	0.0489384	1.27974	1.21747	1.24861	C	G	U	G	G	0	0	0
18S	1323	U	Assigned as U, because of not satisfying criterion (1).			0.213634	0.060042	0.136838	0.903334	0.800808	0.852071	G	G	U	G	G	0	0	0
18S	1326	U	Assigned as U, because of not satisfying criterion (1).			0.132979	0.0596837	0.0963312	2.35823	2.34589	2.35206	G	G	U	G	G	0	0	0
18S	1329	U	Assigned as U, because of not satisfying criterion (1).			0.0929121	0.0590755	0.0759938	1.16381	1.28091	1.22236	G	G	U	G	C	0	0	0
18S	1333	U	Assigned as U, because of not satisfying criterion (1).			0.214992	0.0737137	0.144353	0.590926	0.352113	0.47152	C	A	U	G	G	0	0	0
18S	1339	U	Assigned as U, because of not satisfying criterion (1).			0.185257	0.0991361	0.142197	1.20284	1.23876	1.2208	C	G	U	U	C	0	0	0
18S	1340	U	Assigned as U, because of not satisfying criterion (1).			0.135747	0.0138274	0.074787	0.0850581	0.103821	0.0944394	G	U	U	C	U	0	0	0
18S	1342	U	Assigned as U, because of not satisfying criterion (1).			0.0235979	0.0253357	0.0244668	0.0583601	0.0434783	0.0509192	U	C	U	U	A	0	0	0
18S	1343	U	Assigned as U, because of not satisfying criterion (1).			0.163023	0.109343	0.136183	0.87799	0.836536	0.857263	C	U	U	A	G	0	0	0
18S	1346	U	Assigned as U, because of not satisfying criterion (1).			0.0501159	0.0106781	0.030397	0.059988	0.0450857	0.0525368	A	G	U	U	G	0	0	0
18S	1347	Ψ	Assigned as Ψ, based on criteria (1) ~ (5).	1347	98	0.430981	0.261069	0.346025	81.1207	78.8498	79.9852	G	U	U	G	G	99.9999	99.9999	99.9999
18S	1350	U	Assigned as U, because of not satisfying criterion (1).			0.0903546	0.0693756	0.0798651	1.10544	1.17573	1.14059	G	G	U	G	G	0	0	0
18S	1358	U	Assigned as U, because of not satisfying criterion (1).			0.0353732	0	0.0176866	0.0334896	0.0509295	0.0422095	G	A	U	U	U	0	0	0
18S	1359	U	Assigned as U, because of not satisfying criterion (1).			0.0481127	0	0.0240563	0.199137	0.227733	0.213435	A	U	U	U	G	0	0	0
18S	1360	U	Assigned as U, because of not satisfying criterion (1).			0.276172	0.129259	0.202715	1.62683	1.53924	1.58303	U	U	U	G	U	0	0	0
18S	1362	U	Assigned as U, because of not satisfying criterion (1).			0.157908	0.0174703	0.0876889	0.293734	0.250501	0.272117	U	G	U	C	U	0	0	0
18S	1364	U	Assigned as U, because of not satisfying criterion (1).			0.0974976	0.0656707	0.0815841	0.99108	0.589744	0.790412	U	C	U	G	G	0	0	0
18S	1367	Ψ	Assigned as Ψ, based on criteria (1) ~ (5).	1367	98	0.143699	0.223614	0.183656	74.1736	75.1031	74.6383	G	G	U	U	A	99.9999	99.9999	99.9999
18S	1368	U	Assigned as U, because of not satisfying criterion (1).			0.0713228	0.0436205	0.0574716	0.388483	0.288007	0.338245	G	U	U	A	A	0	0	0
18S	1371	U	Assigned as U, because of not satisfying criterion (1).			0.00416086	0.0137988	0.00897984	0.0228102	0.029417	0.0261136	A	A	U	U	C	0	0	0
18S	1372	U	Assigned as U, because of not satisfying criterion (1).			0.263469	0.0203625	0.141916	1.77918	1.69277	1.73597	A	U	U	C	C	0	0	0
18S	1377	U	Assigned as U, because of not satisfying criterion (1).			0.106253	0.0616447	0.0839486	0.928879	0.949459	0.939169	G	A	U	A	A	0	0	0
18S	1390	U	Assigned as U, because of not satisfying criterion (1).			0.0435572	0.0613591	0.0524581	0.262996	0.352006	0.307501	A	C	U	C	U	0	0	0
18S	1392	U	Assigned as U, because of not satisfying criterion (1).			0.0389838	0	0.0194919	0.389065	0.511365	0.450215	U	C	U	G	G	0	0	0
18S	1397	U	Assigned as U, because of not satisfying criterion (1).			0.226787	0.0339347	0.130361	0.614092	0.605295	0.609693	C	A	U	G	C	0	0	0
18S	1400	U	Assigned as U, because of not satisfying criterion (1).			0.221839	0.0363174	0.129078	1.70678	1.53846	1.62262	G	C	U	A	A	0	0	0
18S	1404	U	Assigned as U, because of not satisfying criterion (1).			0.225996	0.060052	0.143024	0.850766	0.912766	0.881766	A	C	U	A	G	0	0	0
18S	1407	U	Assigned as U, because of not satisfying criterion (1).			0.142764	0.0504796	0.0966217	2.37894	2.31316	2.34605	A	G	U	U	A	0	0	0
18S	1408	U	Assigned as U, because of not satisfying criterion (1).			0.14702	0.00743	0.0772248	0.0628272	0.0734588	0.068143	G	U	U	A	C	0	0	0
18S	1426	U	Assigned as U, because of not satisfying criterion (1).			0.456316	0.150125	0.303221	0.641026	0.713461	0.677243	G	G	U	C	G	0	0	0
18S	1432	U	Assigned as U, because of not satisfying criterion (1).			0.413345	0.145666	0.279506	0.3861	0.367117	0.376609	C	G	U	C	C	0	0	0
18S	1441	U	Assigned as U, because of not satisfying criterion (1).			0.215314	0	0.107657	0.0904977	0.0881523	0.089325	A	C	U	U	C	0	0	0
18S	1442	U	Assigned as U, because of not satisfying criterion (1).			0.20284	0.176554	0.189697	3.06018	3.38403	3.22211	C	U	U	C	U	0	0	0
18S	1444	U	Assigned as U, because of not satisfying criterion (1).			0.0395257	0	0.0197628	0	0.24077	0.120385	U	C	U	U	A	0	0	0
18S	1445	Ψ	Assigned as Ψ, based on criteria (1) ~ (5).	1445	90	0.14413	0.110092	0.127111	70.1641	74.1274	72.1457	C	U	U	A	G	99.9999	99.9999	99.9999
18S	1457	U	Assigned as U, because of not satisfying criterion (1).			0.0955892	0	0.0477946	0.44287	0.477653	0.460261	A	G	U	G	G	0	0	0
18S	1462	U	Assigned as U, because of not satisfying criterion (1).			0.0855286	0.113895	0.0997119	2.10258	2.40964	2.25611	C	G	U	U	C	0	0	0
18S	1463	U	Assigned as U, because of not satisfying criterion (1).			0.0697229	0	0.0348614	0.0973394	0.0533618	0.0753506	G	U	U	C	A	0	0	0
18S	1477	U	Assigned as U, because of not satisfying criterion (1).			0.0497801	0.0238777	0.0368289	0.059961	0.018558	0.0392595	G	A	U	U	G	0	0	0
18S	1478	U	Assigned as U, because of not satisfying criterion (1).			0.215054	0.0698324	0.142443	3.17255	3.35654	3.26455	A	U	U	G	A	0	0	0
18S	1485	U	Assigned as U, because of not satisfying criterion (1).			0.144481	0	0.0722407	0.439668	0.447515	0.443591	A	A	U	A	A	0	0	0
18S	1492	U	Assigned as U, because of not satisfying criterion (1).			0.107066	0.0210659	0.0640662	0.407444	0.445167	0.426305	G	G	U	C	U	0	0	0
18S	1494	U	Assigned as U, because of not satisfying criterion (1).			0.0718649	0.0420256	0.0569453	0.323904	0.320022	0.321963	U	C	U	G	U	0	0	0
18S	1496	U	Assigned as U, because of not satisfying criterion (1).			0.0609979	0.0844238	0.0727109	0.427214	0.432455	0.429834	U	G	U	G	A	0	0	0
18S	1499	U	Assigned as U, because of not satisfying criterion (1).			0.405088	0.0453926	0.22524	1.13208	1.1497	1.14089	G	A	U	G	C	0	0	0
18S	1504	U	Assigned as U, because of not satisfying criterion (1).			0.0304105	0.0212359	0.0258232	0.013328	0.0432676	0.0282978	C	C	U	U	A	0	0	0
18S	1505	U	Assigned as U, because of not satisfying criterion (1).			0.255973	0.0588813	0.157427	1.12482	1.29001	1.20741	C	U	U	A	G	0	0	0
18S	1509	U	Assigned as U, because of not satisfying criterion (1).			0.0988593	0.0481464	0.0735028	1.15647	1.1021	1.12928	G	A	U	G	U	0	0	0
18S	1511	U	Assigned as U, because of not satisfying criterion (1).			0.0594928	0	0.0297464	0.551769	0.699814	0.625791	U	G	U	C	C	0	0	0
18S	1519	U	Assigned as U, because of not satisfying criterion (1).			0.0769468	0.0147514	0.0458491	0.357904	0.483092	0.420498	G	C	U	G	C	0	0	0
18S	1530	U	Assigned as U, because of not satisfying criterion (1).			0.160537	0.015949	0.088243	0.689115	0.801603	0.745359	G	C	U	A	C	0	0	0
18S	1535	U	Assigned as U, because of not satisfying criterion (1).			0.111967	0.0792267	0.095597	1.06112	0.839098	0.950109	A	C	U	G	A	0	0	0
18S	1539	U	Assigned as U, because of not satisfying criterion (1).			0.0990519	0.0540735	0.0765627	0.360153	0.318411	0.339282	A	C	U	G	G	0	0	0
18S	1543	U	Assigned as U, because of not satisfying criterion (1).			0.208579	0.0452284	0.126904	0.309227	0.502395	0.405811	G	C	U	C	A	0	0	0
18S	1549	U	Assigned as U, because of not satisfying criterion (1).			0.156584	0.0901713	0.123377	0.463111	0.646587	0.554849	C	G	U	G	U	0	0	0
18S	1551	U	Assigned as U, because of not satisfying criterion (1).			0.0612276	0	0.0306138	0.253165	0.314439	0.283802	U	G	U	G	C	0	0	0
18S	1555	U	Assigned as U, because of not satisfying criterion (1).			0.152091	0.111483	0.131787	0.750912	0.824402	0.787657	C	C	U	A	C	0	0	0
18S	1560	U	Assigned as U, because of not satisfying criterion (1).			0.23596	0.0586166	0.147289	0.30951	0.399588	0.354549	C	C	U	A	C	0	0	0
18S	1578	U	Assigned as U, because of not satisfying criterion (1).			0.141643	0	0.0708215	0.253678	0.369084	0.311381	G	G	U	A	A	0	0	0
18S	1585	U	Assigned as U, because of not satisfying criterion (1).			0.109111	0	0.0545554	1.97433	1.72176	1.84805	C	G	U	U	G	0	0	0
18S	1586	U	Assigned as U, because of not satisfying criterion (1).			0.0250878	0	0.0125439	0.0928505	0.130406	0.111628	G	U	U	G	A	0	0	0
18S	1595	U	Assigned as U, because of not satisfying criterion (1).			0.0858984	0	0.0429492	0.245591	0.544009	0.3948	C	A	U	U	C	0	0	0
18S	1596	U	Assigned as U, because of not satisfying criterion (1).			0.106256	0.0727802	0.089518	0.846457	0.749301	0.797879	A	U	U	C	G	0	0	0
18S	1599	U	Assigned as U, because of not satisfying criterion (1).			0.0861419	0.0966184	0.0913801	1.34955	1.26735	1.30845	C	G	U	G	A	0	0	0
18S	1602	U	Assigned as U, because of not satisfying criterion (1).			0.111585	0.0754717	0.0935281	0.675318	0.772783	0.72405	G	A	U	G	G	0	0	0
18S	1608	U	Assigned as U, because of not satisfying criterion (1).			0.0537288	0	0.0268644	0.0411297	0.0819504	0.0615401	G	A	U	C	G	0	0	0
18S	1615	U	Assigned as U, because of not satisfying criterion (1).			0.0133797	0	0.00668986	0.0188964	0.0273448	0.0231206	G	A	U	U	G	0	0	0
18S	1616	U	Assigned as U, because of not satisfying criterion (1).			0.139179	0.0427716	0.0909752	1.84744	1.50624	1.67684	A	U	U	G	C	0	0	0
18S	1621	U	Assigned as U, because of not satisfying criterion (1).			0.0566251	0	0.0283126	1.01257	0.978179	0.995374	A	A	U	U	A	0	0	0
18S	1622	U	Assigned as U, because of not satisfying criterion (1).			0.295508	0	0.147754	1.10236	1.10102	1.10169	A	U	U	A	U	0	0	0
18S	1624	U	Assigned as U, because of not satisfying criterion (1).			0	0	0	0.655242	0.723446	0.689344	U	A	U	U	C	0	0	0
18S	1625	Ψ	Assigned as Ψ, based on criteria (1) ~ (5).	1625	79	0.333482	0.195567	0.264524	58.9433	54.514	56.7287	A	U	U	C	C	87.9879	84.4462	86.217
18S	1631	U	Assigned as U, because of not satisfying criterion (1).			0.224607	0.331126	0.277866	0.273038	0.330442	0.30174	C	A	U	G	A	0	0	0
18S	1643	Ψ	Assigned as Ψ, based on criteria (1) ~ (5).	1643	96	0.179727	0.0524109	0.116069	38.2151	37.3063	37.7607	A	U	U	C	C	66.9034	65.6399	66.2717
18S	1643	U	Assigned as U, because of not satisfying criterion (1).			0.0358166	0.0520562	0.0439364	1.60183	0.236967	0.919399	A	U	U	C	C	0	0	0
18S	1649	U	Assigned as U, because of not satisfying criterion (1).			0.129983	0	0.0649913	0.451467	0.559284	0.505376	A	G	U	A	A	0	0	0
18S	1653	U	Assigned as U, because of not satisfying criterion (1).			0.141101	0.201126	0.171113	0.515464	0.640049	0.577756	A	G	U	G	C	0	0	0
18S	1659	U	Assigned as U, because of not satisfying criterion (1).			0.216847	0.0915122	0.15418	0.14556	0.182482	0.164021	G	G	U	C	A	0	0	0
18S	1662	U	Assigned as U, because of not satisfying criterion (1).			0.156617	0.0877835	0.1222	0.710754	0.643902	0.677328	C	A	U	A	A	0	0	0
18S	1667	U	Assigned as U, because of not satisfying criterion (1).			0.0294782	0.0171189	0.0232986	0.199203	0.156087	0.177645	G	C	U	U	G	0	0	0
18S	1668	U	Assigned as U, because of not satisfying criterion (4).			0.242694	0.239981	0.241337	5.73444	4.67976	5.2071	C	U	U	G	C	0	0	0
18S	1672	U	Assigned as U, because of not satisfying criterion (1).			0.143001	0.107215	0.125108	1.48556	2.04047	1.76301	C	G	U	U	G	0	0	0
18S	1673	U	Assigned as U, because of not satisfying criterion (1).			0.0721154	0.0177672	0.0449413	0.0530504	0.0329815	0.043016	G	U	U	G	A	0	0	0
18S	1676	U	Assigned as U, because of not satisfying criterion (1).			0.0147037	0	0.00735186	0	0	0	G	A	U	U	A	0	0	0
18S	1677	U	Assigned as U, because of not satisfying criterion (1).			0.115716	0.0332763	0.074496	0.296223	0.27933	0.287776	A	U	U	A	A	0	0	0
18S	1681	U	Assigned as U, because of not satisfying criterion (1).			0.0148887	0.00424	0.00956435	0.29349	0.199203	0.246347	A	G	U	C	C	0	0	0
18S	1685	U	Assigned as U, because of not satisfying criterion (1).			0.0693588	0.0289196	0.0491392	0.41632	0.212052	0.314186	C	C	U	G	C	0	0	0
18S	1690	U	Assigned as U, because of not satisfying criterion (1).			0.0256739	0	0.012837	2.43309	2.55338	2.49323	C	C	U	U	U	0	0	0
18S	1691	U	Assigned as U, because of not satisfying criterion (1).			0.0175177	0.00401	0.0107639	0.0743771	0.13809	0.106233	C	U	U	U	G	0	0	0
18S	1692	Ψ	Assigned as Ψ, based on criteria (1) ~ (5).	1692	98	0.324761	0.207163	0.265962	69.219	68.9655	69.0923	U	U	U	G	U	99.9999	99.9999	99.9999
18S	1694	U	Assigned as U, because of not satisfying criterion (1).			0.134	0.00791	0.0709552	0.0649984	0.123355	0.0941768	U	G	U	A	C	0	0	0
18S	1707	U	Assigned as U, because of not satisfying criterion (1).			0.143772	0.0421013	0.0929367	0.0597372	0.246399	0.153068	C	G	U	C	G	0	0	0
18S	1711	U	Assigned as U, because of not satisfying criterion (1).			0.512323	0.0768977	0.294611	0.644972	0.864865	0.754919	G	C	U	A	C	0	0	0
18S	1714	U	Assigned as U, because of not satisfying criterion (1).			0.549383	0.0817404	0.315562	1.33788	1.03159	1.18474	A	C	U	A	C	0	0	0
18S	1720	U	Assigned as U, because of not satisfying criterion (1).			0.165595	0.0401163	0.102856	0.172302	0.136949	0.154626	G	A	U	U	G	0	0	0
18S	1721	U	Assigned as U, because of not satisfying criterion (1).			0.476376	0.111	0.293688	1.77253	1.70493	1.73873	A	U	U	G	G	0	0	0
18S	1725	U	Assigned as U, because of not satisfying criterion (1).			0.318964	0.36433	0.341647	0.713322	0.820086	0.766704	G	A	U	G	G	0	0	0
18S	1728	U	Assigned as U, because of not satisfying criterion (1).			0.084183	0.0246305	0.0544068	0.153218	0.104094	0.128656	G	G	U	U	U	0	0	0
18S	1729	U	Assigned as U, because of not satisfying criterion (1).			0.0767165	0.0267809	0.0517487	0.016469	0.0112841	0.0138766	G	U	U	U	A	0	0	0
18S	1730	U	Assigned as U, because of not satisfying criterion (1).			0.240338	0.204499	0.222419	2.34039	2.17889	2.25964	U	U	U	A	G	0	0	0
18S	1733	U	Assigned as U, because of not satisfying criterion (1).			0.145405	0.204569	0.174987	0.836945	0.898142	0.867544	A	G	U	G	A	0	0	0
18S	1741	U	Assigned as U, because of not satisfying criterion (1).			0.213419	0.174825	0.194122	0.539902	0.776678	0.65829	C	C	U	C	G	0	0	0
18S	1746	U	Assigned as U, because of not satisfying criterion (1).			0.608005	0.261097	0.434551	0.731113	0.51257	0.621842	G	A	U	C	G	0	0	0
18S	1761	U	Assigned as U, because of not satisfying criterion (1).			0.568874	0.45045	0.509662	0.556242	0.412321	0.484282	G	G	U	C	G	0	0	0
18S	1775	U	Assigned as U, because of not satisfying criterion (1).			0.144634	0.0903887	0.117511	0.574091	0.641418	0.607754	C	C	U	G	G	0	0	0
18S	1786	U	Assigned as U, because of not satisfying criterion (1).			0.111051	0.0149298	0.0629905	1.01932	1.01491	1.01711	G	C	U	G	A	0	0	0
18S	1797	U	Assigned as U, because of not satisfying criterion (1).			0.0885074	0.059334	0.0739207	0.438031	0.441764	0.439897	G	G	U	C	G	0	0	0
18S	1803	U	Assigned as U, because of not satisfying criterion (1).			0.0193056	0	0.00965282	0.0429758	0.0245485	0.0337622	A	C	U	U	G	0	0	0
18S	1804	U	Assigned as U, because of not satisfying criterion (1).			0.14832	0.0581637	0.103242	3.70432	3.91846	3.81139	C	U	U	G	A	0	0	0
18S	1808	U	Assigned as U, because of not satisfying criterion (1).			0.238193	0.0436834	0.140938	0.734225	0.573951	0.654088	A	C	U	A	U	0	0	0
18S	1810	U	Assigned as U, because of not satisfying criterion (1).			0.24324	0.0446508	0.143946	0.959079	0.857714	0.908396	U	A	U	C	U	0	0	0
18S	1812	U	Assigned as U, because of not satisfying criterion (1).			0.198103	0.064528	0.131316	1.05367	1.08997	1.07182	U	C	U	A	G	0	0	0
18S	1821	U	Assigned as U, because of not satisfying criterion (1).			0.333485	0.085606	0.209545	1.83039	2.04712	1.93876	A	G	U	A	A	0	0	0
18S	1827	U	Assigned as U, because of not satisfying criterion (1).			0.158115	0.0322061	0.0951607	0.33406	0.522193	0.428126	A	G	U	C	G	0	0	0
18S	1830	U	Assigned as U, because of not satisfying criterion (1).			0.134725	0.0383215	0.0865235	0.113269	0.16803	0.140649	C	G	U	A	A	0	0	0
18S	1838	U	Assigned as U, because of not satisfying criterion (1).			0.0204374	0.0300391	0.0252382	0.102187	0.0141985	0.0581926	G	G	U	U	U	0	0	0
18S	1839	U	Assigned as U, because of not satisfying criterion (1).			0.0110035	0	0.00550176	0	0.0455581	0.022779	G	U	U	U	C	0	0	0
18S	1840	U	Assigned as U, because of not satisfying criterion (4).			0.252728	0.172712	0.21272	5.72467	5.7399	5.73228	U	U	U	C	C	0	0	0
18S	1844	U	Assigned as U, because of not satisfying criterion (1).			0.227627	0.082713	0.15517	0.257491	0.261438	0.259464	C	G	U	A	G	0	0	0
18S	1848	U	Assigned as U, because of not satisfying criterion (1).			0.882892	1.27849	1.08069	0.59918	0.947554	0.773367	G	G	U	G	A	0	0	0
18S	1854	U	Assigned as U, because of not satisfying criterion (1).			0.338774	0	0.169387	0.277008	0.45719	0.367099	C	C	U	G	C	0	0	0
18S	1864	U	Assigned as U, because of not satisfying criterion (1).			0.373134	0	0.186567	0	0.160514	0.0802568	G	A	U	C	A	0	0	0
18S	1865	U	Assigned as U, because of not satisfying criterion (1).			0.109769	0.22779	0.16878	0.13245	0.164069	0.14826	A	U	C	A	U	0	0	0
18S	1866	U	Assigned as U, because of not satisfying criterion (1).			0.181708	0	0.090854	0.593472	0.382409	0.48794	U	C	A	U	U	0	0	0
18S	1867	U	Assigned as U, because of not satisfying criterion (1).			0	0	0	0	0	0	C	A	U	U	A	0	0	0
18S	1868	U	Assigned as U, because of not satisfying criterion (1).			0.253165	0	0.126582	0.159236	0.41365	0.286443	A	U	U	A	C	0	0	0
18S	1869	U	Assigned as U, because of not satisfying criterion (1).			0	0	0	0	0	0	U	U	A	C	G	0	0	0

## Sheet: Supplementary Table 3
Supplementary Table 3
Ψ on HeLa 28S rRNA
rRNA	pos	Base	Frac by mass spec %	Input_Deletion_1 %	Input_Deletion_2 %	Input_Deletion_Ave %	Treated_Deletion_1 %	Treated_Deletion_2 %	Treated_Deletion_Ave %	Frac_1 %	Frac_2 %	Frac_Ave %
28S	1523	Ψ	88	0.13412	0.113034	0.123577	61.5137	63.193	62.3534	97.4276	98.4338	97.9307
28S	1569	Ψ	68	0.133438	0.0731636	0.103301	43.7485	46.25	44.9993	96.167	97.5769	96.872
28S	1664	Ψ	97	0.350748	0.290497	0.320622	77.9197	70.1377	74.0287	99.9999	99.9999	99.9999
28S	1670	Ψ	96	0.126562	0.141134	0.133848	81.1782	81.6149	81.3965	99.9999	99.9999	99.9999
28S	1731	Ψ	100	0.141471	0.130743	0.136107	77.8274	76.9823	77.4049	99.9999	99.9999	99.9999
28S	1766	Ψ	40	0.24674	0.0677966	0.157268	11.811	9.71223	10.7616	32.4393	25.3288	28.8841
28S	1768 & 1769	Ψ	100100	0.432409	0.339443	0.385926	40.3934	30.7548	35.5741	84.6184	74.912	79.7652
28S	1779	Ψ	100	0.480625	0.101317	0.290971	60.396	67.0391	63.7176	96.6466	99.3311	97.9888
28S	1847 & 1849	Ψ	95,95	0.353224	0.207767	0.280495	31.6667	31.7083	31.6875	93.1952	93.2201	93.2077
28S	2495	Ψ	92	0.139135	0.208943	0.174039	34.388	37.576	35.982	67.4128	72.5736	69.9932
28S	2619	Ψ	90	0.707786	0.330852	0.519319	75.7396	78.7698	77.2547	99.9999	99.9999	99.9999
28S	2826	Ψ	20	0.140651	0.036803	0.0887272	5.99104	6.8724	6.43172	16.4795	21.195	18.8373
28S	2830	Ψ	9	0.322272	0.061297	0.191785	11.3065	11.6755	11.491	21.5759	22.5604	22.0681
28S	3616	Ψ	89	0.217647	0.191771	0.204709	28.7698	30.9927	29.8813	63.651	67.4072	65.5291
28S	3618	Ψ	95	0.0716146	0.147086	0.10935	14.7945	14.7975	14.796	75.0083	75.0192	75.0137
28S	3674	Ψ	99	0.32661	0.226155	0.276383	81.4145	81.2762	81.3453	99.9999	99.9999	99.9999
28S	3694	Ψ	100	0.224423	0.278552	0.251487	74.6384	73.7709	74.2047	99.9999	99.9999	99.9999
28S	3709	Ψ	72	0.424741	0.0843668	0.254554	39.701	39.8977	39.7993	72.8078	73.0379	72.9229
28S	3713	Ψ	98	0.28896	0.127313	0.208136	67.1954	68.0049	67.6002	99.9999	99.9999	99.9999
28S	3737	Ψ	85	0.294528	0.0833929	0.18896	49.8911	44.9358	47.4134	97.3211	95.4504	96.3858
28S	3741	Ψ	100	0.0980873	0.104575	0.101331	3.58974	1.08108	2.33541	0	0	0
28S	3743	Ψ	100	0.157233	0.180882	0.169057	0	0.647249	0.323625	0	0	0
28S	3747	Ψ	100	0.148588	0.19802	0.173304	0	0.77821	0.389105	0	0	0
28S	3749	Ψ	100	0.112867	0.138249	0.125558	0	4.28016	2.14008	0	0	0
28S	3797	Ψ	100	0.0397366	0	0.0198683	19.2315	20.8132	20.0224	52.3435	55.8523	54.0979
28S	3801	Ψ	50	0.173715	0.0812018	0.127458	61.1963	60.7677	60.982	97.033	96.6908	96.8619
28S	3823	Ψ	66	0.5998	0.18859	0.394195	32.8244	29.3478	31.0861	81.2537	77.7443	79.499
28S	3830	Ψ	92	0.607375	0.0788229	0.343099	9.90099	8.69565	9.29832	15.318	10.1328	12.7254
28S	3832	Ψ	100	0.414556	0.135501	0.275028	64.0152	55.4965	59.7558	99.9999	99.9999	99.9999
28S	3863	Ψ	33	0.359159	0.193477	0.276318	35.5258	33.9812	34.7535	86.5963	84.8924	85.7443
28S	3899	Ψ	100	0.339882	0.35031	0.345096	81.2762	80.8469	81.0615	99.9999	99.9999	99.9999
28S	3938	Ψ	93	0.0855598	0.0616316	0.0735957	82.5137	83.5633	83.0385	99.9999	99.9999	99.9999
28S	4263	Ψ	98	0.142789	0.257969	0.200379	39.1304	45.1852	42.1578	66.6885	75.8985	71.2935
28S	4266	Ψ	90	0.286157	0.344702	0.31543	14.2857	7.14286	10.7143	0	0	0
28S	4269	Ψ	93	0	0	0	0	0	0	0	0	0
28S	4282	Ψ	83	0.224854	0.0351494	0.130002	61.9469	56.7929	59.3699	99.9999	99.9999	99.9999
28S	4323	Ψ	95	0.281426	0.280243	0.280834	95.1913	93.7807	94.486	99.9999	99.9999	99.9999
28S	4331	Ψ	93	0.285714	0.138185	0.21195	35.141	41.1842	38.1626	79.573	85.1271	82.35
28S	4373	Ψ	96	0.266934	0.297974	0.282454	87.2303	85.649	86.4396	99.9999	99.9999	99.9999
28S	4390	Ψ	99	0.348028	0.284698	0.316363	25.3731	27.027	26.2001	58.223	61.373	59.798
28S	4393	Ψ	97	0.141945	0.208333	0.175139	29.2929	38.3562	33.8245	94.3761	98.308	96.342
28S	4401	Ψ	89	0.229991	0.311915	0.270953	13.9706	15.9363	14.9534	31.3184	36.7866	34.0525
28S	4412	Ψ	100	0.121108	0.108578	0.114843	33.175	33.1863	33.1807	76.7823	76.7966	76.7894
28S	4427	Ψ	98	0.154394	0.289296	0.221845	32.2528	35.4744	33.8636	72.7373	78.4736	75.6055
28S	4441	Ψ	87	0.560595	0.348542	0.454569	81.7472	77.7878	79.7675	99.9999	99.9999	99.9999
28S	4463	Ψ	17	0.117844	0.115607	0.116726	4.40452	5.23715	4.82084	0	0	0
28S	4470	Ψ	100	0.0688468	0.05065	0.0597484	44.4581	48.4043	46.4312	86.905	90.0655	88.4853
28S	4491	Ψ	91	0.432089	0.237288	0.334689	61.5049	58.0622	59.7836	98.0357	95.1815	96.6086
28S	4501	Ψ	100	0.0146424	0	0.00732118	0	0	0	0	0	0
28S	4522	Ψ	98	0.541419	0.13369	0.337554	57.6471	60.8333	59.2402	93.4507	95.3788	94.4148
28S	4546	Ψ	100	0.131666	0.347222	0.239444	60	60.8081	60.404	96.9701	97.2782	97.1242
28S	4549	Ψ	100	0.121408	0.179856	0.150632	52.0325	61.0714	56.552	93.3817	97.3768	95.3793
28S	4598	Ψ	92	0.246609	0.162866	0.204738	91.6324	91.9906	91.8115	99.9999	99.9999	99.9999
28S	4606	Ψ	42	0.301866	0.0933126	0.197589	12.3509	14.1397	13.2453	34.9558	40.2503	37.603
28S	4643	Ψ	39	0.161563	0.072329	0.116946	24.9761	26.5503	25.7632	68.225	70.6865	69.4557
28S	4659	Ψ	87	0.115725	0.0788466	0.0972857	77.1009	78.3271	77.714	99.9999	99.9999	99.9999
28S	4937	Ψ	81	0.0955953	0.173287	0.134441	44.9831	48.6037	46.7934	97.4379	98.5805	98.0092
28S	4968	Ψ	86	0.158457	0.140889	0.149673	43.0584	43.2952	43.1768	91.6746	91.8423	91.7585
28S	4975	Ψ	72	0.132881	0.0678196	0.10035	27.2256	26.0771	26.6513	81.8798	80.3775	81.1287
Full list of all U and Ψ on HeLa 28S rRNA
Criteria and cutoffs for RNA Ψ detection:
(1) The deletion rate above 5% (with deletion count above 5) in BID-seq libraries;
(2) The deletion rate below 1% in ‘Input’ libraries;
(3) Total reads coverage depth above 20 in both BID-seq and ‘Input’ libraries;
(4) The deletion rate above 1.5-fold over background in any given sequence motif (defined as the deletion rates detected from RNA probes containing 0% Ψ, as in Supplementary Fig. 1c);
(5) We excluded sites tend to be false positives, specifically uracil sites at the neighboring nucleotide 3’ or 5’ to the known Ψ sites.
rRNA	pos	Base	Details	Ψ position (Taoka, M. et al)	Frac by mass spec %	Input_Deletion_1 %	Input_Deletion_2 %	Input_Deletion_Ave %	Treated_Deletion_1 %	Treated_Deletion_2 %	Treated_Deletion_Ave %	Motif centered by Ψ					Frac_1 %	Frac_2 %	Frac_Ave %	Nearby sequence
28S	8	U	Assigned as U, for not satisfying criterion (1).			0.0814754	0	0.0407377	0.671779	0.575098	0.623438	C	C	U	C	A	0	0	0
28S	13	U	Assigned as U, for not satisfying criterion (1).			0	0	0	0.0972318	0.15904	0.128136	G	A	U	C	A	0	0	0
28S	20	U	Assigned as U, for not satisfying criterion (1).			0.0558313	0.0361141	0.0459727	0.436399	0.425602	0.431001	C	G	U	G	G	0	0	0
28S	31	U	Assigned as U, for not satisfying criterion (1).			0.141366	0.116144	0.128755	0.842012	0.668239	0.755125	G	C	U	G	A	0	0	0
28S	35	U	Assigned as U, for not satisfying criterion (1).			0.0224719	0	0.011236	0.024817	0.0266572	0.0257371	A	A	U	U	U	0	0	0
28S	36	U	Assigned as U, for not satisfying criterion (1).			0.0233399	0	0.01167	0.0130924	0.0283661	0.0207293	A	U	U	U	A	0	0	0
28S	37	U	Assigned as U, for not satisfying criterion (1).			0.265284	0.049334	0.157309	4.44325	4.70668	4.57497	U	U	U	A	A	0	0	0
28S	43	U	Assigned as U, for not satisfying criterion (1).			0.388533	0.127901	0.258217	2.32327	1.92364	2.12345	C	A	U	A	U	0	0	0
28S	45	U	Assigned as U, for not satisfying criterion (1).			0.225113	0	0.112556	0.965006	1.11723	1.04112	U	A	U	U	A	0	0	0
28S	46	U	Assigned as U, for not satisfying criterion (1).			0.257587	0.0933707	0.175479	0.258684	0.220231	0.239458	A	U	U	A	G	0	0	0
28S	49	U	Assigned as U, for not satisfying criterion (1).			0.0838785	0.0414022	0.0626403	0.767327	0.65924	0.713283	A	G	U	C	A	0	0	0
28S	68	U	Assigned as U, for not satisfying criterion (1).			0.218013	0.0135925	0.115803	0.547517	0.546124	0.54682	A	C	U	A	A	0	0	0
28S	77	U	Assigned as U, for not satisfying criterion (1).			0.0475851	0	0.0237925	0	0	0	G	A	U	U	C	0	0	0
28S	78	U	Assigned as U, for not satisfying criterion (1).			0.450113	0.0818331	0.265973	1.47239	1.36493	1.41866	A	U	U	C	C	0	0	0
28S	82	U	Assigned as U, for not satisfying criterion (1).			0.0746083	0.0512426	0.0629255	0.692771	0.860678	0.776724	C	C	U	C	A	0	0	0
28S	86	U	Assigned as U, for not satisfying criterion (1).			0.205377	0.0751127	0.140245	0.982318	0.90394	0.943129	A	G	U	A	A	0	0	0
28S	96	U	Assigned as U, for not satisfying criterion (1).			0.15537	0	0.077685	0.38214	0.603338	0.492739	A	G	U	G	A	0	0	0
28S	122	U	Assigned as U, for not satisfying criterion (1).			0.141343	0	0.0706714	0.35482	0.335673	0.345246	A	A	U	C	C	0	0	0
28S	150	U	Assigned as U, for not satisfying criterion (1).			0.0708115	0	0.0354057	0.253348	0.274239	0.263794	C	A	U	G	U	0	0	0
28S	152	U	Assigned as U, for not satisfying criterion (1).			0.109275	0	0.0546373	0.767978	0.786392	0.777185	U	G	U	G	G	0	0	0
28S	157	U	Assigned as U, for not satisfying criterion (1).			0.0932836	0.0609756	0.0771296	0.248975	0.437637	0.343306	C	G	U	A	C	0	0	0
28S	171	U	Assigned as U, for not satisfying criterion (1).			0.138058	0	0.069029	1.02589	1.01185	1.01887	G	C	U	C	C	0	0	0
28S	184	U	Assigned as U, for not satisfying criterion (1).			0.214961	0	0.107481	1.20999	1.07504	1.14252	G	C	U	C	G	0	0	0
28S	187	U	Assigned as U, for not satisfying criterion (1).			0.435816	0	0.217908	2.14411	2.27719	2.21065	C	G	U	G	G	0	0	0
28S	200	U	Assigned as U, for not satisfying criterion (1).			0.0456274	0.0475285	0.0465779	0.340974	0.278924	0.309949	A	G	U	C	C	0	0	0
28S	203	U	Assigned as U, for not satisfying criterion (1).			0.0115513	0	0.00577567	0.308597	0.19754	0.253068	C	C	U	U	C	0	0	0
28S	204	U	Assigned as U, for not satisfying criterion (1).			0.0862999	0.0390778	0.0626888	3.22495	3.75062	3.48779	C	U	U	C	U	0	0	0
28S	206	U	Assigned as U, for not satisfying criterion (1).			0.046856	0.0375516	0.0422038	0.982472	0.989324	0.985898	U	C	U	G	A	0	0	0
28S	209	U	Assigned as U, for not satisfying criterion (1).			0.0551167	0.0776699	0.0663933	0.308905	0.37354	0.341222	G	A	U	C	G	0	0	0
28S	224	U	Assigned as U, for not satisfying criterion (1).			0.0290698	0.0532481	0.041159	1.47601	1.20023	1.33812	C	G	U	G	G	0	0	0
28S	231	U	Assigned as U, for not satisfying criterion (1).			0.154358	0.26178	0.208069	0.974353	1.07935	1.02685	G	G	U	G	U	0	0	0
28S	233	U	Assigned as U, for not satisfying criterion (1).			0.205058	0	0.102529	1.02788	0.963192	0.995537	U	G	U	G	A	0	0	0
28S	242	U	Assigned as U, for not satisfying criterion (1).			0.146413	0.141844	0.144128	0.853789	0.870748	0.862268	G	G	U	A	G	0	0	0
28S	270	U	Assigned as U, for not satisfying criterion (1).			0.116754	0	0.0583771	0.539291	0.864198	0.701744	G	G	U	C	U	0	0	0
28S	272	U	Assigned as U, for not satisfying criterion (1).			0.0469484	0	0.0234742	0	0.0369549	0.0184775	U	C	U	U	C	0	0	0
28S	273	U	Assigned as U, for not satisfying criterion (1).			0.166806	0	0.0834028	3.28515	2.25795	2.77155	C	U	U	C	C	0	0	0
28S	281	U	Assigned as U, for not satisfying criterion (1).			0.0196425	0	0.00982125	0.584174	0.425602	0.504888	A	G	U	C	G	0	0	0
28S	286	U	Assigned as U, for not satisfying criterion (1).			0	0	0	0.0242189	0.0303674	0.0272932	G	G	U	U	G	0	0	0
28S	287	U	Assigned as U, for not satisfying criterion (1).			0.216294	0.157233	0.186763	1.16806	1.28858	1.22832	G	U	U	G	C	0	0	0
28S	290	U	Assigned as U, for not satisfying criterion (1).			0.0181159	0	0.00905797	0.0465983	0.0732708	0.0599346	G	C	U	U	G	0	0	0
28S	291	U	Assigned as U, for not satisfying criterion (1).			0.153404	0	0.0767018	1.85766	1.68131	1.76948	C	U	U	G	G	0	0	0
28S	297	U	Assigned as U, for not satisfying criterion (1).			0.138274	0.082713	0.110494	0.797607	0.491642	0.644625	A	A	U	G	C	0	0	0
28S	313	U	Assigned as U, for not satisfying criterion (1).			0.197628	0.0942507	0.14594	1.04498	0.845666	0.945323	G	G	U	G	G	0	0	0
28S	316	U	Assigned as U, for not satisfying criterion (1).			0.169779	0	0.0848896	0.288684	0.259319	0.274001	G	G	U	A	A	0	0	0
28S	321	U	Assigned as U, for not satisfying criterion (1).			0.158311	0	0.0791557	0.661157	0.907912	0.784534	A	C	U	C	C	0	0	0
28S	325	U	Assigned as U, for not satisfying criterion (1).			0.124069	0	0.0620347	0.308642	0.302877	0.30576	C	A	U	C	U	0	0	0
28S	327	U	Assigned as U, for not satisfying criterion (1).			0.120337	0.0628141	0.0915755	0.938478	1.41557	1.17702	U	C	U	A	A	0	0	0
28S	333	U	Assigned as U, for not satisfying criterion (1).			0.214477	0.0494071	0.131942	0.177936	0.181406	0.179671	G	C	U	A	A	0	0	0
28S	337	U	Assigned as U, for not satisfying criterion (1).			0.233372	0	0.116686	0.494641	0.337838	0.41624	A	A	U	A	C	0	0	0
28S	354	U	Assigned as U, for not satisfying criterion (1).			0.174782	0.0266312	0.100706	0.630169	0.519288	0.574729	G	A	U	A	G	0	0	0
28S	357	U	Assigned as U, for not satisfying criterion (1).			0.0950119	0.0256148	0.0603133	1.92671	1.22094	1.57383	A	G	U	C	A	0	0	0
28S	365	U	Assigned as U, for not satisfying criterion (1).			0.128804	0.0632644	0.0960341	0.25653	0.268435	0.262483	A	G	U	A	C	0	0	0
28S	370	U	Assigned as U, for not satisfying criterion (1).			0.104069	0.0297575	0.0669133	1.96687	2.11467	2.04077	C	G	U	A	A	0	0	0
28S	380	U	Assigned as U, for not satisfying criterion (1).			0.123063	0.0324921	0.0777777	0.0838434	0.0971314	0.0904874	A	G	U	U	G	0	0	0
28S	381	U	Assigned as U, for not satisfying criterion (1).			0.105485	0.031101	0.0682931	2.82974	2.55538	2.69256	G	U	U	G	A	0	0	0
28S	391	U	Assigned as U, for not satisfying criterion (1).			0.00431313	0	0.00215657	0.0253309	0.0251218	0.0252264	A	C	U	U	U	0	0	0
28S	392	U	Assigned as U, for not satisfying criterion (1).			0	0	0	0.0063743	0.00508828	0.00573129	C	U	U	U	G	0	0	0
28S	393	U	Assigned as U, for not satisfying criterion (1).			0.125617	0.0885661	0.107091	4.02955	4.27193	4.15074	U	U	U	G	A	0	0	0
28S	404	U	Assigned as U, for not satisfying criterion (1).			0.06595	0	0.032975	0.0574919	0.0884017	0.0729468	A	G	U	U	C	0	0	0
28S	405	U	Assigned as U, for not satisfying criterion (1).			0.149195	0.0502968	0.0997459	1.31338	1.08483	1.19911	G	U	U	C	A	0	0	0
28S	416	U	Assigned as U, for not satisfying criterion (1).			0.221484	0.0374438	0.129464	0.657567	0.852449	0.755008	C	G	U	G	A	0	0	0
28S	424	U	Assigned as U, for not satisfying criterion (1).			0.0692042	0.0554426	0.0623234	1.82468	1.57418	1.69943	C	G	U	U	A	0	0	0
28S	425	U	Assigned as U, for not satisfying criterion (1).			0.234699	0.038506	0.136603	0.07857	0.164451	0.121511	G	U	U	A	A	0	0	0
28S	432	U	Assigned as U, for not satisfying criterion (1).			0.373298	0.227855	0.300577	0.400253	0.346177	0.373215	G	G	U	A	A	0	0	0
28S	440	U	Assigned as U, for not satisfying criterion (1).			0.0275634	0	0.0137817	0.766189	0.687285	0.726737	G	G	U	G	G	0	0	0
28S	445	U	Assigned as U, for not satisfying criterion (1).			0.15829	0.0729395	0.115615	0.495575	0.665138	0.580356	G	G	U	C	C	0	0	0
28S	454	U	Assigned as U, for not satisfying criterion (1).			0.283768	0.344828	0.314298	0.487805	0.646831	0.567318	A	G	U	C	C	0	0	0
28S	467	U	Assigned as U, for not satisfying criterion (1).			0.040032	0	0.020016	0	0	0	G	A	U	U	C	0	0	0
28S	468	U	Assigned as U, for not satisfying criterion (1).			0.119142	0	0.0595711	0.715649	1.02886	0.872254	A	U	U	C	A	0	0	0
28S	484	U	Assigned as U, for not satisfying criterion (1).			0.11217	0.380952	0.246561	0.711974	0.407907	0.559941	G	G	U	C	C	0	0	0
28S	492	U	Assigned as U, for not satisfying criterion (1).			0.241429	0.172414	0.206922	1.2012	0.961538	1.08137	C	G	U	G	U	0	0	0
28S	494	U	Assigned as U, for not satisfying criterion (1).			0.14218	0	0.07109	0.24024	0.417068	0.328654	U	G	U	C	G	0	0	0
28S	510	U	Assigned as U, for not satisfying criterion (1).			0.140252	0.132979	0.136616	0.56391	0.527704	0.545807	G	A	U	C	U	0	0	0
28S	512	U	Assigned as U, for not satisfying criterion (1).			0	0	0	0	0	0	U	C	U	U	U	0	0	0
28S	513	U	Assigned as U, for not satisfying criterion (1).			0	0	0	0	0	0	C	U	U	U	C	0	0	0
28S	514	U	Assigned as U, for not satisfying criterion (1).			0.371747	0.449102	0.410425	4.55213	4.55272	4.55242	U	U	U	C	C	0	0	0
28S	526	U	Assigned as U, for not satisfying criterion (1).			0	0	0	0.660793	0.728155	0.694474	C	G	U	U	C	0	0	0
28S	527	U	Assigned as U, for not satisfying criterion (1).			0.25	1.21951	0.734756	0.879121	1.45455	1.16683	G	U	U	C	C	0	0	0
28S	530	U	Assigned as U, for not satisfying criterion (1).			0.274725	0.135318	0.205022	0.689655	0.374532	0.532094	C	C	U	C	C	0	0	0
28S	540	U	Assigned as U, for not satisfying criterion (1).			2.12766	2.6	2.36383	0.701754	0.546448	0.624101	C	C	U	C	C	0	0	0
28S	551	U	Assigned as U, for not satisfying criterion (1).			1.23457	3.68852	2.46155	0.934579	1.79487	1.36473	C	C	U	C	C	0	0	0
28S	555	U	Assigned as U, for not satisfying criterion (1).			0	0	0	0.471698	1.19048	0.831087	C	C	U	U	C	0	0	0
28S	556	U	Assigned as U, for not satisfying criterion (1).			0	0.37594	0.18797	0.458716	0.911162	0.684939	C	U	U	C	C	0	0	0
28S	570	U	Assigned as U, for not satisfying criterion (1).			0.986842	0	0.493421	0.719424	1.65485	1.18714	C	C	U	C	C	0	0	0
28S	573	U	Assigned as U, for not satisfying criterion (1).			0.3003	0	0.15015	0.883002	0.310559	0.596781	C	C	U	C	C	0	0	0
28S	576	U	Assigned as U, for not satisfying criterion (1).			0.566572	0	0.283286	0.622407	0.465116	0.543761	C	C	U	C	C	0	0	0
28S	579	U	Assigned as U, for not satisfying criterion (1).			0.680272	0	0.340136	0.862069	1.00775	0.93491	C	C	U	C	C	0	0	0
28S	597	U	Assigned as U, for not satisfying criterion (1).			0.239425	0	0.119713	0.976362	0.971787	0.974074	G	C	U	C	C	0	0	0
28S	606	U	Assigned as U, for not satisfying criterion (1).			0.197044	0	0.0985222	0.379507	0.889608	0.634557	G	G	U	G	C	0	0	0
28S	614	U	Assigned as U, for not satisfying criterion (1).			0.257069	0.52356	0.390315	1.87207	1.17763	1.52485	G	G	U	G	G	0	0	0
28S	634	U	Assigned as U, for not satisfying criterion (1).			0	0	0	0.87108	0.672646	0.771863	G	G	U	G	G	0	0	0
28S	639	U	Assigned as U, for not satisfying criterion (1).			0	0.310559	0.15528	0.710227	0.564972	0.6376	G	G	U	C	G	0	0	0
28S	653	U	Assigned as U, for not satisfying criterion (1).			1.00604	0.343643	0.674839	0.904159	0.43592	0.670039	C	G	U	C	C	0	0	0
28S	687	U	Assigned as U, for not satisfying criterion (1).			0.265957	0	0.132979	0.091659	0.14218	0.11692	C	A	U	U	U	0	0	0
28S	688	U	Assigned as U, for not satisfying criterion (1).			0	0	0	0.0794281	0.0832639	0.081346	A	U	U	U	C	0	0	0
28S	689	U	Assigned as U, for not satisfying criterion (1).			0.225394	0	0.112697	2.13864	2.34255	2.2406	U	U	U	C	C	0	0	0
28S	702	U	Assigned as U, for not satisfying criterion (1).			0	0	0	1.29001	1.61174	1.45088	G	G	U	G	C	0	0	0
28S	717	U	Assigned as U, for not satisfying criterion (1).			0.100402	0.129032	0.114717	0.930233	1.0387	0.984468	G	C	U	C	C	0	0	0
28S	728	U	Assigned as U, for not satisfying criterion (1).			0.209699	0.0588928	0.134296	0.871969	0.836659	0.854314	G	C	U	G	G	0	0	0
28S	750	U	Assigned as U, for not satisfying criterion (1).			0.168919	0.133156	0.151037	1.95716	1.875	1.91608	G	G	U	G	G	0	0	0
28S	754	U	Assigned as U, for not satisfying criterion (1).			0.221893	1.25348	0.737688	0.724988	0.954433	0.839711	G	C	U	C	G	0	0	0
28S	767	U	Assigned as U, for not satisfying criterion (1).			1.94384	2.57812	2.26098	0.730594	1.41119	1.07089	C	G	U	C	C	0	0	0
28S	771	U	Assigned as U, for not satisfying criterion (1).			0.483559	0.345026	0.414292	0.773196	0.625559	0.699377	C	G	U	C	C	0	0	0
28S	775	U	Assigned as U, for not satisfying criterion (1).			0.440529	0.248756	0.344642	0.153492	0.461603	0.307547	C	G	U	C	C	0	0	0
28S	779	U	Assigned as U, for not satisfying criterion (1).			0.0821693	0.141576	0.111873	0.497159	0.9167	0.706929	C	G	U	C	C	0	0	0
28S	783	U	Assigned as U, for not satisfying criterion (1).			0.252101	0.183234	0.217667	0.2185	0.447518	0.333009	C	G	U	C	C	0	0	0
28S	786	U	Assigned as U, for not satisfying criterion (1).			0.272232	0.0915751	0.181904	0.403226	0.658472	0.530849	C	C	U	C	C	0	0	0
28S	789	U	Assigned as U, for not satisfying criterion (1).			0.104603	0.0469043	0.0757534	0.632911	0.432069	0.53249	C	C	U	C	C	0	0	0
28S	792	U	Assigned as U, for not satisfying criterion (1).			0.3663	0.398208	0.382254	1.12016	1.25392	1.18704	C	C	U	C	C	0	0	0
28S	799	U	Assigned as U, for not satisfying criterion (1).			0.45045	0.364299	0.407375	0.83632	0.558971	0.697646	C	G	U	C	U	0	0	0
28S	801	U	Assigned as U, for not satisfying criterion (1).			0.330033	0.272109	0.301071	0.890585	0.75979	0.825187	U	C	U	C	C	0	0	0
28S	820	U	Assigned as U, for not satisfying criterion (1).			1.39721	1.03093	1.21407	1.25174	1.40845	1.33009	C	G	U	C	C	0	0	0
28S	823	U	Assigned as U, for not satisfying criterion (1).			0.658979	0.201613	0.430296	1.37143	0.728155	1.04979	C	C	U	C	C	0	0	0
28S	827	U	Assigned as U, for not satisfying criterion (1).			0.137741	0.536673	0.337207	2.77264	2.09314	2.43289	C	C	U	C	G	0	0	0
28S	844	U	Assigned as U, for not satisfying criterion (1).			0.706436	0.758397	0.732416	1.91304	1.55592	1.73448	G	G	U	C	G	0	0	0
28S	868	U	Assigned as U, for not satisfying criterion (1).			2.42475	3	2.71237	3.87097	4.34924	4.1101	G	G	U	G	G	0	0	0
28S	911	U	Assigned as U, for not satisfying criterion (1).			0.529101	0.266667	0.397884	0.531915	1.06242	0.797166	A	G	U	G	U	0	0	0
28S	913	U	Assigned as U, for not satisfying criterion (1).			0.231481	0	0.115741	0	0.119332	0.0596659	U	G	U	U	A	0	0	0
28S	914	U	Assigned as U, for not satisfying criterion (1).			0.234192	0.165837	0.200015	0.896861	0.601685	0.749273	G	U	U	A	C	0	0	0
28S	937	U	Assigned as U, for not satisfying criterion (1).			0.469116	0.11396	0.291538	1.00756	0.84443	0.925993	A	C	U	C	G	0	0	0
28S	945	U	Assigned as U, for not satisfying criterion (1).			0.14881	0	0.0744048	0.373832	0.278253	0.326043	A	A	U	C	C	0	0	0
28S	971	U	Assigned as U, for not satisfying criterion (1).			0.128123	0.058651	0.093387	0.38525	0.631821	0.508536	C	G	U	C	G	0	0	0
28S	980	U	Assigned as U, for not satisfying criterion (1).			0.153492	0	0.076746	0.378549	0.825083	0.601816	G	C	U	C	U	0	0	0
28S	982	U	Assigned as U, for not satisfying criterion (1).			0.0904159	0	0.045208	0.774648	0.826446	0.800547	U	C	U	C	C	0	0	0
28S	989	U	Assigned as U, for not satisfying criterion (1).			0.250313	0	0.125156	0.47081	0.614844	0.542827	C	C	U	C	C	0	0	0
28S	1014	U	Assigned as U, for not satisfying criterion (1).			0.411523	0	0.205761	0.606061	0.275482	0.440771	A	A	U	C	C	0	0	0
28S	1030	U	Assigned as U, for not satisfying criterion (1).			0	0	0	0.953678	1.10213	1.0279	G	G	U	C	U	0	0	0
28S	1032	U	Assigned as U, for not satisfying criterion (1).			0.166113	0.518135	0.342124	2.91777	2.67857	2.79817	U	C	U	C	C	0	0	0
28S	1055	U	Assigned as U, for not satisfying criterion (1).			0.120773	0	0.0603865	0.414079	0.324675	0.369377	C	G	U	C	U	0	0	0
28S	1057	U	Assigned as U, for not satisfying criterion (1).			0.224972	0.340136	0.282554	0.785083	1.27486	1.02997	U	C	U	C	C	0	0	0
28S	1060	U	Assigned as U, for not satisfying criterion (1).			0.204918	0	0.102459	0.413907	1.05495	0.734426	C	C	U	C	G	0	0	0
28S	1063	U	Assigned as U, for not satisfying criterion (1).			0.761697	0.333333	0.547515	1.45798	1.71969	1.58883	C	G	U	G	G	0	0	0
28S	1083	U	Assigned as U, for not satisfying criterion (1).			0.31185	0	0.155925	1.24378	0.887902	1.06584	C	C	U	C	C	0	0	0
28S	1100	U	Assigned as U, for not satisfying criterion (1).			0	0	0	0.450789	0.240481	0.345635	G	C	U	C	U	0	0	0
28S	1102	U	Assigned as U, for not satisfying criterion (1).			0.492611	0.454545	0.473578	0.667223	0.726942	0.697082	U	C	U	C	C	0	0	0
28S	1111	U	Assigned as U, for not satisfying criterion (1).			3.75	1.25	2.5	1.57593	2.2003	1.88812	C	C	U	C	C	0	0	0
28S	1114	U	Assigned as U, for not satisfying criterion (1).			0.589971	1.20968	0.899824	0.625	0.970089	0.797544	C	C	U	C	C	0	0	0
28S	1146	U	Assigned as U, for not satisfying criterion (1).			0.146628	0	0.0733138	1.76125	1.95936	1.86031	G	G	U	G	C	0	0	0
28S	1159	U	Assigned as U, for not satisfying criterion (1).			0.0832986	0.0783699	0.0808343	0.33293	0.468096	0.400513	G	G	U	C	G	0	0	0
28S	1177	U	Assigned as U, for not satisfying criterion (1).			0	0.15949	0.0797448	0.214516	0.271873	0.243195	A	C	U	G	U	0	0	0
28S	1179	U	Assigned as U, for not satisfying criterion (1).			0.101729	0.175439	0.138584	0.396825	0.313253	0.355039	U	G	U	C	C	0	0	0
28S	1186	U	Assigned as U, for not satisfying criterion (1).			0.0864678	0	0.0432339	0.376294	0.425532	0.400913	A	G	U	G	C	0	0	0
28S	1201	U	Assigned as U, for not satisfying criterion (1).			0.171762	0	0.0858811	0.430571	0.599078	0.514824	G	G	U	C	G	0	0	0
28S	1209	U	Assigned as U, for not satisfying criterion (1).			0	0.17452	0.08726	0.157604	0.296791	0.227198	C	G	U	C	G	0	0	0
28S	1225	U	Assigned as U, for not satisfying criterion (1).			0.140449	0	0.0702247	0.137646	0.123305	0.130475	G	G	U	U	C	0	0	0
28S	1226	U	Assigned as U, for not satisfying criterion (1).			0.537634	0.45045	0.494042	3.58505	3.44382	3.51444	G	U	U	C	U	0	0	0
28S	1228	U	Assigned as U, for not satisfying criterion (1).			0.167926	0	0.0839631	1.25628	0.681508	0.968895	U	C	U	C	U	0	0	0
28S	1230	U	Assigned as U, for not satisfying criterion (1).			0.292683	0.235294	0.263989	0.756859	1.11922	0.93804	U	C	U	C	G	0	0	0
28S	1247	U	Assigned as U, for not satisfying criterion (1).			0.56338	0.451977	0.507679	1.00865	0.383877	0.696261	C	G	U	C	C	0	0	0
28S	1285	U	Assigned as U, for not satisfying criterion (1).			0.26904	0.148236	0.208638	0.367253	0.23626	0.301756	G	G	U	C	G	0	0	0
28S	1297	U	Assigned as U, for not satisfying criterion (1).			0.515085	0.185874	0.350479	0.830816	0.676027	0.753421	C	G	U	C	G	0	0	0
28S	1302	U	Assigned as U, for not satisfying criterion (1).			0.240674	0.155945	0.19831	0.919118	0.892308	0.905713	G	C	U	A	C	0	0	0
28S	1317	U	Assigned as U, for not satisfying criterion (1).			0.149047	0.074308	0.111678	0.744857	0.74149	0.743173	C	G	U	C	U	0	0	0
28S	1319	U	Assigned as U, for not satisfying criterion (1).			0.0342466	0	0.0171233	0.0785238	0	0.0392619	U	C	U	U	G	0	0	0
28S	1320	U	Assigned as U, for not satisfying criterion (1).			0.141911	0.0732172	0.107564	1.92897	1.96391	1.94644	C	U	U	G	A	0	0	0
28S	1339	U	Assigned as U, for not satisfying criterion (1).			0.0431462	0	0.0215731	0.272122	0.245789	0.258956	A	G	U	C	U	0	0	0
28S	1341	U	Assigned as U, for not satisfying criterion (1).			0.0262203	0.0239234	0.0250719	0.623751	0.691263	0.657507	U	C	U	A	A	0	0	0
28S	1348	U	Assigned as U, for not satisfying criterion (1).			0.106751	0.0163252	0.0615381	0.320674	0.306934	0.313804	C	G	U	G	C	0	0	0
28S	1356	U	Assigned as U, for not satisfying criterion (1).			0.11083	0.0502816	0.0805556	0.536658	0.554826	0.545742	A	G	U	C	G	0	0	0
28S	1364	U	Assigned as U, for not satisfying criterion (1).			0.506639	0.235953	0.371296	0.648532	0.710953	0.679742	G	C	U	C	G	0	0	0
28S	1381	U	Assigned as U, for not satisfying criterion (1).			0.252434	0.150773	0.201603	1.45204	1.15203	1.30204	C	G	U	G	G	0	0	0
28S	1389	U	Assigned as U, for not satisfying criterion (1).			0.17138	0.085034	0.128207	1.18973	1.21748	1.2036	A	A	U	G	A	0	0	0
28S	1395	U	Assigned as U, for not satisfying criterion (1).			0.162942	0.0389864	0.100964	1.49867	1.8829	1.69079	G	G	U	G	A	0	0	0
28S	1410	U	Assigned as U, for not satisfying criterion (1).			0.0473934	0	0.0236967	2.02448	1.91907	1.97177	G	C	U	C	G	0	0	0
28S	1423	U	Assigned as U, for not satisfying criterion (1).			0.137575	0.0859107	0.111743	1.32969	1.53226	1.43097	G	G	U	G	G	0	0	0
28S	1428	U	Assigned as U, for not satisfying criterion (1).			0.185491	0.0452489	0.11537	0.156635	0.3386	0.247618	G	A	U	C	C	0	0	0
28S	1438	U	Assigned as U, for not satisfying criterion (1).			0.0475964	0.188442	0.118019	0.786959	1.01152	0.89924	C	C	U	C	U	0	0	0
28S	1440	U	Assigned as U, for not satisfying criterion (1).			0.222717	0	0.111359	1.03761	0.823422	0.930518	U	C	U	C	C	0	0	0
28S	1445	U	Assigned as U, for not satisfying criterion (1).			0.333056	0.0935454	0.213301	0.554529	0.680544	0.617537	A	G	U	C	C	0	0	0
28S	1471	U	Assigned as U, for not satisfying criterion (1).			0.675676	0.439239	0.557457	0.828729	0.811124	0.819927	C	G	U	C	U	0	0	0
28S	1473	U	Assigned as U, for not satisfying criterion (1).			0.331126	0	0.165563	0.294334	0.530504	0.412419	U	C	U	C	G	0	0	0
28S	1494	U	Assigned as U, for not satisfying criterion (1).			0.219092	0.109718	0.164405	1.44342	1.20434	1.32388	G	G	U	G	G	0	0	0
28S	1511	U	Assigned as U, for not satisfying criterion (1).			0.196078	0.0891742	0.142626	1.34699	1.17686	1.26192	C	G	U	G	U	0	0	0
28S	1513	U	Assigned as U, for not satisfying criterion (1).			0.0132328	0.0409366	0.0270847	0.85401	0.890288	0.872149	U	G	U	U	A	0	0	0
28S	1514	U	Assigned as U, for not satisfying criterion (1).			0.0295271	0	0.0147636	0.0227907	0.0220809	0.0224358	G	U	U	A	G	0	0	0
28S	1528	U	Assigned as U, for not satisfying criterion (1).			0.169437	0.0156654	0.0925511	0.954313	1.1493	1.0518	G	A	U	G	G	0	0	0
28S	1531	U	Assigned as U, for not satisfying criterion (1).			0.0754282	0.0163026	0.0458654	0.951075	0.824784	0.887929	G	G	U	G	A	0	0	0
28S	1536	Ψ	Assigned as Ψ, based on criteria (1) ~ (5).	1523	88	0.13412	0.113034	0.123577	61.5137	63.193	62.3534	A	C	U	A	U	97.4276	98.4338	97.9307
28S	1538	U	Assigned as U, for not satisfying criterion (1).			0.0887311	0.0358841	0.0623076	0.504777	0.33456	0.419669	U	A	U	G	C	0	0	0
28S	1542	U	Assigned as U, for not satisfying criterion (1).			0.0633357	0.00978	0.0365578	0.416871	0.351025	0.383948	C	C	U	G	G	0	0	0
28S	1567	U	Assigned as U, for not satisfying criterion (1).			0.0409626	0.0655201	0.0532413	0.924974	1.05922	0.992097	A	C	U	C	U	0	0	0
28S	1569	U	Assigned as U, for not satisfying criterion (1).			0.0498355	0.0339674	0.0419015	0.361104	0.454619	0.407862	U	C	U	G	G	0	0	0
28S	1572	U	Assigned as U, for not satisfying criterion (1).			0.0743909	0.0827541	0.0785725	0.784519	0.804466	0.794492	G	G	U	G	G	0	0	0
28S	1578	U	Assigned as U, for not satisfying criterion (1).			0.285979	0.0629723	0.174475	1.16988	0.901314	1.03559	G	G	U	C	C	0	0	0
28S	1582	Ψ	Assigned as Ψ, based on criteria (1) ~ (5).	1569	68	0.133438	0.0731636	0.103301	43.7485	46.25	44.9993	C	G	U	A	G	96.167	97.5769	96.872
28S	1588	U	Assigned as U, for not satisfying criterion (1).			0.239981	0.0417886	0.140885	0.405562	0.400485	0.403024	G	G	U	C	C	0	0	0
28S	1591	U	Assigned as U, for not satisfying criterion (1).			0.0893256	0.0676865	0.078506	0.873231	0.623235	0.748233	C	C	U	G	A	0	0	0
28S	1596	U	Assigned as U, for not satisfying criterion (1).			0.17532	0.0502639	0.112792	0.757399	0.508827	0.633113	C	G	U	G	C	0	0	0
28S	1602	U	Assigned as U, for not satisfying criterion (1).			0.0860316	0	0.0430158	0.170027	0.305715	0.237871	A	A	U	C	G	0	0	0
28S	1606	U	Assigned as U, for not satisfying criterion (1).			0.0697242	0.103292	0.0865083	0.655201	0.651022	0.653111	G	G	U	C	G	0	0	0
28S	1609	U	Assigned as U, for not satisfying criterion (1).			0.112799	0.0664805	0.0896397	0.373996	0.250537	0.312267	C	G	U	C	C	0	0	0
28S	1616	U	Assigned as U, for not satisfying criterion (1).			0.0818452	0.0522807	0.067063	0.364394	0.41429	0.389342	C	C	U	G	G	0	0	0
28S	1620	U	Assigned as U, for not satisfying criterion (1).			0.0715052	0	0.0357526	0.937408	0.931246	0.934327	G	G	U	A	U	0	0	0
28S	1622	U	Assigned as U, for not satisfying criterion (1).			0.115357	0.0241546	0.0697557	0.237214	0.178536	0.207875	U	A	U	A	G	0	0	0
28S	1636	U	Assigned as U, for not satisfying criterion (1).			0.146274	0.0150128	0.0806432	1.07624	0.95057	1.01341	A	C	U	A	A	0	0	0
28S	1639	U	Assigned as U, for not satisfying criterion (1).			0.0672834	0.0156079	0.0414457	0.609668	0.685394	0.647531	A	A	U	C	G	0	0	0
28S	1647	U	Assigned as U, for not satisfying criterion (1).			0.169743	0	0.0848716	0.585031	0.607706	0.596369	C	A	U	C	U	0	0	0
28S	1649	U	Assigned as U, for not satisfying criterion (1).			0.23116	0.0391619	0.135161	0.481506	0.430975	0.45624	U	C	U	A	G	0	0	0
28S	1652	U	Assigned as U, for not satisfying criterion (1).			0.329942	0.0427899	0.186366	0.743971	0.613497	0.678734	A	G	U	A	G	0	0	0
28S	1656	U	Assigned as U, for not satisfying criterion (1).			0.342589	0.0723589	0.207474	0.536553	0.820017	0.678285	G	C	U	G	G	0	0	0
28S	1659	U	Assigned as U, for not satisfying criterion (1).			0.0299401	0	0.0149701	0.0533049	0.0927644	0.0730346	G	G	U	U	C	0	0	0
28S	1660	U	Assigned as U, for not satisfying criterion (1).			0.224	0.0501253	0.137063	0.463231	0.61849	0.54086	G	U	U	C	C	0	0	0
28S	1664	U	Assigned as U, for not satisfying criterion (1).			0.106232	0.167104	0.136668	0.374813	0.632161	0.503487	C	C	U	C	C	0	0	0
28S	1671	U	Assigned as U, for not satisfying criterion (1).			0.103761	0	0.0518807	0	0.0659631	0.0329815	A	G	U	U	U	0	0	0
28S	1672	U	Assigned as U, for not satisfying criterion (1).			0.0247525	0	0.0123762	0.142653	0.0726216	0.107637	G	U	U	U	C	0	0	0
28S	1673	U	Assigned as U, for not satisfying criterion (1).			0.116822	0.0639591	0.0903907	4.06015	5.39291	4.72653	U	U	U	C	C	0	0	0
28S	1677	Ψ	Assigned as Ψ, based on criteria (1) ~ (5).	1664	97	0.350748	0.290497	0.320622	77.9197	70.1377	74.0287	C	C	U	C	A	99.9999	99.9999	99.9999
28S	1683	Ψ	Assigned as Ψ, based on criteria (1) ~ (5).	1670	96	0.126562	0.141134	0.133848	81.1782	81.6149	81.3965	G	A	U	A	G	99.9999	99.9999	99.9999
28S	1687	U	Assigned as U, for not satisfying criterion (1).			0.0960922	0.0638325	0.0799624	3.68304	3.86586	3.77445	G	C	U	G	G	0	0	0
28S	1693	U	Assigned as U, for not satisfying criterion (1).			0.0737735	0.0385455	0.0561595	1.24275	1.06383	1.15329	G	C	U	C	U	0	0	0
28S	1695	U	Assigned as U, for not satisfying criterion (1).			0.0824232	0.0521512	0.0672872	0.458365	0.276339	0.367352	U	C	U	C	G	0	0	0
28S	1725	U	Assigned as U, for not satisfying criterion (1).			0.252252	0.0252398	0.138746	0.134228	0.065445	0.0998366	A	G	U	U	U	0	0	0
28S	1726	U	Assigned as U, for not satisfying criterion (1).			0.0314268	0	0.0157134	0	0	0	G	U	U	U	U	0	0	0
28S	1727	U	Assigned as U, for not satisfying criterion (1).			0.0277162	0	0.0138581	0	0	0	U	U	U	U	A	0	0	0
28S	1728	U	Assigned as U, for not satisfying criterion (1).			0.26712	0.0938967	0.180508	4.34343	2.98343	3.66343	U	U	U	A	U	0	0	0
28S	1730	U	Assigned as U, for not satisfying criterion (1).			0.0619579	0	0.0309789	0.353982	0.150301	0.252141	U	A	U	C	C	0	0	0
28S	1735	U	Assigned as U, for not satisfying criterion (1).			0.0532765	0	0.0266383	0.245298	0.234302	0.2398	G	G	U	A	A	0	0	0
28S	1744	Ψ	Assigned as Ψ, based on criteria (1) ~ (5).	1731	100	0.141471	0.130743	0.136107	77.8274	76.9823	77.4049	A	A	U	G	A	99.9999	99.9999	99.9999
28S	1747	U	Assigned as U, for not satisfying criterion (1).			0.0509269	0.0565931	0.05376	0.462963	0.203583	0.333273	G	A	U	U	A	0	0	0
28S	1748	U	Assigned as U, for not satisfying criterion (1).			0.0102197	0.0188288	0.0145243	0	0.118064	0.0590319	A	U	U	A	G	0	0	0
28S	1754	U	Assigned as U, for not satisfying criterion (1).			0.195618	0.040201	0.11791	1.06784	1.09077	1.0793	G	G	U	C	U	0	0	0
28S	1756	U	Assigned as U, for not satisfying criterion (1).			0.0306044	0	0.0153022	0	0	0	U	C	U	U	G	0	0	0
28S	1757	U	Assigned as U, for not satisfying criterion (1).			0.199601	0.108366	0.153983	1.02367	0.830696	0.927184	C	U	U	G	G	0	0	0
28S	1771	U	Assigned as U, for not satisfying criterion (1).			0.151883	0	0.0759417	0.296296	0.71599	0.506143	G	A	U	C	U	0	0	0
28S	1773	U	Assigned as U, for not satisfying criterion (1).			0.0942211	0	0.0471106	0.364299	0.378072	0.371185	U	C	U	C	A	0	0	0
28S	1779	Ψ	Assigned as Ψ, based on criteria (1) ~ (5).	1766	40	0.24674	0.0677966	0.157268	11.811	9.71223	10.7616	C	C	U	A	U	32.4393	25.3288	28.8841
28S	1781	Ψ	Assigned as Ψ, based on criteria (1) ~ (5).	1768 & 1769	100100	0.432409	0.339443	0.385926	40.3934	30.7548	35.5741	U	A	U	U	C	84.6184	74.912	79.7652
28S	1784	U	Assigned as U, for not satisfying criterion (5).			0.0353857	0	0.0176929	9.63855	5.02513	7.33184	U	C	U	C	A	0	0	0
28S	1790	U	Assigned as U, for not satisfying criterion (1).			0.150195	0	0.0750976	0	0.414938	0.207469	A	C	U	U	U	0	0	0
28S	1791	U	Assigned as U, for not satisfying criterion (1).			0	0	0	0	0	0	C	U	U	U	A	0	0	0
28S	1792	Ψ	Assigned as Ψ, based on criteria (1) ~ (5).	1779	100	0.480625	0.101317	0.290971	60.396	67.0391	63.7176	U	U	U	A	A	96.6466	99.3311	97.9888
28S	1796	U	Assigned as U, for not satisfying criterion (1).			0.238854	0	0.119427	5.02513	4.22145	4.62329	A	A	U	G	G	0	0	0
28S	1800	U	Assigned as U, for not satisfying criterion (1).			0.101061	0	0.0505306	0.136986	0.492611	0.314799	G	G	U	A	A	0	0	0
28S	1813	U	Assigned as U, for not satisfying criterion (1).			0.197128	0.148038	0.172583	0.64911	0.574642	0.611876	G	C	U	C	G	0	0	0
28S	1817	U	Assigned as U, for not satisfying criterion (1).			0.135728	0.0289436	0.0823356	1.84802	1.53613	1.69207	G	C	U	G	G	0	0	0
28S	1822	U	Assigned as U, for not satisfying criterion (1).			0.0717103	0.0258065	0.0487584	1.46015	1.37117	1.41566	C	G	U	G	G	0	0	0
28S	1834	U	Assigned as U, for not satisfying criterion (1).			0.0268258	0	0.0134129	0.260496	0.368653	0.314575	C	G	U	G	G	0	0	0
28S	1839	U	Assigned as U, for not satisfying criterion (1).			0.1151	0	0.0575498	0.196341	0.27027	0.233306	A	A	U	G	C	0	0	0
28S	1845	U	Assigned as U, for not satisfying criterion (1).			0.213779	0.0734394	0.143609	0.918382	0.722302	0.820342	A	G	U	G	C	0	0	0
28S	1849	U	Assigned as U, for not satisfying criterion (1).			0.248269	0.0269833	0.137626	0.799543	0.669728	0.734636	C	C	U	A	G	0	0	0
28S	1852	U	Assigned as U, for not satisfying criterion (1).			0.23266	0.0851305	0.158895	2.65137	2.92123	2.7863	A	G	U	G	G	0	0	0
28S	1860	Ψ	Assigned as Ψ, based on criteria (1) ~ (5).	1847 & 1849	95,95	0.353224	0.207767	0.280495	31.6667	31.7083	31.6875	A	C	U	U	U	93.1952	93.2201	93.2077
28S	1861	U	Assigned as U, for not satisfying criterion (1).			0.0399521	0.0299133	0.0349327	3.07692	4.03587	3.5564	C	U	U	U	U	0	0	0
28S	1863	U	Assigned as U, for not satisfying criterion (1).			0.0237671	0	0.0118835	0.75188	0.160256	0.456068	U	U	U	G	G	0	0	0
28S	1866	U	Assigned as U, for not satisfying criterion (1).			0.118458	0	0.0592289	0.337382	0.356189	0.346785	G	G	U	A	A	0	0	0
28S	1876	U	Assigned as U, for not satisfying criterion (1).			0.101103	0.0290107	0.0650568	0.443506	0.266032	0.354769	A	C	U	G	G	0	0	0
28S	1882	U	Assigned as U, for not satisfying criterion (1).			0.0873077	0	0.0436538	1.10627	1.07929	1.09278	G	C	U	G	C	0	0	0
28S	1889	U	Assigned as U, for not satisfying criterion (1).			0.133265	0.0365898	0.0849274	0.959455	1.02849	0.993972	G	A	U	G	A	0	0	0
28S	1905	U	Assigned as U, for not satisfying criterion (1).			0.159957	0.0754717	0.117715	2.36011	2.23809	2.2991	G	G	U	U	A	0	0	0
28S	1906	U	Assigned as U, for not satisfying criterion (1).			0.122137	0.0770416	0.0995895	0.0839631	0.0623701	0.0731666	G	U	U	A	A	0	0	0
28S	1918	U	Assigned as U, for not satisfying criterion (1).			0.754717	0.0716332	0.413175	1.62703	1.1437	1.38536	G	A	U	G	C	0	0	0
28S	1927	U	Assigned as U, for not satisfying criterion (1).			0.567859	0.0480077	0.307933	0.882515	0.906344	0.89443	G	C	U	C	A	0	0	0
28S	1930	U	Assigned as U, for not satisfying criterion (1).			0.430339	0	0.215169	0.608211	0.493469	0.55084	C	A	U	C	A	0	0	0
28S	1947	U	Assigned as U, for not satisfying criterion (1).			0.0909711	0.12621	0.10859	2.50987	2.48812	2.49899	G	G	U	G	U	0	0	0
28S	1949	U	Assigned as U, for not satisfying criterion (1).			0.0399202	0	0.0199601	1.4442	1.28455	1.36438	U	G	U	U	G	0	0	0
28S	1950	U	Assigned as U, for not satisfying criterion (1).			0.0855595	0.0238095	0.0546845	0.326964	0.283806	0.305385	G	U	U	G	G	0	0	0
28S	1953	U	Assigned as U, for not satisfying criterion (1).			0.0239981	0	0.011999	0.10766	0.118483	0.113072	G	G	U	U	G	0	0	0
28S	1954	U	Assigned as U, for not satisfying criterion (1).			0.145227	0.0197472	0.0824869	2.55973	2.54448	2.5521	G	U	U	G	A	0	0	0
28S	1957	U	Assigned as U, for not satisfying criterion (1).			0.227334	0.131004	0.179169	1.17955	0.921259	1.05041	G	A	U	A	U	0	0	0
28S	1959	U	Assigned as U, for not satisfying criterion (1).			0.106757	0.00806	0.0574085	0.128248	0.0780031	0.103126	U	A	U	A	G	0	0	0
28S	1974	U	Assigned as U, for not satisfying criterion (1).			0.159841	0.0123434	0.0860923	1.48435	1.45166	1.468	G	G	U	G	G	0	0	0
28S	1980	U	Assigned as U, for not satisfying criterion (1).			0.112108	0.0184752	0.0652914	0.636484	0.51816	0.577322	C	A	U	G	G	0	0	0
28S	1986	U	Assigned as U, for not satisfying criterion (1).			0.0741326	0.0387347	0.0564337	0.552088	0.552745	0.552417	A	G	U	C	G	0	0	0
28S	1992	U	Assigned as U, for not satisfying criterion (1).			0.0381367	0.0309885	0.0345626	0.373295	0.378927	0.376111	A	A	U	C	C	0	0	0
28S	1997	U	Assigned as U, for not satisfying criterion (1).			0.142893	0.0359195	0.0894061	1.87654	1.59422	1.73538	G	C	U	A	A	0	0	0
28S	2004	U	Assigned as U, for not satisfying criterion (1).			0.136722	0.201796	0.169259	1.58287	1.60736	1.59511	A	G	U	G	U	0	0	0
28S	2006	U	Assigned as U, for not satisfying criterion (1).			0.130344	0.0520562	0.0912002	0.413085	0.485655	0.44937	U	G	U	G	U	0	0	0
28S	2008	U	Assigned as U, for not satisfying criterion (1).			0.148485	0.064082	0.106284	0.392567	0.470727	0.431647	U	G	U	A	A	0	0	0
28S	2015	U	Assigned as U, for not satisfying criterion (1).			0.263548	0.0729306	0.168239	0.665557	0.533049	0.599303	A	C	U	C	A	0	0	0
28S	2020	U	Assigned as U, for not satisfying criterion (1).			0.189793	0.0138408	0.101817	1.22549	0.882209	1.05385	C	C	U	G	C	0	0	0
28S	2027	U	Assigned as U, for not satisfying criterion (1).			0.350959	0.044843	0.197901	0.279252	0.541089	0.41017	A	A	U	C	A	0	0	0
28S	2032	U	Assigned as U, for not satisfying criterion (1).			0.186176	0.0613403	0.123758	0.854465	0.74565	0.800058	A	C	U	A	G	0	0	0
28S	2038	U	Assigned as U, for not satisfying criterion (1).			0.153345	0.015753	0.0845489	0.614474	0.57111	0.592792	C	C	U	G	A	0	0	0
28S	2044	U	Assigned as U, for not satisfying criterion (1).			0.154321	0.0564122	0.105367	1.23224	0.895625	1.06393	A	A	U	G	G	0	0	0
28S	2048	U	Assigned as U, for not satisfying criterion (1).			0.094124	0.0900495	0.0920868	0.853138	0.890572	0.871855	G	A	U	G	G	0	0	0
28S	2054	U	Assigned as U, for not satisfying criterion (1).			0.15155	0.0446828	0.0981166	0.618177	0.781321	0.699749	G	C	U	G	G	0	0	0
28S	2061	U	Assigned as U, for not satisfying criterion (1).			0.0552868	0.0460087	0.0506478	0.150754	0.239887	0.19532	C	G	U	C	G	0	0	0
28S	2070	U	Assigned as U, for not satisfying criterion (1).			0.174486	0.025974	0.10023	0.138696	0.138889	0.138793	C	A	U	A	C	0	0	0
28S	2080	U	Assigned as U, for not satisfying criterion (1).			0.153524	0.120882	0.137203	0.412698	0.3257	0.369199	C	G	U	C	G	0	0	0
28S	2090	U	Assigned as U, for not satisfying criterion (1).			0.109937	0.0206186	0.0652776	0.434783	0.409911	0.422347	A	G	U	C	G	0	0	0
28S	2097	U	Assigned as U, for not satisfying criterion (1).			0.160668	0.0378501	0.0992592	0.914254	0.941579	0.927917	A	G	U	G	G	0	0	0
28S	2135	U	Assigned as U, for not satisfying criterion (1).			0.375494	0.0744048	0.224949	2.21453	1.91236	2.06345	C	G	U	G	U	0	0	0
28S	2137	U	Assigned as U, for not satisfying criterion (1).			0.0175963	0.202293	0.109944	0.81448	0.861287	0.837884	U	G	U	G	G	0	0	0
28S	2140	U	Assigned as U, for not satisfying criterion (1).			0.106238	0	0.0531188	2.233	2.30477	2.26889	G	G	U	G	U	0	0	0
28S	2142	U	Assigned as U, for not satisfying criterion (1).			0.0561325	0.156413	0.106273	0.595099	0.527068	0.561084	U	G	U	G	C	0	0	0
28S	2146	U	Assigned as U, for not satisfying criterion (1).			0.0271776	0.138376	0.082777	0.342239	0.334248	0.338243	C	G	U	C	G	0	0	0
28S	2178	U	Assigned as U, for not satisfying criterion (1).			0.819672	0.598802	0.709237	1.15894	1.00806	1.0835	G	G	U	G	U	0	0	0
28S	2180	U	Assigned as U, for not satisfying criterion (1).			0.684932	0.938967	0.811949	2	1.43885	1.71942	U	G	U	G	G	0	0	0
28S	2185	U	Assigned as U, for not satisfying criterion (1).			1.37931	0.444444	0.911877	0	0.779221	0.38961	G	G	U	C	C	0	0	0
28S	2188	U	Assigned as U, for not satisfying criterion (1).			0	0.724638	0.362319	0	0	0	C	C	U	U	C	0	0	0
28S	2189	U	Assigned as U, for not satisfying criterion (2) and (4).			9.45946	16	12.7297	11.6883	10.6742	11.1812	C	U	U	C	C	0	0	0
28S	2197	U	Assigned as U, for not satisfying criterion (1).			0	0	0	0	0	0	G	C	C	C	C	0	0	0
28S	2212	U	Assigned as U, for not satisfying criterion (1).			0	0	0	0.392157	0.446429	0.419293	C	C	U	C	C	0	0	0
28S	2215	U	Assigned as U, for not satisfying criterion (1).			0	0	0	0	0.528169	0.264085	C	C	U	C	C	0	0	0
28S	2220	U	Assigned as U, for not satisfying criterion (1).			0	0.240385	0.120192	0.261097	0.27894	0.270018	C	C	U	C	C	0	0	0
28S	2223	U	Assigned as U, for not satisfying criterion (1).			0.277778	0	0.138889	0	0.246609	0.123305	C	C	U	C	C	0	0	0
28S	2240	U	Assigned as U, for not satisfying criterion (1).			0.304414	0.755124	0.529769	0.766284	1.16473	0.965504	G	C	U	C	C	0	0	0
28S	2267	U	Assigned as U, for not satisfying criterion (1).			0.0697837	0.126904	0.0983436	0.796957	0.793741	0.795349	G	C	U	A	C	0	0	0
28S	2281	U	Assigned as U, for not satisfying criterion (1).			0.110243	0	0.0551213	0.192562	0.242057	0.21731	A	G	U	A	G	0	0	0
28S	2293	U	Assigned as U, for not satisfying criterion (1).			0.123381	0	0.0616903	0.932051	0.959119	0.945585	G	C	U	G	C	0	0	0
28S	2298	U	Assigned as U, for not satisfying criterion (1).			0.329761	0.204221	0.266991	0.857143	1.1122	0.984669	G	G	U	G	A	0	0	0
28S	2304	U	Assigned as U, for not satisfying criterion (1).			0.0894055	0.0687758	0.0790906	2.57681	2.29621	2.43651	C	C	U	U	G	0	0	0
28S	2305	U	Assigned as U, for not satisfying criterion (1).			0.350263	0	0.175131	0.0962927	0.203482	0.149887	C	U	U	G	A	0	0	0
28S	2312	U	Assigned as U, for not satisfying criterion (1).			0.320285	0	0.160142	0.449102	0.50261	0.475856	C	C	U	A	G	0	0	0
28S	2329	U	Assigned as U, for not satisfying criterion (1).			0.0945477	0.0394322	0.06699	1.00883	1.08754	1.04818	G	G	U	G	G	0	0	0
28S	2344	U	Assigned as U, for not satisfying criterion (1).			0.128276	0.0364697	0.0823727	1.76813	1.43024	1.59918	G	G	U	G	C	0	0	0
28S	2350	U	Assigned as U, for not satisfying criterion (1).			0.162443	0.0783576	0.1204	0.589928	0.566906	0.578417	G	A	U	C	U	0	0	0
28S	2352	U	Assigned as U, for not satisfying criterion (1).			0.0104932	0	0.00524659	0.0556019	0.0207469	0.0381744	U	C	U	U	G	0	0	0
28S	2353	U	Assigned as U, for not satisfying criterion (1).			0.211685	0.0559832	0.133834	1.88442	1.79129	1.83786	C	U	U	G	G	0	0	0
28S	2356	U	Assigned as U, for not satisfying criterion (1).			0.175285	0.0801496	0.127717	1.01342	1.16873	1.09108	G	G	U	G	G	0	0	0
28S	2359	U	Assigned as U, for not satisfying criterion (1).			0.265847	0.0244499	0.145148	0.590624	0.711484	0.651054	G	G	U	A	G	0	0	0
28S	2362	U	Assigned as U, for not satisfying criterion (1).			0.249615	0.0763442	0.162979	0.847154	0.854037	0.850596	A	G	U	A	G	0	0	0
28S	2369	U	Assigned as U, for not satisfying criterion (1).			0.228833	0.0190913	0.123962	1.01754	0.835843	0.92669	A	A	U	A	U	0	0	0
28S	2371	U	Assigned as U, for not satisfying criterion (1).			0.0641525	0.00877	0.0364613	0.0955608	0.0977219	0.0966413	U	A	U	U	C	0	0	0
28S	2372	U	Assigned as U, for not satisfying criterion (1).			0.199692	0.0587939	0.129243	0.999225	1.04796	1.02359	A	U	U	C	A	0	0	0
28S	2384	U	Assigned as U, for not satisfying criterion (1).			0.0081646	0	0.0040823	0.0309949	0.0309574	0.0309761	A	C	U	U	U	0	0	0
28S	2385	U	Assigned as U, for not satisfying criterion (1).			0.00560334	0	0.00280167	0.0156904	0.00390915	0.00979976	C	U	U	U	G	0	0	0
28S	2386	U	Assigned as U, for not satisfying criterion (1).			0.106832	0.203265	0.155048	1.75246	1.98722	1.86984	U	U	U	G	A	0	0	0
28S	2398	U	Assigned as U, for not satisfying criterion (1).			0.13522	0.0289813	0.0821006	1.47361	1.63212	1.55287	A	G	U	G	G	0	0	0
28S	2408	U	Assigned as U, for not satisfying criterion (1).			0.0784792	0.00849	0.0434846	0.183848	0.0807537	0.132301	G	G	U	U	C	0	0	0
28S	2409	U	Assigned as U, for not satisfying criterion (1).			0.277393	0.102564	0.189978	2.20277	1.84523	2.024	G	U	U	C	C	0	0	0
28S	2413	U	Assigned as U, for not satisfying criterion (1).			0.297411	0.0679579	0.182684	0.519907	0.50405	0.511979	C	A	U	G	U	0	0	0
28S	2415	U	Assigned as U, for not satisfying criterion (1).			0.360774	0.0488639	0.204819	1.52067	1.36716	1.44391	U	G	U	G	A	0	0	0
28S	2425	U	Assigned as U, for not satisfying criterion (1).			0.214172	0.0440335	0.129103	3.15061	2.75312	2.95186	A	G	U	U	G	0	0	0
28S	2426	U	Assigned as U, for not satisfying criterion (1).			0.153456	0.0075	0.0804779	0.165491	0.155821	0.160656	G	U	U	G	A	0	0	0
28S	2432	U	Assigned as U, for not satisfying criterion (1).			0.159865	0.0628042	0.111334	0.649222	0.710534	0.679878	C	A	U	G	G	0	0	0
28S	2436	U	Assigned as U, for not satisfying criterion (1).			0.141089	0.0493665	0.0952278	0.392088	0.503493	0.44779	G	G	U	C	A	0	0	0
28S	2440	U	Assigned as U, for not satisfying criterion (1).			0.0886764	0.0314589	0.0600677	0.269194	0.423344	0.346269	A	G	U	C	G	0	0	0
28S	2444	U	Assigned as U, for not satisfying criterion (1).			0.0981836	0.00817	0.0531768	0.199988	0.268792	0.23439	G	G	U	C	C	0	0	0
28S	2447	U	Assigned as U, for not satisfying criterion (1).			0.0590829	0.0683878	0.0637353	0.289309	0.31087	0.30009	C	C	U	G	A	0	0	0
28S	2454	U	Assigned as U, for not satisfying criterion (1).			0.187188	0.0731223	0.130155	2.58333	2.27544	2.42939	G	A	U	G	G	0	0	0
28S	2467	U	Assigned as U, for not satisfying criterion (1).			0.150461	0.102902	0.126681	2.01576	1.50292	1.75934	C	G	U	U	C	0	0	0
28S	2468	U	Assigned as U, for not satisfying criterion (1).			0.170713	0.0424989	0.106606	0.208044	0.111049	0.159547	G	U	U	C	C	0	0	0
28S	2485	U	Assigned as U, for not satisfying criterion (1).			0.339821	0.0469043	0.193363	0.73831	1.16906	0.953687	G	A	U	G	G	0	0	0
28S	2490	U	Assigned as U, for not satisfying criterion (1).			0.291545	0	0.145773	1.3708	1.85586	1.61333	C	C	U	C	C	0	0	0
28S	2494	U	Assigned as U, for not satisfying criterion (1).			0.0564493	0	0.0282247	4.09556	4.15257	4.12407	C	G	U	U	G	0	0	0
28S	2495	U	Assigned as U, for not satisfying criterion (1).			0.0778412	0.0512821	0.0645616	0.323206	0.419539	0.371372	G	U	U	G	C	0	0	0
28S	2500	U	Assigned as U, for not satisfying criterion (1).			0.134512	0	0.067256	0.644468	0.661901	0.653185	C	C	U	C	G	0	0	0
28S	2508	Ψ	Assigned as Ψ, based on criteria (1) ~ (5).	2495	92	0.139135	0.208943	0.174039	34.388	37.576	35.982	G	A	U	C	G	67.4128	72.5736	69.9932
28S	2519	U	Assigned as U, for not satisfying criterion (1).			0.111065	0.0742115	0.0926382	0.342612	0.482227	0.412419	A	G	U	C	G	0	0	0
28S	2524	U	Assigned as U, for not satisfying criterion (1).			0	0	0	0.0225428	0.0283206	0.0254317	G	G	U	U	C	0	0	0
28S	2525	U	Assigned as U, for not satisfying criterion (1).			0.115407	0.123254	0.11933	0.505659	0.581226	0.543442	G	U	U	C	A	0	0	0
28S	2530	U	Assigned as U, for not satisfying criterion (1).			0.432999	0	0.2165	0.579542	0.555644	0.567593	G	A	U	C	C	0	0	0
28S	2538	U	Assigned as U, for not satisfying criterion (1).			0.220897	0	0.110448	0.397456	0.428021	0.412739	A	A	U	C	C	0	0	0
28S	2545	U	Assigned as U, for not satisfying criterion (1).			0.167399	0	0.0836995	1.29147	1.55205	1.42176	A	G	U	G	G	0	0	0
28S	2554	U	Assigned as U, for not satisfying criterion (1).			0.248139	0.0585823	0.153361	1.6537	1.54132	1.59751	G	A	U	G	G	0	0	0
28S	2570	U	Assigned as U, for not satisfying criterion (1).			0.252398	0	0.126199	0.473653	0.326619	0.400136	C	G	U	C	C	0	0	0
28S	2575	U	Assigned as U, for not satisfying criterion (1).			0.084674	0.129116	0.106895	0.997899	1.04044	1.01917	A	G	U	G	C	0	0	0
28S	2580	U	Assigned as U, for not satisfying criterion (1).			0.0912131	0	0.0456066	0.968242	0.837776	0.903009	G	G	U	A	A	0	0	0
28S	2592	U	Assigned as U, for not satisfying criterion (1).			0.0521241	0.0555864	0.0538552	0.581992	0.463997	0.522995	G	A	U	C	C	0	0	0
28S	2625	U	Assigned as U, for not satisfying criterion (1).			0.130492	0	0.0652458	0.0708215	0.077912	0.0743667	A	G	U	U	C	0	0	0
28S	2626	U	Assigned as U, for not satisfying criterion (1).			0.285171	0.0591366	0.172154	1.2939	1.28676	1.29033	G	U	U	C	U	0	0	0
28S	2628	U	Assigned as U, for not satisfying criterion (1).			0.151668	0.0645578	0.108113	0.788288	1.05764	0.922965	U	C	U	C	U	0	0	0
28S	2630	U	Assigned as U, for not satisfying criterion (1).			0.053135	0	0.0265675	0.294985	0.260078	0.277532	U	C	U	U	U	0	0	0
28S	2631	U	Assigned as U, for not satisfying criterion (1).			0	0	0	0.156495	0.354108	0.255301	C	U	U	U	U	0	0	0
28S	2632	U	Assigned as U, for not satisfying criterion (1).			0.0516796	0	0.0258398	0.592593	0.853485	0.723039	U	U	U	U	C	0	0	0
28S	2633	Ψ	Assigned as Ψ, based on criteria (1) ~ (5).	2619	90	0.707786	0.330852	0.519319	75.7396	78.7698	77.2547	U	U	U	U	C	99.9999	99.9999	99.9999
28S	2635	U	Assigned as U, for not satisfying criterion (1).			0	0	0	0	0	0	U	C	U	U	U	0	0	0
28S	2636	U	Assigned as U, for not satisfying criterion (1).			0	0	0	0	0	0	C	U	U	U	G	0	0	0
28S	2637	U	Assigned as U, for not satisfying criterion (1).			0.362647	0	0.181324	1.97322	2.71349	2.34335	U	U	U	G	U	0	0	0
28S	2639	U	Assigned as U, for not satisfying criterion (1).			0.27027	0.104275	0.187273	0.898588	0.856225	0.877407	U	G	U	G	A	0	0	0
28S	2656	U	Assigned as U, for not satisfying criterion (1).			0.113058	0.189036	0.151047	0.157109	0.389656	0.273383	C	C	U	G	G	0	0	0
28S	2661	U	Assigned as U, for not satisfying criterion (1).			0.052356	0.158479	0.105417	0.982456	0.810537	0.896497	A	A	U	G	G	0	0	0
28S	2665	U	Assigned as U, for not satisfying criterion (1).			0	0	0	0	0	0	G	G	U	U	C	0	0	0
28S	2666	U	Assigned as U, for not satisfying criterion (1).			0.160944	0.159744	0.160344	1.2848	1.58051	1.43265	G	U	U	C	G	0	0	0
28S	2687	U	Assigned as U, for not satisfying criterion (1).			0.142399	0.0970874	0.119743	0.881057	1.10205	0.991554	C	G	U	G	C	0	0	0
28S	2691	U	Assigned as U, for not satisfying criterion (1).			0.179995	0	0.0899974	1.96786	1.71533	1.84159	C	C	U	U	G	0	0	0
28S	2692	U	Assigned as U, for not satisfying criterion (1).			0.0241604	0	0.0120802	0	0.0685166	0.0342583	C	U	U	G	G	0	0	0
28S	2701	U	Assigned as U, for not satisfying criterion (1).			0.0570994	0.0618812	0.0594903	0.358594	0.381575	0.370085	C	G	U	C	G	0	0	0
28S	2707	U	Assigned as U, for not satisfying criterion (1).			0.115702	0.112108	0.113905	2.92066	2.70204	2.81135	G	G	U	U	C	0	0	0
28S	2708	U	Assigned as U, for not satisfying criterion (1).			0.0842176	0.0550964	0.069657	0	0.0485378	0.0242689	G	U	U	C	C	0	0	0
28S	2718	U	Assigned as U, for not satisfying criterion (1).			0.100013	0.0449236	0.0724681	0.35781	0.427907	0.392858	C	G	U	C	C	0	0	0
28S	2723	U	Assigned as U, for not satisfying criterion (1).			0.0605547	0	0.0302773	0.630284	0.465366	0.547825	G	G	U	G	A	0	0	0
28S	2728	U	Assigned as U, for not satisfying criterion (1).			0.252557	0.043802	0.14818	0.675458	0.755597	0.715528	G	C	U	C	U	0	0	0
28S	2730	U	Assigned as U, for not satisfying criterion (1).			0.290209	0.0449236	0.167566	0.253313	0.324957	0.289135	U	C	U	C	G	0	0	0
28S	2734	U	Assigned as U, for not satisfying criterion (1).			0.412128	0	0.206064	0.961538	0.885916	0.923727	G	C	U	G	G	0	0	0
28S	2740	U	Assigned as U, for not satisfying criterion (1).			0.0815661	0	0.040783	2.85338	2.46774	2.66056	C	C	U	U	G	0	0	0
28S	2741	U	Assigned as U, for not satisfying criterion (1).			0.0784929	0.0503271	0.06441	0.0810373	0.0434972	0.0622672	C	U	U	G	A	0	0	0
28S	2747	U	Assigned as U, for not satisfying criterion (1).			0	0	0	0.510928	0.531161	0.521045	A	A	U	C	C	0	0	0
28S	2761	U	Assigned as U, for not satisfying criterion (1).			0.344288	0.0703482	0.207318	0.631649	0.698385	0.665017	G	G	U	G	U	0	0	0
28S	2763	U	Assigned as U, for not satisfying criterion (1).			0.0829876	0	0.0414938	0.088054	0.081103	0.0845785	U	G	U	A	A	0	0	0
28S	2767	U	Assigned as U, for not satisfying criterion (1).			0.0234797	0	0.0117398	0.295931	0.555749	0.42584	A	A	U	C	U	0	0	0
28S	2769	U	Assigned as U, for not satisfying criterion (1).			0.0442674	0.075	0.0596337	0.685714	0.502431	0.594073	U	C	U	C	G	0	0	0
28S	2782	U	Assigned as U, for not satisfying criterion (1).			0.222284	0.100543	0.161413	0.223152	0.334014	0.278583	C	G	U	A	C	0	0	0
28S	2788	U	Assigned as U, for not satisfying criterion (1).			0.400146	0.0389181	0.219532	1.59151	1.02828	1.30989	C	A	U	A	U	0	0	0
28S	2790	U	Assigned as U, for not satisfying criterion (1).			0.623053	0.055918	0.339485	0.735565	0.839408	0.787486	U	A	U	C	C	0	0	0
28S	2801	U	Assigned as U, for not satisfying criterion (1).			0.33389	0.098661	0.216275	1.17057	0.748554	0.959561	G	G	U	C	U	0	0	0
28S	2803	U	Assigned as U, for not satisfying criterion (1).			0.317342	0.0914077	0.204375	0.980139	0.795325	0.887732	U	C	U	C	C	0	0	0
28S	2810	U	Assigned as U, for not satisfying criterion (1).			0.232258	0.0226244	0.127441	1.32068	1.03093	1.1758	G	G	U	G	A	0	0	0
28S	2819	U	Assigned as U, for not satisfying criterion (1).			0.163984	0.128968	0.146476	2.69325	2.72383	2.70854	C	C	U	C	U	0	0	0
28S	2821	U	Assigned as U, for not satisfying criterion (1).			0.128773	0.103783	0.116278	0.919748	0.775194	0.847471	U	C	U	G	G	0	0	0
28S	2826	U	Assigned as U, for not satisfying criterion (1).			0.0854435	0.0701973	0.0778204	0.318224	0.261646	0.289935	C	A	U	G	U	0	0	0
28S	2828	U	Assigned as U, for not satisfying criterion (1).			0.0665453	0.0147787	0.040662	0.0722211	0.0635358	0.0678784	U	G	U	U	G	0	0	0
28S	2829	U	Assigned as U, for not satisfying criterion (1).			0.0846453	0.0290044	0.0568249	1.63924	1.61041	1.62482	G	U	U	G	G	0	0	0
28S	2837	U	Assigned as U, for not satisfying criterion (1).			0.104173	0.0311294	0.0676511	1.85417	1.42292	1.63855	A	A	U	G	U	0	0	0
28S	2839	Ψ	Assigned as Ψ, based on criteria (1) ~ (5).	2826	20	0.140651	0.036803	0.0887272	5.99104	6.8724	6.43172	U	G	U	A	G	16.4795	21.195	18.8373
28S	2843	Ψ	Assigned as Ψ, based on criteria (1) ~ (5).	2830	9	0.322272	0.061297	0.191785	11.3065	11.6755	11.491	G	G	U	A	A	21.5759	22.5604	22.0681
28S	2852	U	Assigned as U, for not satisfying criterion (1).			0.179575	0.0629723	0.121274	0.450146	0.464051	0.457099	A	G	U	C	G	0	0	0
28S	2865	U	Assigned as U, for not satisfying criterion (1).			0.281731	0.0797925	0.180762	0.564263	0.389164	0.476714	G	A	U	C	C	0	0	0
28S	2869	U	Assigned as U, for not satisfying criterion (1).			0.22721	0.0293312	0.128271	0.404858	0.408846	0.406852	C	G	U	A	A	0	0	0
28S	2873	U	Assigned as U, for not satisfying criterion (1).			0.0443872	0.00888	0.0266336	0.076746	0.0985464	0.0876462	A	C	U	U	C	0	0	0
28S	2874	U	Assigned as U, for not satisfying criterion (1).			0.168121	0.0530082	0.110564	4.95193	4.89531	4.92362	C	U	U	C	G	0	0	0
28S	2880	U	Assigned as U, for not satisfying criterion (1).			0.123327	0.0533998	0.0883634	0.50918	0.5173	0.51324	G	A	U	A	A	0	0	0
28S	2886	U	Assigned as U, for not satisfying criterion (1).			0.00998535	0	0.00499268	0.0480307	0.0618836	0.0549572	G	A	U	U	G	0	0	0
28S	2887	U	Assigned as U, for not satisfying criterion (1).			0.0365133	0.0352858	0.0358996	0.968867	1.04115	1.00501	A	U	U	G	G	0	0	0
28S	2891	U	Assigned as U, for not satisfying criterion (1).			0.117639	0.0442204	0.0809297	0.752523	0.783468	0.767995	G	C	U	C	U	0	0	0
28S	2893	U	Assigned as U, for not satisfying criterion (1).			0.090324	0.0345274	0.0624257	0.424513	0.375775	0.400144	U	C	U	A	A	0	0	0
28S	2900	U	Assigned as U, for not satisfying criterion (1).			0.224952	0.0353794	0.130166	0.985445	0.948109	0.966777	G	C	U	G	G	0	0	0
28S	2904	U	Assigned as U, for not satisfying criterion (1).			0.237195	0.0934056	0.1653	0.787806	0.89425	0.841028	G	G	U	C	G	0	0	0
28S	2908	U	Assigned as U, for not satisfying criterion (1).			0.118055	0.0292369	0.073646	0.876103	0.960804	0.918453	G	G	U	C	G	0	0	0
28S	2914	U	Assigned as U, for not satisfying criterion (1).			0.153625	0.0696621	0.111643	0.508995	0.647962	0.578478	G	C	U	G	G	0	0	0
28S	2932	U	Assigned as U, for not satisfying criterion (1).			0.208659	0.0694927	0.139076	1.52301	1.54594	1.53448	G	C	U	G	G	0	0	0
28S	2949	U	Assigned as U, for not satisfying criterion (1).			0.041876	0.25	0.145938	0.447613	0.701391	0.574502	G	C	U	G	G	0	0	0
28S	2992	U	Assigned as U, for not satisfying criterion (1).			0	0	0	0.843882	1.89655	1.37022	C	C	U	C	G	0	0	0
28S	3001	U	Assigned as U, for not satisfying criterion (1).			0.531915	1.25	0.890957	0.892857	1.25261	1.07273	C	C	U	C	C	0	0	0
28S	3028	U	Assigned as U, for not satisfying criterion (1).			1.10865	0.320513	0.71458	0.941915	0.647249	0.794582	G	C	U	C	G	0	0	0
28S	3032	U	Assigned as U, for not satisfying criterion (1).			0.465116	0.180995	0.323056	0.822368	0.522648	0.672508	G	C	U	C	C	0	0	0
28S	3036	U	Assigned as U, for not satisfying criterion (1).			0.733496	0.607441	0.670469	1.05079	0.768492	0.90964	C	C	U	C	C	0	0	0
28S	3052	U	Assigned as U, for not satisfying criterion (1).			1.72117	2.14758	1.93437	2.06795	2.32158	2.19476	C	C	U	C	U	0	0	0
28S	3054	U	Assigned as U, for not satisfying criterion (1).			0.310559	0.597177	0.453868	1.67598	1.60514	1.64056	U	C	U	C	U	0	0	0
28S	3056	U	Assigned as U, for not satisfying criterion (1).			0	0.214592	0.107296	0.263852	0.15186	0.207856	U	C	U	C	U	0	0	0
28S	3058	U	Assigned as U, for not satisfying criterion (1).			0.536913	0.161377	0.349145	0.609013	0.499643	0.554328	U	C	U	C	U	0	0	0
28S	3060	U	Assigned as U, for not satisfying criterion (1).			0.514801	0.214592	0.364696	0.698487	0.880162	0.789325	U	C	U	C	U	0	0	0
28S	3062	U	Assigned as U, for not satisfying criterion (1).			0	0.327511	0.163755	0.902935	0.394218	0.648576	U	C	U	C	U	0	0	0
28S	3064	U	Assigned as U, for not satisfying criterion (1).			0.366748	0.33241	0.349579	2.42558	1.78914	2.10736	U	C	U	C	U	0	0	0
28S	3066	U	Assigned as U, for not satisfying criterion (1).			1.49254	1.31504	1.40379	1.89521	1.78117	1.83819	U	C	U	C	C	0	0	0
28S	3074	U	Assigned as U, for not satisfying criterion (1).			0.168067	1.19522	0.681643	0.832178	0.825826	0.829002	G	C	U	C	C	0	0	0
28S	3080	U	Assigned as U, for not satisfying criterion (1).			0	1.78947	0.894737	0.724638	0.444444	0.584541	C	G	U	C	C	0	0	0
28S	3083	U	Assigned as U, for not satisfying criterion (1).			0	0.661376	0.330688	2.4	2.35199	2.37599	C	C	U	C	C	0	0	0
28S	3090	U	Assigned as U, for not satisfying criterion (1).			0.60241	0.689655	0.646032	1.04046	1.76185	1.40115	C	C	U	C	C	0	0	0
28S	3109	U	Assigned as U, for not satisfying criterion (1).			1.43339	0.430108	0.931749	2.72622	2.49822	2.61222	C	G	U	G	G	0	0	0
28S	3135	U	Assigned as U, for not satisfying criterion (1).			0.116686	0	0.0583431	0.963524	1.11165	1.03759	G	G	U	C	G	0	0	0
28S	3192	U	Assigned as U, for not satisfying criterion (1).			0.31746	1.1236	0.720528	0.58309	0.860832	0.721961	G	G	U	C	C	0	0	0
28S	3242	U	Assigned as U, for not satisfying criterion (1).			0.0579766	0.0276243	0.0428005	0.568508	0.759872	0.66419	A	C	U	C	U	0	0	0
28S	3244	U	Assigned as U, for not satisfying criterion (1).			0.0239923	0	0.0119962	0.0917431	0.165245	0.128494	U	C	U	G	G	0	0	0
28S	3262	U	Assigned as U, for not satisfying criterion (1).			0.0774893	0.0736648	0.0755771	0.434014	0.203252	0.318633	C	C	U	U	C	0	0	0
28S	3263	U	Assigned as U, for not satisfying criterion (1).			0.236189	0.0365764	0.136383	3.16212	3.79516	3.47864	C	U	U	C	C	0	0	0
28S	3268	U	Assigned as U, for not satisfying criterion (1).			0.397445	0.0794913	0.238468	1.22117	1.71951	1.47034	C	G	U	G	G	0	0	0
28S	3272	U	Assigned as U, for not satisfying criterion (1).			0.421786	0.0461255	0.233956	0.794148	0.852239	0.823194	G	A	U	C	G	0	0	0
28S	3282	U	Assigned as U, for not satisfying criterion (1).			0.795229	0	0.397614	1.26437	1.04579	1.15508	G	C	U	G	C	0	0	0
28S	3293	U	Assigned as U, for not satisfying criterion (1).			0.320256	0	0.160128	0.415225	0.48844	0.451833	C	G	U	C	G	0	0	0
28S	3351	U	Assigned as U, for not satisfying criterion (1).			0.0499501	0	0.024975	0.41301	0.667939	0.540474	C	G	U	C	U	0	0	0
28S	3353	U	Assigned as U, for not satisfying criterion (1).			0.0751033	0.0877193	0.0814113	0.688538	0.665188	0.676863	U	C	U	C	G	0	0	0
28S	3356	U	Assigned as U, for not satisfying criterion (1).			0.0309023	0.0690608	0.0499816	0.516296	0.439385	0.47784	C	G	U	C	G	0	0	0
28S	3367	U	Assigned as U, for not satisfying criterion (1).			0.0762971	0.128205	0.102251	0.52343	0.519084	0.521257	C	G	U	C	C	0	0	0
28S	3372	U	Assigned as U, for not satisfying criterion (1).			0.336229	0	0.168114	0.994898	1.01531	1.0051	G	C	U	G	G	0	0	0
28S	3388	U	Assigned as U, for not satisfying criterion (1).			0.511364	0.606061	0.558712	1.80802	1.77672	1.79237	G	G	U	C	G	0	0	0
28S	3402	U	Assigned as U, for not satisfying criterion (1).			2.59654	3.20366	2.9001	3.63382	3.23657	3.4352	G	G	U	C	G	0	0	0
28S	3426	U	Assigned as U, for not satisfying criterion (1).			0	0	0	0	0.166113	0.0830565	G	G	U	U	C	0	0	0
28S	3427	U	Assigned as U, for not satisfying criterion (1).			0	0	0	0.84507	0.69808	0.771575	G	U	U	C	G	0	0	0
28S	3430	U	Assigned as U, for not satisfying criterion (1).			0	1.11111	0.555556	0.330033	0.404858	0.367446	C	G	U	C	C	0	0	0
28S	3441	U	Assigned as U, for not satisfying criterion (1).			0	0.952381	0.47619	0.729927	0.42735	0.578639	C	C	U	A	C	0	0	0
28S	3448	U	Assigned as U, for not satisfying criterion (1).			0	0	0	0	0	0	C	C	C	C	G	0	0	0
28S	3449	U	Assigned as U, for not satisfying criterion (1).			0	0	0	0	0	0	C	C	C	G	G	0	0	0
28S	3450	U	Assigned as U, for not satisfying criterion (1).			0	0	0	0	0	0	C	C	G	G	C	0	0	0
28S	3457	U	Assigned as U, for not satisfying criterion (1).			0	0	0	0	0.588235	0.294118	C	G	U	C	C	0	0	0
28S	3468	U	Assigned as U, for not satisfying criterion (1).			0.23753	0	0.118765	0.704225	0	0.352113	C	G	U	U	C	0	0	0
28S	3469	U	Assigned as U, for not satisfying criterion (1).			0.221729	0.136054	0.178892	0.770416	0.353669	0.562043	G	U	U	C	C	0	0	0
28S	3476	U	Assigned as U, for not satisfying criterion (1).			0.115207	0	0.0576037	1.1181	0.513919	0.816009	C	C	U	C	C	0	0	0
28S	3479	U	Assigned as U, for not satisfying criterion (1).			0	0.0724113	0.0362056	1.0005	1.27105	1.13578	C	C	U	C	C	0	0	0
28S	3482	U	Assigned as U, for not satisfying criterion (1).			0.0622665	0.0674764	0.0648714	0.706991	0.727912	0.717452	C	C	U	C	G	0	0	0
28S	3528	U	Assigned as U, for not satisfying criterion (1).			0.384615	2.08333	1.23397	1.04167	0.591716	0.816691	G	G	U	C	C	0	0	0
28S	3542	U	Assigned as U, for not satisfying criterion (1).			0	0	0	0.269542	0.712106	0.490824	G	G	U	C	C	0	0	0
28S	3561	U	Assigned as U, for not satisfying criterion (1).			0.25641	0.28169	0.26905	0.11274	0.292056	0.202398	G	G	U	U	C	0	0	0
28S	3562	U	Assigned as U, for not satisfying criterion (1).			0.15163	0.697674	0.424652	1.40421	2.0076	1.7059	G	U	U	C	C	0	0	0
28S	3575	U	Assigned as U, for not satisfying criterion (1).			0.137599	0.0796178	0.108608	2.01271	1.50376	1.75824	C	C	U	C	G	0	0	0
28S	3580	U	Assigned as U, for not satisfying criterion (1).			0.0807537	0.121655	0.101204	2.47321	2.38351	2.42836	C	C	U	C	G	0	0	0
28S	3592	U	Assigned as U, for not satisfying criterion (1).			0.244499	0.137646	0.191073	0.773994	0.465808	0.619901	C	C	U	A	G	0	0	0
28S	3603	U	Assigned as U, for not satisfying criterion (1).			0.0386026	0	0.0193013	0.0134165	0.0403735	0.026895	A	C	U	U	A	0	0	0
28S	3604	U	Assigned as U, for not satisfying criterion (1).			0.0280444	0.0552486	0.0416465	0.953376	1.34578	1.14958	C	U	U	A	G	0	0	0
28S	3610	U	Assigned as U, for not satisfying criterion (1).			0.0527426	0.0632511	0.0579969	0.182006	0.164979	0.173492	A	C	U	G	G	0	0	0
28S	3613	U	Assigned as U, for not satisfying criterion (1).			0.105204	0.0146477	0.059926	0.969469	0.812419	0.890944	G	G	U	G	C	0	0	0
28S	3628	U	Assigned as U, for not satisfying criterion (1).			0.10437	0.0439174	0.0741437	0.424383	0.340314	0.382348	A	A	U	C	C	0	0	0
28S	3634	Ψ	Assigned as Ψ, based on criteria (1) ~ (5).	3616	89	0.217647	0.191771	0.204709	28.7698	30.9927	29.8813	A	C	U	G	U	63.651	67.4072	65.5291
28S	3636	Ψ	Assigned as Ψ, based on criteria (1) ~ (5).	3618	95	0.0716146	0.147086	0.10935	14.7945	14.7975	14.796	U	G	U	U	U	75.0083	75.0192	75.0137
28S	3637	U	Assigned as U, for not satisfying criterion (1).			0.020468	0	0.010234	0	0	0	G	U	U	U	A	0	0	0
28S	3638	U	Assigned as U, for not satisfying criterion (1).			0.153022	0	0.0765111	0.595238	0.66335	0.629294	U	U	U	A	A	0	0	0
28S	3641	U	Assigned as U, for not satisfying criterion (1).			0.0186116	0	0.00930579	0.239808	0.121212	0.18051	A	A	U	U	A	0	0	0
28S	3642	U	Assigned as U, for not satisfying criterion (1).			0.164457	0.0206996	0.0925782	2.87611	3.35196	3.11403	A	U	U	A	A	0	0	0
28S	3654	U	Assigned as U, for not satisfying criterion (1).			0.287599	0.0548546	0.171227	0.838926	0.483516	0.661221	C	A	U	C	G	0	0	0
28S	3674	U	Assigned as U, for not satisfying criterion (1).			0.215534	0.123203	0.169369	1.51368	1.35581	1.43474	G	G	U	G	U	0	0	0
28S	3676	U	Assigned as U, for not satisfying criterion (1).			0.101471	0.0684463	0.0849588	1.85634	1.65682	1.75658	U	G	U	U	G	0	0	0
28S	3677	U	Assigned as U, for not satisfying criterion (1).			0.129123	0.08	0.104562	0.04649	0.0405433	0.0435166	G	U	U	G	A	0	0	0
28S	3685	U	Assigned as U, for not satisfying criterion (1).			0.16286	0.0611621	0.112011	1.00015	0.949267	0.97471	G	A	U	G	U	0	0	0
28S	3687	U	Assigned as U, for not satisfying criterion (1).			0.0897841	0.0574779	0.073631	0.299088	0.217707	0.258397	U	G	U	G	A	0	0	0
28S	3690	U	Assigned as U, for not satisfying criterion (1).			0.0110144	0	0.00550721	0.0464828	0.109135	0.0778087	G	A	U	U	U	0	0	0
28S	3691	U	Assigned as U, for not satisfying criterion (1).			0.00721033	0	0.00360516	0.0158479	0.0111807	0.0135143	A	U	U	U	C	0	0	0
28S	3692	Ψ	Assigned as Ψ, based on criteria (1) ~ (5).	3674	99	0.32661	0.226155	0.276383	81.4145	81.2762	81.3453	U	U	U	C	U	99.9999	99.9999	99.9999
28S	3694	U	Assigned as U, for not satisfying criterion (1).			0.0447396	0.00946	0.0270998	0.0722648	0.0722693	0.072267	U	C	U	G	C	0	0	0
28S	3701	U	Assigned as U, for not satisfying criterion (1).			0.0578797	0.0358038	0.0468417	0.234774	0.220542	0.227658	A	G	U	G	C	0	0	0
28S	3704	U	Assigned as U, for not satisfying criterion (1).			0.0881386	0.0442478	0.0661932	0.429821	0.534091	0.481956	G	C	U	C	U	0	0	0
28S	3706	U	Assigned as U, for not satisfying criterion (1).			0.0357769	0.052356	0.0440665	0.048434	0.197287	0.122861	U	C	U	G	A	0	0	0
28S	3710	U	Assigned as U, for not satisfying criterion (1).			0.131845	0.0495991	0.0907218	0.324939	0.238968	0.281953	A	A	U	G	U	0	0	0
28S	3712	Ψ	Assigned as Ψ, based on criteria (1) ~ (5).	3694	100	0.224423	0.278552	0.251487	74.6384	73.7709	74.2047	U	G	U	C	A	99.9999	99.9999	99.9999
28S	3718	U	Assigned as U, for not satisfying criterion (1).			0.29066	0.0832501	0.186955	0.56266	1.05034	0.806502	A	G	U	G	A	0	0	0
28S	3726	U	Assigned as U, for not satisfying criterion (1).			0.034662	0	0.017331	0.652529	0.810537	0.731533	A	A	U	U	C	0	0	0
28S	3727	Ψ	Assigned as Ψ, based on criteria (1) ~ (5).	3709	72	0.424741	0.0843668	0.254554	39.701	39.8977	39.7993	A	U	U	C	A	72.8078	73.0379	72.9229
28S	3731	Ψ	Assigned as Ψ, based on criteria (1) ~ (5).	3713	98	0.28896	0.127313	0.208136	67.1954	68.0049	67.6002	A	A	U	G	A	99.9999	99.9999	99.9999
28S	3742	U	Assigned as U, for not satisfying criterion (1).			0.0860585	0.0104701	0.0482643	0.0426803	0.0295421	0.0361112	G	G	U	A	A	0	0	0
28S	3755	Ψ	Assigned as Ψ, based on criteria (1) ~ (5).	3737	85	0.294528	0.0833929	0.18896	49.8911	44.9358	47.4134	A	G	U	A	A	97.3211	95.4504	96.3858
28S	3759	Ψ	Not detected.	3741	100	0.0980873	0.104575	0.101331	3.58974	1.08108	2.33541	A	C	U	A	U	0	0	0	AmCΨAΨGACΨCΨCUU
28S	3761	Ψ	Not detected.	3743	100	0.157233	0.180882	0.169057	0	0.647249	0.323625	U	A	U	G	A	0	0	0	AmCΨAΨGACΨCΨCUU
28S	3765	Ψ	Not detected.	3747	100	0.148588	0.19802	0.173304	0	0.77821	0.389105	A	C	U	C	U	0	0	0	AmCΨAΨGACΨCΨCUU
28S	3767	Ψ	Not detected.	3749	100	0.112867	0.138249	0.125558	0	4.28016	2.14008	U	C	U	C	U	0	0	0	AmCΨAΨGACΨCΨCUU
28S	3769	U	Assigned as U, for not satisfying criterion (1).			0.0299043	0	0.0149522	0	0	0	U	C	U	U	A	0	0	0
28S	3770	U	Assigned as U, for not satisfying criterion (1).			0.101146	0.0830335	0.0920899	0.625	0.308642	0.466821	C	U	U	A	A	0	0	0
28S	3775	U	Assigned as U, for not satisfying criterion (1).			0.687285	0.196078	0.441682	0.840336	0.59761	0.718973	G	G	U	A	G	0	0	0
28S	3783	U	Assigned as U, for not satisfying criterion (1).			0.54678	0	0.27339	2.74725	2.02952	2.38839	A	A	U	G	C	0	0	0
28S	3787	U	Assigned as U, for not satisfying criterion (1).			0.114613	0	0.0573066	1.09546	0.649351	0.872406	C	C	U	C	G	0	0	0
28S	3790	U	Assigned as U, for not satisfying criterion (1).			0.467836	0	0.233918	0	0.601504	0.300752	C	G	U	C	A	0	0	0
28S	3793	U	Assigned as U, for not satisfying criterion (1).			0.486855	0.151515	0.319185	0.570613	0.422297	0.496455	C	A	U	C	U	0	0	0
28S	3795	U	Assigned as U, for not satisfying criterion (1).			0.25	0.094518	0.172259	0.31617	0.363857	0.340013	U	C	U	A	A	0	0	0
28S	3798	U	Assigned as U, for not satisfying criterion (1).			0	0.0545554	0.0272777	0.0544959	0	0.027248	A	A	U	U	A	0	0	0
28S	3799	U	Assigned as U, for not satisfying criterion (1).			0.329489	0.143816	0.236653	0.840752	0.724506	0.782629	A	U	U	A	G	0	0	0
28S	3802	U	Assigned as U, for not satisfying criterion (1).			0.130971	0.146413	0.138692	1.31604	0.807149	1.0616	A	G	U	G	A	0	0	0
28S	3811	U	Assigned as U, for not satisfying criterion (1).			0.0696096	0	0.0348048	0.505334	0.736827	0.621081	C	A	U	G	A	0	0	0
28S	3815	Ψ	Assigned as Ψ, based on criteria (1) ~ (5).	3797	100	0.0397366	0	0.0198683	19.2315	20.8132	20.0224	A	A	U	G	G	52.3435	55.8523	54.0979
28S	3819	Ψ	Assigned as Ψ, based on criteria (1) ~ (5).	3801	50	0.173715	0.0812018	0.127458	61.1963	60.7677	60.982	G	A	U	G	A	97.033	96.6908	96.8619
28S	3828	U	Assigned as U, for not satisfying criterion (1).			0	0	0	0	0	0	G	A	U	U	C	0	0	0
28S	3829	U	Assigned as U, for not satisfying criterion (1).			0.218261	0.0205846	0.119423	2.04859	1.92733	1.98796	A	U	U	C	C	0	0	0
28S	3835	U	Assigned as U, for not satisfying criterion (1).			0.257222	0.0220119	0.139617	0	0.384404	0.192202	A	C	U	G	U	0	0	0
28S	3837	U	Assigned as U, for not satisfying criterion (1).			0.158019	0.0452284	0.101624	0.26455	0.652647	0.458599	U	G	U	C	C	0	0	0
28S	3841	Ψ	Assigned as Ψ, based on criteria (1) ~ (5).	3823	66	0.5998	0.18859	0.394195	32.8244	29.3478	31.0861	C	C	U	A	C	81.2537	77.7443	79.499
28S	3845	U	Assigned as U, for not satisfying criterion (1).			0.874404	0	0.437202	1.9305	2.45283	2.19167	C	C	U	A	C	0	0	0
28S	3848	Ψ	Assigned as Ψ, based on criteria (1) ~ (5).	3830	92	0.607375	0.0788229	0.343099	9.90099	8.69565	9.29832	A	C	U	A	U	15.318	10.1328	12.7254
28S	3850	Ψ	Assigned as Ψ, based on criteria (1) ~ (5).	3832	100	0.414556	0.135501	0.275028	64.0152	55.4965	59.7558	U	A	U	C	C	99.9999	99.9999	99.9999
28S	3880	U	Assigned as U, for not satisfying criterion (1).			0.0167954	0.0283447	0.0225701	0.117647	0.122432	0.12004	G	C	U	U	G	0	0	0
28S	3881	Ψ	Assigned as Ψ, based on criteria (1) ~ (5).	3863	33	0.359159	0.193477	0.276318	35.5258	33.9812	34.7535	C	U	U	G	G	86.5963	84.8924	85.7443
28S	3889	U	Assigned as U, for not satisfying criterion (1).			0.120316	0	0.0601581	0.261051	0.343095	0.302073	A	A	U	C	A	0	0	0
28S	3909	U	Assigned as U, for not satisfying criterion (1).			0.209762	0.0800961	0.144929	0.247572	0.295894	0.271733	C	C	U	G	U	0	0	0
28S	3911	U	Assigned as U, for not satisfying criterion (1).			0.0150852	0	0.00754262	0.0169924	0.0334784	0.0252354	U	G	U	U	G	0	0	0
28S	3912	U	Assigned as U, for not satisfying criterion (1).			0.132724	0.115075	0.123899	0.552666	0.44843	0.500548	G	U	U	G	A	0	0	0
28S	3917	Ψ	Assigned as Ψ, based on criteria (1) ~ (5).	3899	100	0.339882	0.35031	0.345096	81.2762	80.8469	81.0615	G	C	U	U	G	99.9999	99.9999	99.9999
28S	3918	U	Assigned as U, for not satisfying criterion (1).			0.101303	0.0649351	0.0831193	0.41841	0.462875	0.440643	C	U	U	G	A	0	0	0
28S	3922	U	Assigned as U, for not satisfying criterion (1).			0.217452	0.0705384	0.143995	0.58291	0.540673	0.561791	A	C	U	C	U	0	0	0
28S	3924	U	Assigned as U, for not satisfying criterion (1).			0.150775	0.0672797	0.109028	0.0703235	0.104125	0.0872242	U	C	U	A	G	0	0	0
28S	3927	U	Assigned as U, for not satisfying criterion (1).			0.164521	0.0386772	0.101599	0.405299	0.464054	0.434676	A	G	U	C	U	0	0	0
28S	3929	U	Assigned as U, for not satisfying criterion (1).			0.0784146	0.0913826	0.0848986	0.247661	0.221804	0.234732	U	C	U	G	G	0	0	0
28S	3937	U	Assigned as U, for not satisfying criterion (1).			0.110111	0.0296077	0.0698592	0.763421	0.738259	0.75084	G	G	U	G	A	0	0	0
28S	3947	U	Assigned as U, for not satisfying criterion (1).			0.243566	0.0843373	0.163952	0.935979	0.894216	0.915098	C	A	U	G	A	0	0	0
28S	3954	U	Assigned as U, for not satisfying criterion (1).			0.0951294	0.0715623	0.0833458	2.99363	2.56291	2.77827	G	G	U	G	U	0	0	0
28S	3956	Ψ	Assigned as Ψ, based on criteria (1) ~ (5).	3938	93	0.0855598	0.0616316	0.0735957	82.5137	83.5633	83.0385	U	G	U	A	G	99.9999	99.9999	99.9999
28S	3961	U	Assigned as U, for not satisfying criterion (1).			0.0734024	0.0245008	0.0489516	0.117959	0.118835	0.118397	A	A	U	A	A	0	0	0
28S	3965	U	Assigned as U, for not satisfying criterion (1).			0.0611383	0.042203	0.0516706	1.26065	1.44348	1.35206	A	G	U	G	G	0	0	0
28S	3990	U	Assigned as U, for not satisfying criterion (1).			0.83647	0.292087	0.564279	2.17077	1.61968	1.89522	G	G	U	G	U	0	0	0
28S	3992	U	Assigned as U, for not satisfying criterion (1).			0.908174	0.194868	0.551521	0.286123	0.301023	0.293573	U	G	U	C	C	0	0	0
28S	4017	U	Assigned as U, for not satisfying criterion (1).			1.30435	0.524934	0.914641	0.727802	0.693001	0.710401	G	G	U	C	C	0	0	0
28S	4028	U	Assigned as U, for not satisfying criterion (1).			0.35014	0.0603136	0.205227	1.34436	1.05766	1.20101	C	C	U	G	C	0	0	0
28S	4041	U	Assigned as U, for not satisfying criterion (1).			0.130156	0.127105	0.128631	0.196386	0.334448	0.265417	G	G	U	G	A	0	0	0
28S	4046	U	Assigned as U, for not satisfying criterion (1).			0.212089	0.0210571	0.116573	0.332779	0.232105	0.282442	A	A	U	A	C	0	0	0
28S	4052	U	Assigned as U, for not satisfying criterion (1).			0.11833	0.0436364	0.0809832	2.16647	1.98046	2.07347	A	C	U	A	C	0	0	0
28S	4055	U	Assigned as U, for not satisfying criterion (1).			0.109243	0	0.0546213	1.77089	2.1249	1.9479	A	C	U	C	U	0	0	0
28S	4057	U	Assigned as U, for not satisfying criterion (1).			0.0336938	0	0.0168469	0.900158	0.953495	0.926826	U	C	U	G	A	0	0	0
28S	4060	U	Assigned as U, for not satisfying criterion (1).			0.0559249	0.013403	0.034664	0.191292	0.238934	0.215113	G	A	U	C	G	0	0	0
28S	4063	U	Assigned as U, for not satisfying criterion (1).			0.00719528	0	0.00359764	0.0176835	0.0342771	0.0259803	C	G	U	U	U	0	0	0
28S	4064	U	Assigned as U, for not satisfying criterion (1).			0	0	0	0	0.0293277	0.0146638	G	U	U	U	U	0	0	0
28S	4065	U	Assigned as U, for not satisfying criterion (1).			0	0	0	0	0.022633	0.0113165	U	U	U	U	U	0	0	0
28S	4066	U	Assigned as U, for not satisfying criterion (1).			0	0.0296033	0.0148017	0.0103157	0.00763184	0.00897375	U	U	U	U	U	0	0	0
28S	4067	U	Assigned as U, for not satisfying criterion (1).			0	0	0	0	0	0	U	U	U	U	C	0	0	0
28S	4068	U	Assigned as U, for not satisfying criterion (4).			0.221143	0.245324	0.233233	7.56582	6.90115	7.23349	U	U	U	C	A	0	0	0
28S	4072	U	Assigned as U, for not satisfying criterion (1).			0.0747983	0.0325839	0.0536911	0.539993	0.67573	0.607862	A	C	U	G	A	0	0	0
28S	4080	U	Assigned as U, for not satisfying criterion (1).			0.200104	0.0551369	0.127621	1.44007	1.24396	1.34202	G	G	U	G	A	0	0	0
28S	4108	U	Assigned as U, for not satisfying criterion (1).			0.476948	0.133333	0.30514	0.862069	1.13154	0.996805	G	C	U	C	U	0	0	0
28S	4110	U	Assigned as U, for not satisfying criterion (1).			0.502513	0.3663	0.434406	0.961538	0.948213	0.954876	U	C	U	C	G	0	0	0
28S	4114	U	Assigned as U, for not satisfying criterion (1).			0.163666	0.269542	0.216604	0.410678	0.306513	0.358596	G	C	U	U	C	0	0	0
28S	4115	U	Assigned as U, for not satisfying criterion (4).	4095		1.05448	0.872093	0.963287	9.80392	10.3906	10.0973	C	U	U	C	U	0	0	0
28S	4117	U	Assigned as U, for not satisfying criterion (1).			0	0.660066	0.330033	0.441501	0.629426	0.535463	U	C	U	G	G	0	0	0
28S	4160	U	Assigned as U, for not satisfying criterion (1).			0.346192	0.153965	0.250078	2.25386	1.46054	1.8572	G	C	U	C	C	0	0	0
28S	4171	U	Assigned as U, for not satisfying criterion (1).			0.128233	0	0.0641163	1.44199	1.50633	1.47416	A	G	U	G	C	0	0	0
28S	4178	U	Assigned as U, for not satisfying criterion (1).			0.0737327	0.0259336	0.0498332	1.56917	1.60995	1.58956	G	G	U	G	G	0	0	0
28S	4185	U	Assigned as U, for not satisfying criterion (1).			0.0379891	0.0444247	0.0412069	0.059673	0.0195312	0.0396021	A	G	U	U	U	0	0	0
28S	4186	U	Assigned as U, for not satisfying criterion (1).			0.0246366	0	0.0123183	0	0.018934	0.00946701	G	U	U	U	G	0	0	0
28S	4187	U	Assigned as U, for not satisfying criterion (1).			0.0362976	0.064711	0.0505043	2.37145	2.79552	2.58349	U	U	U	G	A	0	0	0
28S	4191	U	Assigned as U, for not satisfying criterion (1).			0.0814048	0.0862813	0.083843	0.524378	0.356633	0.440506	A	C	U	G	G	0	0	0
28S	4199	U	Assigned as U, for not satisfying criterion (1).			0.324149	0.0283527	0.176251	0.612909	0.497187	0.555048	G	G	U	A	C	0	0	0
28S	4205	U	Assigned as U, for not satisfying criterion (1).			0.159055	0.0716589	0.115357	0.389004	0.277687	0.333346	C	C	U	G	U	0	0	0
28S	4207	U	Assigned as U, for not satisfying criterion (1).			0.218872	0.0629327	0.140902	0.776024	0.551839	0.663932	U	G	U	C	A	0	0	0
28S	4215	U	Assigned as U, for not satisfying criterion (1).			0.115296	0.040404	0.07785	1.36312	1.7806	1.57186	G	G	U	A	A	0	0	0
28S	4224	U	Assigned as U, for not satisfying criterion (1).			0.19861	0.0366166	0.117613	0.889248	1.05787	0.97356	G	G	U	G	U	0	0	0
28S	4226	U	Assigned as U, for not satisfying criterion (1).			0.0847577	0.0545256	0.0696417	0.277447	0.331994	0.304721	U	G	U	C	C	0	0	0
28S	4229	U	Assigned as U, for not satisfying criterion (1).			0.120579	0.0182415	0.0694101	0.524997	0.568091	0.546544	C	C	U	A	A	0	0	0
28S	4239	U	Assigned as U, for not satisfying criterion (1).			0.227596	0	0.113798	0.359281	0.614688	0.486985	G	C	U	C	A	0	0	0
28S	4257	U	Assigned as U, for not satisfying criterion (1).			0.0438885	0	0.0219443	0.595407	0.691986	0.643696	C	C	U	C	C	0	0	0
28S	4262	U	Assigned as U, for not satisfying criterion (1).			0.134288	0.0243784	0.0793333	1.1122	1.03245	1.07232	C	G	U	G	G	0	0	0
28S	4282	U	Assigned as U, for not satisfying criterion (1).			0.100358	0.139832	0.120095	0.915033	0.276434	0.595733	G	C	U	C	G	0	0	0
28S	4286	U	Assigned as U, for not satisfying criterion (1).			0.0247647	0	0.0123824	0	0.168067	0.0840336	G	C	U	U	G	0	0	0
28S	4287	U	Assigned as U, for not satisfying criterion (1).			0.121109	0.0767902	0.0989498	6	3.22581	4.6129	C	U	U	G	A	0	0	0
28S	4290	Ψ	Assigned as Ψ, based on criteria (1) ~ (5).	4263	98	0.142789	0.257969	0.200379	39.1304	45.1852	42.1578	G	A	U	C	U	66.6885	75.8985	71.2935
28S	4292	U	Assigned as U, for not satisfying criterion (1).			0.0118554	0	0.00592768	2.63158	0.806452	1.71902	U	C	U	U	G	0	0	0
28S	4293	Ψ	Not detected.	4266	90	0.286157	0.344702	0.31543	14.2857	7.14286	10.7143	C	U	U	G	A	0	0	0	CUΨGAΨUUUCA
28S	4296	Ψ	Not detected.	4269	93	0	0	0	0	0	0	G	A	U	U	U	0	0	0	CUΨGAΨUUUCA
28S	4297	U	Assigned as U, for not satisfying criterion (1).			0	0.0174611	0.00873057	0	0	0	A	U	U	U	U	0	0	0
28S	4298	U	Assigned as U, for not satisfying criterion (1).			0	0	0	0	0	0	U	U	U	U	C	0	0	0
28S	4299	U	Assigned as U, for not satisfying criterion (1).			0.213756	0.315513	0.264634	0	6.19469	3.09735	U	U	U	C	A	0	0	0
28S	4303	U	Assigned as U, for not satisfying criterion (1).			0.117601	0.0172354	0.0674182	0	0.738007	0.369004	A	G	U	A	C	0	0	0
28S	4309	Ψ	Assigned as Ψ, based on criteria (1) ~ (5).	4282	83	0.224854	0.0351494	0.130002	61.9469	56.7929	59.3699	A	A	U	A	C	99.9999	99.9999	99.9999
28S	4318	U	Assigned as U, for not satisfying criterion (1).			0.0935979	0.0426985	0.0681482	1.10701	0.315856	0.711434	C	G	U	G	A	0	0	0
28S	4331	U	Assigned as U, for not satisfying criterion (1).			0.0540979	0.0559754	0.0550366	0.592672	0.854701	0.723687	C	C	U	C	A	0	0	0
28S	4337	U	Assigned as U, for not satisfying criterion (1).			0.110327	0.0897398	0.100033	0.342801	0.250627	0.296714	G	A	U	C	C	0	0	0
28S	4340	U	Assigned as U, for not satisfying criterion (1).			0.0223714	0	0.0111857	0	0.0902256	0.0451128	C	C	U	U	C	0	0	0
28S	4341	U	Assigned as U, for not satisfying criterion (1).			0.112841	0.0631313	0.0879863	1.2987	1.79789	1.5483	C	U	U	C	U	0	0	0
28S	4343	U	Assigned as U, for not satisfying criterion (1).			0.0449539	0.0325098	0.0387318	0	0.188265	0.0941324	U	C	U	G	A	0	0	0
28S	4348	U	Assigned as U, for not satisfying criterion (1).			0	0	0	0.948276	0.673725	0.811	C	C	U	U	U	0	0	0
28S	4349	U	Assigned as U, for not satisfying criterion (1).			0.0293513	0	0.0146757	0.441989	0.46729	0.454639	C	U	U	U	U	0	0	0
28S	4350	Ψ	Assigned as Ψ, based on criteria (1) ~ (5).	4323	95	0.281426	0.280243	0.280834	95.1913	93.7807	94.486	U	U	U	U	G	99.9999	99.9999	99.9999
28S	4351	U	Assigned as U, for not satisfying criterion (1).			0.0319898	0	0.0159949	0	0.0710732	0.0355366	U	U	U	G	G	0	0	0
28S	4355	U	Assigned as U, for not satisfying criterion (1).			0	0	0	0.187266	0	0.093633	G	G	U	U	U	0	0	0
28S	4356	U	Assigned as U, for not satisfying criterion (1).			0	0	0	0	0	0	G	U	U	U	U	0	0	0
28S	4357	U	Assigned as U, for not satisfying criterion (1).			0	0	0	0	0	0	U	U	U	U	A	0	0	0
28S	4358	Ψ	Assigned as Ψ, based on criteria (1) ~ (5).	4331	93	0.285714	0.138185	0.21195	35.141	41.1842	38.1626	U	U	U	A	A	79.573	85.1271	82.35
28S	4369	U	Assigned as U, for not satisfying criterion (1).			0.122249	0	0.0611247	0.555942	0.517647	0.536794	G	G	U	G	U	0	0	0
28S	4371	U	Assigned as U, for not satisfying criterion (1).			0.0822368	0	0.0411184	0.444727	0.38249	0.413609	U	G	U	C	A	0	0	0
28S	4380	U	Assigned as U, for not satisfying criterion (1).			0.11325	0	0.0566251	0.148662	0.091659	0.120161	A	G	U	U	A	0	0	0
28S	4381	U	Assigned as U, for not satisfying criterion (1).			0.262271	0.0489716	0.155621	1.82429	1.62098	1.72264	G	U	U	A	C	0	0	0
28S	4392	U	Assigned as U, for not satisfying criterion (1).			0.0573066	0	0.0286533	0.339271	0.259403	0.299337	G	A	U	A	A	0	0	0
28S	4396	U	Assigned as U, for not satisfying criterion (1).			0.0632311	0	0.0316156	0.0977517	0.118694	0.108223	A	C	U	G	G	0	0	0
28S	4400	Ψ	Assigned as Ψ, based on criteria (1) ~ (5).	4373	96	0.266934	0.297974	0.282454	87.2303	85.649	86.4396	G	C	U	U	G	99.9999	99.9999	99.9999
28S	4401	U	Assigned as U, for not satisfying criterion (1).			0.0337268	0	0.0168634	0.642148	0.457424	0.549786	C	U	U	G	U	0	0	0
28S	4403	U	Assigned as U, for not satisfying criterion (1).			0.107219	0.178678	0.142949	0.117716	0.356888	0.237302	U	G	U	G	G	0	0	0
28S	4416	U	Assigned as U, for not satisfying criterion (1).			0.11853	0	0.0592651	0.380228	0.728155	0.554192	C	G	U	U	C	0	0	0
28S	4417	Ψ	Assigned as Ψ, based on criteria (1) ~ (5).	4390	99	0.348028	0.284698	0.316363	25.3731	27.027	26.2001	G	U	U	C	A	58.223	61.373	59.798
28S	4420	Ψ	Assigned as Ψ, based on criteria (1) ~ (5).	4393	97	0.141945	0.208333	0.175139	29.2929	38.3562	33.8245	C	A	U	A	G	94.3761	98.308	96.342
28S	4428	Ψ	Assigned as Ψ, based on criteria (1) ~ (5).	4401	89	0.229991	0.311915	0.270953	13.9706	15.9363	14.9534	C	G	U	C	G	31.3184	36.7866	34.0525
28S	4432	U	Assigned as U, for not satisfying criterion (1).			0.0142389	0	0.00711946	0	0.145773	0.0728863	G	C	U	U	U	0	0	0
28S	4433	U	Assigned as U, for not satisfying criterion (1).			0.0121773	0	0.00608865	0	0.128205	0.0641026	C	U	U	U	U	0	0	0
28S	4434	U	Assigned as U, for not satisfying criterion (1).			0.0209249	0	0.0104624	0	0	0	U	U	U	U	U	0	0	0
28S	4435	U	Assigned as U, for not satisfying criterion (1).			0	0	0	0	0	0	U	U	U	U	G	0	0	0
28S	4436	U	Assigned as U, for not satisfying criterion (1).			0.123762	0.444444	0.284103	1.95178	2.03443	1.9931	U	U	U	G	A	0	0	0
28S	4439	Ψ	Assigned as Ψ, based on criteria (1) ~ (5).	4412	100	0.121108	0.108578	0.114843	33.175	33.1863	33.1807	G	A	U	C	C	76.7823	76.7966	76.7894
28S	4442	U	Assigned as U, for not satisfying criterion (1).			0	0.0355114	0.0177557	0	0	0	C	C	U	U	C	0	0	0
28S	4443	U	Assigned as U, for not satisfying criterion (1).			0.067065	0.0708968	0.0689809	0.378174	0.427184	0.402679	C	U	U	C	G	0	0	0
28S	4447	U	Assigned as U, for not satisfying criterion (1).			0.0587105	0.0333778	0.0460442	0.36961	0.27133	0.32047	G	A	U	G	U	0	0	0
28S	4449	U	Assigned as U, for not satisfying criterion (1).			0.027112	0.0644953	0.0458037	0.0412882	0.060423	0.0508556	U	G	U	C	G	0	0	0
28S	4454	Ψ	Assigned as Ψ, based on criteria (1) ~ (5).	4427	98	0.154394	0.289296	0.221845	32.2528	35.4744	33.8636	G	C	U	C	U	72.7373	78.4736	75.6055
28S	4456	U	Assigned as U, for not satisfying criterion (1).			0.0254291	0	0.0127146	0.0826105	0.0294898	0.0560502	U	C	U	U	C	0	0	0
28S	4457	U	Assigned as U, for not satisfying criterion (1).			0.116041	0	0.0580205	0.288779	0.383481	0.33613	C	U	U	C	C	0	0	0
28S	4460	U	Assigned as U, for not satisfying criterion (1).			0.393949	0.0735024	0.233726	1.50774	1.59051	1.54913	C	C	U	A	U	0	0	0
28S	4462	U	Assigned as U, for not satisfying criterion (1).			0.131303	0	0.0656513	0.424056	0.312419	0.368237	U	A	U	C	A	0	0	0
28S	4465	U	Assigned as U, for not satisfying criterion (1).			0.0567322	0.0336474	0.0451898	0.0770119	0	0.038506	C	A	U	U	G	0	0	0
28S	4466	U	Assigned as U, for not satisfying criterion (1).			0.284441	0.0329164	0.158679	0.453001	0.401986	0.427494	A	U	U	G	U	0	0	0
28S	4468	Ψ	Assigned as Ψ, based on criteria (1) ~ (5).	4441	87	0.560595	0.348542	0.454569	81.7472	77.7878	79.7675	U	G	U	G	A	99.9999	99.9999	99.9999
28S	4478	U	Assigned as U, for not satisfying criterion (1).			0.0595846	0	0.0297923	0	0	0	A	A	U	U	C	0	0	0
28S	4479	U	Assigned as U, for not satisfying criterion (1).			0.26712	0	0.13356	0.139159	0.172265	0.155712	A	U	U	C	A	0	0	0
28S	4489	U	Assigned as U, for not satisfying criterion (1).			0.0582646	0.0163532	0.0373089	0.171065	0.136217	0.153641	C	G	U	U	G	0	0	0
28S	4490	Ψ	Low modification level.	4463	17	0.117844	0.115607	0.116726	4.40452	5.23715	4.82084	G	U	U	G	G	0	0	0
28S	4494	U	Assigned as U, for not satisfying criterion (1).			0.0143417	0	0.00717086	0.0391543	0	0.0195771	G	A	U	U	G	0	0	0
28S	4495	U	Assigned as U, for not satisfying criterion (1).			0.048499	0.0168748	0.0326869	0.123102	0.177989	0.150545	A	U	U	G	U	0	0	0
28S	4497	U	Assigned as U, for not satisfying criterion (1).			0.00973568	0	0.00486784	0	0.0899281	0.044964	U	G	U	U	C	0	0	0
28S	4498	Ψ	Assigned as Ψ, based on criteria (1) ~ (5).	4470	100	0.0688468	0.05065	0.0597484	44.4581	48.4043	46.4312	U	G	U	U	C	86.905	90.0655	88.4853
28S	4506	U	Assigned as U, for not satisfying criterion (1).			0.176433	0.0984413	0.137437	0.656045	1.10713	0.881588	A	C	U	A	A	0	0	0
28S	4509	U	Assigned as U, for not satisfying criterion (1).			0.113966	0	0.0569828	0.103896	0.255102	0.179499	A	A	U	A	G	0	0	0
28S	4518	Ψ	Assigned as Ψ, based on criteria (1) ~ (5).	4491	91	0.432089	0.237288	0.334689	61.5049	58.0622	59.7836	C	G	U	G	A	98.0357	95.1815	96.6086
28S	4523	U	Assigned as U, for not satisfying criterion (1).			0.191238	0.0550358	0.123137	0.128783	0.289017	0.2089	G	C	U	G	G	0	0	0
28S	4527	m3U	m3U	4500	100	22.3213	21.1806	21.7509	6.36943	6.16197	6.2657	G	G	U	U	U	0	0	0
28S	4528	Ψ	Not detected.	4501	100	0.0146424	0	0.00732118	0	0	0	G	U	U	U	A	0	0	0	UGGGm3UΨUAGA
28S	4529	U	Assigned as U, for not satisfying criterion (1).			0.0821815	0.022779	0.0524803	0.609756	0.884956	0.747356	U	U	U	A	G	0	0	0
28S	4536	U	Assigned as U, for not satisfying criterion (1).			0.239785	0.0288517	0.134318	0	0.141044	0.0705219	C	G	U	C	G	0	0	0
28S	4539	U	Assigned as U, for not satisfying criterion (1).			0.192	0.102145	0.147073	0.265957	1.44092	0.85344	C	G	U	G	A	0	0	0
28S	4548	U	Assigned as U, for not satisfying criterion (1).			0.10744	0.0649351	0.0861877	0.574713	0.831025	0.702869	G	G	U	U	A	0	0	0
28S	4549	Ψ	Assigned as Ψ, based on criteria (1) ~ (5).	4522	98	0.541419	0.13369	0.337554	57.6471	60.8333	59.2402	G	U	U	A	G	93.4507	95.3788	94.4148
28S	4552	U	Assigned as U, for not satisfying criterion (1).			0.0962696	0	0.0481348	0.31746	0.16129	0.239375	A	G	U	U	U	0	0	0
28S	4553	U	Assigned as U, for not satisfying criterion (1).			0.160477	0	0.0802384	0.530504	0	0.265252	G	U	U	U	U	0	0	0
28S	4554	U	Assigned as U, for not satisfying criterion (1).			0.0644745	0	0.0322373	0.449438	0.3663	0.407869	U	U	U	U	A	0	0	0
28S	4555	U	Assigned as U, for not satisfying criterion (1).			0.307125	0	0.153563	2.43902	0.870511	1.65477	U	U	U	A	C	0	0	0
28S	4560	U	Assigned as U, for not satisfying criterion (1).			0.170155	0	0.0850774	0.172712	0	0.0863558	C	C	U	A	C	0	0	0
28S	4563	U	Assigned as U, for not satisfying criterion (1).			0.0764526	0	0.0382263	0.170648	0.0881057	0.129377	A	C	U	G	A	0	0	0
28S	4566	U	Assigned as U, for not satisfying criterion (1).			0.131945	0.0821018	0.107024	1.5	1.84211	1.67105	G	A	U	G	A	0	0	0
28S	4569	U	Assigned as U, for not satisfying criterion (1).			0.1782	0.084674	0.131437	1.75747	1.74632	1.7519	G	A	U	G	U	0	0	0
28S	4571	U	Assigned as U, for not satisfying criterion (1).			0.0608828	0	0.0304414	1.02459	0.431034	0.727812	U	G	U	G	U	0	0	0
28S	4573	Ψ	Assigned as Ψ, based on criteria (1) ~ (5).	4546	100	0.131666	0.347222	0.239444	60	60.8081	60.404	U	G	U	U	G	96.9701	97.2782	97.1242
28S	4574	U	Assigned as U, for not satisfying criterion (1).			0.0507442	0	0.0253721	0.917431	1.82927	1.37335	G	U	U	G	U	0	0	0
28S	4576	Ψ	Assigned as Ψ, based on criteria (1) ~ (5).	4549	100	0.121408	0.179856	0.150632	52.0325	61.0714	56.552	U	G	U	U	G	93.3817	97.3768	95.3793
28S	4577	U	Assigned as U, for not satisfying criterion (1).			0.0626305	0	0.0313152	0.361011	0.32	0.340505	G	U	U	G	C	0	0	0
28S	4582	U	Assigned as U, for not satisfying criterion (1).			0.210526	0	0.105263	0.773196	0.36855	0.570873	C	A	U	G	G	0	0	0
28S	4585	U	Assigned as U, for not satisfying criterion (1).			0.352941	0	0.176471	0.618557	0.6	0.609278	G	G	U	A	A	0	0	0
28S	4588	U	Assigned as U, for not satisfying criterion (1).			0.332384	0	0.166192	0.564972	0.549451	0.557211	A	A	U	C	C	0	0	0
28S	4591	U	Assigned as U, for not satisfying criterion (1).			0.105263	0	0.0526316	0	0.16142	0.0807102	C	C	U	G	C	0	0	0
28S	4594	U	Assigned as U, for not satisfying criterion (1).			0.221976	0	0.110988	0.124688	0.499688	0.312188	G	C	U	C	A	0	0	0
28S	4598	U	Assigned as U, for not satisfying criterion (1).			0.442696	0.131062	0.286879	0.514139	0.786713	0.650426	A	G	U	A	C	0	0	0
28S	4616	U	Assigned as U, for not satisfying criterion (1).			0.0662471	0	0.0331236	0.060241	0.0318066	0.0460238	G	G	U	U	C	0	0	0
28S	4617	U	Assigned as U, for not satisfying criterion (1).			0.258231	0	0.129116	2.19715	1.49539	1.84627	G	U	U	C	A	0	0	0
28S	4624	U	Assigned as U, for not satisfying criterion (1).			0.152141	0	0.0760704	0.0833681	0.211752	0.14756	C	A	U	U	U	0	0	0
28S	4625	U	Assigned as U, for not satisfying criterion (1).			0.0209732	0	0.0104866	0	0.129769	0.0648845	A	U	U	U	G	0	0	0
28S	4626	Ψ	Assigned as Ψ, based on criteria (1) ~ (5).	4598	92	0.246609	0.162866	0.204738	91.6324	91.9906	91.8115	A	U	U	U	G	99.9999	99.9999	99.9999
28S	4629	U	Assigned as U, for not satisfying criterion (1).			0.164174	0.134409	0.149291	1.20919	1.32653	1.26786	G	G	U	G	U	0	0	0
28S	4631	U	Assigned as U, for not satisfying criterion (1).			0.294647	0.0370508	0.165849	0.667009	0.466786	0.566898	U	G	U	A	U	0	0	0
28S	4633	Ψ	Assigned as Ψ, based on criteria (1) ~ (5).	4606	42	0.301866	0.0933126	0.197589	12.3509	14.1397	13.2453	U	A	U	G	U	34.9558	40.2503	37.603
28S	4635	U	Assigned as U, for not satisfying criterion (1).			0.126374	0.0542299	0.0903021	1.20583	1.24538	1.2256	U	G	U	G	C	0	0	0
28S	4638	U	Assigned as U, for not satisfying criterion (1).			0.0576635	0.0239578	0.0408107	0.014912	0.0435066	0.0292093	G	C	U	U	G	0	0	0
28S	4639	U	Assigned as U, for not satisfying criterion (1).			0.116537	0.162187	0.139362	1.40159	1.76263	1.58211	C	U	U	G	G	0	0	0
28S	4643	U	Assigned as U, for not satisfying criterion (1).			0.0678656	0.0399042	0.0538849	0.311482	0.294058	0.30277	G	C	U	G	A	0	0	0
28S	4654	U	Assigned as U, for not satisfying criterion (1).			0.156687	0.0286615	0.0926743	0.772277	0.838826	0.805551	A	A	U	G	G	0	0	0
28S	4665	U	Assigned as U, for not satisfying criterion (1).			0.176002	0.0578838	0.116943	1.95456	1.74325	1.8489	G	C	U	A	C	0	0	0
28S	4670	Ψ	Assigned as Ψ, based on criteria (1) ~ (5).	4643	39	0.161563	0.072329	0.116946	24.9761	26.5503	25.7632	C	A	U	C	U	68.225	70.6865	69.4557
28S	4672	U	Assigned as U, for not satisfying criterion (1).			0.0499534	0.0298418	0.0398976	0.360592	0.402217	0.381405	U	C	U	G	U	0	0	0
28S	4674	U	Assigned as U, for not satisfying criterion (1).			0.0385368	0	0.0192684	0.770494	0.852298	0.811396	U	G	U	G	G	0	0	0
28S	4679	U	Assigned as U, for not satisfying criterion (1).			0.0105977	0.00983	0.0102139	0.0138083	0.0195676	0.0166879	G	A	U	U	A	0	0	0
28S	4680	U	Assigned as U, for not satisfying criterion (1).			0.104737	0.0593531	0.0820449	1.42254	1.48836	1.45545	A	U	U	A	U	0	0	0
28S	4682	U	Assigned as U, for not satisfying criterion (1).			0.0392362	0	0.0196181	0.55694	0.663419	0.610179	U	A	U	G	A	0	0	0
28S	4686	Ψ	Assigned as Ψ, based on criteria (1) ~ (5).	4659	87	0.115725	0.0788466	0.0972857	77.1009	78.3271	77.714	A	C	U	G	A	99.9999	99.9999	99.9999
28S	4694	U	Assigned as U, for not satisfying criterion (1).			0.175151	0.150247	0.162699	1.60443	1.5442	1.57431	C	C	U	C	U	0	0	0
28S	4696	U	Assigned as U, for not satisfying criterion (1).			0.168932	0.0247525	0.0968422	0.713073	0.922698	0.817886	U	C	U	A	A	0	0	0
28S	4700	U	Assigned as U, for not satisfying criterion (1).			0.5	0.0997009	0.29985	0.52	0.266016	0.393008	A	G	U	C	A	0	0	0
28S	4706	U	Assigned as U, for not satisfying criterion (1).			0.877193	0	0.438596	0.428367	0.59004	0.509204	A	A	U	C	C	0	0	0
28S	4725	U	Assigned as U, for not satisfying criterion (1).			0.123916	0.0886918	0.106304	0.443459	0.361124	0.402292	G	A	U	A	C	0	0	0
28S	4745	U	Assigned as U, for not satisfying criterion (1).			0.115741	0.0438596	0.0798002	0.582524	0.756001	0.669263	C	C	U	C	G	0	0	0
28S	4749	U	Assigned as U, for not satisfying criterion (1).			0	0	0	0.0394477	0.0794439	0.0594458	G	G	U	U	G	0	0	0
28S	4750	U	Assigned as U, for not satisfying criterion (1).			0.11396	0.1396	0.12678	1.61037	1.90053	1.75545	G	U	U	G	G	0	0	0
28S	4755	U	Assigned as U, for not satisfying criterion (1).			0.0875657	0	0.0437828	0.407	0.609116	0.508058	C	C	U	C	G	0	0	0
28S	4760	U	Assigned as U, for not satisfying criterion (1).			0.10118	0.0592768	0.0802286	0.138249	0.234522	0.186385	G	A	U	A	G	0	0	0
28S	4767	U	Assigned as U, for not satisfying criterion (1).			0.107933	0	0.0539665	0.387597	0.671961	0.529779	G	G	U	C	C	0	0	0
28S	4776	U	Assigned as U, for not satisfying criterion (1).			0.373832	0.104058	0.238945	0.550964	0.890208	0.720586	C	C	U	G	U	0	0	0
28S	4778	U	Assigned as U, for not satisfying criterion (1).			0.210526	0.22805	0.219288	0.298805	0.546199	0.422502	U	G	U	C	C	0	0	0
28S	4803	U	Assigned as U, for not satisfying criterion (1).			1.8018	0	0.900901	1.33929	2.39411	1.8667	C	C	U	C	C	0	0	0
28S	4834	U	Assigned as U, for not satisfying criterion (1).			0.607903	0	0.303951	1.4862	0.711111	1.09866	C	G	U	G	C	0	0	0
28S	4860	U	Assigned as U, for not satisfying criterion (1).			0.202532	0	0.101266	0.771456	0.708475	0.739966	G	G	U	C	C	0	0	0
28S	4865	U	Assigned as U, for not satisfying criterion (1).			0.0932401	0	0.04662	1.73221	1.21396	1.47309	G	G	U	G	C	0	0	0
28S	4872	U	Assigned as U, for not satisfying criterion (1).			0.0780031	0	0.0390016	0.669456	0.906618	0.788037	A	G	U	G	C	0	0	0
28S	4877	U	Assigned as U, for not satisfying criterion (1).			0.0315259	0	0.0157629	0.898204	0.727197	0.8127	C	C	U	U	C	0	0	0
28S	4878	U	Assigned as U, for not satisfying criterion (1).			0.0307977	0	0.0153988	0.905141	1.37429	1.13972	C	U	U	C	G	0	0	0
28S	4881	U	Assigned as U, for not satisfying criterion (1).			0.0592066	0.114025	0.0866159	0.204082	0.302115	0.253098	C	G	U	C	C	0	0	0
28S	4884	U	Assigned as U, for not satisfying criterion (1).			0.0843407	0.201207	0.142774	0.38806	0.540823	0.464442	C	C	U	G	G	0	0	0
28S	4921	U	Assigned as U, for not satisfying criterion (1).			0.397614	0.0616523	0.229633	0.880088	0.241429	0.560759	C	C	U	C	G	0	0	0
28S	4928	U	Assigned as U, for not satisfying criterion (1).			0.3	0.255661	0.277831	0.707395	0.753851	0.730623	C	G	U	C	A	0	0	0
28S	4942	U	Assigned as U, for not satisfying criterion (1).			0.0948047	0	0.0474024	0.197141	0.161013	0.179077	C	G	U	U	C	0	0	0
28S	4943	U	Assigned as U, for not satisfying criterion (1).			0.116759	0.0448967	0.0808281	0.78125	0.852273	0.816761	G	U	U	C	G	0	0	0
28S	4946	U	Assigned as U, for not satisfying criterion (1).			0.0478583	0.0786988	0.0632786	0.758483	0.631655	0.695069	C	G	U	G	G	0	0	0
28S	4955	U	Assigned as U, for not satisfying criterion (1).			0.0369194	0.0118694	0.0243944	0.16311	0.288453	0.225781	C	C	U	G	G	0	0	0
28S	4961	U	Assigned as U, for not satisfying criterion (1).			0.117845	0	0.0589226	0.304646	0.361902	0.333274	G	C	U	A	A	0	0	0
28S	4968	Ψ	Assigned as Ψ, based on criteria (1) ~ (5).	4937	81	0.0955953	0.173287	0.134441	44.9831	48.6037	46.7934	C	A	U	U	C	97.4379	98.5805	98.0092
28S	4969	U	Assigned as U, for not satisfying criterion (5).			0.0358397	0	0.0179199	8.61423	9.16587	8.89005	A	U	U	C	G	0	0	0
28S	4972	U	Assigned as U, for not satisfying criterion (1).			0.0805964	0.0407664	0.0606814	0.183655	0.298265	0.24096	C	G	U	A	G	0	0	0
28S	4981	U	Assigned as U, for not satisfying criterion (1).			0.14428	0.030303	0.0872917	0.53027	0.26096	0.395615	C	C	U	G	C	0	0	0
28S	4984	U	Assigned as U, for not satisfying criterion (1).			0.0380431	0	0.0190215	0	0.129971	0.0649857	G	C	U	U	C	0	0	0
28S	4985	U	Assigned as U, for not satisfying criterion (1).			0.187862	0.0951475	0.141505	2.04354	2.37251	2.20802	C	U	U	C	U	0	0	0
28S	4987	U	Assigned as U, for not satisfying criterion (1).			0.0549623	0.0518403	0.0534013	0.214592	0.326619	0.270606	U	C	U	G	G	0	0	0
28S	4991	U	Assigned as U, for not satisfying criterion (1).			0.0851716	0.013328	0.0492498	0.434075	0.417774	0.425925	G	G	U	C	G	0	0	0
28S	4997	U	Assigned as U, for not satisfying criterion (1).			0	0	0	0.56101	0.442478	0.501744	G	G	U	U	U	0	0	0
28S	4998	U	Assigned as U, for not satisfying criterion (1).			0.0137779	0	0.00688895	0.0688231	0.0476644	0.0582438	G	U	U	U	C	0	0	0
28S	4999	Ψ	Assigned as Ψ, based on criteria (1) ~ (5).	4968	86	0.158457	0.140889	0.149673	43.0584	43.2952	43.1768	G	G	U	U	U	91.6746	91.8423	91.7585
28S	5002	U	Assigned as U, for not satisfying criterion (1).			0.0279623	0	0.0139811	0	0.187266	0.093633	C	G	U	A	C	0	0	0
28S	5006	Ψ	Assigned as Ψ, based on criteria (1) ~ (5).	4975	72	0.132881	0.0678196	0.10035	27.2256	26.0771	26.6513	C	G	U	A	G	81.8798	80.3775	81.1287
28S	5018	U	Assigned as U, for not satisfying criterion (1).			0.112444	0.120482	0.116463	1.77276	1.68685	1.72981	G	C	U	C	C	0	0	0
28S	5022	U	Assigned as U, for not satisfying criterion (1).			0.277541	0.166067	0.221804	1.41767	1.50445	1.46106	C	C	U	C	G	0	0	0
28S	5026	U	Assigned as U, for not satisfying criterion (1).			0.220426	0	0.110213	0.806452	0.650821	0.728636	G	C	U	G	C	0	0	0
28S	5031	U	Assigned as U, for not satisfying criterion (1).			0.184356	0	0.092178	0.135747	0.127649	0.131698	G	A	U	C	U	0	0	0
28S	5033	U	Assigned as U, for not satisfying criterion (1).			0.211138	0.0821693	0.146653	0.535954	0.526976	0.531465	U	C	U	A	U	0	0	0
28S	5035	U	Assigned as U, for not satisfying criterion (1).			0.0542741	0.0449236	0.0495989	0.0456204	0.0251383	0.0353793	U	A	U	U	G	0	0	0
28S	5036	U	Assigned as U, for not satisfying criterion (1).			0.271813	0.0459348	0.158874	2.41348	1.86492	2.1392	A	U	U	G	A	0	0	0
28S	5042	U	Assigned as U, for not satisfying criterion (1).			0.169952	0	0.0849762	0.218699	0.441956	0.330328	A	G	U	C	A	0	0	0
28S	5049	U	Assigned as U, for not satisfying criterion (1).			0.109051	0	0.0545256	0.293945	0.381922	0.337934	C	C	U	C	G	0	0	0
28S	5061	U	Assigned as U, for not satisfying criterion (1).			0.0452694	0	0.0226347	0	0	0	G	G	U	U	U	0	0	0
28S	5062	U	Assigned as U, for not satisfying criterion (1).			0.0465116	0	0.0232558	0	0.115607	0.0578035	G	U	U	U	G	0	0	0
28S	5063	U	Assigned as U, for not satisfying criterion (1).			0.243902	0.392157	0.31803	3.80435	5.43545	4.6199	U	U	U	G	U	0	0	0
28S	5065	U	Assigned as U, for not satisfying criterion (1).			0.220264	0	0.110132	0.120337	0.206469	0.163403	U	G	U	C	C	0	0	0

## Sheet: Supplementary Table 4
Supplementary Table 4
Ψ on HeLa 5.8S rRNA
rRNA	pos	Base	Input_Deletion_1 %	Input_Deletion_2 %	Input_Deletion_Ave %	Treated_Deletion_1 %	Treated_Deletion_2 %	Treated_Deletion_Ave %	Frac_Ave %
5.8S	55	Ψ	0.547112	0.404858	0.475985	37.8446	45.0858	41.4652	75.5715
5.8S	69	Ψ	0.295234	0.0745156	0.184875	62.5698	66.9474	64.7586	98.4018
Full list of all U and Ψ on HeLa 5.8S rRNA
Criteria and cutoffs for RNA Ψ detection:
(1) The deletion rate above 5% (with deletion count above 5) in BID-seq libraries;
(2) The deletion rate below 1% in ‘Input’ libraries;
(3) Total reads coverage depth above 20 in both BID-seq and ‘Input’ libraries;
(4) The deletion rate above 1.5-fold over background in any given sequence motif (defined as the deletion rates detected from RNA probes containing 0% Ψ, as in Supplementary Fig. 1c);
(5) We excluded sites tend to be false positives, specifically uracil sites at the neighboring nucleotide 3’ or 5’ to the known Ψ sites.
rRNA	pos	Base	Details	Input_Deletion_1 %	Input_Deletion_2 %	Input_Deletion_Ave %	Treated_Deletion_1 %	Treated_Deletion_2 %	Treated_Deletion_Ave %	Frac_Ave %
5.8S	5	U	Assigned as U, for not satisfying criterion (1).	0.0797448	0	0.0398724	1.96435	1.90555	1.93495	0
5.8S	7	U	Assigned as U, for not satisfying criterion (1).	0.0239234	0	0.0119617	0	0.0495663	0.0247831	0
5.8S	8	U	Assigned as U, for not satisfying criterion (1).	0.022805	0.118483	0.0706442	1.97524	1.87398	1.92461	0
5.8S	14	U	Assigned as U, for not satisfying criterion (1).	0.0166917	0.0880282	0.0523599	1.25418	1.38305	1.31862	0
5.8S	18	U	Assigned as U, for not satisfying criterion (1).	0.0161681	0	0.00808407	0.158825	0.251847	0.205336	0
5.8S	22	U	Assigned as U, for not satisfying criterion (1).	0	0	0	0.597253	0.710299	0.653776	0
5.8S	27	U	Assigned as U, for not satisfying criterion (1).	0.091391	0	0.0456955	0.543478	0.552893	0.548186	0
5.8S	30	U	Assigned as U, for not satisfying criterion (1).	0.175029	0.14892	0.161975	0.883105	1.08631	0.984709	0
5.8S	34	U	Assigned as U, for not satisfying criterion (1).	0.128899	0.136612	0.132756	0.367401	0.54588	0.456641	0
5.8S	38	U	Assigned as U, for not satisfying criterion (1).	0.213675	0.0706215	0.142148	0.904568	0.588813	0.74669	0
5.8S	51	U	Assigned as U, for not satisfying criterion (1).	1.0453	0.584795	0.815046	2.61628	2.86533	2.7408	0
5.8S	55	Ψ	Assigned as Ψ, based on criteria (1) ~ (5).	0.547112	0.404858	0.475985	37.8446	45.0858	41.4652	75.5715
5.8S	63	U	Assigned as U, for not satisfying criterion (1).	0.0558971	0	0.0279486	0	0	0	0
5.8S	64	U	Assigned as U, for not satisfying criterion (1).	0.529101	0.319829	0.424465	6.25	3.68852	4.96926	0
5.8S	67	U	Assigned as U, for not satisfying criterion (1).	0.182815	0	0.0914077	1.39276	1.67364	1.5332	0
5.8S	69	Ψ	Assigned as Ψ, based on criteria (1) ~ (5).	0.295234	0.0745156	0.184875	62.5698	66.9474	64.7586	98.4018
5.8S	73	U	Assigned as U, for not satisfying criterion (1).	0.0747943	0	0.0373972	0.111359	0.427807	0.269583	0
5.8S	74	U	Assigned as U, for not satisfying criterion (1).	0.110213	0	0.0551065	2.98651	4.35606	3.67129	0
5.8S	85	U	Assigned as U, for not satisfying criterion (1).	0.0958405	0.0411353	0.0684879	0.169827	0.264784	0.217306	0
5.8S	86	U	Assigned as U, for not satisfying criterion (1).	0.19942	0	0.0997099	3.29963	4.02502	3.66232	0
5.8S	89	U	Assigned as U, for not satisfying criterion (1).	0.0535427	0	0.0267714	0.384813	0.600365	0.492589	0
5.8S	92	U	Assigned as U, for not satisfying criterion (1).	0	0	0	0.402617	0.349825	0.376221	0
5.8S	99	U	Assigned as U, for not satisfying criterion (1).	0	0	0	0	0	0	0
5.8S	100	U	Assigned as U, for not satisfying criterion (1).	0.0193237	0	0.00966184	1.95096	1.86727	1.90912	0
5.8S	110	U	Assigned as U, for not satisfying criterion (4).	0.0977278	0.0809389	0.0893334	5.36616	4.81826	5.09221	0
5.8S	111	U	Assigned as U, for not satisfying criterion (1).	0.2213	0.0409836	0.131142	0.0688468	0.0884173	0.0786321	0
5.8S	123	U	Assigned as U, for not satisfying criterion (1).	0.152594	0	0.0762971	0.168634	0.0858001	0.127217	0
5.8S	124	U	Assigned as U, for not satisfying criterion (1).	0.10989	0.135777	0.122834	3.5545	2.5641	3.0593	0
5.8S	127	U	Assigned as U, for not satisfying criterion (1).	0.431034	0.500417	0.465726	1.94553	2.1164	2.03096	0
5.8S	136	U	Assigned as U, for not satisfying criterion (1).	1.30719	0.162338	0.734764	0.337838	0.359159	0.348498	0
5.8S	142	U	Assigned as U, for not satisfying criterion (1).	0.23845	0.383142	0.310796	0.826446	0.922345	0.874395	0
5.8S	144	U	Assigned as U, for not satisfying criterion (1).	0.150602	0.209644	0.180123	0.280899	0.392749	0.336824	0
5.8S	146	U	Assigned as U, for not satisfying criterion (1).	0.277094	0.225734	0.251414	0.336862	0.463392	0.400127	0
5.8S	152	U	Assigned as U, for not satisfying criterion (1).	0.0676819	0.298507	0.183095	0.269397	0.209132	0.239264	0
5.8S	156	U	Assigned as U, for not satisfying criterion (1).	0	0	0	0	0	0	0
5.8S	157	U	Assigned as U, for not satisfying criterion (1).	0	0	0	0	0	0	0

## Sheet: Supplementary Table 5
Supplementary Table 5
Ψ on wild-type HeLa mRNA (>10% fraction)
chr	pos	name	refseq	seg	strand	Deletion_rep1	Deletion_rep2	Deletion_rep3	Deletion_Ave	Motif_1	Motif_2	Frac_rep1 %	Frac_rep2 %	Frac_rep3 %	Frac_Ave %	Deletion count_rep1	Deletion count_rep2	Deletion count_rep3
chrX	129592365	OCRL	NM_001587	3' UTR	+	0.761905	0.833333	0.909091	0.834776	GTTCA		100	100	100	100	16	9	10
chr16	18542694	NOMO2	NM_173614	CDS	-	0.8	0.829268	0.783784	0.804351	GTTCC		100	100	100	100	26	31	27
chr2	27326828	GTF3C2	NM_001521	CDS	-	0.774648	0.826087	0.793651	0.798129	GTTCG		100	100	100	100	51	52	46
chr14	69380270	ERH	NM_004450	3' UTR	-	0.787546	0.808362	0.782609	0.792839	GTTCC		100	100	100	100	208	218	154
chr10	70422027	EIF4EBP2	NM_004096	3' UTR	+	0.775	0.709677	0.722222	0.735633	GTTCA		100	100	100	100	30	21	25
chr11	64236323	VEGFB	NM_001243733	CDS	+	0.151515	0.189873	0.163265	0.168218	AATGC		100	100	100	100	9	12	12
chr13	31138811	HSPH1	NM_001349704	CDS	-	0.151515	0.108911	0.0857143	0.11538	TATGC		100	100	100	100	10	8	7
chr4	105937102	NPNT	NM_001184691	CDS	+	0.146067	0.0934579	0.0632911	0.100939	TATGC		100	100	100	100	11	10	5
chr1	33014553	AK2	NM_001319143	CDS	-	0.761905	0.772727	0.695652	0.743428	GTTCA		100	100	99.6696	99.8899	41	45	32
chr16	16251999	NOMO2	NM_173614	CDS	+	0.888889	0.815789	0.744681	0.816453	GTTCC		100	100	99.399	99.7997	32	30	33
chr15	48411281	FBN1	NM_000138	CDS	-	0.72449	0.793103	0.790323	0.769305	GTTCG		99.0959	100	100	99.6986	70	66	48
chr9	34616088	DCTN3	NM_001281426	CDS	-	0.711864	0.614035	0.714286	0.680062	GTTGC		100	96.7625	100	98.9208	40	32	35
chr17	2375624	SGSM2	NM_014853	CDS	+	0.717949	0.69697	0.793103	0.736007	GTTCG		98.6797	97.3075	100	98.6624	26	23	23
chr12	53443440	PRR13	NM_018457	CDS	+	0.714286	0.846154	0.733333	0.764591	GTTCC		97.0207	100	98.5243	98.515	10	11	11
chr16	69342143	NIP7	NM_001199434	3' UTR	+	0.888889	0.823529	0.590909	0.767776	GTTCA		100	100	94.3628	98.1209	15	14	12
chr1	166854176	POGK	NM_001314014	3' UTR	+	0.8	0.789474	0.571429	0.720301	GTTCA		100	100	93.2041	97.7347	12	14	8
chr12	124012693	ZNF664	NM_152437	CDS	+	0.671429	0.765432	0.689655	0.708839	GTTCG		95.5553	100	96.8151	97.4568	45	61	39
chr16	14853503	NOMO1	NM_014287	CDS	+	0.714286	0.780488	0.684211	0.726328	GTTCC		97.0207	100	94.5515	97.1907	33	31	24
chr5	69123367	SLC30A5	NM_022902	CDS	+	0.619048	0.75	0.818182	0.729076	GTTCT		91.3628	100	100	97.1209	13	20	18
chr1	151008502	PRUNE1	NM_021222	5' UTR	+	0.789474	0.615385	1	0.801619	GTTCG		100	91.3604	100	97.1201	15	8	10
chr2	131049504	FAM168B	NM_001321747	3' UTR	-	0.753623	0.741379	0.564103	0.686368	TGTGA		100	100	89.8712	96.6237	48	39	22
chrX	78129969	TAF9B	NM_015975	3' UTR	-	0.619048	0.833333	0.681818	0.7114	GTTCT		91.3628	100	96.7636	96.0421	13	15	14
chr17	18328415	SHMT1	NM_148918	3' UTR	-	0.490566	0.549296	0.5625	0.534121	TGTAG		93.3857	96.4556	97.0754	95.6389	26	33	23
chr17	29572477	TP53I13	NM_001346078	CDS	+	0.592593	0.633333	0.571429	0.599118	GTTCA		94.4601	96.6849	93.2041	94.783	16	18	16
chr20	44750936	KCNK15	NM_022358	3' UTR	+	0.736842	0.416667	0.9	0.684503	TCTAG		100	83.1406	100	94.3802	14	5	9
chr13	24426505	PARP4	NM_006437	CDS	-	0.631579	0.578947	0.555556	0.588694	GTTCA		96.5939	93.6587	92.2121	94.1549	12	9	10
chr1	42926727	SLC2A1	NM_006516	3' UTR	-	0.645161	0.636364	0.708333	0.663286	GTTCC		91.1588	90.3635	96.5414	92.6879	57	59	51
chr3	127573630	TPRA1	NM_001353002	CDS	-	0.702128	0.655172	0.514286	0.623862	GTTCG		97.6503	94.3902	82.2972	91.4459	31	19	17
chr14	24440206	SDR39U1	NM_001290293	CDS	-	0.346154	0.46875	0.3	0.371635	CTTTG		89.836	95.9685	85.5204	90.4416	8	14	8
chrX	154765960	DKC1	NM_001142463	CDS	+	0.604396	0.455556	0.534247	0.531399	GTTCA		95.1296	84.7517	90.8072	90.2295	54	41	39
chr1	35603333	PSMB2	NM_001199780	CDS	-	0.629268	0.580808	0.589928	0.600001	GTTCG		92.4477	88.5	89.2765	90.0748	123	107	79
chr2	223991898	SERPINE2	NM_001136528	CDS	-	0.645833	0.673913	0.568627	0.629458	GTTCC		91.2191	93.6779	83.8178	89.5716	26	30	28
chr6	32827594	TAP2	NM_001290043	3' UTR	-	0.666667	0.4375	0.47619	0.526786	GTTCA		98.3386	83.1305	86.4887	89.3192	10	12	10
chr11	4092507	STIM1	NM_003156	3' UTR	+	0.583333	0.470588	0.294118	0.449346	TGTAG		98.0075	92.2074	77.1171	89.1107	6	6	5
chr15	40767599	DNAJC17	NM_018163	3' UTR	+	0.333333	0.458333	0.384615	0.392094	TGTAG		81.4375	91.4458	86.1176	86.3336	10	20	15
chr7	1476655	INTS1	NM_001080453	CDS	-	0.490196	0.511628	0.684211	0.562012	GTTCG		79.7869	82.0277	96.4438	86.0862	23	22	26
chr17	40295390	CDC6	NM_001254	CDS	+	0.488372	0.556962	0.375	0.473445	GTTCA		87.4607	92.3018	76.6448	85.4691	41	40	21
chrX	48823353	HDAC6	NM_006044	CDS	+	0.590909	0.307692	0.285714	0.394772	TGTAG		98.3333	78.6978	76.0884	84.3731	12	8	5
chr18	9401339	TWSG1	NM_020648	3' UTR	+	0.466667	0.517241	0.384615	0.456174	GTTCA		85.7016	89.621	77.7427	84.3551	14	13	9
chr12	8941306	PHC1	NM_004426	3' UTR	-	0.5	0.43956	0.53125	0.49027	GTTGC		85.3137	77.5992	88.8047	83.9058	35	40	33
chr21	26000087	APP	NM_001204302	CDS	-	0.416949	0.357724	0.35	0.374891	CTTTT	TTTTA	87.4778	82.1661	81.3516	83.6652	122	132	102
chr22	42063007	NAGA	NM_001362850	CDS	-	0.264706	0.322581	0.275862	0.287716	CTTTG		80.528	87.8615	82.3301	83.5732	8	10	8
chr16	56362360	AMFR	NM_001323511	3' UTR	-	0.535714	0.5	0.545455	0.527056	GTTCG		84.4057	80.8273	85.3279	83.5203	15	11	11
chr3	44749581	KIAA1143	NM_020696	3' UTR	-	0.571429	0.461538	0.380952	0.471306	AGTCT		91.0573	82.6574	74.7063	82.807	12	6	7
chr14	23307820	BCL2L2	NM_004050	CDS	+	0.267857	0.42	0.365854	0.351237	TGTAG		73.7625	88.8494	84.5149	82.3756	14	15	14
chr14	104177228	KIF26A	NM_015656	CDS	+	0.344828	0.395833	0.288136	0.342932	TGTAG		82.5721	87.0225	76.3889	81.9945	17	17	14
chr5	109379252	PJA2	NM_014819	CDS	-	0.576923	0.608696	0.473684	0.553101	GTTCC		84.662	87.7828	73.1742	81.873	11	13	6
chr1	53027998	SCP2	NM_001007100	CDS	+	0.516667	0.552632	0.553191	0.54083	GTTCC		78.2292	82.1539	82.2129	80.8653	31	37	26
chr3	13371848	NUP210	NM_024923	CDS	-	0.582524	0.52381	0.512821	0.539718	GTTCC		85.225	79.0297	77.7936	80.6828	49	43	34
chr9	127506478	NIBAN2	NM_001035534	3' UTR	-	0.343915	0.408654	0.41	0.387523	GGTGT		74.6114	82.9493	83.1061	80.2223	61	81	75
chr9	121772659	DAB2IP	NM_138709	CDS	+	0.357143	0.291667	0.3125	0.320437	TTTTT		83.2687	76.7507	79.0784	79.6993	5	7	5
chr1	22092496	CDC42	NM_001791	3' UTR	+	0.331839	0.269625	0.343478	0.31498	TGTAG		81.286	74.0016	82.4417	79.2431	70	71	69
chr1	6185970	RPL22	NM_000983	3' UTR	-	0.300699	0.321678	0.304965	0.309114	TGTAG		77.8956	80.2297	78.3879	78.8377	39	43	39
chr19	4961364	UHRF1	NM_013282	3' UTR	+	0.423077	0.464286	0.310345	0.399236	GTTCA		81.761	85.501	68.0512	78.4377	10	13	7
chr10	71816664	PSAP	NM_002778	3' UTR	-	0.455338	0.469729	0.465241	0.463436	GCTGT		77.2694	78.8181	78.3402	78.1425	193	204	162
chr19	49869643	AKT1S1	NM_001278160	3' UTR	-	0.481481	0.507463	0.462963	0.483969	GTTCT		77.0092	80.0326	74.7503	77.264	24	30	23
chr11	57312681	TNKS1BP1	NM_033396	CDS	-	0.296296	0.311111	0.270833	0.292747	TGTAG		77.3774	79.081	74.1641	76.8741	13	12	12
chr11	16756617	C11orf58	NM_014267	3' UTR	+	0.346154	0.230769	0.277778	0.2849	TGTAG		82.6996	68.2209	75.079	75.3332	9	7	5
chr11	47282497	MADD	NM_130471	CDS	+	0.416667	0.282051	0.342857	0.347192	TCTAG		83.1406	67.2863	75.4281	75.285	14	11	9
chr9	128640848	DYNC2I2	NM_052844	CDS	-	0.36	0.471074	0.401515	0.410863	CGTGC		68.2709	83.1428	74.2574	75.2237	30	54	53
chr22	42692834	A4GALT	NM_001318038	3' UTR	-	0.230769	0.403846	0.342105	0.325574	CTTCC		59.9657	84.8143	78.7368	74.5056	9	14	11
chr17	82602791	FOXK2	NM_004514	3' UTR	+	0.354839	0.236842	0.37037	0.320684	CTTCC		80.1577	61.4226	81.7627	74.4477	8	8	10
chr2	85608583	C2orf68	NM_001013649	3' UTR	-	0.5	0.5	0.45	0.483333	GTTCC		76.3186	76.3186	70.2018	74.2796	13	14	9
chr18	7038927	LAMA1	NM_005559	CDS	-	0.3125	0.35	0.6	0.420833	TGTGA		62.1721	67.5353	92.6468	74.118	5	6	6
chrX	153700680	BCAP31	NM_001139441	3' UTR	-	0.295	0.289916	0.324607	0.303174	CTTCC		72.4563	71.6612	76.609	73.5755	54	65	59
chr18	3256188	MYL12A	NM_001303047	3' UTR	+	0.458333	0.402878	0.307692	0.389634	GTTAT		82.6027	76.2716	61.0457	73.3067	53	50	34
chr1	155234686	GBA	NM_000157	3' UTR	-	0.142857	0.219512	0.142857	0.168409	CGTAC		68.9688	81.5837	68.9688	73.1738	5	8	5
chr8	6758246	AGPAT5	NM_018361	3' UTR	+	0.3	0.55814	0.3125	0.390213	GTTGG		61.0498	94.0252	63.4681	72.8477	11	20	8
chr4	128270301	PGRMC2	NM_006320	3' UTR	-	0.315789	0.271605	0.257895	0.281763	ATTTT	TTTTA	77.1514	71.167	69.004	72.4408	60	65	46
chr1	43606354	PTPRF	NM_001329139	CDS	+	0.290076	0.238095	0.257353	0.261842	CTTGG		78.0196	67.2915	71.8432	72.3848	36	32	29
chr1	1082418	C1orf159	NM_001330306	3' UTR	-	0.35	0.464286	0.619048	0.477778	GTTCC		55.912	72.0114	88.7628	72.2287	7	13	13
chr22	40824900	ST13	NM_001278589	3' UTR	-	0.535714	0.307692	0.52381	0.455739	GTTCT		83.1412	51.526	81.853	72.1734	15	8	11
chr9	124312596	NEK6	NM_001166170	CDS	+	0.194444	0.315217	0.176471	0.228711	TGTAC		67.4537	84.407	63.7803	71.8803	12	28	12
chr19	19654662	ATP13A1	NM_020410	CDS	-	0.163265	0.369565	0.283333	0.272055	TGTAG		54.6858	84.8413	75.7895	71.7722	8	16	13
chr2	215414863	FN1	NM_001365518	CDS	-	0.30303	0.212766	0.236842	0.250879	ATTTC		83.2046	61.7577	70.3281	71.7634	10	10	7
chr15	72344047	HEXA	NM_001318825	3' UTR	-	0.298701	0.22973	0.233871	0.254101	TGTAG		77.6617	68.0496	68.7261	71.4792	42	31	29
chr14	104895759	CEP170B	NM_015005	3' UTR	+	0.314286	0.166667	0.285714	0.255556	TGTAG		79.4317	55.5091	76.0884	70.343	10	5	6
chr19	41261503	AXL	NM_021913	3' UTR	+	0.536364	0.306122	0.476923	0.439803	GTTCT		83.2106	51.2431	76.4614	70.305	58	29	29
chr11	35807261	TRIM44	NM_017583	3' UTR	+	0.203704	0.301887	0.230769	0.245453	TGTAG		63.4277	78.0336	68.2209	69.894	8	12	8
chr7	1499581	INTS1	NM_001080453	CDS	-	0.377551	0.266667	0.330097	0.324772	ACTGT		77.3412	59.8305	70.5898	69.2538	35	22	32
chrX	65740878	MSN	NM_002444	3' UTR	+	0.375415	0.29393	0.273438	0.314261	GTTTT	TTTTA	77.2378	66.6927	63.4415	69.124	110	90	69
chr17	39440444	MED1	NM_004774	CDS	-	0.472727	0.352941	0.25	0.358556	GTTAG		85.5129	71.1363	49.299	68.6494	26	17	5
chr8	118110619	EXT1	NM_000127	CDS	-	0.391304	0.421053	0.4375	0.416619	GTTCT		65.0843	69.2878	71.4923	68.6215	9	7	6
chr6	44231400	SLC29A1	NM_001078175	CDS	+	0.354167	0.333333	0.4	0.3625	GTTTC		66.4683	62.3801	73.9983	67.6156	16	22	22
chr1	150622412	ENSA	NM_207047	3' UTR	-	0.198606	0.226537	0.261044	0.228729	TGTAG		62.4398	67.5177	72.8208	67.5928	51	62	59
chr3	47846614	DHX30	NM_138615	CDS	+	0.295652	0.228571	0.329787	0.28467	AATGT		69.4875	57.969	74.493	67.3165	32	22	30
chrX	23679225	PRDX4	NM_006406	CDS	+	0.22179	0.234513	0.227723	0.228009	ATTTG		65.6193	68.852	67.1826	67.218	56	52	45
chr1	109342073	SORT1	NM_002959	CDS	-	0.361702	0.361111	0.5	0.407604	GTTCT		60.5994	60.5066	79.1809	66.7623	16	12	14
chr11	119055266	HYOU1	NM_001130991	CDS	-	0.158537	0.217391	0.323077	0.233002	TGTAG		53.5102	65.9418	80.3778	66.6099	11	13	19
chr19	6680208	C3	NM_000064	CDS	-	0.192982	0.285714	0.192982	0.223893	TGTAG		61.3152	76.0884	61.3152	66.2396	11	15	10
chr12	2803908	FKBP4	NM_002014	3' UTR	+	0.446602	0.384615	0.427083	0.419434	GTTCC		69.7636	61.2073	67.1874	66.0528	46	50	41
chr14	21428217	CHD8	NM_020920	CDS	-	0.235294	0.233333	0.178571	0.215733	TGTAG		68.9552	68.6392	58.2535	65.2826	8	5	5
chr4	183285990	WWC2	NM_024949	CDS	+	0.266667	0.333333	0.28	0.293333	GTTCA		60.7084	71.3743	63.1109	65.0645	7	8	7
chr12	56311251	CNPY2	NM_014255	CDS	-	0.13245	0.144578	0.0909091	0.122646	CATCC		68.9328	71.9641	54.2311	65.0427	16	22	15
chr6	149917036	RAET1G	NM_001001788	CDS	-	0.363636	0.318182	0.266667	0.316162	CGTGA		71.9308	65.4903	57.263	64.8947	8	6	8
chr22	19177964	SLC25A1	NM_005984	CDS	-	0.368	0.421429	0.43956	0.409663	GTTCC		58.7158	66.4215	68.846	64.6611	42	51	32
chr1	1254957	UBE2J2	NM_194458	3' UTR	-	0.201258	0.223602	0.205607	0.210156	TGTAG		62.9573	67.0206	63.7892	64.589	30	29	18
chr11	60923252	TMEM109	NM_024092	3' UTR	+	0.300971	0.265625	0.232558	0.266385	TCTAG		70.033	64.7191	58.9547	64.5689	29	32	16
chr19	1435641	DAZAP1	NM_018959	3' UTR	+	0.333333	0.258065	0.193548	0.261649	GTTTG		80.5364	67.1421	45.3316	64.3367	19	16	10
chr5	80650713	MTRNR2L2	NM_001190470	5' UTR	-	0.252252	0.34127	0.297521	0.297014	AGTCT		56.959	70.0258	64.1125	63.6991	13	30	23
chr20	63742413	SLC2A4RG	NM_020062	CDS	+	0.293413	0.333333	0.280769	0.302505	GCTGA		62.3355	67.8495	60.4258	63.5369	90	90	63
chrX	153703029	BCAP31	NM_001139441	CDS	-	0.303665	0.27551	0.280702	0.286626	GATGT		66.2307	61.6208	62.4997	63.4504	54	46	41
chr1	153959729	SLC39A1	NM_001271961	3' UTR	-	0.166667	0.19214	0.124324	0.161044	CATAA		64.3285	69.0074	54.4359	62.5906	30	37	18
chr9	123104146	RABGAP1	NM_012197	3' UTR	+	0.241379	0.268293	0.222222	0.243965	CCTGC		62.0742	68.0155	57.3909	62.4935	5	9	5
chr1	220139049	IARS2	NM_018060	CDS	+	0.269231	0.169231	0.271186	0.236549	ATTTC		77.9179	30.2011	78.2821	62.1337	16	11	14
chr17	4944899	RNF167	NM_001320356	CDS	+	0.301587	0.460317	0.359375	0.37376	GTTCT		50.4195	74.4202	60.2331	61.6909	18	28	23
chr17	35724705	AP2B1	NM_001282	3' UTR	+	0.213904	0.16763	0.205128	0.195554	TGTAG		65.3195	55.739	63.6985	61.5857	39	27	32
chr13	110484959	COL4A2	NM_001846	CDS	+	0.26087	0.273381	0.248175	0.260809	AATGA		61.6129	63.5974	59.5085	61.5729	20	33	24
chr10	97433373	PGAM1	NM_001317079	3' UTR	+	0.362573	0.357955	0.302469	0.340999	AGTGT		64.6326	64.0044	56.0042	61.5471	55	52	43
chr22	35424407	MCM5	NM_006739	3' UTR	+	0.212766	0.18232	0.18543	0.193506	TGTAG		65.1138	59.0761	59.7443	61.3114	34	30	26
chr7	5606283	FSCN1	NM_003088	3' UTR	+	0.207547	0.174908	0.185682	0.189379	TGTAG		64.1535	57.431	59.7978	60.4608	189	179	154
chr19	23827393	RPSAP58	NM_001355287	CDS	+	0.128668	0.126087	0.107612	0.120789	TATCC		62.0823	61.3405	55.439	59.6206	51	46	34
chr4	39454595	RPL9	NM_000661	CDS	-	0.195853	0.210204	0.16624	0.190766	TTTTT		61.0152	64.1034	53.362	59.4935	83	97	65
chr19	48720707	RASIP1	NM_017805	3' UTR	-	0.219731	0.2	0.142077	0.187269	TGTAG		66.3525	62.7128	49.1137	59.393	46	40	25
chr11	72109696	ANAPC15	NM_014042	3' UTR	-	0.313953	0.320388	0.25	0.294781	CTTGA		66.0663	67.5864	44.512	59.3882	27	31	20
chr2	170951347	GORASP2	NM_015530	CDS	+	0.311111	0.186047	0.272727	0.256628	CTTAT		70.4715	42.8837	64.0493	59.1349	11	8	12
chr2	20037564	LAPTM4A	NM_014713	CDS	-	0.276316	0.251282	0.248062	0.258553	GTTCA		62.4623	57.734	57.0818	59.0927	40	40	29
chr16	2276121	ABCA3	NM_001089	3' UTR	-	0.285714	0.307692	0.222222	0.271876	GCTCT		64.455	69.658	42.9509	59.0213	8	7	6
chr12	107093480	CRY1	NM_004075	5' UTR	-	0.4	0.171429	0.189189	0.253539	TCTAG		81.5659	45.5682	49.8951	59.0097	9	6	7
chr14	70032218	SMOC1	NM_022137	3' UTR	+	0.200704	0.157191	0.183908	0.180601	TGTAG		62.8499	53.1688	59.4188	58.4792	49	43	44
chr8	73291110	RPL7	NM_001363737	CDS	-	0.182891	0.152455	0.166213	0.167186	ATTTT	TTTTG	63.6816	52.4932	58.395	58.1899	61	57	61
chr5	179797663	MGAT4B	NM_014275	3' UTR	-	0.181818	0.136364	0.155844	0.158009	CGTAA		64.0938	52.3292	57.9121	58.1117	13	12	10
chr22	38728016	GTPBP1	NM_004286	CDS	+	0.323529	0.294118	0.258065	0.291904	ATTCT		63.0321	58.1128	51.1858	57.4436	7	10	7
chr12	50120389	COX14	NM_032901	3' UTR	+	0.145299	0.193939	0.220472	0.18657	CTTTT	TTTTG	39.2898	62.9572	69.8572	57.3681	17	31	27
chr8	47826751	PRKDC	NM_006904	CDS	-	0.276836	0.282895	0.228261	0.262664	GCTCT		62.097	63.7236	45.5707	57.1304	46	40	42
chr20	33438994	SNTA1	NM_003098	CDS	-	0.26087	0.192308	0.181818	0.211665	ATTTC		76.2587	50.803	42.953	56.6716	6	5	6
chr14	103912631	ATP5MJ	NM_001127393	3' UTR	-	0.182891	0.189333	0.235915	0.202713	CGTCA		52.4345	53.8534	62.9416	56.4098	57	61	61
chr1	51791640	NRDC	NM_001242361	CDS	-	0.164948	0.201923	0.147368	0.171413	TGTAG		55.0955	63.0859	50.5816	56.2543	14	17	12
chr2	201085563	NDUFB3	NM_001257102	CDS	+	0.180905	0.183761	0.138365	0.167677	TGTAG		58.7677	59.3871	48.0511	55.402	34	39	21
chr1	161171614	PPOX	NM_001122764	3' UTR	-	0.179104	0.174603	0.145455	0.166387	TGTAG		58.3716	57.3616	50.0569	55.2634	9	11	7
chr19	39433230	RPS16	NM_001363860	3' UTR	-	0.155875	0.157058	0.210383	0.174438	TTTTT		50.169	50.5492	64.1396	54.9526	58	70	71
chr11	62532736	AHNAK	NM_001620	CDS	-	0.261538	0.160804	0.234637	0.218993	CTTCC		66.681	35.7975	60.9019	54.4601	48	31	42
chr7	44835564	H2AZ2	NM_201517	CDS	-	0.265403	0.308411	0.236994	0.270269	GTTGG		53.6243	62.6911	46.5712	54.2955	50	61	36
chr1	77948626	FUBP1	NM_001303433	3' UTR	-	0.1875	0.132353	0.2	0.173284	TTTTT		59.0479	41.5934	61.9438	54.195	11	9	13
chr7	103311809	PMPCB	NM_004279	CDS	+	0.272727	0.245283	0.193548	0.237186	GTTCA		61.8195	56.5102	44.143	54.1576	8	11	5
chr15	74632747	EDC3	NM_001351379	CDS	-	0.3125	0.326923	0.321429	0.320284	CCTCT		52.5351	55.4887	54.3794	54.1344	10	17	9
chr17	28592955	SPAG5	NM_006461	CDS	-	0.228571	0.155844	0.132075	0.172164	AATCA		65.5073	51.2008	45.2411	53.9831	12	9	7
chr17	18328177	SHMT1	NM_148918	3' UTR	-	0.22973	0.112676	0.15873	0.167045	TGTAG		68.0496	39.8501	53.559	53.8196	14	8	10
chr12	48938164	ARF3	NM_001659	3' UTR	-	0.246154	0.179487	0.2	0.208547	TCTAG		61.4291	47.5821	52.339	53.7834	25	23	19
chr4	138165713	SLC7A11	NM_014331	3' UTR	-	0.265306	0.162162	0.1875	0.204989	CTTTT	TTTTA	69.6086	40.8193	50.5465	53.6581	11	6	9
chr1	52086767	BTF3L4	NM_001136497	3' UTR	+	0.166667	0.125	0.233333	0.175	TTTTT		53.4869	38.4462	68.4274	53.4535	11	7	14
chr19	35279516	USF2	NM_207291	3' UTR	+	0.191011	0.16	0.276316	0.209109	TCTAG		50.3166	42.5558	66.4102	53.0942	15	12	19
chr6	163573291	QKI	NM_001301085	3' UTR	+	0.168675	0.155844	0.171875	0.165465	TTTTT		54.0685	50.1589	54.974	53.0671	14	11	10
chr12	57820227	CTDSP2	NM_005730	3' UTR	-	0.1625	0.177778	0.128205	0.156161	TGTAG		54.498	58.0769	44.9936	52.5228	12	16	10
chr8	38238133	DDHD2	NM_001362912	CDS	+	0.272727	0.157895	0.27027	0.233631	GTTCA		61.8195	33.1399	61.373	52.1108	9	5	8
chr9	128577155	SPTAN1	NM_001130438	CDS	+	0.154229	0.157175	0.128527	0.146644	ATTAA		54.0409	54.7895	46.7605	51.8636	56	60	37
chr4	57110339	IGFBP7	NM_001553	CDS	-	0.23842	0.228435	0.197208	0.221354	CGTCG		55.6148	53.4797	46.3758	51.8234	131	119	94
chrX	49249706	CCDC22	NM_014008	CDS	+	0.315789	0.375	0.217391	0.302727	GTTCG		55.565	65.233	34.4144	51.7375	6	5	5
chr21	34388999	SMIM11B	NM_001313692	3' UTR	+	0.217391	0.227273	0.35	0.264888	GGTGG		43.2694	45.2455	65.8516	51.4555	9	5	6
chr3	51993896	RPL29	NM_000992	CDS	-	0.145	0.146465	0.122807	0.138091	CGTAT		53.1044	53.5059	46.4727	51.0277	131	154	104
chr7	127887946	SND1	NM_014390	CDS	+	0.224719	0.232323	0.15311	0.203384	GATCA		55.8345	57.382	38.5398	50.5854	37	42	26
chr4	56451876	PAICS	NM_001079524	CDS	+	0.147826	0.179104	0.165138	0.164023	CTTTT	TTTTG	41.2512	57.8545	51.7535	50.2864	17	21	15
chr22	50466388	SBF1	NM_002972	CDS	-	0.171053	0.134615	0.131148	0.145605	TGTAG		56.5444	46.9488	45.9025	49.7986	13	5	8
chr2	232482574	ECEL1	NM_001290787	CDS	-	0.290323	0.197183	0.164384	0.217296	ACTAT		65.0121	46.4714	37.8196	49.7677	11	10	11
chr1	67703160	GNG12	NM_018841	3' UTR	-	0.167883	0.121212	0.138298	0.142464	TGTAG		55.7992	42.7523	48.0317	48.8611	20	20	11
chr1	201858509	IPO9	NM_018085	CDS	+	0.179245	0.151786	0.165138	0.16539	ATTTA		52.3356	45.3284	48.8815	48.8485	17	14	17
chr7	5190468	WIPI2	NM_001033518	CDS	+	0.314286	0.230769	0.170213	0.238423	CTTCG		66.6832	49.337	29.9886	48.6696	6	7	5
chr20	35542868	ERGIC3	NM_015966	CDS	+	0.249158	0.214689	0.160839	0.208229	GATGT		56.9407	50.2081	38.0178	48.3889	68	66	43
chr10	95653349	ALDH18A1	NM_001323417	CDS	-	0.351351	0.318182	0.25	0.306511	GTTCC		56.1264	50.6689	38.0159	48.2704	11	14	8
chr11	48170025	PTPRJ	NM_002843	3' UTR	+	0.166667	0.2	0.23913	0.201932	GGTCA		40.4436	48.2092	55.9891	48.214	7	10	11
chr10	3112271	PFKP	NM_001323070	CDS	+	0.277778	0.308943	0.246269	0.277663	GTTCG		48.2779	54.3219	41.4405	48.0134	38	37	31
chr9	134843320	COL5A1	NM_000093	3' UTR	+	0.152239	0.13486	0.126506	0.137868	TGTAG		51.886	47.0217	44.4598	47.7892	43	46	32
chr19	44812269	BCAM	NM_005581	CDS	+	0.25	0.217391	0.292683	0.253358	GCTGG		47.2832	39.1082	56.3867	47.5927	8	9	11
chr14	60968325	MNAT1	NM_002431	CDS	+	0.188679	0.3	0.222222	0.236967	AGTGG		37.2936	59.844	45.0707	47.4028	7	14	10
chr3	131498207	MRPL3	NM_007208	CDS	-	0.167421	0.132841	0.112745	0.137669	TGTAG		55.6892	46.4168	39.8743	47.3268	31	31	20
chr16	69463546	CYB5B	NM_030579	3' UTR	+	0.11828	0.165289	0.127451	0.137007	TGTAG		41.7767	55.1779	44.7575	47.2374	9	18	13
chr1	228494171	RNF187	NM_001010858	3' UTR	+	0.207407	0.204545	0.316547	0.242833	GCTCT		35.7937	34.2759	71.5334	47.201	26	35	41
chr1	215608090	KCTD3	NM_016121	CDS	+	0.327273	0.340909	0.2	0.289394	GTTCT		54.9592	57.2511	29.0046	47.0716	17	15	10
chr2	9584978	YWHAQ	NM_006826	3' UTR	-	0.345324	0.280967	0.23301	0.286433	GTTCT		57.9764	46.5473	36.6513	47.0583	91	87	46
chr7	100873195	TRIP6	NM_003302	CDS	+	0.249357	0.228643	0.260417	0.246139	TCTGA		47.622	42.9635	49.9599	46.8485	81	72	66
chr16	28872588	SH2B1	NM_001308294	CDS	+	0.259259	0.366667	0.270833	0.29892	GTTCC		39.8605	58.5119	42.1072	46.8265	12	20	10
chrX	70301974	KIF4A	NM_012310	CDS	+	0.192982	0.140845	0.2	0.177943	TCTAG		50.7681	37.0487	52.339	46.7186	10	9	9
chr5	74713572	HEXB	NM_000521	CDS	+	0.128205	0.131313	0.0853659	0.114961	ATTAC		51.6647	52.5976	35.7057	46.656	9	13	6
chr5	151030284	TNIP1	NM_001258455	3' UTR	-	0.126582	0.127907	0.145455	0.133315	TGTAG		44.4839	44.9004	50.0569	46.4804	8	8	6
chr19	38845680	HNRNPL	NM_001533	CDS	-	0.170306	0.163701	0.229787	0.187931	ATTTT	TTTTC	41.5688	39.1358	58.4531	46.3859	38	42	48
chr19	6456440	SLC25A23	NM_024103	CDS	-	0.136691	0.181208	0.126126	0.148008	TGTAT		43.5446	54.4988	40.4972	46.1802	17	24	11
chr17	19663387	ALDH3A2	NM_001031806	CDS	+	0.141844	0.134969	0.153846	0.143553	TTTTT		45.3035	42.6537	49.5063	45.8212	18	18	14
chr1	54851248	DHCR24	NM_014762	3' UTR	-	0.118182	0.126844	0.147239	0.130755	TGTAG		41.7438	44.5664	50.5464	45.6189	35	41	40
chr2	241499332	STK25	NM_001271977	CDS	-	0.123894	0.125984	0.117021	0.1223	ATTAA		45.2856	45.958	42.9919	44.7451	11	14	11
chr7	100678137	GNB2	NM_005273	CDS	+	0.143689	0.140316	0.191646	0.158551	GTTTT	TTTTG	39.1403	36.8644	57.1379	44.3809	72	67	75
chr8	97816121	LAPTM4B	NM_018407	CDS	+	0.243523	0.260274	0.187166	0.230321	GTTGG		48.279	52.4206	31.4518	44.0505	45	55	35
chrX	21839736	MBTPS2	NM_015884	CDS	+	0.254545	0.12766	0.222222	0.201476	CATGA		54.8478	27.5404	48.9878	43.792	11	6	7
chr20	3797704	CDC25B	NM_021872	CDS	+	0.0629921	0.0787402	0.0733945	0.0717089	CATCC		37.5635	47.9449	44.7497	43.4193	6	10	7
chr8	116863212	RAD21	NM_006265	CDS	-	0.278607	0.257732	0.229268	0.255202	GTTCG		48.4474	44.0206	37.4005	43.2895	51	49	45
chr17	28344969	TNFAIP1	NM_021137	3' UTR	+	0.2	0.0543478	0.15942	0.137923	TGTAG		62.7128	13.2862	53.7327	43.2439	14	5	9
chr1	10413090	PGD	NM_001304452	CDS	+	0.216981	0.162162	0.227941	0.202361	GCTAG		46.4436	33.406	48.7028	42.8508	20	14	26
chr19	49654780	SCAF1	NM_021228	CDS	+	0.38	0.218182	0.191489	0.263224	GTTCG		65.9701	34.6176	27.3811	42.6563	16	11	8
chr7	107975808	LAMB1	NM_002291	CDS	-	0.181159	0.107383	0.146552	0.145031	CGTCA		52.0455	31.7455	43.5177	42.4362	25	14	14
chr19	3055696	TLE5	NM_001130	CDS	-	0.188034	0.148649	0.16208	0.166254	ATTTG		54.2648	31.7077	41.0987	42.3571	59	51	46
chr3	134478147	ANAPC13	NM_001242374	3' UTR	-	0.103448	0.123596	0.134615	0.120553	TGTAG		36.4861	43.5295	46.9488	42.3215	6	11	6
chr19	19119830	TMEM161A	NM_001256766	3' UTR	-	0.35	0.125	0.196078	0.223693	GGTGG		65.8516	21.6521	38.8096	42.1044	12	6	10
chr12	64737047	GNS	NM_002076	CDS	-	0.202532	0.163934	0.188679	0.185048	ACTGT		46.2451	36.2977	42.8521	41.7983	15	10	10
chr7	6387215	RAC1	NM_018890	CDS	+	0.183673	0.24	0.222222	0.215299	GCTGT		35.1961	46.5736	43.1833	41.651	8	8	9
chr5	179799600	MGAT4B	NM_014275	CDS	-	0.12093	0.132743	0.100559	0.118077	TGTAG		42.6595	46.3873	35.3802	41.4757	22	24	13
chr12	53479844	PCBP2	NM_001128911	3' UTR	+	0.14	0.186047	0.193548	0.173198	GTTTT	TTTTA	31.7116	45.3918	47.284	41.4625	7	8	6
chr5	172909723	ERGIC1	NM_001031711	CDS	+	0.138298	0.149194	0.128631	0.138707	CGTCA		41.2461	44.2238	38.4521	41.3073	25	30	25
chr12	120444053	TRIAP1	NM_016399	3' UTR	-	0.242105	0.149533	0.2	0.197213	GGTGC		53.0643	28.1074	42.4501	41.2072	22	13	15
chr7	66956689	TMEM248	NM_017994	3' UTR	+	0.136364	0.136364	0.121951	0.131559	TTTTT		43.2068	43.2068	37.0634	41.159	5	6	5
chr11	65546561	LTBP3	NM_021070	CDS	-	0.190476	0.152778	0.205479	0.182911	CGTGA		42.8313	34.4372	45.921	41.0632	9	7	12
chr2	216499392	RPL37A	NM_000998	CDS	+	0.182846	0.197782	0.198507	0.193045	TGTGG		38.3023	42.0832	42.2605	40.882	211	253	218
chr6	158192253	GTF2H5	NM_207118	3' UTR	+	0.125	0.217949	0.174603	0.172517	GTTTT	TTTTA	26.2902	52.9266	42.3435	40.5201	8	16	11
chr21	25881387	APP	NM_001204302	3' UTR	-	0.0783582	0.0552326	0.0600858	0.0645589	AATAG		46.8079	36.0794	38.5819	40.4897	15	13	9
chr17	50482197	RSAD1	NM_018346	CDS	+	0.0877193	0.103448	0.163265	0.118144	TGTAG		30.1309	36.4861	54.6858	40.4343	5	5	5
chr16	75641654	KARS1	NM_005548	CDS	-	0.208	0.21118	0.219178	0.212786	AGTGA		39.1743	39.8619	41.5623	40.1995	23	27	30
chr20	37225723	RPN2	NM_001324303	CDS	+	0.0704698	0.0906149	0.0967742	0.085953	CATCG		32.9178	42.5275	45.0806	40.1753	16	23	19
chr19	2039811	MKNK2	NM_199054	CDS	-	0.16	0.178571	0.283019	0.207197	ATTGC		24.0476	32.5204	63.2464	39.9381	7	10	14
chr11	46743829	CKAP5	NM_014756	3' UTR	-	0.165354	0.106061	0.190909	0.154108	TCTAG		43.9908	25.2639	50.293	39.8493	19	14	19
chr19	13140205	NACC1	NM_052876	3' UTR	+	0.188889	0.158416	0.259259	0.202188	AGTGG		37.3454	29.3329	52.6039	39.7608	15	16	21
chr6	71308078	OGFRL1	NM_024576	3' UTR	+	0.272727	0.297297	0.222222	0.264082	GTTGA		41.9272	47.1786	29.8634	39.6564	12	11	8
chr19	55384075	TMEM238	NM_001190764	CDS	-	0.168831	0.183908	0.217391	0.190044	GGTGC		33.8211	38.0833	46.9706	39.625	11	15	10
chr6	56535240	DST	NM_015548	CDS	-	0.172414	0.365854	0.257143	0.265137	GTTCC		20.6818	58.3873	39.4426	39.5039	10	15	8
chr19	40378040	PLD3	NM_001291311	CDS	+	0.214953	0.231788	0.20979	0.218844	GCTGG		38.4468	42.8657	37.0209	39.4445	19	28	27
chr1	12568086	DHRS3	NM_004753	3' UTR	-	0.106383	0.101695	0.125	0.111026	TGTAG		37.583	35.8182	43.9809	39.1274	5	6	5
chr16	58555436	CNOT1	NM_001265612	CDS	-	0.108911	0.118182	0.159574	0.128889	TTTTT		30.5587	35.2853	51.3444	39.0628	5	6	6
chr2	86179518	IMMT	NM_001100170	CDS	-	0.148649	0.126582	0.0697674	0.114999	TGTAG		50.9287	44.4839	21.7274	39.0467	10	8	6
chr20	45410529	DBNDD2	NM_018478	3' UTR	+	0.148936	0.235294	0.122807	0.169012	GGTAC		34.9477	54.6817	27.2072	38.9456	7	11	7
chr12	20681506	PDE3A	NM_001244683	3' UTR	+	0.141667	0.116071	0.122449	0.126729	TTTTT		45.2375	34.2551	37.2924	38.9284	17	11	12
chr1	20744168	HP1BP3	NM_016287	3' UTR	-	0.181102	0.159574	0.108911	0.149863	TCTAG		47.9755	42.4399	26.3307	38.9153	23	14	9
chr12	50120229	COX14	NM_032901	3' UTR	+	0.127517	0.111111	0.141509	0.126712	TTTTT		39.5524	31.729	45.1789	38.8201	15	12	15
chr15	72199475	PKM	NM_001316318	3' UTR	-	0.129283	0.170124	0.143182	0.14753	TCTAG		33.4111	45.2339	37.7538	38.7996	157	225	179
chr10	133309011	TUBGCP2	NM_006659	CDS	+	0.107143	0.0810811	0.149254	0.112493	TGTAG		37.8628	27.1806	51.0917	38.7117	9	5	9
chr5	177305904	PRELID1	NM_013237	CDS	+	0.251029	0.25098	0.19337	0.231793	ACTCT		43.6167	43.6049	27.4987	38.2401	48	56	22
chr17	7669181	TP53	NM_000546	3' UTR	-	0.25	0.148148	0.196721	0.19829	ATTGT		52.1623	23.2772	39.0247	38.1547	14	11	12
chr17	78224666	BIRC5	NM_001012271	3' UTR	+	0.251029	0.163866	0.181818	0.198904	GCTGT		48.5926	30.7129	34.7878	38.0311	51	34	33
chr12	120199451	RPLP0	NM_053275	CDS	-	0.172957	0.19224	0.179207	0.181468	TGTGG		35.6552	40.7095	37.3421	37.9023	372	503	388
chr11	34139278	NAT10	NM_024662	CDS	+	0.163934	0.212766	0.184211	0.18697	CTTCT		28.2178	47.4202	37.232	37.6233	8	10	7
chr15	59136776	MYO1E	NM_004998	3' UTR	-	0.202381	0.15942	0.114286	0.158696	GGTCA		48.7206	38.5903	25.41	37.5736	17	9	7
chr17	35724244	AP2B1	NM_001282	3' UTR	+	0.121795	0.104167	0.09375	0.106571	TGTAG		42.9436	36.757	32.6676	37.4561	18	12	10
chr4	2932661	MFSD10	NM_001120	CDS	-	0.111111	0.126316	0.139535	0.125654	CGTCA		32.9831	37.7604	41.5931	37.4455	9	10	9
chr17	1676677	PRPF8	NM_006445	CDS	-	0.160305	0.128099	0.125541	0.137982	GATCC		44.3742	34.2626	33.3681	37.335	30	14	22
chr2	229591647	DNER	NM_139072	CDS	-	0.142857	0.186047	0.166667	0.16519	GGTGA		31.2232	42.8601	37.8865	37.3233	5	7	5
chr11	12940300	TEAD1	NM_021961	3' UTR	+	0.148387	0.078125	0.1	0.108837	TGTAG		50.858	25.8097	35.1634	37.2771	21	9	7
chr11	67050061	SYT12	NM_177963	3' UTR	+	0.126761	0.122222	0.164948	0.137977	GATCC		33.7964	32.185	45.6762	37.2192	7	9	14
chr6	30556218	GNL1	NM_005275	5' UTR	-	0.220588	0.115942	0.166667	0.167732	GGTGA		50.8636	22.8425	37.8865	37.1975	13	8	6
chr22	40972652	RBX1	NM_014248	3' UTR	+	0.245455	0.181818	0.190476	0.205916	GTTGG		48.7738	29.5711	32.5878	36.9775	27	14	16
chr19	40366654	PLD3	NM_001291311	CDS	+	0.175676	0.192771	0.0729167	0.147121	AATGA		45.3832	49.0808	16.2044	36.8894	9	12	5
chr19	1881594	ABHD17A	NM_001130111	5' UTR	-	0.188406	0.195122	0.175676	0.186401	GGTGG		37.134	38.6028	34.2672	36.668	11	16	12
chr9	5629315	RIC1	NM_020829	CDS	+	0.127273	0.163934	0.189189	0.160132	ATTTT	TTTTC	22.5766	39.2243	47.8071	36.536	7	9	7
chr16	1350120	TSR3	NM_001001410	CDS	-	0.151079	0.2	0.185185	0.178755	GGTGC		28.5764	42.4501	38.4366	36.4877	20	28	24
chr5	138185154	KIF20A	NM_005733	CDS	+	0.0533333	0.0722222	0.0724638	0.0660064	TATCC		28.7213	40.1645	40.2926	36.3928	6	8	6
chrX	49174692	PLP2	NM_002668	CDS	+	0.104683	0.0919811	0.113889	0.103518	TGTAG		36.9509	31.9371	40.2742	36.3874	38	36	37
chr1	1495707	ATAD3B	NM_001317238	CDS	+	0.08	0.149068	0.149351	0.12614	ATTTA		19.5723	44.5683	44.6478	36.2628	13	18	16
chr19	2426910	TIMM13	NM_012458	3' UTR	-	0.0778689	0.0714286	0.0642202	0.0711725	CATAA		38.8325	36.087	32.7924	35.904	15	15	12
chr17	18107480	DRG2	NM_001330144	3' UTR	+	0.111111	0.091954	0.103448	0.102171	TGTAG		39.2968	31.9258	36.4861	35.9029	8	7	6
chr11	62616705	B3GAT3	NM_001288721	CDS	-	0.175	0.152174	0.225806	0.184327	AGTGG		33.8169	27.5629	45.8447	35.7415	6	7	6
chr19	49625507	PRR12	NM_020719	CDS	+	0.243243	0.173913	0.136364	0.184507	GGTGG		48.3246	33.8614	24.6623	35.6161	8	7	6
chr5	134858824	C5orf24	NM_001300894	3' UTR	+	0.0724638	0.0684932	0.0961538	0.0790369	AGTAT		31.8988	29.4354	44.1319	35.1554	5	5	5
chr14	21351900	SUPT16H	NM_007192	3' UTR	-	0.0902256	0.108108	0.101449	0.0999276	TGTAG		31.2011	38.2158	35.7239	35.0469	11	14	11
chr1	43597926	PTPRF	NM_130440	CDS	+	0.178082	0.125926	0.163636	0.155881	CGTGA		40.1752	27.8376	36.9534	34.9887	22	13	12
chr4	48848427	OCIAD1	NM_017830	CDS	+	0.207547	0.3	0.204545	0.237364	GTTCC		28.9755	47.495	28.2974	34.9226	11	12	9
chr16	2760352	SRRM2	NM_016333	CDS	+	0.0902527	0.0984848	0.0857143	0.0914839	AGTCC		34.4498	37.2229	32.8509	34.8412	12	8	11
chr5	136063751	TGFBI	NM_000358	3' UTR	+	0.094518	0.111876	0.0909091	0.099101	TGTAG		32.9813	39.5681	31.489	34.6795	44	61	29
chr2	65270551	ACTR2	NM_005722	3' UTR	+	0.100746	0.0806452	0.116822	0.0994046	TGTAG		35.4528	26.9808	41.2837	34.5724	25	18	22
chr11	118897879	BCL9L	NM_182557	3' UTR	-	0.173913	0.115942	0.16	0.149952	CCTGC		43.4866	21.3034	38.8024	34.5308	6	5	5
chr8	144097068	CYC1	NM_001916	CDS	+	0.178344	0.144615	0.118881	0.14728	GATGT		42.2318	33.8679	26.7476	34.2824	52	41	30
chr11	71439035	DHCR7	NM_001163817	CDS	-	0.137168	0.12844	0.162162	0.14259	GTTTA		32.3706	28.845	41.3182	34.1779	31	25	30
chr22	29288665	EWSR1	NM_001163287	CDS	+	0.127451	0.165138	0.165957	0.152849	ATTTT	TTTTC	22.6737	39.6773	39.9832	34.1114	37	53	38
chrX	65518395	LAS1L	NM_031206	CDS	-	0.125	0.173913	0.0684932	0.122469	ATTTA		37.2121	51.0639	13.9673	34.0811	6	15	5
chr9	128575245	SPTAN1	NM_001130438	CDS	+	0.127883	0.0746562	0.0950119	0.0991836	TGTAG		44.8928	24.1535	33.1821	34.0761	49	36	31
chr14	31101239	HECTD1	NM_015382	CDS	-	0.219512	0.105263	0.18	0.168258	GTTCA		50.7917	11.1075	40.2485	34.0492	9	5	8
chr19	1242478	ATP5F1D	NM_001687	CDS	+	0.0754717	0.081761	0.076412	0.0778816	CGTCC		32.6799	35.7241	33.148	33.8507	19	20	17
chr17	1464899	MYO1C	NM_001363855	3' UTR	-	0.264368	0.14	0.136842	0.180403	AGTGG		53.5675	23.9714	23.0082	33.5157	21	13	12
chr8	143925516	PLEC	NM_201380	CDS	-	0.13577	0.142857	0.163205	0.147277	GCTGA		30.2535	32.2074	37.4711	33.3107	14	8	20
chr7	129831076	UBE2H	NM_003344	3' UTR	-	0.189655	0.155172	0.172414	0.172414	GTTTT	TTTTC	39.1395	27.2249	33.5664	33.3102	10	9	8
chr11	47467164	CELF1	NM_001025596	3' UTR	-	0.208333	0.210526	0.106061	0.174973	GGTGG		41.4079	41.863	16.3741	33.215	15	16	6
chr9	134843485	COL5A1	NM_000093	3' UTR	+	0.124304	0.152416	0.144809	0.14051	TCTGT		27.9356	36.8939	34.6024	33.144	54	72	46
chr19	4258306	YJU2	NM_018074	CDS	+	0.135135	0.128205	0.178571	0.147304	GCTGA		30.0752	28.0933	41.1379	33.1021	5	5	5
chr11	88294008	CTSC	NM_001814	CDS	-	0.121212	0.0629921	0.106796	0.0970001	TGTAG		42.7523	18.1743	37.7353	32.8873	11	8	11
chr1	1045781	AGRN	NM_001305275	CDS	+	0.143251	0.119318	0.191919	0.151496	GATGA		30.9945	24.775	42.2424	32.6706	39	35	42
chr9	128180778	CIZ1	NM_001131018	CDS	-	0.0736196	0.0867052	0.0969697	0.0857648	AGTCA		28.0784	33.1095	36.7164	32.6347	12	13	15
chr3	31622153	STT3B	NM_178862	CDS	+	0.18315	0.229885	0.293785	0.235607	GTTGA		19.1357	31.8151	46.4502	32.467	49	56	40
chr12	53471714	PCBP2	NM_001128911	CDS	+	0.181474	0.172524	0.181132	0.178377	ATTGC		33.7287	29.9079	33.5877	32.4081	76	89	75
chr12	57234601	SHMT2	NM_005412	3' UTR	+	0.138365	0.154812	0.143678	0.145618	CATGA		30.3629	34.4781	31.7208	32.1873	20	34	21
chr2	73252776	CCT7	NM_006429	CDS	+	0.0922819	0.084195	0.101351	0.0926094	TGTAG		32.0621	28.5861	35.6862	32.1115	51	53	56
chr11	64270107	BAD	NM_004322	3' UTR	-	0.138889	0.12931	0.1	0.122733	GATCC		37.8777	34.681	23.5406	32.0331	14	14	5
chr10	27110958	YME1L1	NM_014263	3' UTR	-	0.208333	0.145833	0.147541	0.167236	GGTGG		41.4079	27.0869	27.5163	32.0037	8	7	7
chr5	141529173	DIAPH1	NM_001314007	CDS	-	0.188119	0.182796	0.12987	0.166928	GGTGG		37.0706	35.8843	22.956	31.9703	9	13	6
chr2	65239943	ACTR2	NM_005722	CDS	+	0.104167	0.205128	0.210526	0.173274	AGTGG		12.1914	41.2325	42.4715	31.9651	5	8	8
chr11	47468475	CELF1	NM_001025596	3' UTR	-	0.104651	0.131579	0.14	0.12541	TCTAG		24.729	34.1538	36.7913	31.8914	9	8	5
chr7	2663888	TTYH3	NM_025250	3' UTR	+	0.166667	0.126761	0.173913	0.15578	GTTCA		36.0825	21.1475	38.3902	31.8734	8	9	12
chrX	154364041	FLNA	NM_001456	CDS	-	0.0520833	0.0565371	0.0598131	0.0561445	CATCC		28.2468	32.31	35.0627	31.8732	18	25	20
chr22	29298859	EWSR1	NM_001163286	CDS	+	0.072	0.0691244	0.0781893	0.0731046	CGTCC		30.9098	29.3919	34.0202	31.4406	15	13	18
chr1	17407950	RCC2	NM_018715	3' UTR	-	0.218085	0.2	0.196078	0.204721	CGTGT		33.6887	30.3496	29.6173	31.2185	38	24	29
chr22	44119087	PARVB	NM_013327	CDS	+	0.138298	0.128205	0.203883	0.156795	TGTGA		26.7955	23.9813	42.6537	31.1435	11	12	17
chr7	130506060	MEST	NM_177524	3' UTR	+	0.214953	0.144068	0.158416	0.172479	GTTAC		44.088	21.8702	27.1536	31.0373	22	16	13
chr1	88983617	RBMXL1	NM_001162536	CDS	-	0.126984	0.097561	0.125	0.116515	AATGG		34.4858	24.0622	33.8384	30.7955	16	12	17
chr7	44697649	OGDH	NM_001165036	CDS	+	0.289474	0.178082	0.213483	0.227013	CCTCT		47.527	16.6761	27.8943	30.6991	19	12	18
chr11	65583683	EHBP1L1	NM_001099409	CDS	+	0.105263	0.172414	0.213115	0.163597	GGTGG		16.1443	33.5145	42.3966	30.6851	6	9	13
chr19	46838229	AP2S1	NM_001301081	3' UTR	-	0.248927	0.262774	0.219048	0.243583	GTTGT		32.2077	36.0504	23.0778	30.4453	54	66	44
chr17	62692358	MRC2	NM_006039	CDS	+	0.145833	0.140625	0.183673	0.156711	GGTGC		26.9772	25.3664	38.0183	30.1206	7	7	5
chr11	60922846	TMEM109	NM_024092	3' UTR	+	0.119792	0.0746269	0.0722892	0.0889026	TGTAG		42.2825	24.1392	22.9926	29.8048	22	11	12
chr19	1980907	CSNK1G2	NM_001319	3' UTR	+	0.155844	0.166667	0.180556	0.167689	CTTCT		24.0851	29.5384	35.7326	29.7854	10	11	13
chr4	94654552	PDLIM5	NM_001256425	CDS	+	0.0972222	0.0666667	0.0985915	0.0874935	TGTAG		34.0702	20.1298	34.6122	29.6041	6	5	6
chr10	84141542	GHITM	NM_014394	CDS	+	0.123348	0.118321	0.11215	0.117939	TCTAG		31.4415	29.715	27.5188	29.5584	27	28	21
chr12	56241925	ANKRD52	NM_173595	3' UTR	-	0.129032	0.175439	0.101449	0.135307	GGTCC		28.3044	41.5082	18.7441	29.5189	8	5	5
chr19	48330485	EMP3	NM_001425	3' UTR	+	0.174603	0.197628	0.174672	0.182301	GCTCG		26.9235	34.146	26.9462	29.3386	12	14	12
chr19	16102763	TPM4	NM_001145160	3' UTR	+	0.156062	0.130753	0.166876	0.15123	TGTGG		30.8406	22.8469	33.9662	29.2179	120	114	123
chr11	239043	PSMD13	NM_002817	CDS	+	0.101266	0.108108	0.135135	0.114836	GATCC		24.0697	26.8491	36.6481	29.189	8	8	9
chr7	100807537	EPHB4	NM_004444	CDS	-	0.0983607	0.09375	0.208955	0.133689	GCTGC		19.1325	17.3995	50.301	28.9443	6	6	14
chr14	103342863	EIF5	NM_001969	3' UTR	+	0.078534	0.0984456	0.0780142	0.0849979	TGTAG		26.0016	34.5548	25.7576	28.7713	14	16	11
chr20	36549611	MYL9	NM_181526	3' UTR	+	0.0637255	0.0728155	0.088785	0.0751087	AGTCC		24.3033	28.0084	33.9384	28.75	8	10	17
chr16	1998500	ZNF598	NM_178167	CDS	-	0.0943396	0.122449	0.184211	0.133666	GGTCC		16.0223	26.1557	43.6776	28.6185	8	12	16
chr2	240467960	GPC1	NM_002081	3' UTR	+	0.0923077	0.146497	0.138462	0.125755	GGTCA		17.7525	35.1189	32.8457	28.5724	12	23	17
chr19	1986280	BTBD2	NM_017797	3' UTR	-	0.121212	0.204819	0.134615	0.153549	GGTGG		20.6232	40.6724	24.2065	28.5007	12	17	12
chr3	47710766	SMARCC1	NM_003074	CDS	-	0.102362	0.113636	0.11236	0.109453	AATGG		25.892	29.9833	29.5338	28.4697	11	12	9
chr5	128527939	FBN2	NM_001999	CDS	-	0.0857143	0.113208	0.131313	0.110078	AATGG		19.3034	29.8327	35.8731	28.3364	9	8	12
chr2	241335180	SEPTIN2	NM_001349287	CDS	+	0.120301	0.127273	0.12766	0.125078	TCTGT		26.5427	28.9482	29.079	28.19	12	20	17
chr7	2250988	NUDT1	NM_002452	3' UTR	+	0.130435	0.122449	0.20202	0.151635	GGTGG		23.1058	20.9606	40.0811	28.0492	9	10	16
chr16	4382183	VASN	NM_138440	CDS	+	0.169492	0.173077	0.172414	0.171661	CTTCA		27.1936	28.4293	28.2028	27.9419	9	9	10
chr15	39934210	EIF2AK4	NM_001013703	CDS	+	0.166667	0.18	0.212766	0.186478	CGTGG		22.678	26.1258	34.1157	27.6398	7	9	9
chr7	134661621	BPGM	NM_199186	CDS	+	0.15625	0.151515	0.227273	0.178346	GCTCG		20.6769	18.9882	42.5664	27.4105	5	5	8
chrX	135051158	RTL8A	NM_001078172	3' UTR	-	0.0888889	0.137255	0.144737	0.123627	GCTGC		15.5215	32.1158	34.321	27.3194	8	14	11
chrX	119243975	PGRMC1	NM_006667	3' UTR	+	0.0909091	0.0852273	0.0689655	0.0817006	TGTAG		31.489	29.0435	21.3187	27.2837	12	12	9
chr3	33143329	CRTAP	NM_006371	3' UTR	+	0.202899	0.189873	0.246575	0.213116	GTTGA		24.7271	21.0801	35.91	27.2391	10	14	17
chr2	200472887	SPATS2L	NM_001282735	CDS	+	0.205021	0.225108	0.197917	0.209349	CCTCT		25.352	31.2566	23.1527	26.5871	47	50	34
chr19	18169212	PIK3R2	NM_005027	CDS	+	0.2125	0.131868	0.0963855	0.146918	GGTGC		45.7193	22.6048	10.6798	26.3346	17	12	8
chr11	66871438	PC	NM_000920	CDS	-	0.173077	0.193548	0.135135	0.167253	TCTCT		28.6485	34.9494	14.9138	26.1706	17	22	14
chr1	12012122	MFN2	NM_014874	3' UTR	+	0.125	0.145455	0.109244	0.126566	GGTGA		25.7726	31.9823	20.5988	26.1179	15	15	10
chr11	66693303	SPTBN2	NM_006946	CDS	-	0.175439	0.173554	0.136691	0.161894	CTTCG		31.9969	31.2814	14.9736	26.084	17	18	19
chr1	183134689	LAMC1	NM_002293	CDS	+	0.106667	0.134328	0.123894	0.12163	GCTGA		21.4819	29.8479	26.8261	26.0519	14	18	10
chr2	189661516	ASNSD1	NM_019048	5' UTR	+	0.0862069	0.111111	0.25	0.149106	GGTGG		10.46	17.8148	49.5866	25.9538	5	6	8
chr5	128519303	FBN2	NM_001999	CDS	-	0.134831	0.108434	0.123077	0.122114	GTTTA		31.4491	19.8064	26.5598	25.9385	11	9	8
chr2	74369480	DCTN1	NM_001190836	CDS	-	0.202532	0.0520231	0.0785714	0.111042	AATGA		51.0814	8.24647	18.2111	25.8463	18	6	10
chr3	112561618	ATG3	NM_022488	5' UTR	-	0.0983607	0.146341	0.183673	0.142792	GGTGG		14.1289	27.2149	36.0812	25.8083	12	17	18
chr7	2369496	EIF3B	NM_001362792	CDS	+	0.116592	0.143443	0.128342	0.129459	GGTAA		22.517	29.2945	25.565	25.7922	21	26	23
chr16	2046255	NTHL1	NM_001318193	CDS	-	0.138462	0.175824	0.11236	0.142215	GGTGC		24.6904	35.8192	16.2002	25.57	9	16	10
chr19	6368667	CLPP	NM_006012	CDS	+	0.0869565	0.0816327	0.0632911	0.0772934	TGTAG		29.8006	27.4324	18.336	25.1897	9	11	8
chr1	161214191	NDUFS2	NM_004550	CDS	+	0.125561	0.115523	0.127778	0.122954	GGTGA		25.9501	22.7043	26.6481	25.1008	24	25	19
chr5	41850160	OXCT1	NM_001364300	CDS	-	0.0985915	0.107937	0.10443	0.103653	GATCC		22.9463	26.7811	25.3718	25.0331	29	29	29
chr11	62690519	BSCL2	NM_032667	CDS	-	0.122449	0.18	0.114286	0.138912	GTTCA		19.2645	40.2485	15.5261	25.0131	5	8	6
chr5	175968201	THOC3	NM_032361	CDS	-	0.103175	0.142857	0.113043	0.119692	GGTCC		19.3874	32.5747	22.9459	24.9693	9	12	10
chr11	72109865	ANAPC15	NM_014042	3' UTR	-	0.147368	0.127451	0.136842	0.137221	GGTGG		27.473	22.3109	24.7866	24.8569	12	13	12
chr2	96274949	SNRNP200	NM_014014	3' UTR	-	0.121019	0.059322	0.0585774	0.0796395	TGTAG		42.6888	16.1501	15.7304	24.8564	32	18	14
chr9	33313726	NFX1	NM_001318758	CDS	+	0.097561	0.0941176	0.150685	0.114121	GGTCA		19.6696	18.4195	36.2681	24.7857	8	8	9
chr19	44991352	CLPTM1	NM_001294	CDS	+	0.0661765	0.11811	0.0851064	0.0897977	TCTAC		17.1735	32.6632	23.286	24.3742	8	12	5
chr17	41817138	FKBP10	NM_021939	CDS	+	0.11215	0.138095	0.121951	0.124065	CATGT		20.808	28.4179	23.7799	24.3353	24	28	22
chr15	78285309	WDR61	NM_025234	CDS	-	0.0805369	0.131579	0.122951	0.111689	GATGT		14.7078	30.3479	27.9207	24.3255	10	16	14
chr8	97776037	LAPTM4B	NM_018407	CDS	+	0.179487	0.177112	0.186335	0.180978	GTTCT		23.8553	23.2376	25.6107	24.2346	61	63	57
chr16	23687533	PLK1	NM_005030	CDS	+	0.124567	0.108761	0.124611	0.119313	GGTGA		25.6353	20.4346	25.649	23.9063	32	34	39
chr1	19244941	EMC1	NM_001271429	CDS	-	0.105263	0.159091	0.121951	0.128768	TGTGA		17.1357	32.2522	22.1791	23.8556	5	6	5
chr22	44494829	RTL6	NM_032287	3' UTR	-	0.0875	0.130952	0.189655	0.136036	GGTGG		10.8579	23.2429	37.4095	23.8368	6	10	10
chr11	4127108	RRM1	NM_001318065	CDS	+	0.092827	0.12782	0.12766	0.116102	GATGA		17.2672	27.0419	26.9998	23.7697	14	23	19
chr19	990305	WDR18	NM_024100	CDS	+	0.173913	0.12766	0.130435	0.144002	ACTGC		32.1979	18.9583	19.8096	23.6553	23	17	12
chr12	57525002	MBD6	NM_052897	CDS	+	0.121951	0.0943396	0.184211	0.1335	GGTGG		20.825	12.9323	36.2015	23.3196	5	5	5
chr1	231422037	EGLN1	NM_022051	5' UTR	-	0.130952	0.153846	0.117647	0.134149	GGTGC		22.312	29.4106	17.9716	23.2314	10	6	6
chr10	93319885	MYOF	NM_133337	CDS	-	0.064	0.122951	0.0638298	0.0835935	TATCG		14.8644	39.7096	14.7745	23.1162	8	13	5
chr9	87726214	CTSL	NM_145918	5' UTR	+	0.141304	0.102564	0.153061	0.13231	TGTGG		26.3023	12.6257	29.9441	22.9574	11	12	15
chr11	9445686	IPO7	NM_006391	3' UTR	+	0.125749	0.0914634	0.104895	0.107369	GGTCA		29.0532	17.439	22.2525	22.9149	21	15	14
chr19	19024671	SUGP2	NM_001352071	CDS	-	0.142857	0.236364	0.152174	0.177132	ATTCC		12.3442	40.5216	15.7922	22.886	6	8	5
chr19	11436069	PRKCSH	NM_002743	5' UTR	+	0.0592334	0.0894569	0.0693431	0.0726778	TGTAG		16.1003	30.8753	21.5115	22.8291	16	25	17
chr3	23919567	RPL15	NM_002948	3' UTR	+	0.126154	0.126615	0.09	0.114256	GGTGT		27.0806	27.2349	13.7809	22.6988	29	37	24
chr6	31784245	VARS1	NM_006295	CDS	-	0.0849673	0.068323	0.0625	0.0719301	TGTAG		28.9287	20.989	17.9071	22.6083	11	11	8
chr2	215391813	FN1	NM_001365518	CDS	-	0.169231	0.0987654	0.126984	0.13166	GCTGT		31.9547	13.77	21.5696	22.4314	10	5	6
chr2	1633808	PXDN	NM_012293	3' UTR	-	0.125	0.141844	0.122951	0.129932	GTTCA		20.386	27.2855	19.4868	22.3861	17	19	14
chr19	7519707	ZNF358	NM_018083	CDS	+	0.145455	0.172414	0.153846	0.157238	ATTGC		16.3588	29.8591	20.9203	22.3794	7	9	7
chr17	17185257	MPRIP	NM_015134	3' UTR	+	0.0952381	0.152778	0.145161	0.131059	TGTGG		9.70292	29.8587	27.5204	22.3607	8	9	9
chr17	17161310	MPRIP	NM_015134	CDS	+	0.117647	0.113402	0.152778	0.127942	GGTGG		19.6429	18.4602	28.8186	22.3072	11	11	9
chr5	62403792	DIMT1	NM_014473	5' UTR	-	0.122449	0.147727	0.117647	0.129274	TGTGG		19.9929	28.318	18.2851	22.1987	11	12	8
chr12	6834025	P3H3	NM_014262	CDS	+	0.202381	0.0943396	0.106061	0.13426	TGTGG		43.1981	9.33612	13.9793	22.1712	15	9	6
chr6	43770912	VEGFA	NM_001171622	CDS	+	0.116279	0.0862069	0.133333	0.11194	GGTCC		24.0693	12.7624	29.6671	22.1663	5	5	6
chr6	43622772	GTPBP2	NM_001286216	CDS	-	0.12	0.133333	0.127273	0.126869	GGTGG		20.2912	23.8706	22.2632	22.1417	6	6	7
chr1	12011566	MFN2	NM_014874	3' UTR	+	0.108696	0.137405	0.157895	0.134665	AGTGG		13.7901	23.1807	29.1869	22.0526	14	17	18
chr17	42403713	CAVIN1	NM_012232	3' UTR	-	0.137457	0.128099	0.114286	0.126614	GGTGG		24.9461	22.4843	18.7078	22.0461	39	28	31
chr2	241342993	SEPTIN2	NM_001349309	CDS	+	0.145161	0.153846	0.15493	0.151312	ATTCT		19.6161	22.7982	23.1836	21.866	6	10	8
chr8	143916826	PLEC	NM_201380	CDS	-	0.10917	0.0932203	0.101961	0.10145	TGTCA		24.2756	19.0421	21.9595	21.759	23	22	25
chr19	10391186	CDC37	NM_007065	3' UTR	-	0.152263	0.131086	0.116564	0.133305	TGTGT		26.8908	21.2484	17.1287	21.756	33	32	17
chrX	136511479	HTATSF1	NM_001163280	CDS	+	0.179487	0.141732	0.195652	0.172291	GTTCT		23.8553	13.4609	27.94	21.7521	19	16	16
chr7	101245032	FIS1	NM_016068	5' UTR	-	0.06875	0.0588235	0.0830325	0.070202	TGTAG		21.2083	15.8695	28.0659	21.7146	19	18	19
chr22	41675036	SNU13	NM_005008	CDS	-	0.133333	0.130802	0.152866	0.139	GGTCT		20.1286	19.4072	25.4879	21.6746	62	61	68
chr8	127740677	MYC	NM_001354870	CDS	+	0.0767327	0.124138	0.131931	0.110934	GGTCC		8.75211	26.7144	29.2263	21.5643	27	47	58
chr17	40289459	CDC6	NM_001254	CDS	+	0.149254	0.125	0.152542	0.142265	GTTTT	TTTTC	24.8376	13.6478	26.1786	21.5547	10	8	8
chr1	42696242	YBX1	NM_004559	CDS	+	0.0724479	0.0670444	0.0687023	0.0693982	TGTAG		23.0712	20.327	21.1839	21.5274	51	57	38
chr16	30352962	CD2BP2	NM_006110	3' UTR	-	0.0697674	0.2	0.117647	0.129138	GGTGG		5.23768	39.6513	19.6429	21.5106	6	15	8
chr19	6418763	KHSRP	NM_001366299	CDS	-	0.0934066	0.0839695	0.109453	0.0956096	GATCC		20.7055	16.4013	27.3799	21.4956	6	5	8
chr20	62325413	LAMA5	NM_005560	CDS	-	0.131148	0.122449	0.119048	0.124215	GGTGG		23.2945	20.9606	20.0294	21.4282	14	12	10
chr3	189972950	P3H2	NM_001134418	CDS	-	0.153846	0.106383	0.178082	0.146104	ATTGT		25.365	5.3962	33.4935	21.4183	12	9	13
chr7	32974721	FKBP9	NM_001284341	CDS	+	0.111111	0.09	0.104478	0.101863	CGTGA		23.9466	18.062	22.1422	21.3836	6	7	5
chr8	143726175	FAM83H	NM_198488	CDS	-	0.147541	0.168142	0.158416	0.158033	GCTCG		17.5449	24.7768	21.4385	21.2534	17	17	12
chr16	29453648	BOLA2	NM_001031827	CDS	-	0.129496	0.125	0.054878	0.103125	CGTGA		28.7478	27.5999	7.2727	21.2068	16	21	8
chr1	43360868	CDC20	NM_001255	CDS	+	0.106195	0.0985401	0.131068	0.111934	GGTAA		19.706	17.564	26.2534	21.1745	14	11	13
chr19	7519307	ZNF358	NM_018083	CDS	+	0.176471	0.136364	0.16129	0.158042	GCTCG		27.5337	13.3539	22.4389	21.1088	13	14	13
chr1	154234644	UBAP2L	NM_014847	CDS	+	0.09375	0.172414	0.106796	0.12432	GGTGG		12.7555	33.5145	16.5855	20.9518	9	15	11
chr16	31093347	VKORC1	NM_024006	CDS	-	0.158621	0.155844	0.165217	0.159894	ATTCG		20.5544	19.8844	22.1274	20.8554	21	22	17
chr2	96283266	SNRNP200	NM_014014	CDS	-	0.175676	0.0859375	0.111111	0.124241	GGTGG		34.2672	10.3769	17.8148	20.8196	26	8	16
chr11	62523737	AHNAK	NM_001620	CDS	-	0.109155	0.0729927	0.117904	0.100017	GATGT		23.8671	12.1065	26.4631	20.8122	26	16	26
chr12	15889959	STRAP	NM_007178	CDS	+	0.151163	0.115789	0.113537	0.12683	ATTGA		28.9455	17.0323	16.1958	20.7245	37	30	20
chr19	42250389	ERF	NM_006494	CDS	-	0.106667	0.134615	0.132353	0.124545	TGTGG		14.2113	24.1333	23.3828	20.5758	32	37	31
chr1	1217212	SDF4	NM_016547	3' UTR	-	0.182156	0.151703	0.18662	0.173493	ACTCT		23.8026	12.5842	25.2993	20.562	44	42	45
chr3	197950967	RPL35A	NM_001316311	5' UTR	+	0.0970588	0.110482	0.130031	0.112524	ACTAT		14.5051	19.9047	27.0344	20.4814	27	35	31
chr9	32440482	ACO1	NM_001362840	CDS	+	0.0943396	0.102041	0.109091	0.101824	GCTGC		17.6237	20.4834	22.9942	20.3671	5	5	5
chr5	178149556	NHP2	NM_001034833	3' UTR	-	0.131034	0.0932476	0.101382	0.108555	GGTAA		26.245	16.0455	18.3668	20.2191	24	20	9
chr7	158733994	ESYT2	NM_001367773	3' UTR	-	0.172973	0.172775	0.165517	0.170422	GTTCC		20.8202	20.7712	18.9571	20.1828	27	23	19
chr7	1540545	MAFK	NM_002360	3' UTR	+	0.115942	0.125	0.142857	0.127933	AGTGG		16.2782	19.2733	24.8314	20.1276	8	10	9
chr17	17185372	MPRIP	NM_015134	3' UTR	+	0.129412	0.122222	0.102564	0.118066	GCTAG		23.8901	21.5859	14.8263	20.1008	10	11	8
chr9	136475440	SEC16A	NM_001276418	CDS	-	0.111111	0.144231	0.112903	0.122748	TGTGG		15.8894	27.2287	16.5546	19.8909	9	13	7
chr5	171391345	NPM1	NM_001355009	CDS	+	0.187459	0.172671	0.197254	0.185795	GTTGA		20.3869	16.0163	23.1658	19.8563	263	263	254
chr10	102162356	NOLC1	NM_001284389	3' UTR	+	0.109948	0.0871795	0.125714	0.107614	GGTGA		20.8378	12.7039	25.9987	19.8468	19	15	18
chr17	48051378	NFE2L1	NM_001330261	CDS	+	0.107692	0.0864198	0.128205	0.107439	GGTGA		20.0694	12.4173	26.7819	19.7562	6	6	9
chr1	156009266	SSR2	NM_003145	3' UTR	-	0.146825	0.121212	0.10245	0.123496	GGTGC		27.2814	19.1508	12.8061	19.7461	69	61	40
chr19	50482405	EMC10	NM_175063	3' UTR	+	0.08125	0.0685714	0.112903	0.0875749	TGTCC		17.7471	12.8749	28.4668	19.6963	9	5	8
chr21	43757122	PDXK	NM_001331030	3' UTR	+	0.119565	0.0983607	0.136364	0.118097	GGTGG		20.1718	14.1289	24.6623	19.6543	10	5	10
chr2	96305463	SNRNP200	NM_014014	5' UTR	-	0.122581	0.121019	0.151899	0.131833	GGTCT		17.0196	16.5582	25.2308	19.6029	16	15	23
chr16	30192990	BOLA2B	NM_001320607	CDS	-	0.104895	0.0892857	0.0921986	0.0954598	CGTGA		22.2569	17.8555	18.6946	19.6023	14	11	11
chr12	6526537	NCAPD2	NM_014865	CDS	+	0.104712	0.0784314	0.125	0.102714	TCTGT		20.8012	9.80558	28.1745	19.5938	17	15	20
chr9	110250835	TXN	NM_003329	CDS	-	0.0862697	0.0963983	0.103542	0.0954034	GATGT		16.6299	19.9161	22.1537	19.5666	55	72	66
chr5	138783178	CTNNA1	NM_001290307	CDS	+	0.12605	0.144828	0.144068	0.138315	GTTAC		14.498	22.1623	21.8702	19.5102	13	17	15
chr15	63071753	TPM1	NM_001018007	3' UTR	+	0.0743494	0.0704698	0.0528634	0.0658942	TGTAG		24.0045	22.0828	12.4034	19.4969	16	18	11
chr9	136440652	SEC16A	NM_014866	3' UTR	-	0.131148	0.0857143	0.163636	0.126833	GTTCA		23.0025	0.33485	35.085	19.4741	8	6	8
chr10	114431442	ABLIM1	NM_001322889	3' UTR	-	0.133333	0.0980392	0.0945946	0.108656	GTTTA		30.8499	14.4956	12.6293	19.3249	14	10	7
chr10	71821964	PSAP	NM_002778	CDS	-	0.113208	0.106522	0.097035	0.105588	GGTGA		21.9347	19.6676	16.3301	19.3108	31	42	26
chr19	12681757	DHPS	NM_001930	CDS	-	0.192771	0.131579	0.177083	0.167144	GTTCC		25.584	9.95575	21.8308	19.1235	11	10	12
chrX	119471173	SLC25A5	NM_001152	3' UTR	+	0.192802	0.163415	0.19403	0.183416	GTTGA		21.9137	13.1672	22.2608	19.1139	74	67	62
chr1	1042117	AGRN	NM_001305275	CDS	+	0.0900901	0.116505	0.105691	0.104095	AGTGC		12.3366	24.9073	20.0288	19.0909	10	11	13
chr17	50079077	ITGA3	NM_002204	CDS	+	0.105263	0.101852	0.141304	0.11614	GGTGG		16.1443	15.1543	25.9366	19.0784	8	7	11
chr1	116941892	PTGFRN	NM_020440	CDS	+	0.0967742	0.12	0.130435	0.115736	GGTGG		13.6588	20.2912	23.1058	19.0186	8	9	8
chr9	98076969	NANS	NM_018946	CDS	+	0.150538	0.12037	0.103896	0.124935	GATCT		24.1771	18.0679	14.6466	18.9638	13	12	7
chr14	23058876	ACIN1	NM_001164815	3' UTR	-	0.0943396	0.121495	0.114754	0.110196	GATGG		14.3104	22.1228	20.2484	18.8939	9	12	13
chr1	6186768	RPL22	NM_000983	CDS	-	0.0919811	0.0864979	0.0978261	0.0921017	CGTGA		18.6322	17.0446	20.2923	18.6564	33	29	42
chr7	2360773	EIF3B	NM_001362791	CDS	+	0.0650264	0.0629921	0.063197	0.0637385	TGTAG		19.2654	18.1743	18.2852	18.575	31	35	27
chr12	6329232	TNFRSF1A	NM_001065	3' UTR	-	0.107595	0.0787879	0.119205	0.101863	GGTCC		21.0064	9.64244	25.0678	18.5722	15	13	16
chr16	57761476	KIFC3	NM_001318710	CDS	-	0.0820896	0.115702	0.181818	0.126537	AGTGG		3.8775	16.1972	35.5737	18.5495	8	13	13
chr16	29971528	TMEM219	NM_001083613	CDS	+	0.150685	0.128713	0.104651	0.128016	GGTCT		24.907	18.8071	11.5626	18.4256	9	12	9
chr8	47789220	PRKDC	NM_006904	CDS	-	0.0857143	0.112195	0.079096	0.0923352	GATCA		15.9188	25.7561	13.2278	18.3009	12	21	12
chr1	43606898	PTPRF	NM_001329139	CDS	+	0.116438	0.103704	0.133333	0.117825	TGTGG		17.8483	13.0698	23.7091	18.2091	15	13	16
chr17	76390995	UBE2O	NM_022066	CDS	-	0.178571	0.170732	0.139535	0.162946	GTTCC		22.1938	20.2642	12.1463	18.2014	9	7	5
chr16	785793	RPUSD1	NM_001324086	3' UTR	-	0.0909091	0.0792079	0.174603	0.114907	GGTGG		11.8981	8.27439	34.0205	18.0643	9	8	19
chr16	2775471	ELOB	NM_007108	CDS	-	0.112335	0.122056	0.129754	0.121381	AGTGG		15.0501	18.3133	20.7965	18.0533	47	52	54
chr11	63759781	RTN3	NM_001265590	3' UTR	+	0.109195	0.136364	0.16092	0.135493	CGTGT		12.6052	18.0928	22.9188	17.8723	17	27	27
chr1	1218834	SDF4	NM_016547	CDS	-	0.161765	0.153846	0.168182	0.161264	GTTCC		18.0045	15.9606	19.6274	17.8642	29	29	35
chr1	6197683	RPL22	NM_000983	CDS	-	0.0605144	0.0656934	0.0608309	0.0623462	TGTAG		16.8158	19.6186	16.9911	17.8085	36	50	38
chr9	135504609	MRPS2	NM_016034	3' UTR	+	0.0903955	0.119048	0.124183	0.111209	GGTGG		11.7422	20.0294	21.4313	17.7343	15	19	19
chr12	2859149	FOXM1	NM_021953	CDS	-	0.129496	0.101266	0.131148	0.120637	AGTGG		20.7148	11.1492	21.2368	17.7003	18	14	14
chr13	113978646	RASA3	NM_001320822	3' UTR	-	0.0847458	0.107143	0.108696	0.100195	GGTGT		11.6289	20.3964	20.9668	17.664	5	6	5
chr8	144264006	BOP1	NM_015201	CDS	-	0.11399	0.110465	0.135135	0.119863	CCTGT		15.9689	14.9122	22.106	17.6624	18	15	20
chr1	1043431	AGRN	NM_001305275	CDS	+	0.0684932	0.08	0.115741	0.088078	GATCC		8.63495	14.4975	29.7979	17.6434	12	15	23
chr17	40122632	MSL1	NM_001365920	CDS	+	0.101449	0.111111	0.0875	0.10002	GGTGT		18.2651	21.8452	12.7646	17.625	5	6	6
chr5	173317666	STC2	NM_003714	3' UTR	-	0.109756	0.15493	0.181818	0.148835	CGTGG		6.49602	19.5415	26.5869	17.5415	8	10	7
chr3	53891816	SELENOK	NM_021237	5' UTR	-	0.111111	0.116279	0.102804	0.110065	GGTGG		17.8148	19.2636	15.4317	17.5034	11	12	10
chr5	122077486	LOX	NM_002317	CDS	-	0.119718	0.0882353	0.122807	0.110254	GGTGG		20.2139	11.0833	21.058	17.4517	14	11	13
chr4	176320129	SPCS3	NM_021928	CDS	+	0.114094	0.057971	0.0940171	0.088694	CGTGA		24.7453	8.27778	19.2142	17.4124	15	7	10
chr16	85665	MPG	NM_002434	3' UTR	+	0.111842	0.09375	0.123377	0.109656	GGTGG		18.0213	12.7555	21.2127	17.3298	16	14	18
chr19	55262614	HSPBP1	NM_001130106	CDS	-	0.114035	0.150376	0.0785714	0.114327	GATCG		17.5086	27.2995	7.01628	17.2748	9	16	10
chr19	3535359	FZR1	NM_001136197	3' UTR	+	0.111111	0.107143	0.108696	0.108983	GGTGG		17.8148	16.6849	17.1289	17.2095	5	5	5
chr5	139623411	UBE2D2	NM_003339	CDS	+	0.0932642	0.107317	0.0763889	0.0923234	GATGA		17.397	21.4601	12.2385	17.0319	15	19	7
chr20	35731964	RBM39	NM_001323422	CDS	-	0.0813008	0.05	0.097561	0.0762873	ATTTA		20.1729	3.69921	27.1771	17.0164	9	8	11
chr8	142703239	LY6K	NM_017527	CDS	+	0.0655172	0.0584958	0.104615	0.0762095	ATTTA		12.4265	8.62798	29.9525	17.0023	16	17	27
chr13	110512877	COL4A2	NM_001846	3' UTR	+	0.0961538	0.0940594	0.0888889	0.093034	GGTAC		18.1306	17.3589	15.4137	16.9677	13	16	10
chr17	7588024	MPDU1	NM_004870	3' UTR	+	0.106918	0.106742	0.110345	0.108002	GGTGG		16.6205	16.5698	17.5978	16.9294	15	16	14
chr11	18399537	LDHA	NM_001165416	CDS	+	0.0750552	0.120879	0.0663507	0.0874283	TGTCT		13.1449	27.3469	10.067	16.8529	27	48	21
chr19	16102621	TPM4	NM_001145160	3' UTR	+	0.139013	0.127273	0.138021	0.134769	GTTAA		18.2561	14.3226	17.9318	16.8368	56	56	42
chr19	994416	WDR18	NM_024100	3' UTR	+	0.173077	0.103448	0.0769231	0.117816	TGTGG		35.6879	12.9705	1.8379	16.8321	9	6	5
chr9	35714357	TLN1	NM_006289	CDS	-	0.0915033	0.0731707	0.165644	0.110106	GGTGG		12.0781	6.34444	31.928	16.7835	11	11	20
chr2	1633782	PXDN	NM_012293	3' UTR	-	0.11465	0.0797546	0.0683761	0.0875935	TGTCA		25.9841	14.2954	10.0253	16.7682	15	11	6
chr1	959044	NOC2L	NM_015658	CDS	-	0.127551	0.153409	0.141176	0.140712	CTTCG		10.1035	22.9637	17.2274	16.7649	25	25	23
chr1	21217626	ECE1	NM_001397	3' UTR	-	0.0621469	0.0670103	0.0526316	0.0605963	TGTAG		17.7146	20.3092	12.2643	16.7627	7	12	7
chr12	124786376	SCARB1	NM_001367988	CDS	-	0.0833333	0.0714286	0.0864865	0.0804161	CATCT		18.2747	11.2805	19.9887	16.5146	14	16	16
chr17	28347697	POLDIP2	NM_015584	3' UTR	-	0.103586	0.0766284	0.0952381	0.0918174	GCTGC		21.0421	10.5376	17.9639	16.5145	22	20	22
chr19	2430782	LMNB2	NM_032737	3' UTR	-	0.119048	0.075188	0.127273	0.107169	GGTGG		20.0294	6.994	22.2632	16.4289	14	10	12
chr12	110349596	ATP2A2	NM_170665	3' UTR	+	0.135135	0.123077	0.121951	0.126721	CCTCG		18.9174	15.234	14.8823	16.3445	5	5	5
chr19	38383622	PSMD8	NM_002812	3' UTR	+	0.122642	0.121212	0.116505	0.120119	GGTCT		17.0376	16.6154	15.2098	16.2876	11	10	10
chr16	69709735	NQO1	NM_001025433	3' UTR	-	0.09	0.140625	0.0777778	0.102801	ACTGT		11.8849	29.4653	6.95292	16.101	7	15	6
chr4	57040894	IGFBP7	NM_001253835	CDS	-	0.121469	0.0851648	0.053125	0.0865863	TGTCA		28.0506	16.2407	3.88921	16.0602	32	25	12
chr19	13778330	C19orf53	NM_014047	3' UTR	+	0.108527	0.116331	0.120944	0.115267	AGTGG		13.7312	16.4094	17.9474	16.0293	39	46	37
chr12	6870079	TPI1	NM_000365	CDS	+	0.0932642	0.0984848	0.10804	0.0999298	GATGG		13.9861	15.5492	18.3399	15.9584	77	95	86
chr1	230843764	C1orf198	NM_032800	CDS	-	0.0886076	0.0958904	0.0980392	0.0941791	GGTCC		13.7416	16.6259	17.453	15.9402	7	6	9
chr5	154815705	LARP1	NM_001367718	3' UTR	+	0.125714	0.111732	0.0965909	0.111346	TGTGG		21.1298	16.1205	10.2517	15.834	22	20	17
chr3	37983196	CTDSPL	NM_005808	3' UTR	+	0.122807	0.166667	0.162162	0.150545	GTTCT		7.74416	20.466	19.242	15.8174	7	6	5
chr5	10391615	MARCHF6	NM_001270661	CDS	+	0.131579	0.109948	0.102703	0.114743	AGTGG		21.3726	14.226	11.6673	15.7553	25	20	19
chr21	43761229	PDXK	NM_001331030	3' UTR	+	0.0895522	0.1	0.122449	0.104	GGTGG		11.4856	14.6119	20.9606	15.686	5	5	5
chr1	180502431	ACBD6	NM_032360	5' UTR	-	0.0875	0.123077	0.134831	0.115136	AGTGG		5.99919	18.6477	22.3879	15.6782	7	7	10
chr19	23827790	RPSAP58	NM_001355287	CDS	+	0.126984	0.108884	0.10101	0.112293	ATTGA		21.0424	14.4351	11.3497	15.609	143	149	122
chr9	36191002	CLTA	NM_001833	5' UTR	+	0.0976378	0.119691	0.0935252	0.103618	GGTGG		13.915	20.2064	12.6879	15.6031	55	91	46
chr17	41968498	CNP	NM_001330216	CDS	+	0.137681	0.0689655	0.105691	0.104113	GGTGG		25.0041	4.97489	16.2677	15.4156	16	8	13
chr5	140676787	HARS1	NM_002109	CDS	-	0.0785714	0.08867	0.176471	0.114571	TGTGG		2.58072	6.9777	36.6095	15.3893	11	16	27
chr1	156051168	UBQLN4	NM_020131	CDS	-	0.109589	0.0769231	0.123457	0.103323	GGTGG		17.3832	7.54893	21.2345	15.3889	8	6	10
chr9	33465307	NOL6	NM_022917	CDS	-	0.0987654	0.0833333	0.126437	0.102845	GGTGG		14.2484	9.56926	22.0389	15.2855	8	6	11
chrX	1386312	SLC25A6	NM_001636	3' UTR	-	0.0508475	0.0607735	0.0621118	0.0579109	TGTAG		11.1827	16.9594	17.6954	15.2791	15	16	17
chr10	68977607	DDX21	NM_004728	CDS	+	0.0904977	0.119522	0.102273	0.104097	GCTGT		11.3355	19.5799	14.7814	15.2323	14	25	18
chr7	45101905	TBRG4	NM_004749	CDS	-	0.0916667	0.08	0.0930233	0.08823	GCTGC		16.6011	11.9449	17.1221	15.2227	10	9	11
chr7	2380633	EIF3B	NM_001362792	3' UTR	+	0.0643275	0.0643564	0.0967742	0.0751527	TGTCC		11.1591	11.1709	23.2419	15.1906	11	6	9
chr9	4841270	RCL1	NM_001286699	CDS	+	0.101449	0.1375	0.148148	0.129032	ATTGT		2.92766	19.1717	23.2772	15.1255	6	9	8
chr17	746895	GEMIN4	NM_015721	CDS	-	0.0743802	0.0990991	0.0736842	0.0823878	TGTCA		12.3095	21.0178	12.0483	15.1252	9	9	7
chr5	177337168	LMAN2	NM_006816	CDS	-	0.12069	0.149813	0.14218	0.137561	CTTCG		6.17916	21.3361	17.7201	15.0785	25	40	27
chr15	48505110	FBN1	NM_000138	CDS	-	0.0743243	0.0763359	0.0769231	0.0758611	AATGG		14.3698	15.2685	15.5285	15.0556	6	10	5
chr22	50503113	LMF2	NM_001363816	3' UTR	-	0.110345	0.0983607	0.11811	0.108939	TGTGG		15.6029	10.9634	18.4517	15.006	16	12	14
chr17	73285645	CDC42EP4	NM_012121	CDS	-	0.0769231	0.131148	0.0983607	0.102144	GGTGG		7.54893	23.2945	14.1289	14.9908	5	8	6
chr17	38510280	ARHGAP23	NM_001199417	CDS	+	0.149038	0.138889	0.134259	0.140729	GCTCG		18.0916	14.3182	12.5423	14.984	26	22	27
chr11	12902025	TEAD1	NM_021961	CDS	+	0.0588235	0.0756303	0.0777778	0.0707439	ATTTA		8.81058	17.5071	18.5313	14.9497	5	9	6
chr19	3964860	DAPK3	NM_001348	CDS	-	0.0857143	0.104651	0.0882353	0.0928669	GGTGA		12.1503	19.0209	13.1004	14.7572	6	8	5
chr19	10111120	PPAN	NM_020230	CDS	+	0.0921053	0.0957447	0.114035	0.100628	GGTGG		12.2601	13.3523	18.6377	14.75	6	9	10
chr7	158829321	ESYT2	NM_001367773	CDS	-	0.0633803	0.0984848	0.10084	0.0875685	GCTGC		4.71601	19.1786	20.0458	14.6468	9	12	12
chr19	6211746	MLLT1	NM_005934	3' UTR	-	0.0779221	0.0822785	0.11465	0.0916167	GGTCC		9.26878	11.1284	23.5061	14.6344	11	11	14
chr3	41240100	CTNNB1	NM_001330729	3' UTR	+	0.0807292	0.0826271	0.11437	0.0925753	GGTGT		9.94156	10.7435	23.0131	14.5661	23	32	36
chr19	1980886	CSNK1G2	NM_001319	3' UTR	+	0.111111	0.0631579	0.129032	0.1011	GGTGG		17.8148	3.04838	22.7332	14.5321	8	6	12
chr3	128071579	SEC61A1	NM_013336	3' UTR	+	0.126316	0.0974729	0.0766423	0.100144	GGTGG		22.0064	13.8662	7.45938	14.444	32	23	14
chr8	143727317	FAM83H	NM_198488	CDS	-	0.0898876	0.0759494	0.0851064	0.0836478	GGTCA		16.8497	11.3933	15.0284	14.4238	8	6	8
chr22	31420277	DRG1	NM_004147	CDS	+	0.092437	0.150943	0.0659341	0.103105	GATCT		12.2302	24.2579	6.52288	14.337	8	14	6
chr12	52171341	KRT80	NM_001081492	3' UTR	-	0.0769231	0.0891089	0.142857	0.102963	GCTAG		4.84311	9.76758	27.9814	14.1974	6	9	13
chr17	50150589	PPP1R9B	NM_032595	5' UTR	-	0.0795455	0.12	0.0972222	0.0989226	GGTGG		8.38106	20.2912	13.7918	14.1547	6	9	6
chr20	326481	SOX12	NM_006943	CDS	+	0.0961538	0.0825688	0.122951	0.100558	GCTGT		13.0087	8.93201	20.5004	14.147	10	8	13
chr16	75631817	KARS1	NM_005548	CDS	-	0.127517	0.109677	0.0909091	0.109368	ATTGG		24.8238	15.0283	2.54581	14.1326	33	29	12
chr3	41234198	CTNNB1	NM_001330729	CDS	+	0.0709459	0.0714286	0.0872483	0.0765409	CGTGA		12.3746	12.5234	17.2636	14.0539	19	21	24
chr19	10140311	DNMT1	NM_001130823	CDS	-	0.112782	0.0778443	0.131944	0.107524	TGTGG		16.5098	2.25395	23.2464	14.0034	13	13	18
chr1	7777194	VAMP3	NM_004781	CDS	+	0.19697	0.121951	0.117117	0.145346	GTTCT		28.2641	7.47687	5.95217	13.8977	24	14	10
chr9	128988133	NUP188	NM_015354	CDS	+	0.0757576	0.102439	0.0764706	0.0848891	GCTGA		10.6015	20.0971	10.8737	13.8574	15	21	13
chr1	111704439	RAP1A	NM_001010935	CDS	+	0.0860215	0.0847458	0.114943	0.0952366	ACTGT		10.3129	9.80208	21.0699	13.7283	6	9	7
chr15	77046311	TSPAN3	NM_001168412	3' UTR	-	0.0545977	0.0552764	0.0553846	0.0550862	TGTAG		13.4336	13.8318	13.895	13.7201	12	18	17
chr16	16232743	NOMO2	NM_173614	CDS	+	0.128205	0.120968	0.153846	0.13434	CGTGG		12.0205	9.88722	19.247	13.7183	15	15	20
chr14	103136179	TNFAIP2	NM_001371221	3' UTR	+	0.0960452	0.122093	0.117284	0.111807	GGTCT		8.81366	16.8758	15.4441	13.7112	16	19	17
chr19	16102417	TPM4	NM_001145160	3' UTR	+	0.0883281	0.136364	0.0695971	0.0980963	GGTGG		11.1117	24.6623	5.18192	13.652	25	39	16
chr17	18183933	ALKBH5	NM_017758	5' UTR	+	0.0873786	0.102564	0.0769231	0.0889553	GGTCG		13.1739	18.1799	9.53493	13.6296	8	7	7
chr14	75176445	TMED10	NM_006827	CDS	-	0.0840708	0.0567686	0.084507	0.0751155	CGTGA		16.3323	7.88837	16.4607	13.5605	16	11	17
chr9	128594342	SPTAN1	NM_001130438	CDS	+	0.0906149	0.115607	0.107256	0.104492	GGTGC		8.62063	17.2913	14.4643	13.4588	27	38	30
chr13	110472962	COL4A2	NM_001846	CDS	+	0.0874317	0.104712	0.133333	0.108492	AGTGG		5.97275	12.3857	21.9221	13.4268	15	18	23
chr14	99603916	CCDC85C	NM_001144995	CDS	-	0.0606061	0.0757576	0.117117	0.0844936	GCTGA		4.5501	10.6015	24.7789	13.3102	8	10	9
chr10	100356760	SCD	NM_005063	CDS	+	0.108527	0.101796	0.0810811	0.0971349	GCTGT		16.5545	14.6448	8.47331	13.2242	11	13	11
chr2	74969463	POLE4	NM_019896	3' UTR	+	0.116667	0.130435	0.156863	0.134655	CTTCA		5.26396	11.7508	22.618	13.2109	5	8	7
chr11	86808218	PRSS23	NM_001293180	CDS	+	0.112903	0.0833333	0.127273	0.107836	AGTGG		15.245	4.37033	20.0055	13.207	7	5	7
chr13	110506570	COL4A2	NM_001846	CDS	+	0.112554	0.143498	0.146919	0.134324	CTTCG		1.19371	18.3607	19.992	13.1821	26	27	29
chr2	215326117	ATIC	NM_004044	CDS	+	0.12605	0.107143	0.126126	0.119773	ACTAG		15.6519	8.09724	15.6806	13.1432	13	8	10
chr11	62625827	GANAB	NM_198334	CDS	-	0.105832	0.106557	0.0844749	0.0989546	ATTCA		15.4746	15.7141	8.04538	13.078	45	48	33
chr1	16124932	EPHA2	NM_001329090	3' UTR	-	0.125	0.121951	0.153846	0.133599	CTTCG		8.67273	6.91913	23.1583	12.9167	5	5	5
chr1	1336110	DVL1	NM_004421	3' UTR	-	0.0909091	0.110294	0.0813008	0.094168	GGTGG		11.8981	17.5834	8.9337	12.8051	8	12	8
chr17	40171102	CASC3	NM_007359	3' UTR	+	0.149533	0.12605	0.0961538	0.123912	ATTGT		23.7913	14.4337	0.178328	12.8011	13	15	9
chr11	102397815	TMEM123	NM_052932	3' UTR	-	0.156757	0.100559	0.114943	0.124086	ATTGT		26.4039	2.47264	9.4799	12.7855	29	18	20
chr2	55867000	EFEMP1	NM_001039348	3' UTR	-	0.0570175	0.0806452	0.062201	0.0666212	ATTTA		7.79754	19.8709	10.6618	12.7767	13	18	13
chr19	811804	PTBP1	NM_031991	3' UTR	+	0.0608974	0.0593607	0.0645724	0.0616102	AGTCG		12.5044	11.9942	13.7104	12.7363	36	33	34
chr17	81845936	P4HB	NM_000918	CDS	-	0.100679	0.10808	0.0972037	0.101987	GGTGC		12.1891	14.7464	10.9689	12.6348	81	80	61
chr5	134157659	SKP1	NM_170679	3' UTR	-	0.118557	0.132812	0.116279	0.122549	GTTAA		11.2583	16.2055	10.4361	12.6333	13	25	14
chr19	54174119	MBOAT7	NM_024298	CDS	-	0.0813008	0.09375	0.105263	0.093438	GGTGG		8.9337	12.7555	16.1443	12.6112	10	10	11
chr21	44316470	PFKL	NM_002626	CDS	+	0.104651	0.0786517	0.0923077	0.0918702	ACTGT		17.414	7.31586	12.7825	12.5041	8	6	5
chr5	138182935	KIF20A	NM_005733	CDS	+	0.0981595	0.107143	0.108844	0.104715	AGTGG		10.017	13.2458	13.8417	12.3682	13	17	14
chr17	41524503	KRT19	NM_002276	CDS	-	0.0813953	0.0894309	0.064	0.0782754	GGTCA		13.579	16.6779	6.33616	12.1977	6	8	6
chr1	159920385	TAGLN2	NM_003564	CDS	-	0.1	0.0948012	0.109258	0.101353	TGTGG		11.6163	9.5248	15.1945	12.1119	106	115	121
chrX	154353117	FLNA	NM_001456	CDS	-	0.0894737	0.0850891	0.0998233	0.091462	GGTGG		11.4616	10.1146	14.56	12.0454	107	97	107
chr7	5528615	ACTB	NM_001101	CDS	-	0.0838948	0.0853069	0.0868577	0.0853531	GGTGA		11.4574	11.9956	12.5826	12.0119	369	337	355
chr20	44720091	CCN5	NM_001323369	CDS	+	0.0756303	0.0787402	0.121739	0.0920365	GGTGG		7.13578	8.12636	20.7672	12.0098	9	9	12
chr9	121190619	RAB14	NM_016322	CDS	-	0.0724638	0.0642202	0.0576923	0.0647921	ATTTA		15.9629	11.7424	8.17797	11.9611	15	14	9
chr16	30892868	BCL7C	NM_004765	CDS	-	0.0833333	0.0815217	0.108974	0.0912765	GGTGG		9.56926	9.003	17.2083	11.9269	11	14	14
chr19	14441289	PKN1	NM_213560	CDS	+	0.0696864	0.0736842	0.0949153	0.0794286	GCTGA		8.23941	9.8039	17.5557	11.8663	19	17	22
chr1	230236037	GALNT2	NM_001291866	CDS	+	0.0828025	0.120968	0.0704225	0.0913976	GGTGG		9.40373	20.5564	5.45179	11.804	26	38	20
chr11	47177982	PACSIN3	NM_016223	CDS	-	0.088	0.0909091	0.132812	0.103907	AGTGG		6.19239	7.30706	21.7594	11.7529	10	12	17
chr19	36142701	CAPNS1	NM_001302632	CDS	+	0.0758621	0.0847953	0.0906149	0.0837574	GGTCC		8.37143	12.1799	14.5494	11.7002	21	24	27
chr9	129006898	NUP188	NM_015354	3' UTR	+	0.0916031	0.0763359	0.0833333	0.0837574	GGTCC		14.9434	8.57887	11.5711	11.6978	9	7	8
chr19	36143121	CAPNS1	NM_001302632	CDS	+	0.0835031	0.0722656	0.0513393	0.069036	CGTGA		16.1648	12.7808	6.10882	11.6848	38	33	18
chr17	41691502	EIF1	NM_005801	3' UTR	+	0.0921502	0.0863095	0.0965517	0.0916705	GCTGT		11.8278	10.0745	13.1251	11.6758	25	26	25
chr7	1487901	INTS1	NM_001080453	CDS	-	0.0552147	0.0805369	0.103175	0.0796421	GCTGA		2.26551	12.4053	20.3402	11.6703	7	10	10
chr2	74365136	DCTN1	NM_001190836	CDS	-	0.109091	0.0952381	0.1	0.101443	ATTGA		14.5142	8.9994	10.9439	11.4858	18	21	17
chr3	23918458	RPL15	NM_002948	CDS	+	0.13628	0.116242	0.11512	0.122547	ATTCG		15.0257	9.78482	9.48308	11.4312	61	66	56
chr12	6862528	USP5	NM_003481	CDS	+	0.1375	0.116071	0.137615	0.130395	CTTCG		15.3866	3.39575	15.4449	11.4091	9	10	11
chr2	236580659	ACKR3	NM_020311	CDS	+	0.112782	0.0928571	0.0636364	0.0897585	GGTGG		18.286	12.4869	3.20867	11.3272	14	12	7
chr12	49128048	TUBA1B	NM_006082	CDS	-	0.0733032	0.0675856	0.0614679	0.0674522	CGTGA		13.0988	11.3317	9.40068	11.2771	137	124	112
chr9	128121182	PTGES2	NM_025072	CDS	-	0.0925926	0.0813008	0.0909091	0.0882675	GGTGG		12.4072	8.9337	11.8981	11.0797	8	10	11
chr3	41234276	CTNNB1	NM_001330729	CDS	+	0.127036	0.0615836	0.0797721	0.0894638	GGTGG		22.1997	2.51899	8.4526	11.0571	36	21	26
chr16	4337700	GLIS2	NM_001318918	3' UTR	+	0.0617284	0.0952381	0.109375	0.0887805	GGTGG		2.56782	13.2012	17.3224	11.0304	5	5	7
chr16	30084684	PPP4C	NM_001303504	CDS	+	0.0595238	0.0537634	0.0853659	0.0662177	CGTGA		8.77815	6.90773	16.7131	10.7997	5	5	6
chrX	56817385	NBDY	NM_001348129	3' UTR	+	0.0642202	0.109244	0.0989011	0.0907883	GATCG		2.47538	16.1481	13.1521	10.5919	7	13	9
chr7	139423038	LUC7L2	NM_001244585	3' UTR	+	0.0950226	0.0811966	0.0837209	0.0866467	GGTGG		13.1368	8.90098	9.68994	10.5759	20	11	11
chr11	119309058	MCAM	NM_006500	3' UTR	-	0.0597015	0.0972973	0.104712	0.0872369	GGTGG		1.88202	13.8141	15.9852	10.5604	10	16	19
chr19	14478100	GIPC1	NM_202468	3' UTR	-	0.088	0.056962	0.0869565	0.0773062	GCTGC		15.1722	1.7158	14.7599	10.5493	9	8	9
chr19	2271393	OAZ1	NM_001301020	CDS	+	0.0994764	0.106109	0.0987203	0.101435	GGTCT		9.92019	12.0198	9.67755	10.5392	46	53	42
chr2	218254284	ARPC2	NM_005731	3' UTR	+	0.106195	0.0887097	0.119266	0.104723	GTTCA		11.5786	2.10372	17.8346	10.5056	11	10	11
chr1	67704209	GNG12	NM_018841	3' UTR	-	0.0833333	0.11236	0.0795455	0.0917461	ATTCA		7.62629	17.6001	6.21867	10.4817	7	9	7
chr11	64767695	SF1	NM_001346409	CDS	-	0.0695652	0.12069	0.0714286	0.0872278	GGTGG		5.17149	20.4803	5.7796	10.4771	8	12	8
chr12	69589587	CCT2	NM_001198842	CDS	+	0.0764706	0.0997567	0.0868167	0.0876813	GCTGT		7.03584	14.0571	10.2282	10.4404	22	36	23
chr16	1828380	FAHD1	NM_031208	3' UTR	+	0.0983607	0.0714286	0.0892857	0.0863583	GGTGG		14.1289	5.7796	11.4043	10.4376	5	5	5
chr4	70825360	GRSF1	NM_002092	CDS	-	0.0786026	0.0553191	0.0929204	0.075614	GCTGA		11.681	2.31045	16.8647	10.2854	13	10	10
chr2	11211766	ROCK2	NM_004850	CDS	-	0.0769231	0.0571429	0.092437	0.075501	GCTGA		11.0458	3.09091	16.6962	10.2776	7	7	9
chr10	128104203	MKI67	NM_002417	CDS	-	0.0662651	0.0867052	0.0723684	0.0751129	GCTGA		6.87194	14.6641	9.29288	10.2763	7	13	10
chr4	39081193	KLHL5	NM_015990	CDS	+	0.0824742	0.0736842	0.0886076	0.0815887	GGTGT		10.6792	6.88966	13.2165	10.2618	8	7	5
chr21	43982621	AGPAT3	NM_020132	3' UTR	+	0.111111	0.0652174	0.0816327	0.0859871	GGTGG		17.8148	3.73629	9.03778	10.1963	7	6	8
chr1	182385406	GLUL	NM_002065	CDS	-	0.0725806	0.0944882	0.0620155	0.0763614	GCTGC		8.80942	17.6801	4.08833	10.1926	8	12	7
chr9	83677803	UBQLN1	NM_053067	CDS	-	0.0606061	0.1	0.0970874	0.0858978	GGTGG		2.18872	14.6119	13.7518	10.1841	5	11	7
chr11	62571881	EEF1G	NM_001404	CDS	-	0.0707237	0.0637681	0.0746004	0.0696974	GATGA		10.4338	8.16504	11.6729	10.0906	40	39	36
chr1	26864058	SFN	NM_006142	3' UTR	+	0.0909091	0.0914286	0.0769231	0.0864202	GCTGT		11.4583	11.6132	7.17799	10.0832	14	15	11

## Sheet: Supplementary Table 6
Supplementary Table 6
Ψ on wild-type HEK293T mRNA (>10% fraction)
chr	pos	name	refseq	seg	strand	Deletion_rep1	Deletion_rep2	Deletion_rep3	Deletion_Ave	Motif_1	Motif_2	Frac_rep1 %	Frac_rep2 %	Frac_rep3 %	Frac_Ave %	Deletion count_rep1	Deletion count_rep2	Deletion count_rep3
chr1	43450939	SZT2	NM_015284	3' UTR	+	0.923077	0.9	0.866667	0.896581	GTTCC		100	100	100	100	11	9	13
chrX	78129969	TAF9B	NM_015975	3' UTR	-	0.829268	0.911111	0.777778	0.839386	GTTCT		100	100	100	100	32	37	18
chr14	69380270	ERH	NM_004450	3' UTR	-	0.807985	0.847036	0.833846	0.829622	GTTCC		100	100	100	100	405	419	515
chr2	27326828	GTF3C2	NM_001521	CDS	-	0.787234	0.8	0.847619	0.811618	GTTCG		100	100	100	100	68	66	81
chr12	124012693	ZNF664	NM_152437	CDS	+	0.807407	0.825175	0.786164	0.806249	GTTCG		100	100	100	100	107	117	122
chr10	70422027	EIF4EBP2	NM_004096	3' UTR	+	0.837398	0.76	0.80791	0.801769	GTTCA		100	100	100	100	101	114	134
chr1	40622675	RIMS3	NM_014747	3' UTR	-	0.777778	0.7	0.875	0.784259	TGTAG		100	100	100	100	13	7	13
chr11	94874363	AMOTL1	NM_001301007	3' UTR	+	0.823529	0.727273	0.785714	0.778839	GTTCT		100	100	100	100	14	16	22
chrX	129592365	OCRL	NM_001587	3' UTR	+	0.780488	0.8	0.745455	0.775314	GTTCA		100	100	100	100	30	28	40
chr16	18542694	NOMO2	NM_173614	CDS	-	0.761905	0.775	0.769231	0.768712	GTTCC		100	100	100	100	29	30	28
chr9	34616088	DCTN3	NM_001281426	CDS	-	0.816667	0.741379	0.655738	0.737928	GTTGC		100	100	100	100	44	43	38
chr12	64431750	XPOT	NM_007235	CDS	+	0.107143	0.130137	0.10582	0.114367	TATGC		100	100	100	100	16	15	17
chr13	31138811	HSPH1	NM_001349704	CDS	-	0.0705882	0.0578947	0.0657895	0.0647575	TATGC		100	100	100	100	10	9	9
chr1	151008502	PRUNE1	NM_021222	5' UTR	+	0.916667	0.735294	0.8125	0.821487	GTTCG		100	99.7715	100	99.9238	21	24	25
chr1	33014553	AK2	NM_001319143	CDS	-	0.767677	0.725664	0.692913	0.728751	GTTCA		100	100	99.5478	99.8493	71	76	80
chr11	295501	PGGHG	NM_025092	3' UTR	+	0.714286	0.85	0.692308	0.752198	GTTCA		100	100	99.5207	99.8402	20	17	18
chr17	29572477	TP53I13	NM_001346078	CDS	+	0.88	0.757576	0.6875	0.775025	GTTCA		100	100	99.3046	99.7682	21	22	21
chr2	85608583	C2orf68	NM_001013649	3' UTR	-	0.888889	0.777778	0.740741	0.802469	GTTCC		100	100	99.097	99.699	15	20	20
chr10	77835875	DLG5	NM_004747	CDS	-	0.785714	0.75	0.684211	0.739975	GTTGA		100	100	98.9514	99.6505	17	14	11
chr2	131049504	FAM168B	NM_001321747	3' UTR	-	0.786885	0.692308	0.702479	0.727224	TGTGA		100	98.9193	99.5442	99.4878	85	70	81
chr16	14853503	NOMO1	NM_014287	CDS	+	0.731707	0.808511	0.826923	0.789047	GTTCC		98.3977	100	100	99.4659	29	37	43
chrX	53647486	HUWE1	NM_031407	CDS	-	0.0604027	0.0606061	0.0654762	0.0621616	GATGC		98.4476	98.4968	99.5909	98.8451	9	10	11
chr3	127573630	TPRA1	NM_001353002	CDS	-	0.71831	0.708861	0.732558	0.71991	GTTCG		98.7028	98.0924	99.6017	98.799	50	56	63
chr1	45015459	UROD	NM_000374	CDS	+	0.0596026	0.081761	0.0588235	0.0667291	GATGC		98.2512	100	98.0553	98.7688	7	9	9
chr1	166854176	POGK	NM_001314014	3' UTR	+	0.794118	0.76	0.621622	0.725246	GTTCA		100	100	96.0696	98.6899	25	17	22
chr16	16251999	NOMO2	NM_173614	CDS	+	0.707317	0.78	0.74359	0.743636	GTTCC		96.4591	100	99.3155	98.5916	27	38	27
chr1	32367173	BSDC1	NM_001300958	3' UTR	-	0.714286	0.677419	0.657895	0.6832	AGTGA		100	98.5608	97.0972	98.5527	16	17	21
chr16	69342143	NIP7	NM_001199434	3' UTR	+	0.666667	0.631579	0.703704	0.667316	GTTCA		98.3386	96.5939	100	98.3108	26	23	19
chr11	63760976	ZFTA	NM_001144936	3' UTR	-	0.722222	0.6	0.77551	0.699244	GTTAG		100	94.8931	100	98.2977	25	23	34
chr2	159769914	MARCHF7	NM_022826	3' UTR	-	0.545455	0.818182	0.882353	0.748663	GTTCA		91.557	100	100	97.1857	6	9	15
chr21	44037839	TRAPPC10	NM_003274	CDS	+	0.608696	0.608696	0.740741	0.652711	GTTCA		95.3683	95.3683	100	96.9122	11	11	19
chr14	22834507	MRPL52	NM_001318870	3' UTR	+	0.740741	0.777778	0.65	0.72284	GTTCC		99.097	100	91.5913	96.8961	20	13	13
chr1	42926727	SLC2A1	NM_006516	3' UTR	-	0.711111	0.717949	0.706897	0.711985	GTTCC		96.7656	97.3134	96.425	96.8347	31	28	39
chr5	69123367	SLC30A5	NM_022902	CDS	+	0.727273	0.771429	0.6	0.699567	GTTCT		100	100	89.5975	96.5325	23	26	17
chr1	35603333	PSMB2	NM_001199780	CDS	-	0.659574	0.705069	0.682482	0.682375	GTTCG		94.7097	97.8442	96.325	96.293	149	146	181
chr8	9781854	TNKS	NM_003747	3' UTR	+	0.647059	0.6	0.846154	0.697738	GTTAC		95.6335	92.8455	100	96.1597	11	9	11
chr6	134986166	HBS1L	NM_001363686	CDS	-	0.621622	0.729167	0.530612	0.627134	GTTTT	TTTTA	96.1422	100	90.6619	95.6013	22	33	25
chr17	2375624	SGSM2	NM_014853	CDS	+	0.827586	0.676471	0.606061	0.703372	GTTCG		100	95.9086	90.611	95.5065	22	21	20
chr19	4961364	UHRF1	NM_013282	3' UTR	+	0.595745	0.666667	0.558824	0.607078	GTTCA		94.641	98.3386	92.42	95.1332	27	26	19
chr17	40295390	CDC6	NM_001254	CDS	+	0.641026	0.577982	0.58427	0.601092	GTTCA		97.079	93.6009	93.9749	94.8849	49	61	49
chr6	152975604	FBXO5	NM_012177	CDS	-	0.7	0.6	0.636364	0.645455	GTTCT		98.2188	89.5975	92.9144	93.5769	31	30	29
chr13	24426505	PARP4	NM_006437	CDS	-	0.454545	0.705882	0.619048	0.593158	GTTCA		84.6636	100	95.9319	93.5318	5	12	13
chr16	56362360	AMFR	NM_001323511	3' UTR	-	0.578125	0.6625	0.666667	0.635764	GTTCG		88.2685	94.9204	95.2181	92.8023	36	53	47
chr12	57002275	ZBTB39	NM_014830	3' UTR	-	0.615385	0.833333	0.615385	0.688034	GTTCC		88.418	100	88.418	92.2787	8	14	8
chr10	119072981	EIF3A	NM_003750	CDS	-	0.532468	0.654762	0.666667	0.617965	GTTAA		85.5658	95.1325	95.9339	92.2108	15	24	33
chr17	39440444	MED1	NM_004774	CDS	-	0.560976	0.514286	0.5625	0.54592	GTTAG		92.4391	89.0493	92.5409	91.3431	21	17	17
chr1	178886092	RALGPS2	NM_001286247	CDS	+	0.625	0.545455	0.666667	0.612374	GTTCT		91.9017	84.1725	95.515	90.5297	10	12	13
chr1	1082418	C1orf159	NM_001330306	3' UTR	-	0.6	0.612903	0.704545	0.63915	GTTCC		86.946	88.1833	96.234	90.4544	29	19	30
chr3	13371848	NUP210	NM_024923	CDS	-	0.643564	0.628571	0.636364	0.636166	GTTCC		91.0153	89.649	90.3635	90.3426	52	58	58
chrX	154765960	DKC1	NM_001142463	CDS	+	0.51145	0.548387	0.517007	0.525615	GTTCA		89.203	91.7492	89.6042	90.1855	67	49	74
chr1	228178936	IBA57	NM_001010867	3' UTR	+	0.384615	0.521739	0.416667	0.441007	TGTAG		86.1176	95.0828	88.6068	89.9357	5	11	5
chr3	32483072	CMTM6	NM_017801	3' UTR	-	0.492063	0.52	0.54717	0.519744	GTTCA		87.7479	89.8176	91.6696	89.745	29	23	26
chr12	8941306	PHC1	NM_004426	3' UTR	-	0.493151	0.550725	0.581395	0.541757	GTTGC		84.5067	90.8338	93.8254	89.722	36	37	47
chr18	9401339	TWSG1	NM_020648	3' UTR	+	0.567568	0.447368	0.542857	0.519264	GTTCA		92.9669	84.0289	91.3854	89.4604	20	17	18
chr9	19060139	HAUS6	NM_017645	CDS	-	0.625	0.53125	0.631579	0.595943	GTTCT		91.9017	82.6617	92.4906	89.018	23	17	22
chr12	25206531	KRAS	NM_033360	3' UTR	-	0.595745	0.589286	0.526316	0.570449	GTTAA		90.8436	90.3394	85.0094	88.7308	26	32	26
chr17	18328415	SHMT1	NM_148918	3' UTR	-	0.361702	0.392857	0.518519	0.424359	TGTAG		84.1441	86.7861	94.9149	88.615	34	31	50
chr22	40824900	ST13	NM_001278589	3' UTR	-	0.71875	0.475	0.571429	0.588393	GTTCT		99.6725	76.2288	86.8273	87.5762	23	18	26
chr7	103311809	PMPCB	NM_004279	CDS	+	0.458333	0.520833	0.493506	0.490891	GTTCA		84.9925	89.8766	87.8593	87.5761	23	14	30
chr1	53027998	SCP2	NM_001007100	CDS	+	0.590909	0.597701	0.628205	0.605605	GTTCC		86.0573	86.7226	89.6152	87.465	51	49	46
chr12	120764051	SPPL3	NM_139015	3' UTR	-	0.56	0.533333	0.363636	0.485657	GTTCA		92.4944	90.7451	75.2934	86.1776	12	14	8
chr22	50444324	PPP6R2	NM_014678	3' UTR	+	0.486486	0.272727	0.5	0.419738	TTTTT		91.4896	74.3758	92.1263	85.9972	17	9	22
chr6	87675056	AKIRIN2	NM_018064	3' UTR	-	0.47619	0.36	0.351351	0.395847	TTTTT		90.9826	83.506	82.7774	85.7553	18	17	12
chr9	127506478	NIBAN2	NM_001035534	3' UTR	-	0.511111	0.386364	0.410256	0.43591	GGTGT		93.3581	80.2612	83.1359	85.5851	23	16	14
chr7	6608328	C7orf26	NM_001303039	3' UTR	+	0.695652	0.421053	0.5	0.538902	ATTCT		96.7955	75.9098	83.6371	85.4475	15	8	11
chr16	46658117	VPS35	NM_018206	3' UTR	-	0.5	0.473684	0.441176	0.47162	GTTAT		86.5459	84.126	80.7914	83.8211	12	8	15
chr10	103595619	SH3PXD2A	NM_014631	3' UTR	-	0.6	0.5625	0.533333	0.565278	GTTCC		86.946	83.1861	80.0806	83.4042	13	9	7
chr6	44231400	SLC29A1	NM_001078175	CDS	+	0.5125	0.444444	0.458824	0.471923	GTTTC		86.8753	79.8481	81.503	82.7421	39	28	38
chr14	24440206	SDR39U1	NM_001290293	CDS	-	0.311111	0.22093	0.333333	0.288458	CTTTG		86.7367	70.0804	88.8129	81.8767	26	17	31
chr1	6623606	PHF13	NM_153812	3' UTR	+	0.511628	0.564103	0.459459	0.51173	GTTCG		82.0277	87.0342	76.3468	81.8029	21	20	17
chr19	49869643	AKT1S1	NM_001278160	3' UTR	-	0.548387	0.46875	0.557143	0.52476	GTTCT		84.479	75.4659	85.3839	81.7763	33	28	37
chr13	52643412	HNRNPA1L2	NM_001011724	CDS	+	0.432432	0.5	0.441176	0.45787	GTTTC		78.3831	85.7253	79.4573	81.1886	13	12	7
chr3	44749581	KIAA1143	NM_020696	3' UTR	-	0.478261	0.432432	0.416667	0.442453	AGTCT		84.0939	79.9949	78.459	80.8493	9	13	8
chr9	128420503	CERCAM	NM_001286760	5' UTR	+	0.5	0.375	0.380952	0.418651	GTTCA		88.3542	76.6448	77.3292	80.7761	7	6	8
chr7	1476655	INTS1	NM_001080453	CDS	-	0.528302	0.462963	0.466667	0.485977	GTTCG		83.689	76.7533	77.1788	79.207	28	22	27
chr8	6758246	AGPAT5	NM_018361	3' UTR	+	0.40625	0.314286	0.558824	0.426453	GTTGG		78.2314	63.8032	94.0814	78.7053	12	11	17
chr15	40767599	DNAJC17	NM_018163	3' UTR	+	0.323529	0.285714	0.303571	0.304272	TGTAG		80.4256	76.0884	78.2281	78.2473	21	13	17
chr12	2803908	FKBP4	NM_002014	3' UTR	+	0.54321	0.505814	0.493151	0.514058	GTTCC		81.1509	76.992	75.5156	77.8861	88	86	104
chr14	103522021	CKB	NM_001362531	CDS	-	0.340909	0.410256	0.330827	0.360664	GGTGC		74.1492	86.4281	72.2079	77.595	29	27	25
chr5	109379252	PJA2	NM_014819	CDS	-	0.466667	0.56	0.5	0.508889	GTTCC		72.308	82.9264	76.3186	77.1843	6	14	9
chr19	40231796	AKT2	NM_001243028	3' UTR	-	0.416667	0.346154	0.434783	0.399201	GTTAG		79.7231	70.0549	81.7435	77.1738	5	9	10
chr14	23307820	BCL2L2	NM_004050	CDS	+	0.257426	0.301205	0.324074	0.294235	TGTAG		72.3077	77.9544	80.4829	76.915	22	17	28
chr9	124312596	NEK6	NM_001166170	CDS	+	0.236364	0.267857	0.246914	0.250378	TGTAC		74.6119	78.9922	76.1613	76.5885	11	13	19
chr17	4944899	RNF167	NM_001320356	CDS	+	0.427083	0.5	0.47619	0.467758	GTTCT		70.1056	79.1809	76.3729	75.2198	39	46	37
chrX	153700680	BCAP31	NM_001139441	3' UTR	-	0.291312	0.310662	0.341353	0.314442	CTTCC		71.8822	74.7479	78.6497	75.0933	166	160	216
chr13	39013235	PROSER1	NM_025138	CDS	-	0.225806	0.527778	0.413793	0.389126	GTTCA		52.2622	90.3631	80.842	74.4891	7	18	12
chr7	44835564	H2AZ2	NM_201517	CDS	-	0.369942	0.36747	0.395349	0.377587	GTTGG		73.1278	72.755	76.7686	74.2171	56	56	65
chr18	3256188	MYL12A	NM_001303047	3' UTR	+	0.391304	0.421053	0.347826	0.386728	GTTAT		74.7575	78.5048	68.3158	73.8594	17	15	15
chr14	94102613	IFI27L1	NM_206949	3' UTR	+	0.314815	0.269841	0.403226	0.329294	CTTTC		72.6807	64.0437	83.5792	73.4345	17	17	21
chr17	75491120	TMEM94	NM_001351203	CDS	+	0.433333	0.428571	0.578947	0.480284	GTTCC		68.0235	67.3874	84.8661	73.4257	13	11	22
chr1	1051519	AGRN	NM_001305275	CDS	+	0.238095	0.25	0.212766	0.23362	CTTTG		75.0015	77.7261	67.1851	73.3043	14	12	9
chr6	43369415	ZNF318	NM_014345	5' UTR	-	0.354839	0.269231	0.333333	0.319134	TCTAG		76.8206	65.2982	74.2764	72.1317	9	5	10
chr22	19177964	SLC25A1	NM_005984	CDS	-	0.470968	0.490798	0.426471	0.462745	GTTCC		72.8404	75.2372	67.1048	71.7275	66	75	84
chr4	767315	PCGF3	NM_006315	3' UTR	+	0.2	0.30303	0.277778	0.260269	TTTTT		61.9438	78.0542	75.0357	71.6779	5	10	9
chr19	1435641	DAZAP1	NM_018959	3' UTR	+	0.280899	0.25	0.310345	0.280415	GTTTG		72.0834	65.1424	77.2313	71.4857	25	24	26
chr19	49654780	SCAF1	NM_021228	CDS	+	0.373333	0.476923	0.397436	0.415897	GTTCG		64.9848	78.3356	68.4553	70.5919	24	30	29
chr11	106090564	AASDHPPT	NM_015423	CDS	+	0.337079	0.280488	0.368421	0.328663	GTTCA		71.8855	63.1959	75.8698	70.3171	27	23	35
chr15	89625111	TICRR	NM_152259	CDS	+	0.277778	0.28125	0.285714	0.281581	CTTCC		69.6504	70.2426	70.9837	70.2922	5	7	8
chrX	129576495	OCRL	NM_001587	CDS	+	0.305085	0.333333	0.295082	0.311167	GCTCT		69.0832	74.7944	66.7757	70.2178	16	17	18
chr22	38728016	GTPBP1	NM_004286	CDS	+	0.419048	0.37931	0.327434	0.375264	ATTCT		75.6871	70.9456	63.6423	70.0917	40	43	35
chr19	4306237	FSD1	NM_024333	CDS	+	0.44	0.5625	0.347826	0.450109	GTTCC		68.9037	83.1861	55.5657	69.2185	11	8	8
chr1	215608090	KCTD3	NM_016121	CDS	+	0.444444	0.413793	0.404255	0.420831	GTTCT		72.3991	68.2884	66.9498	69.2124	22	24	19
chr14	99511324	CCDC85C	NM_001144995	3' UTR	+	0.245902	0.241379	0.222222	0.236501	TTTTT		70.4958	69.772	66.4411	68.903	15	14	12
chr18	51175500	MEX3C	NM_016626	3' UTR	-	0.416667	0.35	0.222222	0.32963	GTTCA		81.1297	73.5895	51.431	68.7167	10	5	5
chr2	197706294	MARS2	NM_138395	CDS	+	0.25	0.357143	0.342105	0.316416	GTTCA		57.4756	74.4937	72.5592	68.1762	11	10	12
chr11	64286106	GPR137	NM_001170880	5' UTR	+	0.5625	0.342857	0.241379	0.382245	CCTCG		93.2617	64.9609	45.8836	68.0354	6	6	7
chr11	57312681	TNKS1BP1	NM_033396	CDS	-	0.237288	0.282051	0.18	0.233113	TGTAG		69.2733	75.6272	58.5692	67.8232	14	8	9
chr11	4092507	STIM1	NM_003156	3' UTR	+	0.28125	0.166667	0.25641	0.234776	TGTAG		75.5253	55.5091	72.162	67.7321	9	7	10
chr17	82602791	FOXK2	NM_004514	3' UTR	+	0.296296	0.388889	0.186047	0.290411	CTTCC		72.6548	83.5138	46.4856	67.5514	11	16	6
chr21	46270549	MCM3AP	NM_003906	CDS	-	0.418182	0.442308	0.425	0.428497	GTTCC		65.9777	69.2056	66.9063	67.3632	21	21	16
chr1	22092496	CDC42	NM_001791	3' UTR	+	0.189011	0.227184	0.265709	0.227302	TGTAG		60.498	67.6263	73.469	67.1978	79	109	139
chr3	47846614	DHX30	NM_138615	CDS	+	0.247649	0.292359	0.29745	0.279153	AATGT		61.5022	68.977	69.7641	66.7478	74	83	103
chr2	131055693	FAM168B	NM_001321747	CDS	-	0.290323	0.352941	0.354839	0.332701	GTTAC		60.123	69.8959	70.1553	66.7247	7	6	10
chr9	128640848	DYNC2I2	NM_052844	CDS	-	0.380645	0.325758	0.344156	0.350186	CGTGC		71.3184	62.8813	65.8313	66.677	54	36	47
chr10	45458042	MARCHF8	NM_001002266	3' UTR	-	0.333333	0.314286	0.5625	0.403373	CCTCT		56.7591	52.9082	89.964	66.5438	12	10	18
chr22	40972652	RBX1	NM_014248	3' UTR	+	0.319444	0.307692	0.357143	0.328093	GTTGG		64.7576	62.5531	71.1594	66.1567	44	35	59
chr16	28872588	SH2B1	NM_001308294	CDS	+	0.535714	0.384615	0.354839	0.425056	GTTCC		80.3404	61.2073	56.6768	66.0748	28	25	22
chr19	55391254	RPL28	NM_000991	3' UTR	+	0.483871	0.433333	0.344828	0.420677	GTTCC		74.4105	68.0235	55.0853	65.8398	15	12	10
chr17	75517058	TSEN54	NM_207346	CDS	+	0.423077	0.519231	0.285714	0.409341	GTTGA		69.2458	82.113	44.7488	65.3692	19	26	12
chr10	71816664	PSAP	NM_002778	3' UTR	-	0.314655	0.407563	0.353183	0.358467	GCTGT		59.1289	71.7628	64.715	65.2023	136	177	160
chr16	2276121	ABCA3	NM_001089	3' UTR	-	0.214286	0.344262	0.34	0.299516	GCTCT		39.2551	76.7339	75.9935	63.9942	11	19	17
chr22	20405560	ZNF74	NM_003426	CDS	+	0.205882	0.156863	0.268293	0.210346	TGTAG		63.841	53.0852	73.8216	63.5826	7	8	8
chr4	39454595	RPL9	NM_000661	CDS	-	0.210158	0.206039	0.202624	0.206274	TTTTT		64.0939	63.2425	62.5156	63.284	119	113	133
chr8	118110619	EXT1	NM_000127	CDS	-	0.388889	0.4	0.347826	0.378905	GTTCT		64.73	66.3431	58.384	63.1524	6	6	8
chr2	20037564	LAPTM4A	NM_014713	CDS	-	0.282051	0.2375	0.324468	0.28134	GTTCA		63.4671	54.8649	70.1315	62.8212	38	31	52
chr19	19654662	ATP13A1	NM_020410	CDS	-	0.244444	0.177083	0.184466	0.201998	TGTAG		70.3878	57.9216	59.5384	62.616	19	16	19
chr10	50127744	WASHC2A	NM_001291398	CDS	+	0.214286	0.315789	0.28	0.270025	GGTGT		51.3571	70.4248	64.4899	62.0906	9	12	14
chr14	50322633	DMAC2L	NM_015684	CDS	+	0.237288	0.228571	0.245614	0.237158	CTTCC		61.5268	59.4204	63.4058	61.451	12	16	13
chr1	109342073	SORT1	NM_002959	CDS	-	0.305556	0.4	0.395349	0.366968	GTTCT		51.1407	66.3431	65.6729	61.0522	10	19	16
chr13	39014435	PROSER1	NM_025138	CDS	-	0.377049	0.38806	0.31746	0.360856	GTTCT		62.9641	64.608	53.2603	60.2775	22	25	19
chr10	45003653	ZNF22	NM_006963	CDS	+	0.307692	0.277778	0.534884	0.373451	GTTCT		51.526	45.9292	83.0523	60.1692	16	10	23
chr1	156050509	UBQLN4	NM_020131	CDS	-	0.333333	0.245283	0.242424	0.27368	GCTCT		74.7944	52.1869	51.1477	59.3763	39	39	35
chr22	17906718	MICAL3	NM_001136004	CDS	-	0.216216	0.254902	0.292683	0.2546	CTTTC		48.2697	60.4077	68.801	59.1595	7	12	12
chr1	6185970	RPL22	NM_000983	3' UTR	-	0.150485	0.184549	0.218254	0.18443	TGTAG		51.4214	59.5563	66.0938	59.0238	29	43	52
chr14	104895759	CEP170B	NM_015005	3' UTR	+	0.169492	0.119048	0.305085	0.197875	TGTAG		56.1793	42.0343	78.4016	58.8717	9	5	17
chr2	46581925	RHOQ	NM_012249	3' UTR	+	0.19697	0.179487	0.182796	0.186418	TTTTT		61.2684	57.0273	57.8783	58.7246	12	13	17
chr11	47282497	MADD	NM_130471	CDS	+	0.162162	0.393939	0.195652	0.250585	TCTAG		43.1404	80.9713	51.3723	58.4947	5	11	8
chr15	72344047	HEXA	NM_001318825	3' UTR	-	0.178182	0.179372	0.172932	0.176829	TGTAG		58.1669	58.4308	56.9793	57.859	45	38	40
chrX	65740648	MSN	NM_002444	3' UTR	+	0.181818	0.16	0.1875	0.176439	TGTAG		58.967	53.8779	60.1819	57.6756	17	15	20
chr19	46470414	PNMA8A	NM_001103149	CDS	-	0.425532	0.282609	0.333333	0.347158	GTTCT		69.8963	46.8635	55.9875	57.5824	20	13	13
chr2	170951347	GORASP2	NM_015530	CDS	+	0.293478	0.235955	0.202247	0.243894	CTTAT		67.6825	56.4614	47.8062	57.3167	23	18	17
chr7	2663888	TTYH3	NM_025250	3' UTR	+	0.247423	0.305263	0.205882	0.252856	GTTCA		56.951	67.2706	47.425	57.2155	22	26	9
chr9	128577155	SPTAN1	NM_001130438	CDS	+	0.169811	0.216	0.127273	0.171028	ATTAA		57.828	66.9955	46.3667	57.0634	15	25	14
chr19	35279516	USF2	NM_207291	3' UTR	+	0.208955	0.254902	0.20339	0.222416	TCTAG		54.2646	62.9424	53.0781	56.7617	27	36	33
chr8	38238133	DDHD2	NM_001362912	CDS	+	0.254237	0.343284	0.173913	0.257145	GTTCA		58.3233	72.7151	38.3902	56.4762	14	23	11
chr14	70969076	PCNX1	NM_001308160	CDS	+	0.357143	0.318182	0.333333	0.336219	GTTCT		59.8798	53.3867	55.9875	56.418	9	7	6
chr1	156035986	UBQLN4	NM_020131	3' UTR	-	0.0808824	0.103175	0.107143	0.0970666	AGTAG		50.4108	58.6281	59.8768	56.3053	8	8	12
chr7	143265147	GSTK1	NM_001143679	CDS	+	0.282051	0.217391	0.172414	0.223952	CTTCC		70.3773	56.4843	41.0765	55.9794	11	8	9
chr1	153959729	SLC39A1	NM_001271961	3' UTR	-	0.13964	0.104072	0.151292	0.131668	CATAA		58.3794	48.4117	61.0869	55.9593	25	19	32
chr5	80650713	MTRNR2L2	NM_001190470	5' UTR	-	0.267606	0.320513	0.172414	0.253511	AGTCT		59.5192	67.3287	40.8077	55.8852	15	15	7
chrX	17750216	SCML1	NM_001037536	CDS	+	0.241176	0.26	0.266667	0.255948	GCTCT		50.6856	57.1385	59.1842	55.6694	38	39	43
chr4	128270301	PGRMC2	NM_006320	3' UTR	-	0.191358	0.175676	0.20339	0.190141	ATTTT	TTTTA	55.5489	51.4086	58.4288	55.1288	30	26	33
chr19	40742701	C19orf54	NM_001353809	CDS	-	0.382979	0.319149	0.328125	0.343418	GTTCC		60.9659	50.834	52.3485	54.7161	17	13	19
chr7	1499581	INTS1	NM_001080453	CDS	-	0.209302	0.219512	0.301587	0.243467	ACTGT		47.8377	50.1622	66.0299	54.6766	27	23	34
chr15	74632747	EDC3	NM_001351379	CDS	-	0.32	0.280899	0.368852	0.32325	CCTCT		54.0878	45.5629	63.366	54.3389	30	23	42
chr17	19663387	ALDH3A2	NM_001031806	CDS	+	0.156627	0.169014	0.181818	0.169153	TTTTT		50.411	54.1658	57.6293	54.0687	10	11	15
chr21	26000087	APP	NM_001204302	CDS	-	0.210784	0.214286	0.173913	0.199661	CTTTT	TTTTA	57.5895	58.5277	45.651	53.9228	84	71	65
chr1	6222865	ICMT	NM_012405	3' UTR	-	0.30303	0.253012	0.246377	0.267473	GTTAG		62.1844	50.1557	48.2446	53.5282	19	21	17
chr4	56024555	CEP135	NM_025009	CDS	+	0.333333	0.5	0.214286	0.349206	GTTCC		53.2131	76.3186	30.4782	53.3366	6	15	6
chrX	135022170	RTL8B	NM_001078173	CDS	-	0.264706	0.179487	0.190476	0.211556	CTTCC		67.2875	43.9791	48.0864	53.1177	17	11	12
chr9	129814051	TOR1A	NM_000113	CDS	-	0.20339	0.123288	0.180556	0.169078	TTTTT		62.6803	37.6754	57.3047	52.5535	6	5	6
chr12	6531504	NCAPD2	NM_014865	3' UTR	+	0.156463	0.142857	0.19209	0.163803	TTTTT		50.3583	45.6783	60.1457	52.0608	20	18	32
chr12	120212200	PXN	NM_001243756	3' UTR	-	0.230769	0.243902	0.307692	0.260788	CTTGT		41.9976	47.5635	66.5628	52.0413	9	10	10
chr8	47826751	PRKDC	NM_006904	CDS	-	0.222222	0.246753	0.27027	0.246415	GCTCT		42.9509	52.7109	60.2438	51.9685	40	56	49
chr1	150622412	ENSA	NM_207047	3' UTR	-	0.15684	0.14873	0.145211	0.15026	TGTAG		53.0793	50.9507	49.9897	51.3399	115	113	129
chr20	63742413	SLC2A4RG	NM_020062	CDS	+	0.240506	0.265734	0.174699	0.22698	GCTGA		53.7283	58.0401	40.2371	50.6685	35	32	25
chr10	97433373	PGAM1	NM_001317079	3' UTR	+	0.260417	0.252976	0.283981	0.265791	AGTGT		49.325	48.0818	53.138	50.1816	90	76	103
chr19	23827393	RPSAP58	NM_001355287	CDS	+	0.0938362	0.0898083	0.0973725	0.0936723	TATCC		50.2278	48.5453	51.6423	50.1385	76	70	108
chr19	40629729	LTBP4	NM_003573	3' UTR	+	0.245283	0.258621	0.206349	0.236751	ACTGA		52.0877	54.8189	43.1677	50.0248	13	11	13
chr7	44697649	OGDH	NM_001165036	CDS	+	0.257143	0.3	0.344828	0.300657	CCTCT		39.8131	49.8631	58.9752	49.5504	9	8	9
chr12	50990886	SLC11A2	NM_001174129	CDS	-	0.122807	0.166667	0.142857	0.14411	TGTAG		43.2739	55.5091	49.3336	49.3722	7	9	8
chr22	42060127	NAGA	NM_001362850	3' UTR	-	0.259259	0.4	0.242424	0.300561	GTTCT		42.2313	66.3431	38.7005	49.0916	7	8	7
chr7	100873195	TRIP6	NM_003302	CDS	+	0.233766	0.288703	0.243986	0.255485	TCTGA		44.1514	55.5172	46.4502	48.7063	40	61	63
chr21	43981040	AGPAT3	NM_020132	CDS	+	0.181818	0.2	0.176471	0.186096	GTTTA		47.3607	52.3172	45.7925	48.4901	14	14	14
chr4	2065283	NAT8L	NM_178557	3' UTR	+	0.148148	0.318841	0.289474	0.252154	GGTGG		27.6684	61.2221	56.5142	48.4682	11	18	21
chr17	39201277	RPL19	NM_000981	CDS	+	0.246723	0.244186	0.249162	0.24669	GTTAG		48.3465	47.594	49.0575	48.3327	290	340	423
chr8	116863212	RAD21	NM_006265	CDS	-	0.263959	0.268041	0.29902	0.277007	GTTCG		45.3767	46.2489	52.4679	48.0312	50	50	58
chrX	153703029	BCAP31	NM_001139441	CDS	-	0.177738	0.217659	0.219156	0.204851	GATGT		42.0902	50.8181	51.1232	48.0105	86	84	106
chr5	151028603	GPX3	NM_001329790	3' UTR	+	0.153846	0.297297	0.183673	0.211606	ACTAT		34.7204	66.1334	43.0769	47.9769	7	9	8
chr10	95653349	ALDH18A1	NM_001323417	CDS	-	0.333333	0.286765	0.288288	0.302795	GTTCC		53.2131	45.0971	45.377	47.8957	38	38	28
chrX	119538849	STEEP1	NM_001170569	3' UTR	-	0.153846	0.112782	0.149351	0.13866	TGTAG		52.3071	39.8873	51.1177	47.7707	16	15	20
chr20	543681	CSNK2A1	NM_001895	5' UTR	-	0.218978	0.159574	0.198582	0.192378	CTTCC		56.9183	35.1966	50.8412	47.652	26	15	25
chr1	226881928	PSEN2	NM_012486	CDS	+	0.276596	0.237288	0.225	0.246295	TCTGA		53.2091	44.9541	42.1037	46.7556	13	11	9
chr9	137301099	NRARP	NM_001004354	3' UTR	-	0.214286	0.185185	0.189349	0.196273	GGTCC		50.4762	43.9131	44.907	46.4321	30	22	29
chr8	144097068	CYC1	NM_001916	CDS	+	0.183206	0.189369	0.212291	0.194955	GATGT		43.3569	44.7562	49.7111	45.9414	46	52	71
chr14	103912631	ATP5MJ	NM_001127393	3' UTR	-	0.154337	0.178571	0.136691	0.156533	CGTCA		45.5705	51.458	40.7919	45.9401	105	122	127
chr1	20637846	PINK1	NM_032409	CDS	+	0.149425	0.141026	0.138614	0.143022	TTTTT		48.0164	44.998	44.0822	45.6989	13	9	11
chr1	1254957	UBE2J2	NM_194458	3' UTR	-	0.122677	0.114815	0.155738	0.131076	TGTAG		43.2315	40.5953	52.7968	45.5412	26	28	47
chr3	51993896	RPL29	NM_000992	CDS	-	0.105263	0.130068	0.124643	0.119992	CGTAT		40.3788	48.7628	47.0637	45.4018	177	225	242
chr2	201085563	NDUFB3	NM_001257102	CDS	+	0.125698	0.142857	0.120902	0.129819	TGTAG		44.2036	49.3336	42.6501	45.3958	42	44	58
chr22	24049166	CABIN1	NM_001199281	CDS	+	0.169231	0.147059	0.115385	0.143891	TTTTT		54.2277	47.1917	33.9143	45.1112	11	10	8
chr18	74148937	TIMM21	NM_014177	CDS	+	0.26	0.196078	0.172414	0.209497	TGTGG		55.4909	41.6645	35.5062	44.2205	12	10	10
chr19	39433230	RPS16	NM_001363860	3' UTR	-	0.137045	0.152263	0.12892	0.139409	TTTTT		43.474	48.9803	40.1557	44.2033	60	67	69
chr14	31101239	HECTD1	NM_015382	CDS	-	0.12	0.351852	0.180328	0.217393	GTTCA		18.1674	73.8264	40.3466	44.1135	6	18	11
chr17	75321753	GRB2	NM_203506	CDS	-	0.180124	0.183007	0.219355	0.194162	GTTCA		40.2857	41.1408	50.7542	44.0602	25	27	31
chr12	115991855	MED13L	NM_015335	CDS	-	0.227273	0.205882	0.217391	0.216849	AGTGG		46.1584	41.4071	44.0109	43.8588	5	7	5
chr2	9584978	YWHAQ	NM_006826	3' UTR	-	0.281879	0.236467	0.285	0.267782	GTTCT		46.7232	37.4103	47.3215	43.8183	117	79	111
chr12	53479844	PCBP2	NM_001128911	3' UTR	+	0.180723	0.174603	0.183099	0.179475	GTTTT	TTTTA	43.9989	42.3435	44.6258	43.6561	14	11	13
chrX	65740878	MSN	NM_002444	3' UTR	+	0.241935	0.151515	0.153846	0.182432	GTTTT	TTTTA	57.8186	35.5134	36.2487	43.1936	14	8	12
chr4	48848427	OCIAD1	NM_017830	CDS	+	0.315789	0.245283	0.263158	0.274743	GTTCC		50.259	37.0595	40.6245	42.6476	16	12	15
chr8	54051073	LYPLA1	NM_006330	CDS	-	0.15625	0.208333	0.192661	0.185748	GGTGA		35.0509	48.1407	44.4738	42.5551	14	15	21
chr11	16756617	C11orf58	NM_014267	3' UTR	+	0.134021	0.119048	0.109375	0.120814	TGTAG		46.7712	42.0343	38.675	42.4935	12	10	13
chr11	71439035	DHCR7	NM_001163817	CDS	-	0.167939	0.173432	0.155797	0.165723	GTTTA		43.1756	44.877	39.1859	42.4129	41	46	42
chr1	20853590	EIF4G3	NM_001198801	CDS	-	0.13253	0.120879	0.105263	0.119557	TGTAG		46.3228	42.6426	37.1675	42.0443	10	8	8
chr9	128947498	DOLK	NM_014908	5' UTR	-	0.237288	0.185714	0.173913	0.198972	TGTGG		50.9863	39.0481	35.9163	41.9836	12	11	16
chr9	116699475	TRIM32	NM_012210	CDS	+	0.194444	0.2	0.216216	0.203554	ATTGC		38.7945	40.8117	46.2412	41.9491	7	5	7
chr14	103912536	ATP5MJ	NM_001127393	3' UTR	-	0.0883281	0.138158	0.099723	0.108736	AATAA		34.8831	51.4875	39.3137	41.8948	21	33	25
chr12	107093480	CRY1	NM_004075	5' UTR	-	0.0945946	0.184615	0.208333	0.162514	TCTAG		20.7616	48.8194	54.1337	41.2382	6	11	13
chr19	7519707	ZNF358	NM_018083	CDS	+	0.164835	0.238095	0.210526	0.204486	ATTGC		26.3863	52.6408	44.4093	41.1455	15	18	12
chr19	13140205	NACC1	NM_052876	3' UTR	+	0.2	0.225806	0.188679	0.204829	AGTGG		40.0314	45.8447	37.2936	41.0566	14	21	18
chr22	35424407	MCM5	NM_006739	3' UTR	+	0.0963855	0.121951	0.129353	0.115897	TGTAG		33.7359	42.9948	45.3506	40.6938	24	39	46
chr10	133420788	SPRN	NM_001012508	3' UTR	+	0.235294	0.333333	0.233333	0.26732	GTTGA		33.1652	54.2579	32.6784	40.0338	8	9	7
chr10	3112271	PFKP	NM_001323070	CDS	+	0.222222	0.24	0.259259	0.240494	GTTCG		35.646	39.9815	44.3561	39.9945	15	17	19
chr20	49113647	STAU1	NM_017454	3' UTR	-	0.089172	0.11828	0.102941	0.103464	CGTAT		33.9668	44.9795	39.5061	39.4842	12	20	18
chr16	58555436	CNOT1	NM_001265612	CDS	-	0.137255	0.112994	0.133758	0.128002	TTTTT		43.556	32.7059	42.1665	39.4761	12	10	8
chr16	15037297	PDXDC1	NM_001285448	3' UTR	+	0.15625	0.0833333	0.0816327	0.107072	CGTAA		58.0189	30.6321	29.7094	39.4534	9	6	5
chr2	216499392	RPL37A	NM_000998	CDS	+	0.187152	0.184562	0.188537	0.18675	TGTGG		39.4183	38.7498	39.7727	39.3136	401	395	500
chr19	2337531	SPPL2B	NM_152988	CDS	+	0.234043	0.219512	0.19403	0.215862	GCTGG		43.4321	39.6775	32.4437	38.5178	8	7	11
chr8	97776037	LAPTM4B	NM_018407	CDS	+	0.215686	0.261603	0.246269	0.241186	GTTCT		32.7314	42.7099	39.5216	38.321	95	118	125
chr17	49043468	IGF2BP1	NM_006546	CDS	+	0.101852	0.100775	0.121212	0.107946	TGTAG		35.8784	35.464	42.7523	38.0316	10	13	15
chr7	5315015	TNRC18	NM_001080495	CDS	-	0.363636	0.25641	0.108696	0.242914	CGTGG		63.8625	43.8038	6.16967	37.9453	16	10	5
chr5	141529173	DIAPH1	NM_001314007	CDS	-	0.173469	0.21875	0.182692	0.191637	GGTGG		33.7589	43.5444	35.861	37.7214	14	16	15
chr16	1350120	TSR3	NM_001001410	CDS	-	0.212871	0.185	0.151659	0.183177	GGTGC		45.8148	38.3854	28.7517	37.6506	42	35	30
chr3	101821674	NXPE3	NM_001348998	CDS	+	0.166667	0.166667	0.243243	0.192192	AGTGG		31.6023	31.6023	49.4688	37.5578	5	5	9
chr21	7758475	SMIM11B	NM_001313692	3' UTR	+	0.25641	0.170732	0.150943	0.192695	GGTGG		50.7623	33.1234	28.3649	37.4168	9	7	8
chrX	49249706	CCDC22	NM_014008	CDS	+	0.25	0.219512	0.219512	0.229675	GTTCG		42.2926	34.958	34.958	37.4029	8	9	7
chr22	44493824	RTL6	NM_032287	3' UTR	-	0.242424	0.2	0.304348	0.248924	GTTCC		36.4743	27.2601	48.2664	37.3336	13	9	21
chr3	112561618	ATG3	NM_022488	5' UTR	-	0.173709	0.203463	0.183673	0.186949	GGTGG		33.8142	40.3865	36.0812	36.7606	37	43	44
chr2	241673484	ATG4B	NM_178326	3' UTR	+	0.157895	0.178571	0.169811	0.168759	GGTCG		34.0406	39.165	37.0408	36.7488	10	10	9
chr1	54851248	DHCR24	NM_014762	3' UTR	-	0.123077	0.0847059	0.106481	0.104755	TGTAG		43.3616	28.813	37.6194	36.598	43	30	41
chr1	161171614	PPOX	NM_001122764	3' UTR	-	0.103286	0.106061	0.101167	0.103505	TGTAG		36.4249	37.4638	35.6154	36.5013	20	19	25
chr12	131929675	PUS1	NM_025215	5' UTR	+	0.169591	0.185185	0.108108	0.154295	GGTCA		41.1736	44.903	23.3512	36.4759	25	17	15
chr16	30707227	SRCAP	NM_006662	CDS	+	0.238342	0.255102	0.233333	0.242259	GTTTC		35.0296	41.2818	32.9938	36.4351	44	47	42
chr7	127887946	SND1	NM_014390	CDS	+	0.135802	0.219512	0.0979381	0.151084	GATCA		33.446	54.7472	20.6353	36.2762	19	32	18
chrX	70301974	KIF4A	NM_012310	CDS	+	0.0933333	0.2	0.1375	0.143611	TCTAG		20.2446	52.339	36.0222	36.2019	7	14	11
chr6	110967667	GTF3C6	NM_138408	CDS	+	0.164557	0.190299	0.146965	0.167273	GTTCA		35.3901	43.2378	29.2238	35.9506	38	47	44
chr11	119309058	MCAM	NM_006500	3' UTR	-	0.25	0.189189	0.12069	0.186626	GGTGG		49.5866	37.3069	20.4803	35.7912	11	7	7
chr3	180976795	FXR1	NM_001013439	3' UTR	+	0.0821918	0.109375	0.112676	0.101414	TGTAG		27.6864	38.675	39.8501	35.4038	6	6	6
chr20	45410529	DBNDD2	NM_018478	3' UTR	+	0.181818	0.196429	0.0895522	0.155933	GGTAC		43.3779	46.7312	15.6665	35.2586	8	11	6
chr1	10413090	PGD	NM_001304452	CDS	+	0.120301	0.220588	0.176871	0.172587	GCTAG		20.9556	47.1984	37.2213	35.1251	15	24	20
chr4	2954474	NOP14	NM_001291978	CDS	-	0.0872093	0.097561	0.0915033	0.0920912	AGTCC		33.3833	36.9196	34.8814	35.0614	8	9	8
chr4	139508484	SETD7	NM_030648	3' UTR	-	0.0816327	0.103093	0.117021	0.100582	TGTAG		27.4324	36.3515	41.3513	35.0451	8	8	9
chr15	65610962	INTS14	NM_001366364	5' UTR	-	0.195652	0.166667	0.0895522	0.150624	TCTGT		48.3593	40.9493	14.6796	34.6627	6	9	6
chr3	149129860	HPS3	NM_032383	CDS	+	0.12	0.222222	0.197531	0.179918	GGTGG		20.2912	44.2424	39.1224	34.552	8	15	15
chr17	80104560	GAA	NM_001079803	5' UTR	+	0.104651	0.0898876	0.100917	0.0984854	TGTAG		36.9389	31.0581	35.519	34.5053	8	7	8
chr17	1464899	MYO1C	NM_001363855	3' UTR	-	0.130435	0.21875	0.191489	0.180225	AGTGG		21.012	44.3109	37.9846	34.4358	5	7	9
chr9	128180778	CIZ1	NM_001131018	CDS	-	0.0628931	0.11976	0.0924855	0.091713	AGTCA		23.5405	43.8252	35.1748	34.1802	8	17	11
chr11	64270107	BAD	NM_004322	3' UTR	-	0.0987654	0.136364	0.148148	0.127759	GATCC		23.02	37.0537	40.7904	33.6214	8	12	16
chr5	71657630	MCCC2	NM_001363147	3' UTR	+	0.208955	0.243243	0.230769	0.227656	GTTGC		27.3904	38.137	34.4238	33.3171	14	18	14
chr22	50466388	SBF1	NM_002972	CDS	-	0.130841	0.0721649	0.0888889	0.0972983	TGTAG		45.8087	22.931	30.6332	33.1243	13	6	6
chr22	41598443	DESI1	NM_015704	3' UTR	-	0.157895	0.173333	0.181818	0.171015	GTTTT	TTTTC	28.2844	33.8815	36.6914	32.9524	12	11	11
chr6	15496490	JARID2	NM_001267040	CDS	+	0.170732	0.121951	0.225	0.172561	GGTGG		33.1234	20.825	44.7959	32.9148	7	5	9
chr9	136440652	SEC16A	NM_014866	3' UTR	-	0.155556	0.148148	0.166667	0.15679	GTTCA		32.326	29.662	36.0825	32.6901	7	7	6
chr17	42200802	STAT5B	NM_012448	3' UTR	-	0.181818	0.217391	0.218182	0.205797	CGTGG		26.5869	35.1917	35.3744	32.3843	6	10	12
chr1	93180184	TMED5	NM_016040	CDS	-	0.186747	0.149068	0.156757	0.164191	GGTGC		38.867	27.9661	30.2814	32.3715	28	20	26
chr16	23573342	UBFD1	NM_019116	3' UTR	+	0.0869565	0.203125	0.108108	0.13273	TCTAG		17.5601	53.0208	26.0322	32.2044	5	12	6
chr22	42060203	NAGA	NM_001362850	3' UTR	-	0.222222	0.12	0.173077	0.171766	AGTGG		45.0707	17.6354	33.3125	32.0062	8	6	8
chr20	63959881	ZNF512B	NM_020713	3' UTR	-	0.153846	0.163043	0.170455	0.162448	GGTGC		29.4106	32.1388	34.2883	31.9459	15	15	14
chr12	48938164	ARF3	NM_001659	3' UTR	-	0.0981595	0.160221	0.122093	0.126825	TCTAG		22.199	42.6158	31.0156	31.9435	15	24	19
chr19	881573	MED16	NM_005481	CDS	-	0.22	0.126984	0.313253	0.220079	GTTCT		33.7261	9.03762	52.5187	31.7608	11	8	24
chr11	63762387	ZFTA	NM_001144936	3' UTR	-	0.1375	0.0779221	0.0693069	0.0949097	TGTAG		47.7995	25.7143	21.4931	31.6689	11	6	7
chr19	2039811	MKNK2	NM_199054	CDS	-	0.153846	0.202128	0.17757	0.177848	ATTGC		20.9203	41.5619	32.0969	31.5264	15	19	19
chr17	35724705	AP2B1	NM_001282	3' UTR	+	0.113402	0.115385	0.0540541	0.0942802	TGTAG		40.1044	40.7918	13.1126	31.3363	9	12	5
chr9	136475440	SEC16A	NM_001276418	CDS	-	0.235294	0.12987	0.125	0.163388	TGTGG		50.5711	22.5492	20.8828	31.3344	10	8	8
chr14	99398282	SETD3	NM_032233	3' UTR	-	0.185714	0.108108	0.2	0.164607	GGTGG		36.5371	16.9612	39.6513	31.0498	12	8	12
chr10	95611409	ALDH18A1	NM_001323417	CDS	-	0.128205	0.129032	0.0862944	0.114511	CCTAT		35.5574	35.8049	21.2841	30.8821	15	22	13
chr6	158632485	TMEM181	NM_020823	3' UTR	+	0.285714	0.205128	0.163636	0.21816	GTTCC		44.9035	28.4294	18.4809	30.6046	14	7	8
chr6	151092540	MTHFD1L	NM_001242767	CDS	+	0.115385	0.2	0.244898	0.186761	GTTAA		10.1108	35.6893	46.009	30.603	6	8	12
chr12	53471714	PCBP2	NM_001128911	CDS	+	0.181724	0.172571	0.168327	0.174207	ATTGC		33.8311	29.9289	28.0145	30.5915	138	118	135
chr1	236032592	NID1	NM_002508	CDS	-	0.130435	0.164179	0.115108	0.136574	GGTCC		28.7523	38.5848	23.665	30.334	14	13	9
chr7	6387215	RAC1	NM_018890	CDS	+	0.196078	0.144928	0.147059	0.162688	GCTGT		37.8676	26.1554	26.6823	30.2351	8	8	10
chr3	49111620	USP19	NM_001351106	CDS	-	0.19708	0.108108	0.166667	0.157285	TGTGG		41.9111	14.76	33.9072	30.1928	27	16	26
chr19	6458267	SLC25A23	NM_024103	CDS	-	0.152866	0.136646	0.138365	0.142626	ATTTT	TTTTC	34.8132	27.4357	28.2758	30.1749	17	12	14
chr12	57720856	OS9	NM_001261421	CDS	+	0.160804	0.156977	0.142857	0.153546	TGTGG		32.231	31.1112	26.7955	30.0459	28	25	25
chr11	239043	PSMD13	NM_002817	CDS	+	0.114286	0.143939	0.0943396	0.117522	GATCC		29.2476	39.4871	21.115	29.9499	15	16	13
chr16	1998500	ZNF598	NM_178167	CDS	-	0.135965	0.107843	0.162602	0.13547	GGTCC		30.4853	21.0961	38.1621	29.9145	24	20	36
chr1	212791738	NSL1	NM_015471	CDS	-	0.0952381	0.15942	0.15493	0.136529	GGTCC		16.3727	37.2994	36.0578	29.9099	6	11	11
chr3	134478147	ANAPC13	NM_001242374	3' UTR	-	0.0992908	0.0718954	0.0914286	0.0875383	TGTAG		34.8867	22.797	31.7066	29.7968	14	11	15
chr7	5606283	FSCN1	NM_003088	3' UTR	+	0.0930233	0.0773639	0.0900693	0.0868188	TGTAG		32.3688	25.4508	31.135	29.6515	31	25	39
chr11	126202949	RPUSD4	NM_001363516	3' UTR	-	0.202703	0.139241	0.121951	0.154631	TGTGG		43.2752	25.6409	19.8179	29.578	15	11	10
chr8	127740677	MYC	NM_001354870	CDS	+	0.113879	0.166667	0.121387	0.133978	GGTCC		23.2379	39.2446	25.8018	29.4281	26	47	35
chr10	113853755	DCLRE1A	NM_014881	5' UTR	-	0.2	0.173913	0.137931	0.170615	CTTCG		40.4905	31.4186	15.6054	29.1715	8	8	8
chr4	17607509	LAP3	NM_015907	CDS	+	0.0823529	0.111111	0.133333	0.108932	CCTAT		19.7407	30.1671	37.0738	28.9939	7	7	11
chr19	18169212	PIK3R2	NM_005027	CDS	+	0.175926	0.0948276	0.194175	0.154976	GGTGC		35.848	10.1274	40.8903	28.9552	19	11	20
chr16	30965065	SETD1A	NM_014712	CDS	+	0.156716	0.169355	0.133333	0.153135	GGTGG		29.7838	32.8017	23.8706	28.8187	19	19	17
chr16	69463546	CYB5B	NM_030579	3' UTR	+	0.0703518	0.0867347	0.0985915	0.085226	TGTAG		22.0232	29.7041	34.6122	28.7799	11	17	19
chr3	49856496	TRAIP	NM_005879	5' UTR	-	0.0722892	0.0963855	0.0857143	0.0847963	TGTAG		22.9926	33.7359	29.2579	28.6621	6	8	8
chr10	14852442	HSPA14	NM_016299	CDS	+	0.101266	0.0843373	0.0947368	0.0934467	TATCG		31.8238	24.7347	29.1969	28.5851	7	7	7
chr19	1242478	ATP5F1D	NM_001687	CDS	+	0.0569948	0.0786802	0.067757	0.0678107	CGTCC		22.4166	34.2581	28.6529	28.4426	17	18	18
chr19	19119830	TMEM161A	NM_001256766	3' UTR	-	0.188235	0.162896	0.106195	0.152442	GGTGG		37.0964	31.2743	16.4127	28.2611	43	36	24
chr12	6834025	P3H3	NM_014262	CDS	+	0.1875	0.168539	0.0980392	0.15136	TGTGG		39.5076	34.433	10.8346	28.2584	15	14	10
chr1	58782824	JUN	NM_002228	CDS	-	0.104167	0.057971	0.0627615	0.0749664	AGTCC		39.0473	21.819	23.8949	28.2537	17	10	13
chr3	33143329	CRTAP	NM_006371	3' UTR	+	0.191781	0.185714	0.276923	0.218139	GTTGA		21.624	19.8824	42.8504	28.1189	13	13	16
chr13	36828431	RFXAP	NM_000538	3' UTR	+	0.153846	0.184211	0.133333	0.15713	CTTTT	TTTTC	27.4473	41.9584	14.1267	27.8441	8	7	7
chr6	30556218	GNL1	NM_005275	5' UTR	-	0.149533	0.114943	0.13	0.131492	GGTGA		33.1576	22.512	27.341	27.6702	15	10	12
chr19	41386403	EXOSC5	NM_020158	3' UTR	-	0.115385	0.121212	0.0860215	0.107539	AATGG		30.5933	32.5817	19.4314	27.5355	9	8	7
chr17	48622366	HOXB9	NM_024017	3' UTR	-	0.263636	0.18018	0.148148	0.197322	GTTCT		43.1224	24.0347	15.3182	27.4918	28	18	20
chr14	60968325	MNAT1	NM_002431	CDS	+	0.158416	0.197674	0.107438	0.154509	AGTGG		29.3329	39.4789	13.3496	27.3871	14	16	12
chr16	75641654	KARS1	NM_005548	CDS	-	0.143564	0.16875	0.161905	0.158073	AGTGA		23.644	30.1017	28.3994	27.3817	24	24	27
chr15	76285712	ETFA	NM_001127716	CDS	-	0.0956175	0.0627306	0.0860927	0.0814803	TATCA		33.0234	19.4815	29.4395	27.3148	23	12	25
chr15	67202720	AAGAB	NM_024666	3' UTR	-	0.162791	0.217391	0.153285	0.177822	GTTGG		22.3814	41.0933	18.4674	27.314	18	29	19
chr1	93361108	DR1	NM_001938	3' UTR	+	0.08	0.0615385	0.056338	0.0659588	AGTAT		36.2127	24.7592	20.9229	27.2983	8	8	8
chr1	176207020	COP1	NM_001001740	5' UTR	-	0.131579	0.134831	0.111111	0.125841	GGTCC		29.1151	30.1343	22.265	27.1714	8	6	8
chr21	37195727	TTC3	NM_001353937	CDS	+	0.134228	0.141104	0.143678	0.13967	TGTGA		25.6744	27.5581	28.2501	27.1609	19	21	22
chr19	48451226	GRWD1	NM_031485	CDS	+	0.161616	0.12	0.145631	0.142416	GTTCA		34.409	18.1674	28.7256	27.1007	16	9	15
chr4	3209874	HTT	NM_002111	CDS	+	0.190476	0.170732	0.141176	0.167461	ATTCT		34.5862	28.5364	18.0989	27.0738	15	11	11
chrX	119243975	PGRMC1	NM_006667	3' UTR	+	0.0638587	0.0868852	0.0938673	0.0815371	TGTAG		18.6418	29.7696	32.7156	27.0423	39	43	66
chr2	27201433	SLC5A6	NM_021095	CDS	-	0.147727	0.238636	0.195652	0.194005	GTTCT		15.1976	37.8826	27.94	27.0068	12	19	18
chr19	40378040	PLD3	NM_001291311	CDS	+	0.173554	0.162996	0.194757	0.177102	GCTGG		25.9378	22.3053	32.6626	26.9686	35	37	50
chr10	103425426	PDCD11	NM_014976	CDS	+	0.0666667	0.133333	0.142857	0.114286	TCTAG		8.15212	34.7144	37.6564	26.841	5	6	9
chr17	28347697	POLDIP2	NM_015584	3' UTR	-	0.126316	0.125	0.110032	0.120449	GCTGC		28.7344	28.3144	23.322	26.7903	32	32	32
chr1	88983617	RBMXL1	NM_001162536	CDS	-	0.117021	0.101754	0.0955224	0.104766	AATGG		31.1586	25.6634	23.2686	26.6969	27	25	28
chr19	36104871	WDR62	NM_173636	CDS	+	0.144737	0.163043	0.125	0.14426	GGTGG		26.8099	31.3095	21.6521	26.5905	9	11	7
chr11	119055266	HYOU1	NM_001130991	CDS	-	0.0979021	0.0530303	0.0943396	0.0817573	TGTAG		34.3401	12.5033	32.9087	26.584	11	5	13
chr2	70215492	TIA1	NM_022173	CDS	-	0.0943396	0.243902	0.12	0.152747	GTTCA		5.30726	56.2232	18.1674	26.566	5	8	6
chr5	177296541	NSD1	NM_022455	3' UTR	+	0.142857	0.139535	0.176471	0.152954	CTTTT	TTTTC	20.7618	18.5446	38.7107	26.0057	8	6	9
chr8	47820877	PRKDC	NM_006904	CDS	-	0.0609319	0.062069	0.0807175	0.0679061	AGTCC		23.1113	23.5996	31.0291	25.9134	7	7	7
chr20	56367567	FAM210B	NM_080821	3' UTR	+	0.146341	0.121951	0.155556	0.141283	GGTGG		27.2149	20.825	29.5006	25.8468	6	5	6
chr21	34388999	SMIM11B	NM_001313692	3' UTR	+	0.125	0.136364	0.162162	0.141175	GGTGG		21.6521	24.6623	31.0988	25.8044	9	6	12
chr2	65239943	ACTR2	NM_005722	CDS	+	0.171053	0.1125	0.156627	0.146726	AGTGG		32.7773	15.1068	28.8303	25.5715	13	7	12
chr12	56241925	ANKRD52	NM_173595	3' UTR	-	0.11828	0.136842	0.107143	0.120755	GGTCC		24.7537	30.7555	20.8427	25.4507	6	10	9
chr22	21922817	PPM1F	NM_014634	3' UTR	-	0.166667	0.117647	0.135417	0.13991	GGTGG		32.1697	19.6429	24.4157	25.4095	8	12	12
chr17	17492484	MED9	NM_018019	3' UTR	+	0.195652	0.108696	0.117647	0.140665	GGTGG		38.7175	17.1289	19.6429	25.1631	9	5	6
chr3	179604595	MRPL47	NM_020409	CDS	-	0.0759494	0.0740741	0.079646	0.0765565	TGTAG		24.7771	23.8703	26.5197	25.0557	5	5	7
chr19	46775236	SLC1A5	NM_005628	3' UTR	-	0.0759259	0.0585106	0.051458	0.0619648	CGTCC		32.9066	23.3429	18.8858	25.0451	32	25	21
chr9	87726214	CTSL	NM_145918	5' UTR	+	0.142857	0.148649	0.120773	0.137426	TGTGG		26.7955	28.6019	19.4017	24.9331	21	22	23
chr2	96283266	SNRNP200	NM_014014	CDS	-	0.144444	0.115556	0.151163	0.137054	GGTGG		26.7359	19.0623	28.4193	24.7392	24	24	26
chr1	17407950	RCC2	NM_018715	3' UTR	-	0.146893	0.186275	0.178161	0.170443	CGTGT		20.1773	27.7739	26.2341	24.7284	22	37	28
chr5	179799600	MGAT4B	NM_014275	CDS	-	0.056701	0.0574713	0.126316	0.0801627	TGTAG		14.6589	15.1012	44.3996	24.7199	10	10	21
chr22	41675036	SNU13	NM_005008	CDS	-	0.164763	0.156716	0.128981	0.150154	GGTCT		28.5825	26.5029	18.8843	24.6566	94	80	77
chr7	141006423	MRPS33	NM_016071	3' UTR	-	0.117021	0.105263	0.131313	0.117866	GGTCC		24.3241	20.1576	29.031	24.5042	7	7	11
chr6	30554874	GNL1	NM_005275	CDS	-	0.16092	0.0843373	0.0681818	0.10448	TGTCC		41.6536	18.8793	12.7193	24.4174	12	7	5
chr20	35542868	ERGIC3	NM_015966	CDS	+	0.124248	0.106306	0.101426	0.11066	GATGT		28.2909	23.0023	21.4977	24.2636	56	48	57
chr16	30350924	CD2BP2	NM_006110	3' UTR	-	0.182692	0.108108	0.118182	0.136327	GGTGG		35.861	16.9612	19.7907	24.2043	17	11	13
chr2	86179518	IMMT	NM_001100170	CDS	-	0.097561	0.0608108	0.0691489	0.0758402	TGTAG		34.2049	16.98	21.4124	24.1991	12	8	13
chr11	60922735	TMEM109	NM_024092	3' UTR	+	0.123077	0.104895	0.122449	0.116807	GGTCC		26.364	20.0225	26.1557	24.1808	13	7	16
chr16	27465438	GTF3C1	NM_001286242	CDS	-	0.102941	0.113924	0.0820896	0.0996516	TGTCC		25.2944	28.7823	18.057	24.0446	10	10	7
chr9	128575245	SPTAN1	NM_001130438	CDS	+	0.0645161	0.0860927	0.0719424	0.0741838	TGTAG		18.9938	29.4239	22.8204	23.746	8	12	10
chr11	46383492	MDK	NM_002391	CDS	+	0.148607	0.146104	0.15	0.148237	ACTAG		23.7195	22.8699	24.1877	23.5924	42	41	52
chr8	143808631	SCRIB	NM_182706	CDS	-	0.17757	0.135417	0.2	0.170996	CGTGG		25.5064	14.1042	31.081	23.5639	16	10	16
chr12	6862528	USP5	NM_003481	CDS	+	0.219512	0.121951	0.141304	0.160923	CTTCG		46.2997	6.91913	17.2904	23.5031	14	7	10
chr14	100369113	WARS1	NM_173701	CDS	-	0.116883	0.0974026	0.12987	0.114719	GGTCC		24.2768	17.2091	28.5724	23.3527	13	8	16
chr11	119048492	HYOU1	NM_001130991	CDS	-	0.132353	0.126984	0.133333	0.13089	ATTCA		23.7307	22.138	24.0176	23.2954	7	6	6
chr6	98834995	POU3F2	NM_005604	CDS	+	0.155556	0.117647	0.129032	0.134078	GGTGC		29.9229	17.9716	21.6958	23.1967	7	6	8
chr16	2767160	SRRM2	NM_016333	CDS	+	0.179577	0.17608	0.192308	0.182655	GTTCC		22.4384	21.5851	25.4754	23.1663	50	52	48
chrX	65518395	LAS1L	NM_031206	CDS	-	0.0969697	0.11194	0.0604027	0.0897709	ATTTA		26.9376	32.6844	9.68304	23.1017	15	12	6
chr16	89720809	VPS9D1	NM_004913	CDS	+	0.178571	0.122807	0.18	0.160459	CTTCA		30.2719	8.23525	30.7412	23.0828	10	7	9
chr11	47177982	PACSIN3	NM_016223	CDS	-	0.137255	0.113636	0.161765	0.137552	AGTGG		23.1348	15.4956	30.2635	22.9646	7	5	9
chr19	4792585	FEM1A	NM_018708	CDS	+	0.107143	0.1	0.148936	0.118693	GGTCG		19.6284	17.3567	31.6966	22.8939	5	6	7
chr6	32981122	BRD2	NM_001199455	3' UTR	+	0.111304	0.11329	0.113821	0.112805	GGTCC		22.3334	23.0321	23.2178	22.8611	23	13	22
chr1	12012122	MFN2	NM_014874	3' UTR	+	0.145946	0.0898876	0.114754	0.116863	GGTGA		32.1249	13.7171	22.4495	22.7638	26	15	19
chr11	4127108	RRM1	NM_001318065	CDS	+	0.118321	0.126582	0.0912052	0.112036	GATGA		24.5047	26.716	16.7843	22.6684	24	35	22
chr19	6456440	SLC25A23	NM_024103	CDS	-	0.0703125	0.0828729	0.0738636	0.075683	TGTAT		20.3488	25.5923	21.8812	22.6074	8	12	12
chr4	88521167	PYURF	NM_032906	3' UTR	-	0.0625	0.052459	0.0621762	0.0590451	AGTCC		23.7836	19.3301	23.6454	22.253	5	5	9
chr16	56836641	NUP93	NM_001242795	CDS	+	0.06875	0.0851064	0.0693642	0.0744068	ATTAT		19.783	26.7049	20.0591	22.1823	10	10	8
chr22	29298859	EWSR1	NM_001163286	CDS	+	0.0519481	0.0670927	0.0512091	0.0567499	CGTCC		19.208	28.2898	18.7214	22.0731	28	35	28
chrX	108732715	IRS4	NM_003604	CDS	-	0.11006	0.111876	0.0964686	0.106135	GCTGC		23.3317	23.9592	18.4269	21.9059	113	119	104
chr2	241499332	STK25	NM_001271977	CDS	-	0.08125	0.0543131	0.0707965	0.0687865	ATTAA		28.5351	13.7532	23.2918	21.8601	25	16	22
chr1	85464927	DDAH1	NM_012137	CDS	-	0.12069	0.111111	0.09375	0.108517	CGTCG		25.6684	22.6768	16.9847	21.7766	6	7	5
chr8	143575274	NAPRT	NM_145201	CDS	-	0.154762	0.0909091	0.142857	0.129509	TGTGG		30.4537	7.91825	26.7955	21.7225	11	7	9
chr1	12011566	MFN2	NM_014874	3' UTR	+	0.144	0.114504	0.136752	0.131752	AGTGG		25.1724	15.791	22.9805	21.3146	14	12	14
chr1	6186768	RPL22	NM_000983	CDS	-	0.107509	0.105536	0.0915033	0.101516	CGTGA		22.9716	22.4328	18.4951	21.2998	53	47	45
chr3	23918458	RPL15	NM_002948	CDS	+	0.160563	0.158716	0.163469	0.160916	ATTCG		21.0204	20.5772	21.7131	21.1036	152	155	194
chr2	241335180	SEPTIN2	NM_001349287	CDS	+	0.125	0.10101	0.0918919	0.105967	TCTGT		28.1745	19.3582	15.662	21.0649	23	18	14
chr16	2046255	NTHL1	NM_001318193	CDS	-	0.153061	0.110553	0.11811	0.127241	GGTGC		29.1746	15.5887	18.1255	20.9629	25	19	28
chr7	158733994	ESYT2	NM_001367773	3' UTR	-	0.155963	0.159794	0.206897	0.174218	GTTCC		16.5116	17.5001	28.829	20.9469	29	26	44
chr1	156051168	UBQLN4	NM_020131	CDS	-	0.12037	0.134409	0.112613	0.122464	GGTGG		20.3928	24.1524	18.2384	20.9279	21	25	25
chr19	4961201	UHRF1	NM_013282	3' UTR	+	0.181818	0.169811	0.153846	0.168492	GTTCT		24.4571	21.3101	16.9352	20.9008	8	6	6
chr6	43770912	VEGFA	NM_001171622	CDS	+	0.106557	0.114583	0.1	0.107047	GGTCC		20.6301	23.4831	18.1985	20.7706	12	9	12
chr22	29351771	AP1B1	NM_145730	CDS	-	0.0857143	0.0687023	0.102041	0.0854858	CCTAT		21.0594	14.074	27.0773	20.7369	7	7	11
chr12	65964464	HMGA2	NM_003483	3' UTR	+	0.152778	0.123077	0.102941	0.126265	GGTGC		29.0893	19.7628	12.9767	20.6096	6	8	6
chr22	20870466	SNAP29	NM_004782	CDS	+	0.150943	0.188406	0.120482	0.153277	CTTCA		20.3449	33.4245	7.1255	20.2983	6	9	9
chr2	240715976	KIF1A	NM_001244008	3' UTR	-	0.0909091	0.0958904	0.15	0.112267	GTTTT	TTTTA	11.4623	13.8885	35.0295	20.1267	6	7	8
chr16	23687533	PLK1	NM_005030	CDS	+	0.130268	0.100358	0.0940439	0.108224	GGTGA		27.4242	17.5159	15.2472	20.0624	33	25	28
chr1	156722069	ISG20L2	NM_001303095	3' UTR	-	0.0821918	0.0879121	0.0729167	0.0810068	ATTTA		20.5806	23.1296	16.1863	19.9655	6	8	5
chr19	6211746	MLLT1	NM_005934	3' UTR	-	0.0930233	0.125926	0.0970149	0.105321	GGTCC		15.5055	27.3002	17.0601	19.9553	8	13	11
chr19	1881594	ABHD17A	NM_001130111	5' UTR	-	0.0807175	0.136719	0.142857	0.120098	GGTGG		8.75043	24.7546	26.3329	19.946	17	31	46
chr17	1676677	PRPF8	NM_006445	CDS	-	0.0854093	0.0755396	0.117424	0.092791	GATCC		17.0778	12.2876	30.4279	19.9311	16	20	27
chr1	43606898	PTPRF	NM_001329139	CDS	+	0.123967	0.12069	0.121495	0.122051	TGTGG		20.5239	19.3722	19.6572	19.8511	13	13	12
chr12	6526537	NCAPD2	NM_014865	CDS	+	0.0890411	0.141975	0.0814815	0.104166	TCTGT		14.463	33.725	11.1771	19.7883	12	21	10
chr19	55579060	ZNF579	NM_152600	CDS	-	0.08	0.0985915	0.0736842	0.0840919	AGTCG		18.568	24.0147	16.6184	19.7337	7	7	6
chr4	2932661	MFSD10	NM_001120	CDS	-	0.0825688	0.0774194	0.0650407	0.0750096	CGTCA		22.7536	20.7047	15.4854	19.6479	8	11	7
chr19	45162996	TRAPPC6A	NM_024108	3' UTR	-	0.160494	0.126984	0.0722892	0.119922	GGTGG		30.6984	22.1858	6.05906	19.6478	13	8	6
chr7	158829321	ESYT2	NM_001367773	CDS	-	0.116505	0.0985915	0.0852713	0.100123	GCTGC		25.5307	19.2181	14.0887	19.6125	11	13	10
chr19	6368667	CLPP	NM_006012	CDS	+	0.0676471	0.0674157	0.0615385	0.0655338	TGTAG		20.64	20.5201	17.3813	19.5138	18	16	24
chr17	80999410	CHMP6	NM_024591	3' UTR	+	0.123288	0.14	0.1	0.121096	TGTGG		20.2868	25.8851	11.6163	19.2627	8	7	7
chr8	11839086	FDFT1	NM_004462	3' UTR	+	0.114754	0.113636	0.0945946	0.107662	GTTTA		22.8188	22.2972	12.6293	19.2484	5	5	6
chr11	59793420	STX3	NM_004177	CDS	+	0.155172	0.0943396	0.12069	0.123401	ATTGA		30.1656	8.62653	18.8172	19.2031	8	5	6
chr2	240797736	KIF1A	NM_001244008	CDS	-	0.108108	0.075	0.134615	0.105908	GGTGA		20.2117	7.98142	28.7591	18.9841	12	9	14
chr8	47789220	PRKDC	NM_006904	CDS	-	0.078341	0.122727	0.0826087	0.094559	GATCA		12.9143	29.3008	14.6686	18.9612	13	21	14
chr19	54173795	MBOAT7	NM_024298	3' UTR	-	0.152174	0.12987	0.160377	0.147474	CTTCT		22.0922	8.06808	26.443	18.8678	13	9	17
chr12	123662060	GTF2H3	NM_001271868	3' UTR	+	0.0925926	0.12	0.133333	0.115309	GGTGG		12.4072	20.2912	23.8706	18.8563	5	6	9
chr17	7588024	MPDU1	NM_004870	3' UTR	+	0.165	0.0653595	0.12037	0.11691	GGTGG		31.7753	3.78355	20.3928	18.6505	26	9	20
chr11	64315746	ESRRA	NM_004451	CDS	+	0.12	0.104762	0.0701754	0.0983124	GCTGC		26.6915	21.4642	7.76191	18.6392	9	9	8
chr16	2043673	NTHL1	NM_001318194	CDS	-	0.0991736	0.109091	0.134454	0.114239	GGTGG		14.3687	17.2415	24.1642	18.5915	11	10	13
chr5	150372100	TCOF1	NM_001195141	CDS	+	0.0877193	0.140187	0.114286	0.114064	GGTGG		10.9252	25.6502	18.7078	18.4277	8	13	11
chr5	175968201	THOC3	NM_032361	CDS	-	0.127932	0.0925926	0.0839286	0.101484	GGTCC		27.9506	15.3356	11.8196	18.3686	43	34	42
chr3	184242888	ALG3	NM_005787	CDS	-	0.164557	0.103896	0.21875	0.162401	GTTCT		19.895	1.64878	33.4392	18.3276	13	8	12
chr22	21922624	PPM1F	NM_014634	3' UTR	-	0.11	0.0918367	0.138298	0.113378	GGTGG		17.5	12.179	25.1636	18.2809	11	8	13
chr19	50482405	EMC10	NM_175063	3' UTR	+	0.0917722	0.0726644	0.0838323	0.0827563	TGTCC		21.5243	14.4883	18.6955	18.236	15	11	14
chr7	2380633	EIF3B	NM_001362792	3' UTR	+	0.0909091	0.0781991	0.077381	0.082163	TGTCC		21.223	16.608	16.2991	18.0434	18	17	10
chr2	240716874	KIF1A	NM_001244008	3' UTR	-	0.116667	0.0895522	0.130952	0.11239	GCTAG		19.7461	9.94036	24.373	18.0198	6	5	8
chr11	64767695	SF1	NM_001346409	CDS	-	0.079096	0.126829	0.13253	0.112818	GGTGG		8.23901	22.1443	23.6594	18.0142	14	22	19
chr16	46929606	GPT2	NM_133443	3' UTR	+	0.0860215	0.0989011	0.137255	0.107393	ACTGT		10.3129	15.2912	28.4186	18.0076	7	7	10
chr22	21934151	PPM1F	NM_014634	CDS	-	0.126214	0.10101	0.126437	0.117887	GGTGC		20.785	12.3047	20.8574	17.9824	12	10	9
chr2	189661516	ASNSD1	NM_019048	5' UTR	+	0.0961538	0.15625	0.0866142	0.113006	GGTGG		13.4743	29.6701	10.5855	17.91	10	13	10
chr19	49625507	PRR12	NM_020719	CDS	+	0.125	0.0909091	0.115942	0.110617	GGTGG		21.6521	11.8981	19.1699	17.5734	8	7	5
chr4	173334312	HMGB2	NM_002129	5' UTR	-	0.101791	0.096099	0.0971599	0.0983499	GGTCC		18.8719	16.7066	17.1158	17.5648	99	96	116
chr5	41850160	OXCT1	NM_001364300	CDS	-	0.0892857	0.0980392	0.0724638	0.0865962	GATCC		18.8631	22.7116	10.7183	17.431	5	5	5
chr11	60923252	TMEM109	NM_024092	3' UTR	+	0.10396	0.0693642	0.0884354	0.0872533	TCTAG		24.465	9.48573	18.1933	17.3814	19	9	13
chr16	668167	RHOT2	NM_001352287	5' UTR	+	0.137795	0.17341	0.166667	0.159291	GTTCC		11.6717	20.9283	19.2469	17.2823	32	23	29
chr1	161214191	NDUFS2	NM_004550	CDS	+	0.113158	0.0891365	0.0973451	0.0998798	GGTGA		21.9181	13.4374	16.4415	17.2657	39	27	36
chr12	908657	WNK1	NM_014823	CDS	+	0.121212	0.129412	0.106061	0.118895	AGTGG		18.0359	20.6879	12.8641	17.196	7	10	7
chr1	43597926	PTPRF	NM_130440	CDS	+	0.0983607	0.0882353	0.0748299	0.087142	CGTGA		20.4425	17.5509	13.5647	17.186	11	12	7
chr4	2834196	SH3BP2	NM_001145855	3' UTR	+	0.11236	0.131148	0.084507	0.109338	GGTGG		18.1671	23.2945	9.93418	17.132	10	7	5
chr4	88521728	PIGY	NM_001042616	CDS	-	0.15625	0.173333	0.135198	0.154927	GTTCT		17.6084	22.2456	11.5282	17.1274	51	46	57
chr9	98076969	NANS	NM_018946	CDS	+	0.0880503	0.121053	0.138095	0.115733	GATCT		11.297	18.2083	21.6813	17.0622	11	22	28
chr12	57234601	SHMT2	NM_005412	3' UTR	+	0.0847458	0.0882353	0.101053	0.0913446	CATGA		14.9145	16.028	19.9788	16.9738	28	23	44
chr19	10391186	CDC37	NM_007065	3' UTR	-	0.107413	0.118557	0.120499	0.115489	TGTGT		14.4191	17.7067	18.2661	16.7973	64	64	79
chr19	16102763	TPM4	NM_001145160	3' UTR	+	0.116959	0.138686	0.0872093	0.114285	TGTGG		18.0368	25.462	6.3576	16.6188	19	18	14
chr5	93594461	NR2F1	NM_005654	3' UTR	+	0.150685	0.142857	0.175676	0.156406	GTTCC		15.1316	13.0459	21.486	16.5545	11	7	12
chr12	2859149	FOXM1	NM_021953	CDS	-	0.111888	0.111111	0.12766	0.116886	AGTGG		14.8966	14.6288	20.1294	16.5516	15	16	16
chr17	78224666	BIRC5	NM_001012271	3' UTR	+	0.0987952	0.104019	0.121807	0.108207	GCTGT		13.7786	15.2804	20.1947	16.4179	36	41	59
chr9	33313726	NFX1	NM_001318758	CDS	+	0.0769231	0.0821918	0.108696	0.0892702	GGTCA		11.7894	13.8928	23.55	16.4107	6	6	9
chr21	44312239	PFKL	NM_002626	CDS	+	0.128378	0.0940171	0.116788	0.113061	GGTGC		21.4851	9.83895	17.6858	16.3366	16	11	15
chr9	36191002	CLTA	NM_001833	5' UTR	+	0.11194	0.0882353	0.118211	0.106129	GGTGG		18.049	11.0833	19.7987	16.3103	57	46	67
chrX	120608301	MCTS1	NM_014060	CDS	+	0.0650407	0.114035	0.057377	0.0788176	TGTCC		11.4505	28.8165	8.24999	16.1724	7	10	5
chr17	50150589	PPP1R9B	NM_032595	5' UTR	-	0.0925926	0.120879	0.103093	0.105521	GGTGG		12.4072	20.5322	15.5158	16.1517	10	10	10
chr22	20917950	CRKL	NM_005207	CDS	+	0.163636	0.122807	0.183333	0.156592	GTTCG		18.9031	4.35981	25.0039	16.089	7	7	10
chr19	10486253	KEAP1	NM_203500	3' UTR	-	0.164384	0.151515	0.147239	0.154379	GTTCC		18.6704	15.3501	14.2194	16.0799	21	15	22
chr22	39522228	ATF4	NM_001675	CDS	+	0.0711902	0.0751515	0.0737705	0.0733707	CCTAT		15.1459	16.8157	16.2386	16.0667	61	60	69
chr7	5231336	WIPI2	NM_001033518	3' UTR	+	0.0555556	0.0652174	0.0592593	0.0600107	CGTAA		12.7896	19.738	15.5623	16.03	5	6	7
chr16	30192990	BOLA2B	NM_001320607	CDS	-	0.0777385	0.083004	0.0883392	0.0830272	CGTGA		14.4454	16.0173	17.5811	16.0146	20	15	24
chr19	1206924	STK11	NM_000455	CDS	+	0.0744681	0.101064	0.142857	0.10613	GGTGG		6.76274	14.9239	26.3329	16.0065	12	17	25
chr22	45729539	ATXN10	NM_001167621	CDS	+	0.0912548	0.088968	0.0777385	0.0859871	GATCA		18.096	17.2055	12.6632	15.9882	22	25	17
chr21	34142500	MRPS6	NM_032476	CDS	+	0.138889	0.147727	0.105769	0.130795	ATTGT		19.723	23.1201	5.09384	15.979	9	13	11
chr5	177305904	PRELID1	NM_013237	CDS	+	0.168394	0.165079	0.147727	0.1604	ACTCT		18.961	17.7408	10.9757	15.8925	45	43	45
chr1	224300618	NVL	NM_001243146	CDS	-	0.0833333	0.07	0.0952381	0.0828571	TGTCT		15.949	11.3741	19.7858	15.703	9	6	11
chr17	75261937	MRPS7	NM_015971	CDS	+	0.0994624	0.0939227	0.0904977	0.0946276	GGTCG		17.183	15.3703	14.2284	15.5939	35	31	34
chr11	72109865	ANAPC15	NM_014042	3' UTR	-	0.131579	0.0816327	0.0989011	0.104038	GGTGG		23.4086	9.03778	14.2884	15.5783	9	7	9
chr10	97334175	FRAT2	NM_012083	CDS	-	0.0740741	0.146341	0.0703125	0.0969093	GGTCG		8.51447	31.0029	7.14748	15.5549	6	11	8
chr19	23827790	RPSAP58	NM_001355287	CDS	+	0.110948	0.111337	0.112637	0.111641	ATTGA		15.2217	15.3688	15.8588	15.4831	284	261	309
chr1	2589933	PRXL2B	NM_152371	3' UTR	+	0.101695	0.111111	0.0958904	0.102899	GGTGG		15.1085	17.8148	13.3958	15.4397	6	7	7
chr14	100333975	WARS1	NM_173701	3' UTR	-	0.0679012	0.0764331	0.0650888	0.0698077	AGTCG		14.7862	17.4734	13.8783	15.3793	10	11	9
chr6	158192253	GTF2H5	NM_207118	3' UTR	+	0.0899281	0.100719	0.106583	0.0990769	GTTTT	TTTTA	10.9723	16.1468	18.773	15.2973	25	25	32
chr9	35737829	GBA2	NM_020944	CDS	-	0.0860215	0.0987654	0.0967742	0.0938537	GGTGT		12.157	17.2382	16.4669	15.2874	7	6	7
chr21	43774290	CSTB	NM_000100	CDS	-	0.138004	0.184143	0.13211	0.151419	GTTCC		11.7288	23.5398	10.1036	15.1241	55	66	64
chr19	10140311	DNMT1	NM_001130823	CDS	-	0.126667	0.110368	0.0915751	0.109537	TGTGG		21.4578	15.6116	8.19569	15.0884	35	32	21
chr2	218254284	ARPC2	NM_005731	3' UTR	+	0.0982143	0.1	0.147541	0.115252	GTTCA		7.42492	8.3781	29.4376	15.0802	9	10	17
chr16	785793	RPUSD1	NM_001324086	3' UTR	-	0.118519	0.0787402	0.108527	0.101929	GGTGG		19.8836	8.12636	17.0808	15.0303	29	16	27
chr9	35748993	GBA2	NM_020944	5' UTR	-	0.0714286	0.0588235	0.0754717	0.0685746	AGTCG		15.9092	11.815	17.1755	14.9666	5	5	8
chr16	27528678	GTF3C1	NM_001286242	CDS	-	0.105263	0.101351	0.0592105	0.0886083	GCTGA		21.0255	19.7359	3.96567	14.909	16	13	7
chr2	240723510	KIF1A	NM_001244008	CDS	-	0.0987654	0.0654762	0.0592105	0.074484	TGTCC		23.9123	11.6279	9.02967	14.8566	14	9	8
chr19	3535359	FZR1	NM_001136197	3' UTR	+	0.116071	0.0973451	0.0894309	0.100949	GGTGG		19.2059	13.8283	11.4486	14.8276	11	10	11
chr17	81702028	HGS	NM_004712	3' UTR	+	0.097561	0.1	0.104651	0.100737	GGTGG		13.8923	14.6119	15.9676	14.8239	7	10	8
chr11	47580925	NDUFS3	NM_004551	CDS	+	0.126087	0.0894309	0.126154	0.113891	GTTCA		20.8573	2.52279	20.8862	14.7554	24	20	39
chr5	178149556	NHP2	NM_001034833	3' UTR	-	0.102967	0.0886288	0.0742857	0.0886271	GGTAA		18.8104	14.6943	10.3367	14.6138	40	36	46
chr17	49050551	IGF2BP1	NM_006546	3' UTR	+	0.10828	0.0851064	0.104575	0.0993206	GGTGG		17.0103	10.1199	15.9456	14.3586	16	12	16
chr3	53891816	SELENOK	NM_021237	5' UTR	-	0.0837696	0.107477	0.106464	0.0992367	GGTGG		9.70509	16.7805	16.49	14.3252	16	20	24
chr17	78797541	USP36	NM_001321291	3' UTR	-	0.0983607	0.142857	0.0925926	0.11127	AGTGG		10.0908	24.8314	7.94487	14.289	6	7	5
chr16	30664781	FBRS	NM_001105079	CDS	+	0.101351	0.0955056	0.0993789	0.0987453	GGTGG		15.008	13.281	14.4292	14.2394	13	17	15
chr7	2250988	NUDT1	NM_002452	3' UTR	+	0.0887097	0.107692	0.1	0.0988007	GGTGG		11.2284	16.8423	14.6119	14.2275	8	12	17
chr6	31859409	NEU1	NM_000434	3' UTR	-	0.129412	0.105263	0.0686275	0.101101	GCTGT		22.2061	15.634	4.53371	14.1246	11	8	7
chr12	120696571	MLEC	NM_001303627	3' UTR	+	0.108108	0.0769231	0.111111	0.0987141	GGTGG		16.9612	7.54893	17.8148	14.1083	10	5	9
chr1	154959440	PYGO2	NM_138300	CDS	-	0.151515	0.106667	0.0769231	0.111702	AGTGG		27.3734	13.0781	1.79693	14.0828	10	7	5
chr2	236130360	AGAP1	NM_014914	3' UTR	+	0.130435	0.138889	0.135135	0.13482	CGTGG		12.6692	15.0929	14.0236	13.9286	5	5	5
chr1	180502431	ACBD6	NM_032360	5' UTR	-	0.117188	0.117647	0.0929368	0.109257	AGTGG		16.6974	16.8515	8.07463	13.8745	29	21	22
chr10	102162356	NOLC1	NM_001284389	3' UTR	+	0.109244	0.0867347	0.0755668	0.090515	GGTGA		20.5988	12.5362	8.20739	13.7808	38	34	26
chr19	55262614	HSPBP1	NM_001130106	CDS	-	0.0967742	0.0974026	0.107143	0.10044	GATCG		12.5258	12.7112	15.5461	13.5944	14	14	21
chr17	17185257	MPRIP	NM_015134	3' UTR	+	0.112676	0.107143	0.0952381	0.105019	TGTGG		16.4707	14.3931	9.70292	13.5222	7	6	6
chr7	2369496	EIF3B	NM_001362792	CDS	+	0.0976562	0.0854093	0.0711744	0.0847466	GGTAA		17.3126	13.7378	9.35761	13.4693	21	18	11
chr11	117315838	BACE1	NM_012104	5' UTR	-	0.135135	0.116279	0.148936	0.13345	CGTGG		14.0236	8.48202	17.9018	13.4691	5	5	6
chr11	63759781	RTN3	NM_001265590	3' UTR	+	0.113122	0.0972222	0.130112	0.113485	CGTGT		13.4082	10.1357	16.8439	13.4626	24	17	32
chr5	43121674	ZNF131	NM_001330717	5' UTR	+	0.0972222	0.109589	0.0810811	0.0959641	GGTGG		13.7918	17.3832	8.86471	13.3466	7	7	6
chr5	181234537	TRIM41	NM_033549	CDS	+	0.140845	0.111111	0.147059	0.133005	CGTGG		15.6458	6.91159	17.3827	13.3133	8	9	10
chr16	85665	MPG	NM_002434	3' UTR	+	0.0981818	0.107143	0.0819672	0.095764	GGTGG		14.076	16.6849	9.14259	13.3012	26	25	29
chr12	132641746	POLE	NM_006231	CDS	-	0.0888889	0.0776699	0.0560748	0.0742112	CGTGA		17.7406	14.4248	7.66292	13.2761	8	7	6
chr2	127863500	AMMECR1L	NM_031445	3' UTR	-	0.0833333	0.137255	0.104478	0.108355	AGTGG		4.37033	23.1348	12.3023	13.2691	7	7	6
chr6	43622772	GTPBP2	NM_001286216	CDS	-	0.1	0.0842105	0.102362	0.0955242	GGTGG		14.6119	9.84214	15.3031	13.2524	11	6	13
chr1	114780511	SIKE1	NM_001102396	CDS	-	0.0714286	0.0630631	0.0551724	0.0632213	AGTCG		15.9092	13.2174	10.5859	13.2375	9	7	8
chr17	82048333	RFNG	NM_002917	3' UTR	-	0.101266	0.0857143	0.076087	0.087689	GGTCC		18.6753	12.5597	8.46997	13.235	8	6	5
chr9	135504609	MRPS2	NM_016034	3' UTR	+	0.0917031	0.102767	0.0906149	0.0950282	GGTGG		12.1386	15.421	11.8088	13.1228	19	26	21
chr19	1986280	BTBD2	NM_017797	3' UTR	-	0.108225	0.0655738	0.112971	0.0955899	GGTGG		16.9946	3.85479	18.3391	13.0628	22	12	26
chr14	102009870	DYNC1H1	NM_001376	CDS	+	0.08	0.0649351	0.103774	0.0829029	GCTGA		12.205	6.33307	20.5375	13.0252	9	8	9
chr8	144291771	HSF1	NM_005526	CDS	+	0.121387	0.152318	0.120419	0.131375	CGTGG		10.0121	18.8302	9.72367	12.8553	17	17	19
chr19	38383622	PSMD8	NM_002812	3' UTR	+	0.111628	0.14486	0.0742188	0.110235	GGTCT		13.7282	23.3345	1.42924	12.8306	22	26	16
chr8	97644586	MTDH	NM_001363138	CDS	+	0.105442	0.0682594	0.0867925	0.0868313	GGTCG		19.0935	6.39174	12.9742	12.8198	27	20	23
chr16	2971280	PAQR4	NM_152341	CDS	+	0.104651	0.0875	0.116279	0.10281	CGTGC		13.4297	8.04329	16.9116	12.7949	6	6	9
chr16	2775471	ELOB	NM_007108	CDS	-	0.115854	0.0979228	0.103846	0.105874	AGTGG		16.2483	9.93006	12.077	12.7518	70	61	78
chr16	67842526	THAP11	NM_020457	5' UTR	+	0.114583	0.1	0.0683761	0.0943198	GGTGG		18.791	14.6119	4.78123	12.7281	9	9	7
chr5	173317666	STC2	NM_003714	3' UTR	-	0.145161	0.118497	0.128571	0.130743	CGTGG		16.8554	9.14907	12.1274	12.7106	53	41	61
chr1	68150240	WLS	NM_024911	CDS	-	0.133721	0.132275	0.144279	0.136758	CTTCT		10.7549	9.76069	17.5278	12.6812	22	24	25
chr16	289587	AXIN1	NM_181050	CDS	-	0.0823529	0.11215	0.0865385	0.0936803	GGTGG		9.26327	18.108	10.5622	12.6445	6	12	8
chr16	30352962	CD2BP2	NM_006110	3' UTR	-	0.11985	0.102362	0.0611511	0.0944545	GGTGG		20.2501	15.3031	2.37301	12.6421	31	26	16
chr3	49535096	DAG1	NM_004393	3' UTR	+	0.0746269	0.108108	0.129032	0.103922	TGTGG		0.790894	14.76	22.2655	12.6055	5	8	8
chr12	120199451	RPLP0	NM_053275	CDS	-	0.097598	0.108576	0.100784	0.102319	TGTGG		10.6575	14.9372	11.9263	12.507	348	365	411
chr1	1045781	AGRN	NM_001305275	CDS	+	0.068323	0.09375	0.0693642	0.0771457	GATGA		9.65745	17.5408	9.99501	12.3978	7	13	8
chr1	1336110	DVL1	NM_004421	3' UTR	-	0.122172	0.0780488	0.0795455	0.0932554	GGTGG		20.8852	7.9071	8.38106	12.3911	22	13	17
chr19	35633805	RBM42	NM_024321	CDS	+	0.127341	0.105485	0.157143	0.12999	CGTGG		11.768	5.17568	20.1404	12.3614	32	25	40
chr16	4508017	HMOX2	NM_001127206	CDS	+	0.0833333	0.0923077	0.1	0.0918803	GGTGG		9.56926	12.3212	14.6119	12.1675	9	12	18
chr16	57753168	KATNB1	NM_005886	CDS	+	0.0888889	0.0720721	0.100917	0.0872928	TGTGC		12.7179	7.18135	16.4955	12.1316	6	7	11
chr11	47467164	CELF1	NM_001025596	3' UTR	-	0.106667	0.101695	0.0674157	0.0919258	GGTGG		16.5483	15.1085	4.46482	12.0405	8	6	6
chr1	39561726	PABPC4	NM_001135653	CDS	-	0.100775	0.0736196	0.1	0.0914649	GGTGG		14.8394	6.4894	14.6119	11.9802	12	9	11
chr19	990305	WDR18	NM_024100	CDS	+	0.0938776	0.11245	0.111486	0.105938	ACTGC		7.93093	14.1501	13.8371	11.9727	21	22	31
chr11	62616705	B3GAT3	NM_001288721	CDS	-	0.130769	0.10219	0.0805369	0.104499	AGTGG		21.1176	11.4827	3.25794	11.9527	14	13	11
chr15	42531816	SNAP23	NM_003825	3' UTR	+	0.0671642	0.0752688	0.14	0.0941443	GCTGT		4.05878	6.65714	24.923	11.8797	9	7	13
chr5	10391615	MARCHF6	NM_001270661	CDS	+	0.115044	0.106061	0.0888889	0.103331	AGTGG		15.9744	12.8641	6.53468	11.7911	12	6	8
chr5	150555342	NDST1	NM_001543	3' UTR	+	0.118812	0.0769231	0.108108	0.101281	TGTGG		18.7034	1.8379	14.76	11.7671	9	8	12
chr2	240595225	CAPN10	NM_023083	CDS	+	0.0618557	0.0843373	0.128713	0.0916353	GGTGG		2.61071	9.88152	22.648	11.7134	6	7	11
chr1	7777194	VAMP3	NM_004781	CDS	+	0.179104	0.110619	0.121339	0.137021	GTTCT		23.7561	3.86211	7.28515	11.6345	31	23	28
chr7	128085734	SND1	NM_014390	CDS	+	0.0511364	0.0656566	0.0582524	0.0583485	AGTCG		9.20353	14.0625	11.6241	11.63	8	12	8
chr9	133406737	REXO4	NM_020385	3' UTR	-	0.0816327	0.0727273	0.0752688	0.0765429	GGTCA		13.6727	10.066	11.1151	11.6179	6	7	6
chr11	34101094	CAPRIN1	NM_005898	3' UTR	+	0.0705128	0.108696	0.0916031	0.0902705	GGTGG		5.48126	17.1289	12.1083	11.5728	10	11	12
chr16	88696661	RNF166	NM_001171816	3' UTR	-	0.0681818	0.101852	0.0692308	0.0797548	GCTGC		6.8817	20.4147	7.34619	11.5475	6	10	9
chr19	45885864	IRF2BP1	NM_015649	5' UTR	-	0.0546448	0.0810811	0.0610687	0.0655982	TGTCC		7.07128	17.6846	9.81078	11.5222	5	11	8
chr19	55654537	U2AF2	NM_007279	5' UTR	+	0.0945946	0.0683761	0.0612245	0.0747317	GATCC		21.2264	8.57251	4.64351	11.4808	12	6	8
chr19	13778330	C19orf53	NM_014047	3' UTR	+	0.117381	0.0864198	0.103647	0.102483	AGTGG		16.7625	5.58013	12.0057	11.4494	48	33	53
chrX	154353117	FLNA	NM_001456	CDS	-	0.108434	0.0670103	0.0917874	0.0890772	GGTGG		17.0542	4.3309	12.1641	11.183	16	12	16
chr22	29769931	UQCR10	NM_001003684	3' UTR	+	0.103321	0.0794979	0.0784314	0.0870834	TGTGA		16.5255	8.60684	8.23247	11.1216	22	13	17
chrX	70420423	KIF4A	NM_012310	3' UTR	+	0.075	0.113208	0.11	0.0994025	TGTGG		0.962013	16.667	15.4736	11.0342	5	9	10
chr16	29971528	TMEM219	NM_001083613	CDS	+	0.0920245	0.128655	0.0898204	0.1035	GGTCT		7.49889	18.7904	6.76964	11.0196	13	17	10
chr1	43985003	B4GALT2	NM_030587	CDS	+	0.0909091	0.0804598	0.0631579	0.0781756	GCTGC		16.3084	12.1346	4.6141	11.019	5	5	6
chr3	52401239	BAP1	NM_004656	3' UTR	-	0.0779221	0.056962	0.0670391	0.0673077	AATGG		15.9686	6.07558	11.0107	11.0183	9	9	9
chr22	31420277	DRG1	NM_004147	CDS	+	0.0772358	0.108434	0.0748503	0.0868399	GATCT		8.97719	15.5951	8.46172	11.0113	19	22	21
chr19	1434892	DAZAP1	NM_018959	CDS	+	0.132616	0.139721	0.132759	0.135032	GTTCC		10.2443	12.1968	10.2838	10.9083	62	61	74
chr6	116250793	TSPYL4	NM_021648	3' UTR	-	0.1	0.118644	0.0895522	0.102732	GGTCT		10.0878	15.8515	6.68052	10.8733	5	6	5
chr7	100866267	SLC12A9	NM_020246	CDS	+	0.0842105	0.122807	0.0897436	0.0989204	TGTGG		5.06795	20.1185	7.43019	10.8722	8	7	6
chr11	9445686	IPO7	NM_006391	3' UTR	+	0.0632184	0.0802139	0.0812183	0.0748835	GGTCA		5.99215	13.1109	13.5091	10.8707	11	15	16
chr9	35713018	TLN1	NM_006289	CDS	-	0.0942029	0.0949367	0.0731707	0.0874368	GGTGG		12.8913	13.1111	6.34444	10.7823	12	14	11
chr16	30783505	ZNF629	NM_001345970	CDS	-	0.125	0.134328	0.128571	0.1293	GCTCG		8.88214	12.5691	10.3114	10.5875	8	8	6
chr9	128121182	PTGES2	NM_025072	CDS	-	0.0943396	0.0862069	0.0791367	0.0865611	GGTGG		12.9323	10.46	8.25187	10.5481	7	9	9
chr5	173616329	BOD1	NM_001159651	CDS	-	0.06875	0.10582	0.0854271	0.0866657	GGTGG		4.90413	16.3049	10.2192	10.4761	10	18	14
chr4	1716339	TMEM129	NM_138385	3' UTR	-	0.0755814	0.0809249	0.102151	0.0862189	GGTGG		7.12013	8.81563	15.2414	10.3924	12	13	19
chr5	140659077	IK	NM_006083	CDS	+	0.126812	0.085	0.0594406	0.0904174	GATCG		21.0549	8.99308	0.922446	10.3235	29	15	16
chr10	102148886	PPRC1	NM_001288727	CDS	+	0.136364	0.160377	0.1	0.132247	GTTCT		11.876	18.7522	0.341878	10.3234	10	16	9
chr3	140978978	SLC25A36	NM_018155	3' UTR	+	0.0782609	0.0947368	0.0725806	0.0818595	GGTGT		8.88593	15.6693	6.40056	10.3186	8	7	7
chr3	121770508	IQCB1	NM_001319107	CDS	-	0.0797101	0.129771	0.0844156	0.0979656	TGTGG		3.08965	22.5157	5.15685	10.2541	10	17	12
chr6	160104846	IGF2R	NM_000876	CDS	+	0.114754	0.1375	0.141026	0.131093	GTTCT		5.19754	12.2139	13.2539	10.2218	5	11	9
chr3	23919567	RPL15	NM_002948	3' UTR	+	0.0857947	0.0755008	0.0828947	0.0813967	GGTGT		12.0634	7.68816	10.8559	10.2025	50	41	51
chr11	57802017	CTNND1	NM_001206885	CDS	+	0.133333	0.0633803	0.0645161	0.0870766	GGTGG		23.8706	3.12292	3.50264	10.1654	14	8	7
chr14	90405199	CALM1	NM_001363669	3' UTR	+	0.0769231	0.0568182	0.0749354	0.0695589	GATGA		12.4067	5.8376	11.7791	10.0078	24	15	25
chr11	64284233	BAD	NM_004322	CDS	-	0.111111	0.0769231	0.101695	0.0965764	TGTGG		15.8894	1.8379	12.2852	10.0041	8	8	11
chr11	62715277	HNRNPUL2	NM_001079559	3' UTR	-	0.0957447	0.0574713	0.0543933	0.0692031	TGTCA		19.8973	5.6889	4.41875	10.0017	18	9	10

## Sheet: Supplementary Table 7
Supplementary Table 7
Ψ on wild-type A549 mRNA (>10% fraction)
chr	pos	name	refseq	seg	strand	Deletion_rep1	Deletion_rep2	Deletion_rep3	Deletion_Ave	Motif_1	Motif_2	Frac_rep1 %	Frac_rep2 %	Frac_rep3 %	Frac_Ave %	Deletion count_rep1	Deletion count_rep2	Deletion count_rep3
chrX	78129969	TAF9B	NM_015975	3' UTR	-	0.846154	1	0.888889	0.911681	GTTCT		100	100	100	100	11	13	15
chr16	69342143	NIP7	NM_001199434	3' UTR	+	0.928571	0.8	0.818182	0.848918	GTTCA		100	100	100	100	13	12	9
chr1	33014553	AK2	NM_001319143	CDS	-	0.8	0.846154	0.85	0.832051	GTTCA		100	100	100	100	11	10	15
chrX	129592365	OCRL	NM_001587	3' UTR	+	0.809524	0.857143	0.764706	0.810458	GTTCA		100	100	100	100	16	10	13
chr13	24426505	PARP4	NM_006437	CDS	-	0.733333	0.875	0.772727	0.793687	GTTCA		100	100	100	100	11	14	16
chr10	70422027	EIF4EBP2	NM_004096	3' UTR	+	0.708333	0.75	0.757576	0.738636	GTTCA		100	100	100	100	17	15	25
chr12	53443440	PRR13	NM_018457	CDS	+	0.75	1	0.782609	0.844203	GTTCC		99.8036	100	100	99.9345	7	11	18
chr11	295501	PGGHG	NM_025092	3' UTR	+	0.692308	0.6875	0.75	0.709936	GTTCA		99.5207	99.3046	100	99.6085	9	11	9
chr14	69380270	ERH	NM_004450	3' UTR	-	0.789062	0.772242	0.724852	0.762052	GTTCC		100	100	97.8604	99.2868	195	214	233
chr19	47419410	MEIS3	NM_001009813	5' UTR	-	0.7	0.733333	0.764706	0.73268	GTTCG		97.5094	99.6499	100	99.0531	14	11	13
chr17	29572477	TP53I13	NM_001346078	CDS	+	0.657895	0.702128	0.66	0.673341	GTTCA		97.9167	99.9545	98.0188	98.63	24	29	32
chr12	124012693	ZNF664	NM_152437	CDS	+	0.822581	0.661765	0.777778	0.754041	GTTCG		100	94.8675	100	98.2892	49	45	55
chr1	166854176	POGK	NM_001314014	3' UTR	+	0.823529	0.583333	0.8125	0.739788	GTTCA		100	93.9196	100	97.9732	12	7	12
chr9	34616088	DCTN3	NM_001281426	CDS	-	0.5625	0.857143	0.791667	0.737103	GTTGC		92.0107	100	100	97.3369	9	12	18
chr16	18542694	NOMO2	NM_173614	CDS	-	0.653846	0.8	0.9	0.784615	GTTCC		91.9325	100	100	97.3108	17	16	16
chr15	48411281	FBN1	NM_000138	CDS	-	1	0.619048	0.75	0.789683	GTTCG		100	91.6505	100	97.2168	9	13	9
chr2	27326828	GTF3C2	NM_001521	CDS	-	0.679245	0.660377	0.769231	0.702951	GTTCG		96.1014	94.7676	100	96.9564	36	35	40
chr16	16251999	NOMO2	NM_173614	CDS	+	0.863636	0.633333	0.782609	0.759859	GTTCC		100	90.0867	100	96.6956	19	16	18
chr17	2375624	SGSM2	NM_014853	CDS	+	0.666667	0.714286	0.681818	0.68759	GTTCG		95.2181	98.4443	96.2793	96.6472	12	14	15
chr17	40295390	CDC6	NM_001254	CDS	+	0.693548	0.71875	0.521739	0.644679	GTTCA		99.5761	100	89.9407	96.5056	42	46	21
chr16	14853503	NOMO1	NM_014287	CDS	+	0.869565	0.75	0.615385	0.744983	GTTCC		100	99.8036	88.418	96.0739	19	18	15
chr12	113276967	TPCN1	NM_001351346	CDS	+	0.5625	0.625	0.652174	0.613225	GTTCA		92.6516	96.249	97.6366	95.5124	9	10	15
chr1	42926727	SLC2A1	NM_006516	3' UTR	-	0.6875	0.715232	0.684211	0.695647	GTTCC		94.8274	97.0964	94.5515	95.4918	90	98	97
chr18	26455048	KCTD1	NM_001136205	3' UTR	-	0.75	0.538462	0.608696	0.632386	GTTCA		100	91.0921	95.3683	95.4868	8	7	14
chrX	154765960	DKC1	NM_001142463	CDS	+	0.473684	0.621622	0.633333	0.576213	GTTCA		86.2839	96.0696	96.6849	93.0128	26	44	37
chr1	35603333	PSMB2	NM_001199780	CDS	-	0.701493	0.636364	0.573171	0.637009	GTTCG		97.6083	92.9907	87.837	92.812	44	46	46
chr3	127573630	TPRA1	NM_001353002	CDS	-	0.535714	0.851852	0.642857	0.676808	GTTCG		84.4057	100	93.4803	92.6287	15	22	18
chr1	53027998	SCP2	NM_001007100	CDS	+	0.625	0.631579	0.722222	0.6596	GTTCC		89.3184	89.9259	97.6527	92.299	19	11	25
chr1	1082418	C1orf159	NM_001330306	3' UTR	-	0.5	0.764706	0.866667	0.710458	GTTCC		76.3186	100	100	92.1062	7	13	12
chr18	9401339	TWSG1	NM_020648	3' UTR	+	0.62069	0.625	0.444444	0.563378	GTTCA		96.0199	96.249	83.7658	92.0116	17	15	11
chr19	49869643	AKT1S1	NM_001278160	3' UTR	-	0.590909	0.7	0.575758	0.622222	GTTCT		88.7324	98.2188	87.2569	91.4027	26	14	18
chr8	6758246	AGPAT5	NM_018361	3' UTR	+	0.425	0.666667	0.54	0.543889	GTTGG		80.6211	100	92.4969	91.0393	15	18	26
chr10	77835875	DLG5	NM_004747	CDS	-	0.666667	0.72	0.466667	0.617778	GTTGA		97.4046	100	75.4262	90.9436	15	17	12
chr20	61937491	CDH4	NM_001794	3' UTR	+	0.5	0.548387	0.538462	0.52895	GTTCA		88.3542	91.7492	91.0921	90.3985	13	17	14
chr3	13371848	NUP210	NM_024923	CDS	-	0.65625	0.714286	0.489362	0.619966	GTTCC		92.1447	97.0207	75.0668	88.0774	19	24	22
chr12	8941306	PHC1	NM_004426	3' UTR	-	0.5	0.527273	0.52439	0.517221	GTTGC		85.3137	88.3769	88.064	87.2516	36	29	40
chr6	44231400	SLC29A1	NM_001078175	CDS	+	0.566667	0.613636	0.4	0.526768	GTTTC		91.282	94.483	73.9983	86.5878	17	26	13
chr2	131049504	FAM168B	NM_001321747	3' UTR	-	0.428571	0.608108	0.552381	0.529687	TGTGA		77.1306	93.2454	88.9179	86.4313	40	42	54
chr2	85608583	C2orf68	NM_001013649	3' UTR	-	0.73913	0.470588	0.578947	0.596222	GTTCC		98.9731	72.7936	84.8661	85.5443	17	6	11
chr5	109379252	PJA2	NM_014819	CDS	-	0.538462	0.5	0.692308	0.576923	GTTCC		80.6387	76.3186	95.2281	84.0618	6	5	8
chr19	41261503	AXL	NM_021913	3' UTR	+	0.609929	0.496599	0.532468	0.546332	GTTCT		90.5255	78.7883	82.7929	84.0356	83	71	79
chr16	56362360	AMFR	NM_001323511	3' UTR	-	0.672414	0.436364	0.492063	0.533614	GTTCG		95.6246	73.5678	79.9871	83.0598	38	24	28
chr3	32483072	CMTM6	NM_017801	3' UTR	-	0.482759	0.421053	0.322581	0.408797	GTTCA		87.0175	81.5632	69.8608	79.4805	13	15	10
chr1	35923681	AGO1	NM_012199	3' UTR	+	0.352941	0.411765	0.366667	0.377124	CTTCT		75.6545	82.2197	77.3586	78.4109	6	6	10
chr1	228494171	RNF187	NM_001010858	3' UTR	+	0.345455	0.327869	0.377778	0.350367	GCTCT		76.9375	73.7724	81.935	77.5483	37	39	48
chr2	223991898	SERPINE2	NM_001136528	CDS	-	0.560606	0.539683	0.407895	0.502728	GTTCC		82.9894	80.7709	64.5515	76.1039	36	32	28
chr1	1051519	AGRN	NM_001305275	CDS	+	0.258929	0.224719	0.247706	0.243785	CTTTG		79.4914	71.2889	77.2368	76.0057	25	15	25
chr1	215608090	KCTD3	NM_016121	CDS	+	0.518519	0.464286	0.44	0.474268	GTTCT		81.2704	74.9147	71.8204	76.0018	14	12	22
chr19	55391254	RPL28	NM_000991	3' UTR	+	0.56	0.461538	0.470588	0.497376	GTTCC		82.9264	71.6674	72.7936	75.7958	13	12	15
chr7	6608328	C7orf26	NM_001303039	3' UTR	+	0.428571	0.333333	0.47619	0.412698	ATTCT		76.7318	64.547	81.5019	74.2602	6	5	10
chr12	2803908	FKBP4	NM_002014	3' UTR	+	0.581081	0.430233	0.444444	0.485253	GTTCC		85.0805	67.61	69.4839	74.0581	43	37	44
chr9	127506478	NIBAN2	NM_001035534	3' UTR	-	0.316327	0.337662	0.351351	0.335113	GGTGT		70.5084	73.7136	75.656	73.2927	27	24	29
chr1	6222865	ICMT	NM_012405	3' UTR	-	0.428571	0.285714	0.419355	0.37788	GTTAG		81.0684	58.438	80.0329	73.1798	7	6	13
chr4	40438088	RBM47	NM_019027	CDS	-	0.339623	0.322034	0.380952	0.347536	GTTCA		72.2282	69.782	77.3292	73.1131	18	19	24
chr4	183285990	WWC2	NM_024949	CDS	+	0.352941	0.4	0.277778	0.343573	GTTCA		73.965	79.4184	62.721	72.0348	6	6	5
chr5	80650713	MTRNR2L2	NM_001190470	5' UTR	-	0.326531	0.393258	0.335821	0.35187	AGTCT		68.1298	76.0447	69.3356	71.1701	40	46	59
chr22	19177964	SLC25A1	NM_005984	CDS	-	0.439024	0.446809	0.486842	0.457558	GTTCC		68.7756	69.7903	74.7665	71.1108	17	20	36
chr1	22092496	CDC42	NM_001791	3' UTR	+	0.25	0.26	0.233696	0.247899	TGTAG		71.225	72.6737	68.6978	70.8655	40	36	39
chrX	129576495	OCRL	NM_001587	CDS	+	0.354839	0.235294	0.40625	0.332128	GCTCT		78.4889	48.4335	85.6373	70.8532	11	8	13
chr7	44835564	H2AZ2	NM_201517	CDS	-	0.289655	0.455285	0.335366	0.360102	GTTGG		58.948	84.1756	67.579	70.2342	37	51	51
chr1	6185970	RPL22	NM_000983	3' UTR	-	0.242424	0.282258	0.20915	0.244611	TGTAG		70.0773	75.6534	64.4515	70.0608	24	31	30
chr14	23307820	BCL2L2	NM_004050	CDS	+	0.209302	0.314286	0.206349	0.243312	TGTAG		64.4796	79.4317	63.929	69.2801	7	11	12
chr2	20037564	LAPTM4A	NM_014713	CDS	-	0.35461	0.325203	0.275449	0.318421	GTTCA		74.176	70.2364	62.3081	68.9068	42	40	43
chr10	45458042	MARCHF8	NM_001002266	3' UTR	-	0.411765	0.4	0.392857	0.401541	CCTCT		70.485	68.6185	67.4549	68.8528	7	9	11
chr10	119072981	EIF3A	NM_003750	CDS	-	0.357143	0.37931	0.4	0.378818	GTTAA		65.5965	68.6944	71.4076	68.5661	7	7	10
chr12	65238774	LEMD3	NM_001167614	CDS	+	0.333333	0.210526	0.166667	0.236842	CTTTT	TTTTG	85.2329	67.5329	52.5014	68.4224	8	8	5
chr19	1435641	DAZAP1	NM_018959	3' UTR	+	0.28	0.333333	0.210526	0.27462	GTTTG		71.9065	80.5364	52.6545	68.3658	6	8	8
chr1	220139049	IARS2	NM_018060	CDS	+	0.24	0.22	0.230769	0.230256	ATTTC		71.2271	64.7066	68.4733	68.1357	11	11	18
chr8	38238133	DDHD2	NM_001362912	CDS	+	0.315789	0.333333	0.282609	0.310577	GTTCA		68.8684	71.3743	63.5633	67.9353	12	12	11
chr11	57312681	TNKS1BP1	NM_033396	CDS	-	0.208333	0.213115	0.25974	0.227063	TGTAG		64.3	65.177	72.637	67.3713	10	11	17
chr19	32999624	RHPN2	NM_033103	CDS	-	0.25	0.34375	0.18	0.257917	CTTGG		70.2002	85.3428	46.3837	67.3089	9	8	8
chr22	29603684	NF2	NM_181833	5' UTR	+	0.4	0.333333	0.166667	0.3	TCTAG		81.5659	74.2764	44.3361	66.7261	6	5	5
chr10	5216712	AKR1C4	NM_001818	CDS	+	0.174603	0.215686	0.309524	0.233271	TTTTT		55.7257	65.1957	78.7622	66.5612	8	7	22
chr17	39440444	MED1	NM_004774	CDS	-	0.2	0.425532	0.485714	0.370415	GTTAG		31.9385	80.7314	86.678	66.4493	6	20	17
chr12	119686965	CIT	NM_001206999	3' UTR	-	0.315789	0.545455	0.363636	0.408293	GTTCT		52.9667	84.1725	60.9023	66.0138	6	12	8
chr19	49654780	SCAF1	NM_021228	CDS	+	0.3625	0.402985	0.375	0.380162	GTTCG		63.3402	69.2197	65.233	65.931	24	27	25
chr7	44834133	H2AZ2	NM_201517	3' UTR	-	0.254237	0.355932	0.208955	0.273042	CTTAG		64.4726	81.7655	50.7475	65.6618	15	21	14
chr7	1476655	INTS1	NM_001080453	CDS	-	0.357143	0.36	0.415094	0.377412	GTTCG		62.5063	62.9528	70.8453	65.4348	10	9	22
chr17	82648394	WDR45B	NM_019613	5' UTR	-	0.139785	0.184	0.189189	0.170991	CGTCC		56.6004	66.9911	68.0097	63.8671	12	12	14
chr16	83965285	OSGIN1	NM_182981	CDS	+	0.277778	0.329787	0.311111	0.306225	TGTGG		58.7508	67.1572	64.3151	63.4077	20	31	28
chr1	15784939	FBLIM1	NM_017556	3' UTR	+	0.346154	0.37037	0.24	0.318841	GTTGG		69.3908	73.192	47.3643	63.3157	8	18	11
chr17	75491120	TMEM94	NM_001351203	CDS	+	0.52	0.461538	0.257143	0.412894	GTTCC		78.6041	71.6674	39.4426	63.238	13	6	9
chr8	47826751	PRKDC	NM_006904	CDS	-	0.264151	0.321429	0.264151	0.283243	GCTCT		58.4256	72.5197	58.4256	63.1236	25	34	42
chr2	127257605	ERCC3	NM_000122	CDS	-	0.233333	0.153846	0.177778	0.188319	CTTTA		76.0331	48.6369	60.6027	61.7575	7	6	8
chr1	186333252	TPR	NM_003292	CDS	-	0.234043	0.181818	0.166667	0.194176	CTTTT	TTTTG	72.6377	58.8774	52.5014	61.3388	11	9	9
chr1	32680339	SYNC	NM_001161708	3' UTR	+	0.202381	0.228916	0.156863	0.196053	TTTTT		62.4631	67.6564	50.4868	60.2021	17	19	16
chr11	48170025	PTPRJ	NM_002843	3' UTR	+	0.227723	0.340206	0.233645	0.267191	GGTCA		53.8512	71.353	54.9735	60.0592	22	33	23
chr15	67193224	SMAD3	NM_005902	3' UTR	+	0.28	0.239583	0.197531	0.239038	TCTAG		66.9754	60.2525	51.7926	59.6735	25	20	16
chr15	72344047	HEXA	NM_001318825	3' UTR	-	0.210145	0.19403	0.147651	0.183942	TGTAG		64.6351	61.5275	50.6585	58.9403	25	22	20
chr3	149321236	TM4SF18	NM_138786	3' UTR	-	0.26087	0.191489	0.189189	0.213849	ATTTC		76.2587	50.2583	48.6711	58.396	9	7	13
chr1	67703160	GNG12	NM_018841	3' UTR	-	0.193103	0.153846	0.193939	0.180296	TGTAG		61.3398	52.3071	61.5092	58.3854	27	17	29
chr6	107870815	SEC63	NM_007214	3' UTR	-	0.189189	0.139535	0.25	0.192908	TTTTT		59.4567	44.4347	71.1332	58.3415	7	6	9
chr10	3112271	PFKP	NM_001323070	CDS	+	0.320628	0.337438	0.322581	0.326882	GTTCG		56.4265	59.3147	56.7703	57.5038	137	130	143
chrX	153700680	BCAP31	NM_001139441	3' UTR	-	0.178571	0.270531	0.229437	0.22618	CTTCC		43.6155	68.3675	59.6364	57.2065	32	52	51
chr22	40972652	RBX1	NM_014248	3' UTR	+	0.328125	0.23913	0.283019	0.283425	GTTGG		66.3185	47.1361	57.5485	57.001	21	11	15
chr2	238909992	TWIST2	NM_001271893	3' UTR	+	0.428571	0.1875	0.25	0.28869	GCTCC		85.9479	30.9996	53.7371	56.8948	15	6	7
chr7	2663888	TTYH3	NM_025250	3' UTR	+	0.270833	0.166667	0.339623	0.259041	GTTCA		61.4758	36.0825	72.2282	56.5955	13	7	18
chr8	116863212	RAD21	NM_006265	CDS	-	0.380435	0.252874	0.34188	0.325063	GTTCG		66.0336	42.9406	60.0518	56.342	33	22	37
chrX	65740648	MSN	NM_002444	3' UTR	+	0.17803	0.142857	0.175439	0.165442	TGTAG		58.1332	49.3336	57.5512	55.006	40	24	46
chr16	88715377	PIEZO1	NM_001142864	3' UTR	-	0.207547	0.240741	0.111111	0.186466	TTTTT		63.5574	69.6679	31.729	54.9848	11	12	6
chr21	26000087	APP	NM_001204302	CDS	-	0.163763	0.242321	0.212963	0.206349	CTTTT	TTTTA	41.5146	65.1433	58.1766	54.9449	43	70	69
chr12	6529907	NCAPD2	NM_014865	CDS	+	0.175676	0.19171	0.146939	0.171441	TTTTT		56.0163	60.0563	47.1494	54.4073	38	37	34
chr11	62532736	AHNAK	NM_001620	CDS	-	0.1875	0.205607	0.23125	0.208119	CTTCC		47.0187	53.0631	60.0837	53.3885	47	40	70
chr22	35739650	RBFOX2	NM_001349999	3' UTR	-	0.207792	0.192982	0.11828	0.173018	TTTTT		63.6082	60.3543	35.3324	53.0983	16	11	9
chr17	4944899	RNF167	NM_001320356	CDS	+	0.346154	0.387097	0.227273	0.320174	GTTCT		58.1119	64.4659	35.375	52.6509	8	10	5
chr9	128575245	SPTAN1	NM_001130438	CDS	+	0.147826	0.162791	0.154472	0.155029	TGTAG		50.706	54.5694	52.4697	52.5817	16	19	17
chr1	155015802	ZBTB7B	NM_001256455	CDS	+	0.25	0.285714	0.363636	0.299784	GTTCG		42.2926	49.8802	63.5153	51.896	5	5	8
chr2	9488910	IAH1	NM_001320859	3' UTR	-	0.169811	0.157895	0.149254	0.158987	TTTTT		54.3931	50.8158	47.9573	51.0554	7	7	8
chr14	99511324	CCDC85C	NM_001144995	3' UTR	+	0.126984	0.166667	0.186441	0.16003	TTTTT		39.3208	53.4869	58.7885	50.5321	7	8	11
chr5	150649001	SYNPO	NM_001166209	CDS	+	0.180328	0.166667	0.146341	0.164445	CTTTT	TTTTG	58.3213	52.5014	40.1165	50.313	10	10	11
chr15	52135686	GNB5	NM_016194	CDS	-	0.162162	0.207792	0.227723	0.199226	CTTCC		36.4514	53.7251	59.2071	49.7945	11	15	23
chr15	74632747	EDC3	NM_001351379	CDS	-	0.296296	0.375	0.24	0.303765	CCTCT		49.0503	64.4403	35.3574	49.616	7	6	6
chr4	128270301	PGRMC2	NM_006320	3' UTR	-	0.194915	0.244275	0.105634	0.181608	ATTTT	TTTTA	56.4254	66.6814	24.9524	49.3531	23	32	15
chr1	10413090	PGD	NM_001304452	CDS	+	0.226337	0.231579	0.232558	0.230158	GCTAG		48.3785	49.4306	49.6247	49.1446	91	92	111
chr4	48848427	OCIAD1	NM_017830	CDS	+	0.172414	0.571429	0.272727	0.338857	GTTCC		20.6818	84.1043	42.4687	49.0849	5	11	5
chr22	30242649	LIF	NM_002309	3' UTR	-	0.230769	0.141026	0.247191	0.206329	GGTCA		54.432	33.5811	57.4411	48.4847	17	11	18
chr6	56535240	DST	NM_015548	CDS	-	0.275	0.367347	0.270833	0.304393	GTTCC		42.9004	58.616	42.1072	47.8745	11	16	13
chr10	71816664	PSAP	NM_002778	3' UTR	-	0.253731	0.237908	0.249714	0.247118	GCTGT		49.0779	46.1836	48.3551	47.8722	189	168	194
chr19	13140205	NACC1	NM_052876	3' UTR	+	0.19403	0.292308	0.228571	0.238303	AGTGG		38.6028	58.5513	46.4349	47.863	11	18	16
chr9	124312596	NEK6	NM_001166170	CDS	+	0.104651	0.114286	0.131313	0.11675	TGTAC		43.4343	46.8647	52.3035	47.5342	9	6	13
chr9	136440652	SEC16A	NM_014866	3' UTR	-	0.142857	0.22449	0.277778	0.215042	GTTCA		27.6745	51.9588	62.721	47.4514	6	11	14
chr17	62426383	METTL2A	NM_181725	CDS	+	0.214286	0.130435	0.12	0.154907	TTTTT		64.9209	40.7968	36.1527	47.2901	7	6	5
chr17	8255849	PFAS	NM_012393	CDS	+	0.166667	0.210526	0.189655	0.188949	CTTCC		38.549	54.5352	47.795	46.9597	7	10	11
chr20	63742413	SLC2A4RG	NM_020062	CDS	+	0.178261	0.194805	0.242857	0.205308	GCTGA		41.0662	44.7545	54.1476	46.6561	37	40	60
chr17	19663387	ALDH3A2	NM_001031806	CDS	+	0.155738	0.118812	0.167785	0.147445	TTTTT		50.1244	35.588	53.8122	46.5082	13	11	17
chr11	71439035	DHCR7	NM_001163817	CDS	-	0.172414	0.20339	0.162162	0.179322	GTTTA		44.5663	53.1823	41.3182	46.3556	10	12	10
chr7	6387215	RAC1	NM_018890	CDS	+	0.227273	0.25641	0.233333	0.239005	GCTGT		44.1641	49.5554	45.3224	46.3473	9	9	13
chrX	70301974	KIF4A	NM_012310	CDS	+	0.142857	0.184211	0.1875	0.171523	TCTAG		37.6564	48.7229	49.5008	45.2934	6	6	9
chr12	75504007	KRR1	NM_007043	CDS	-	0.136364	0.125	0.166667	0.142677	TTTTT		43.2068	38.4462	53.4869	45.0466	9	6	12
chr7	100807537	EPHB4	NM_004444	CDS	-	0.218182	0.155556	0.181818	0.185185	GCTGC		52.2378	37.3663	44.1261	44.5767	9	5	8
chr3	134478147	ANAPC13	NM_001242374	3' UTR	-	0.144928	0.147541	0.0945946	0.129021	TGTAG		49.9112	50.6286	33.0125	44.5174	8	8	6
chr19	38845680	HNRNPL	NM_001533	CDS	-	0.155039	0.204255	0.181467	0.180254	ATTTT	TTTTC	35.7153	52.1409	45.375	44.4104	39	46	44
chr6	44252030	HSP90AB1	NM_001271970	CDS	+	0.151616	0.150943	0.154067	0.152209	CTTTT	TTTTG	43.9444	43.4859	45.5484	44.3262	122	119	148
chr7	99438725	PTCD1	NM_015545	5' UTR	-	0.243243	0.228571	0.194444	0.222086	GCTCC		51.7469	47.0925	34.1011	44.3135	8	8	7
chr8	32548461	NRG1	NM_013958	5' UTR	+	0.242553	0.2	0.225589	0.222714	GGTGG		48.1944	39.6513	44.9127	44.2528	17	13	15
chr9	26923206	PLAA	NM_001031689	CDS	-	0.155556	0.214286	0.178571	0.182804	CTTCC		33.1709	55.6172	43.6155	44.1345	7	5	7
chr17	80104560	GAA	NM_001079803	5' UTR	+	0.0958904	0.171429	0.119048	0.128789	TGTAG		33.537	56.6318	42.0343	44.0677	6	10	10
chr20	5190553	CDS2	NM_003818	3' UTR	+	0.225806	0.318182	0.304348	0.282779	GTTCC		32.9863	50.6689	48.2664	43.9738	7	6	6
chr19	46775236	SLC1A5	NM_005628	3' UTR	-	0.10084	0.116216	0.0863874	0.101148	CGTCC		43.8518	49.4077	37.8394	43.6997	26	25	26
chr10	95653349	ALDH18A1	NM_001323417	CDS	-	0.194444	0.393939	0.269231	0.285872	GTTCC		25.9749	62.5667	41.7999	43.4472	7	13	14
chr14	102908965	TRAF3	NM_003300	3' UTR	+	0.162791	0.212121	0.125	0.166637	TCTAG		43.309	54.9252	31.997	43.4104	6	7	5
chr1	201858509	IPO9	NM_018085	CDS	+	0.109589	0.150943	0.171429	0.143987	ATTTA		31.8234	45.0942	50.4576	42.4584	8	5	12
chr11	46743829	CKAP5	NM_014756	3' UTR	-	0.2	0.15748	0.128378	0.161953	TCTAG		52.339	41.8654	33.1154	42.4399	30	16	18
chrX	154400750	RPL10	NM_006013	CDS	+	0.171271	0.16132	0.159527	0.164039	ATTTG		46.3779	40.6252	39.483	42.1621	184	159	193
chr7	100873195	TRIP6	NM_003302	CDS	+	0.190476	0.247619	0.240602	0.226232	TCTGA		33.2789	47.2455	45.6991	42.0745	17	25	29
chr7	6654126	ZNF316	NM_001278559	CDS	+	0.288889	0.235294	0.163636	0.229273	GCTCG		57.4887	44.6931	23.2467	41.8095	11	6	8
chr3	129304963	HMCES	NM_001370345	3' UTR	+	0.123457	0.113924	0.164384	0.133921	TTTTT		37.7522	33.18	52.8125	41.2482	10	9	12
chr16	18801477	ARL6IP1	NM_015161	5' UTR	-	0.0632184	0.0597484	0.0842697	0.0690788	CATCC		37.7355	35.0102	50.9563	41.234	17	14	21
chr7	44114768	POLD2	NM_006230	3' UTR	-	0.157895	0.140741	0.144828	0.147821	GTTTT	TTTTG	46.4667	37.1667	39.8489	41.1608	19	16	20
chr2	200472887	SPATS2L	NM_001282735	CDS	+	0.319672	0.213793	0.261364	0.264943	CCTCT		54.0207	27.9859	40.8694	40.9586	38	31	43
chr19	48451226	GRWD1	NM_031485	CDS	+	0.238095	0.214286	0.117647	0.190009	GTTCA		54.9932	49.5311	17.0939	40.5394	10	11	6
chr14	103912631	ATP5MJ	NM_001127393	3' UTR	-	0.127962	0.145455	0.133205	0.13554	CGTCA		38.2532	43.2215	39.7927	40.4225	52	49	60
chr15	60360949	ANXA2	NM_004039	CDS	-	0.161721	0.166096	0.186503	0.17144	CTTCC		36.2401	38.2891	46.6539	40.3944	99	91	137
chr17	35724705	AP2B1	NM_001282	3' UTR	+	0.129353	0.114679	0.097166	0.113733	TGTAG		45.3506	40.5483	34.0478	39.9822	26	24	24
chr12	909008	WNK1	NM_014823	3' UTR	+	0.145833	0.122449	0.118812	0.129031	TTTTT		46.7569	37.2924	35.588	39.8791	11	12	11
chr17	7484720	POLR2A	NM_000937	5' UTR	+	0.117188	0.136691	0.131387	0.128422	TTTTT		34.8032	43.3353	41.1943	39.7776	15	17	18
chr9	128640848	DYNC2I2	NM_052844	CDS	-	0.294643	0.25	0.1	0.214881	CGTGC		57.5821	49.2129	11.9993	39.5981	31	24	9
chr16	2767160	SRRM2	NM_016333	CDS	+	0.223022	0.294521	0.25625	0.257931	GTTCC		32.3869	46.5114	39.2657	39.388	30	43	40
chr8	127740677	MYC	NM_001354870	CDS	+	0.139706	0.183673	0.178947	0.167442	GGTCC		31.6289	43.5473	42.3869	39.1877	14	25	27
chr7	5527561	ACTB	NM_001101	3' UTR	-	0.059081	0.0652655	0.0712149	0.0651871	CATCC		34.4636	39.2575	43.3572	39.0261	218	226	290
chr19	1242478	ATP5F1D	NM_001687	CDS	+	0.0825688	0.108108	0.078125	0.0896006	CGTCC		36.1007	46.5752	33.9889	38.8883	5	6	7
chr17	1464899	MYO1C	NM_001363855	3' UTR	-	0.153846	0.212389	0.225166	0.197134	AGTGG		28.0417	42.8932	45.7071	38.8807	17	23	32
chr1	51791640	NRDC	NM_001242361	CDS	-	0.0970874	0.0943396	0.144	0.111809	TGTAG		34.0165	32.9087	49.6535	38.8595	7	9	15
chr12	56671836	PTGES3	NM_006601	CDS	-	0.076087	0.076555	0.0794979	0.07738	CATAA		38.0905	38.2867	39.4996	38.6256	8	9	13
chr12	124340333	NCOR2	NM_001206654	CDS	-	0.0784314	0.0948905	0.0914286	0.0882502	CGTCC		34.1377	41.479	40.0341	38.5503	9	10	12
chr12	57720856	OS9	NM_001261421	CDS	+	0.207317	0.201439	0.145946	0.184901	TGTGG		44.3702	42.9715	27.7654	38.369	32	24	21
chr11	61802439	FADS1	NM_013402	CDS	-	0.212389	0.219512	0.204545	0.212149	GCTCT		38.326	41.7226	34.2759	38.1082	24	26	27
chr20	61940151	CDH4	NM_001794	3' UTR	+	0.25	0.245614	0.196078	0.230564	CGTGG		42.4435	41.5008	30.1291	38.0245	8	12	10
chr17	57863245	CUEDC1	NM_001292025	3' UTR	-	0.132353	0.25	0.204819	0.195724	GGTGG		23.6127	49.5866	40.6724	37.9572	9	15	13
chr8	97776037	LAPTM4B	NM_018407	CDS	+	0.263982	0.232143	0.22093	0.239018	GTTCT		43.1923	36.4598	33.939	37.8637	110	72	93
chr17	80999410	CHMP6	NM_024591	3' UTR	+	0.16129	0.144928	0.25	0.185406	TGTGG		32.3718	27.4472	53.5571	37.792	10	8	17
chr19	6211746	MLLT1	NM_005934	3' UTR	-	0.132075	0.181818	0.172414	0.162102	GGTCC		29.2718	43.0949	40.7386	37.7018	7	6	8
chr5	154412890	GALNT10	NM_198321	CDS	+	0.106557	0.127451	0.191781	0.14193	GATCC		26.2309	34.0374	52.5638	37.6107	11	12	22
chr14	102083797	HSP90AA1	NM_005348	CDS	-	0.0945946	0.0841837	0.0509259	0.0765681	CATAA		45.2108	41.3605	26.0083	37.5265	20	27	17
chr2	47403298	MSH2	NM_000251	CDS	+	0.153846	0.204082	0.170213	0.176047	CTTTT	TTTTC	27.4473	49.2185	35.88	37.5153	6	10	7
chr2	241335180	SEPTIN2	NM_001349287	CDS	+	0.153846	0.156863	0.152672	0.15446	TCTGT		37.3144	38.1914	36.9692	37.4916	16	12	19
chr10	4989322	AKR1C2	NM_205845	3' UTR	-	0.135714	0.125	0.109589	0.123434	TTTTT		42.9502	38.4462	30.9228	37.4397	19	17	15
chrX	2487451	ZBED1	NM_004729	3' UTR	-	0.206897	0.15625	0.208333	0.190493	GGTGG		41.1081	29.6701	41.4079	37.3954	5	5	5
chr22	46361923	CELSR1	NM_014246	3' UTR	-	0.148515	0.183673	0.180556	0.170915	GGTCG		31.5844	40.3719	39.637	37.1978	14	15	26
chr19	54191757	TSEN34	NM_024075	CDS	+	0.154412	0.176471	0.161074	0.163985	CTTCC		32.5765	42.7679	35.9282	37.0909	19	23	21
chr2	99398789	EIF5B	NM_015904	CDS	+	0.0521739	0.0697674	0.106195	0.0760453	CATAA		26.6885	35.3494	49.0925	37.0435	5	5	11
chr17	65014587	GNA13	NM_001282425	CDS	-	0.162791	0.238095	0.208333	0.203073	TCTCT		25.2115	46.6094	39.1038	36.9749	7	9	11
chr15	59136776	MYO1E	NM_004998	3' UTR	-	0.153285	0.167347	0.139818	0.153483	GGTCA		36.9696	40.6144	33.2358	36.9399	39	32	39
chr3	184323493	EIF4G1	NM_001291157	CDS	+	0.0669145	0.0656934	0.0536913	0.0620997	TATAA		38.8825	38.399	33.3235	36.8684	16	11	12
chr7	5315015	TNRC18	NM_001080495	CDS	-	0.266667	0.265306	0.152174	0.228049	CGTGG		45.9382	45.658	18.7908	36.7957	12	12	5
chr17	39201277	RPL19	NM_000981	CDS	+	0.204719	0.225302	0.206837	0.212286	GTTAG		33.8801	41.5409	34.727	36.716	307	299	331
chr1	154962882	SHC1	NM_183001	3' UTR	-	0.0508475	0.0655738	0.0674157	0.061279	TATAA		32.0276	38.3514	39.0793	36.4861	9	11	11
chr9	128577155	SPTAN1	NM_001130438	CDS	+	0.129032	0.141667	0.0512821	0.107327	ATTAA		46.9181	50.6606	11.8005	36.4597	16	15	5
chr22	41938932	CENPM	NM_001110215	3' UTR	-	0.225	0.229508	0.269841	0.24145	GTTCC		32.8132	33.7763	41.9171	36.1688	8	8	14
chr17	59685650	CLTC	NM_004859	CDS	+	0.115854	0.113333	0.131274	0.120154	TTTTT		34.1474	32.8794	41.1474	36.0581	56	51	64
chr3	98881713	DCBLD2	NM_080927	CDS	-	0.0736842	0.0860215	0.0564516	0.0720524	CATAA		37.0689	42.0678	28.9488	36.0285	7	5	7
chr4	186600223	FAT1	NM_005245	CDS	-	0.138462	0.307692	0.268041	0.238065	GTTCT		12.4987	51.526	44.0084	36.011	9	15	25
chr19	42359164	MEGF8	NM_001410	CDS	+	0.192308	0.2	0.218182	0.203497	GCTCG		32.5336	34.8543	40.0809	35.8229	9	5	8
chr1	2589933	PRXL2B	NM_152371	3' UTR	+	0.205882	0.212121	0.134615	0.184206	GGTGG		40.8957	42.1923	24.2065	35.7648	7	5	7
chr17	40171991	CASC3	NM_007359	3' UTR	+	0.116883	0.172414	0.25	0.179766	TGTGG		18.0094	35.5062	53.5571	35.6909	9	8	15
chr11	60923252	TMEM109	NM_024092	3' UTR	+	0.123077	0.153846	0.130952	0.135958	TCTAG		31.3497	40.8522	33.9521	35.3847	7	7	10
chr11	405766	SIGIRR	NM_021805	3' UTR	-	0.174603	0.166667	0.169014	0.170095	TGTGG		36.1042	33.9072	34.5655	34.859	11	8	9
chr16	1350120	TSR3	NM_001001410	CDS	-	0.207692	0.138211	0.174497	0.173467	GGTGC		44.4742	24.612	35.4427	34.843	25	15	23
chr2	201085563	NDUFB3	NM_001257102	CDS	+	0.126126	0.137681	0.0526316	0.10548	TGTAG		44.3395	47.8523	12.2643	34.8187	13	16	6
chr3	112561618	ATG3	NM_022488	5' UTR	-	0.173077	0.156522	0.206107	0.178569	GGTGG		33.6681	29.7364	40.9427	34.7824	18	18	26
chr6	41935381	CCND3	NM_001136017	3' UTR	-	0.059633	0.0518868	0.0588235	0.0567811	TATAA		35.9123	32.5057	35.5687	34.6622	12	6	8
chr12	115991855	MED13L	NM_015335	CDS	-	0.16129	0.152174	0.22619	0.179885	AGTGG		30.1324	27.5629	45.927	34.5408	9	7	19
chr19	54173795	MBOAT7	NM_024298	3' UTR	-	0.134831	0.202532	0.214286	0.183883	CTTCT		11.5071	44.0509	47.8969	34.485	12	16	18
chrX	65518395	LAS1L	NM_031206	CDS	-	0.127907	0.1	0.123711	0.117206	ATTTA		38.1649	28.1534	36.7836	34.3673	11	6	11
chr19	2426910	TIMM13	NM_012458	3' UTR	-	0.078341	0.0526316	0.0723982	0.0677903	CATAA		39.027	26.9355	36.5118	34.1581	11	7	12
chr2	96274812	SNRNP200	NM_014014	3' UTR	-	0.0625	0.064	0.0738636	0.0667879	CATAA		31.9688	32.6878	37.146	33.9342	7	7	10
chr12	2859149	FOXM1	NM_021953	CDS	-	0.140496	0.191489	0.19802	0.176668	AGTGG		24.1214	37.9846	39.5613	33.8891	14	18	17
chr8	144097068	CYC1	NM_001916	CDS	+	0.142012	0.150289	0.140704	0.144335	GATGT		33.1786	35.3473	32.8297	33.7852	23	23	26
chr14	103912536	ATP5MJ	NM_001127393	3' UTR	-	0.0769231	0.0736196	0.108911	0.0864845	AATAA		29.9615	28.4333	42.5792	33.658	8	12	17
chr16	1325074	UBE2I	NM_003345	3' UTR	+	0.061674	0.0515464	0.0502283	0.0544829	TATAA		36.7664	32.3497	31.7403	33.6188	11	9	7
chrX	65740878	MSN	NM_002444	3' UTR	+	0.139785	0.158824	0.138298	0.145635	GTTTT	TTTTA	31.6378	37.7826	31.1244	33.5149	26	24	25
chr19	16102763	TPM4	NM_001145160	3' UTR	+	0.155235	0.166667	0.172742	0.164881	TGTGG		30.5947	33.9072	35.5961	33.366	81	71	95
chr2	43934827	LRPPRC	NM_133259	CDS	-	0.0520231	0.0555556	0.0533981	0.0536589	TATAA		32.568	34.1527	33.1917	33.3041	8	7	7
chr17	17185257	MPRIP	NM_015134	3' UTR	+	0.171779	0.160839	0.16092	0.164513	TGTGG		35.3317	32.2412	32.2645	33.2791	27	22	28
chr12	110343335	ATP2A2	NM_001681	CDS	+	0.144737	0.184751	0.148418	0.159302	GTTCA		28.389	41.6509	29.7616	33.2672	48	56	53
chr7	1499581	INTS1	NM_001080453	CDS	-	0.0853659	0.168675	0.22449	0.15951	ACTGT		10.0508	37.6058	51.2633	32.9733	6	12	19
chr6	32981122	BRD2	NM_001199455	3' UTR	+	0.166667	0.160714	0.110236	0.145872	GGTCC		39.2446	37.6519	21.9542	32.9502	10	8	5
chr2	224474247	CUL3	NM_003590	CDS	-	0.0636364	0.0720721	0.057377	0.0643618	CATAA		32.5146	36.3694	29.4239	32.7693	6	6	5
chr10	27110958	YME1L1	NM_014263	3' UTR	-	0.131868	0.173333	0.206186	0.170462	GGTGG		23.4849	33.7274	40.9592	32.7238	12	13	19
chr10	5765489	GDI2	NM_001115156	3' UTR	-	0.0583942	0.0580645	0.0751174	0.0638587	CATAA		29.9404	29.7736	37.6812	32.4651	7	8	13
chr2	8731113	KIDINS220	NM_020738	CDS	-	0.222222	0.185185	0.170732	0.192713	GCTCG		41.1957	30.323	25.6439	32.3875	5	5	5
chr15	39934210	EIF2AK4	NM_001013703	CDS	+	0.151515	0.209302	0.263158	0.207992	CGTGG		18.6106	33.3018	45.2138	32.3754	5	9	8
chr2	186680752	ITGAV	NM_001144999	3' UTR	+	0.169492	0.125	0.119048	0.137846	GGTCA		41.149	28.822	26.9505	32.3072	10	6	9
chr14	100369113	WARS1	NM_173701	CDS	-	0.179487	0.129032	0.118421	0.142313	GGTCC		42.5208	28.3044	24.8018	31.8757	12	7	8
chr22	29298859	EWSR1	NM_001163286	CDS	+	0.0588235	0.100559	0.0664207	0.0752676	CGTCC		23.5321	43.7425	27.9198	31.7315	14	14	15
chr19	48330485	EMP3	NM_001425	3' UTR	+	0.174528	0.180412	0.21374	0.18956	GCTCG		26.899	28.8072	38.8364	31.5142	10	18	23
chr1	147287663	CHD1L	NM_001348452	CDS	+	0.171429	0.103448	0.137931	0.137603	GTTTA		44.2636	17.3172	32.668	31.4163	11	6	12
chr7	75555510	HIP1	NM_001243198	CDS	-	0.139535	0.175	0.205128	0.173221	CTTCT		14.5863	33.3535	44.933	30.9576	5	5	5
chr4	41697584	LIMCH1	NM_001330792	3' UTR	+	0.116279	0.150943	0.134328	0.13385	GCTGC		25.455	36.088	31.2299	30.9243	5	6	9
chr11	2888529	SLC22A18AS	NM_001302862	CDS	-	0.1875	0.25	0.135593	0.191031	GCTCG		31.0481	48.4394	13.0576	30.8484	5	7	6
chr22	39522169	ATF4	NM_001675	CDS	+	0.0543478	0.0638298	0.0625	0.0602259	CATAA		27.8506	32.6068	31.9688	30.8088	5	5	7
chr3	149129860	HPS3	NM_032383	CDS	+	0.136364	0.184211	0.163934	0.161503	GGTGG		24.6623	36.2015	31.522	30.7952	10	14	17
chr6	34246101	HMGA1	NM_002131	3' UTR	+	0.0632411	0.0588235	0.0577558	0.0599401	CATAA		32.3255	30.1568	29.6169	30.6997	26	25	25
chr10	97432807	PGAM1	NM_001317079	3' UTR	+	0.108974	0.109155	0.108696	0.108942	TTTTT		30.5929	30.6901	30.4425	30.5752	34	27	33
chr16	69463546	CYB5B	NM_030579	3' UTR	+	0.0618557	0.0913978	0.12	0.0910845	TGTAG		17.5553	31.6938	42.3517	30.5336	11	16	27
chr1	156009328	SSR2	NM_003145	3' UTR	-	0.0615385	0.0588235	0.057971	0.0594443	CATAA		31.5018	30.1568	29.7262	30.4616	6	6	6
chr8	144103073	SHARPIN	NM_030974	CDS	-	0.207547	0.122807	0.145161	0.158505	GGTGC		44.4364	19.6745	26.7707	30.2939	11	6	9
chr20	2658273	NOP56	NM_006392	CDS	+	0.0529412	0.0573248	0.0666667	0.0589776	CATAA		27.1019	29.3972	33.9384	30.1458	8	9	12
chr5	179799600	MGAT4B	NM_014275	CDS	-	0.0988372	0.0809249	0.0837696	0.0878439	TGTAG		34.7088	27.1091	28.3964	30.0714	15	13	13
chr21	43757408	PDXK	NM_001331030	3' UTR	+	0.141304	0.157895	0.185841	0.16168	AGTGG		24.3653	29.1869	36.5878	30.0467	12	12	17
chr19	1986280	BTBD2	NM_017797	3' UTR	-	0.174603	0.132653	0.166667	0.157974	GGTGG		34.0205	23.6917	32.1697	29.9607	18	13	18
chr1	31906973	PTP4A2	NM_001369859	3' UTR	-	0.0752688	0.0505051	0.0514706	0.0590815	CATAA		37.7454	25.7768	26.3064	29.9428	6	5	7
chr12	56144160	ESYT1	NM_015292	3' UTR	+	0.122807	0.127273	0.140351	0.130144	TCTGT		27.4184	28.9482	33.2159	29.8608	5	7	7
chr15	89322807	POLG	NM_002693	CDS	-	0.181818	0.2	0.109091	0.163636	AGTGG		35.5737	40.0314	13.928	29.8444	11	9	5
chr1	12011566	MFN2	NM_014874	3' UTR	+	0.2	0.142857	0.141026	0.161294	AGTGG		40.0314	24.8314	24.2813	29.7147	15	7	11
chr10	128099034	MKI67	NM_002417	3' UTR	-	0.071066	0.0514286	0.0518135	0.0581027	CATAA		35.9271	26.2834	26.493	29.5679	11	8	8
chr2	240467960	GPC1	NM_002081	3' UTR	+	0.100962	0.145729	0.137168	0.127953	GGTCA		20.8804	34.9055	32.4711	29.419	20	27	28
chr5	10649713	ANKRD33B	NM_001164440	CDS	+	0.16	0.116667	0.188406	0.155024	GGTGG		30.5794	19.3713	37.134	29.0282	7	7	13
chr2	24077571	TP53I3	NM_004881	3' UTR	-	0.117886	0.187266	0.141343	0.148832	GATGG		21.1244	38.4649	27.4106	29	20	27	21
chr11	61866684	FADS2	NM_004265	3' UTR	+	0.0714286	0.0862944	0.0506608	0.0694613	CGTCC		30.612	37.7978	18.3575	28.9224	12	9	5
chr2	28415799	FOSL2	NM_005253	3' UTR	+	0.136364	0.0895522	0.106061	0.110659	GATAA		35.6605	22.7775	27.6324	28.6901	5	5	7
chr17	28347697	POLDIP2	NM_015584	3' UTR	-	0.15411	0.101449	0.126623	0.127394	GCTGC		36.9687	20.2681	28.8321	28.6896	41	26	33
chr1	93681781	BCAR3	NM_003567	5' UTR	-	0.122449	0.173913	0.0909091	0.12909	GCTGC		27.4918	42.1792	16.3084	28.6598	5	5	5
chr7	1487901	INTS1	NM_001080453	CDS	-	0.122449	0.153061	0.114754	0.130088	GCTGA		26.3954	34.9087	24.0486	28.4509	12	11	12
chr19	6368667	CLPP	NM_006012	CDS	+	0.0787879	0.0810811	0.0914634	0.0837775	TGTAG		26.1203	27.1806	31.7212	28.3407	12	12	13
chr5	175968201	THOC3	NM_032361	CDS	-	0.120879	0.142857	0.12381	0.129182	GGTCC		25.6316	32.5747	26.6062	28.2709	7	12	11
chr19	36104871	WDR62	NM_173636	CDS	+	0.120482	0.227848	0.113636	0.153989	GGTGG		20.4234	45.3588	18.5259	28.1027	9	18	10
chr12	56241925	ANKRD52	NM_173595	3' UTR	-	0.169492	0.115789	0.103093	0.129458	GGTCC		39.9842	23.9006	19.3571	27.7473	15	8	9
chr19	18169212	PIK3R2	NM_005027	CDS	+	0.130435	0.189189	0.12766	0.149095	GGTGC		22.1462	39.5366	21.2531	27.6453	6	7	6
chr12	48938164	ARF3	NM_001659	3' UTR	-	0.105263	0.144	0.0909091	0.113391	TCTAG		24.9619	37.9984	19.2381	27.3995	10	14	9
chr8	144291771	HSF1	NM_005526	CDS	+	0.177305	0.193548	0.184358	0.18507	CGTGG		25.4385	29.51	27.2271	27.3919	21	22	26
chr1	65432080	LEPROT	NM_001198681	3' UTR	+	0.1	0.136364	0.152542	0.129635	GTTTT	TTTTA	15.816	30.4487	35.8388	27.3678	5	6	8
chr9	136672634	EGFL7	NM_016215	3' UTR	+	0.18	0.126984	0.149254	0.152079	AGTGG		35.1099	19.913	26.7185	27.2472	9	8	9
chr5	177305904	PRELID1	NM_013237	CDS	+	0.163793	0.219828	0.198113	0.193911	ACTCT		17.2613	35.4411	28.9997	27.2341	33	44	55
chr10	70883996	PCBD1	NM_001289797	CDS	-	0.0515021	0.0544747	0.0535117	0.0531629	CATAA		26.3236	27.9176	27.407	27.2161	11	9	14
chr1	168065690	DCAF6	NM_001349774	CDS	+	0.12766	0.171429	0.2	0.166363	CTTCT		6.46805	31.7562	43.1721	27.1321	6	6	8
chr2	38875844	DHX57	NM_198963	5' UTR	-	0.244444	0.176471	0.214286	0.211734	CCTCT		36.5389	16.1269	28.1312	26.9323	10	6	5
chr6	110967667	GTF3C6	NM_138408	CDS	+	0.164557	0.103896	0.163265	0.143906	GTTCA		35.3901	10.4098	34.9615	26.9205	13	6	16
chr9	87703153	DAPK1	NM_001288731	CDS	+	0.0943396	0.179487	0.107143	0.12699	GCTGA		17.3571	41.3487	21.6359	26.7806	5	6	5
chr1	43606898	PTPRF	NM_001329139	CDS	+	0.177632	0.110294	0.145833	0.144586	TGTGG		36.9214	15.5839	27.7303	26.7452	23	14	18
chr13	23329820	SACS	NM_001278055	3' UTR	-	0.117647	0.244898	0.160714	0.17442	TCTCT		7.46636	48.1829	24.4937	26.7143	6	10	8
chr2	109564501	SEPTIN10	NM_178584	CDS	-	0.106061	0.113208	0.142857	0.120708	GCTGC		21.9271	24.4153	33.7748	26.7058	6	6	8
chr11	840059	POLR2L	NM_021128	3' UTR	-	0.115942	0.109375	0.134021	0.119779	GCTGC		25.3418	23.0933	31.136	26.5237	7	6	10
chr12	124372364	NCOR2	NM_001206654	CDS	-	0.128378	0.142857	0.1	0.123745	GGTCC		28.0944	32.5747	18.1985	26.2892	11	14	13
chr16	23687533	PLK1	NM_005030	CDS	+	0.13253	0.125604	0.120968	0.126367	GGTGA		28.1219	25.9638	24.4826	26.1894	33	25	28
chr19	50377812	NR1H2	NM_001256647	CDS	+	0.101266	0.0841121	0.201835	0.129071	GGTCC		18.6753	11.8961	47.7745	26.1153	8	6	20
chr6	158192253	GTF2H5	NM_207118	3' UTR	+	0.103774	0.116279	0.159091	0.126381	GTTTT	TTTTA	17.53	22.8602	37.8637	26.0846	11	9	14
chr8	27672043	SCARA3	NM_016240	3' UTR	+	0.130435	0.134615	0.160714	0.141921	GGTGG		23.1058	24.2065	30.7514	26.0212	6	7	9
chr5	149977633	SLC26A2	NM_000112	5' UTR	+	0.0952381	0.135593	0.135135	0.121989	GCTGA		17.6668	30.2039	30.0752	25.982	6	7	9
chr16	1998500	ZNF598	NM_178167	CDS	-	0.0947368	0.15534	0.120482	0.12352	GGTCC		16.1775	36.1724	25.4983	25.9494	9	14	10
chr1	156051168	UBQLN4	NM_020131	CDS	-	0.15625	0.132353	0.135417	0.14134	GGTGG		29.6701	23.6127	24.4157	25.8995	10	8	13
chr9	116154513	PAPPA	NM_002581	CDS	+	0.105263	0.152542	0.0993377	0.119048	GCTGC		21.6433	36.5345	19.4939	25.8906	9	16	14
chr2	135876301	MCM6	NM_005915	CDS	-	0.126316	0.147059	0.150538	0.141304	GGTGG		22.0064	27.3953	28.2642	25.8886	12	8	13
chr2	46941648	MCFD2	NM_001171511	CDS	+	0.0789474	0.16	0.122449	0.120465	GCTGC		11.5086	38.5709	27.4918	25.8571	6	10	10
chr17	7895384	CHD3	NM_001005271	CDS	+	0.16	0.138889	0.125	0.141296	GGTGG		30.5794	25.3162	21.6521	25.8492	10	8	9
chr17	73285645	CDC42EP4	NM_012121	CDS	-	0.163265	0.191489	0.0789474	0.144567	GGTGG		31.3625	37.812	8.19197	25.7888	8	9	6
chr17	22524496	MTRNR2L1	NM_001190452	3' UTR	+	0.159091	0.195122	0.142857	0.16569	TCTGA		24.0202	34.5429	18.677	25.7467	6	7	6
chr6	31782149	VARS1	NM_006295	CDS	-	0.147541	0.172414	0.104651	0.141535	GGTGG		27.5163	33.5145	15.9676	25.6661	9	10	9
chr18	3450268	TGIF1	NM_174886	5' UTR	+	0.109756	0.107692	0.133333	0.116927	GCTGC		23.226	22.5039	30.9257	25.5519	7	7	11
chr1	183134689	LAMC1	NM_002293	CDS	+	0.09375	0.114583	0.155039	0.121124	GCTGA		17.153	23.9955	35.4176	25.522	10	7	18
chr17	49050551	IGF2BP1	NM_006546	3' UTR	+	0.117647	0.194444	0.113043	0.141712	GGTGG		19.6429	38.4559	18.3595	25.4861	7	12	12
chr1	88983617	RBMXL1	NM_001162536	CDS	-	0.111111	0.0958904	0.0963855	0.101129	AATGG		29.091	23.4126	23.6058	25.3698	9	6	6
chr17	49043468	IGF2BP1	NM_006546	CDS	+	0.0679612	0.09375	0.0714286	0.0777132	TGTAG		20.8025	32.6676	22.5642	25.3447	6	6	5
chr8	130052559	ASAP1	NM_001362926	3' UTR	-	0.130435	0.146667	0.137615	0.138239	TGTGG		22.7397	27.9895	25.1149	25.2814	12	11	12
chr4	2930815	MFSD10	NM_001120	3' UTR	-	0.116883	0.120301	0.180723	0.139302	TGTGG		18.0094	19.2342	37.744	24.9959	17	16	28
chr10	74118241	VCL	NM_003373	3' UTR	+	0.0952381	0.144654	0.108108	0.116	GCTGC		17.9639	34.297	22.6501	24.9703	17	23	20
chr2	31138132	GALNT14	NM_001329095	5' UTR	-	0.193548	0.121622	0.108108	0.141093	GGTGC		40.7212	19.2855	14.7561	24.9209	11	6	8
chr1	26993774	TRNP1	NM_001013642	5' UTR	+	0.119481	0.163324	0.129808	0.137537	GGTGG		20.1485	31.3764	22.9394	24.8215	43	49	50
chr6	11185367	NEDD9	NM_001142393	CDS	-	0.11828	0.117647	0.13	0.121976	GGTGA		23.6099	23.403	27.341	24.7846	10	10	11
chr17	19648802	ALDH3A2	NM_000382	5' UTR	+	0.121795	0.136905	0.113514	0.124071	GGTCG		24.0869	28.4214	21.5993	24.7025	17	22	18
chr5	140697654	HARS2	NM_001363535	CDS	+	0.166667	0.136364	0.118644	0.140558	CTTAT		36.1666	23.3189	14.0448	24.5101	7	5	6
chr17	38510280	ARHGAP23	NM_001199417	CDS	+	0.18	0.172619	0.150259	0.167626	GCTCG		28.6749	26.2702	18.5346	24.4932	26	21	25
chr11	72109865	ANAPC15	NM_014042	3' UTR	-	0.116667	0.2	0.0972222	0.137963	GGTGG		19.3713	39.6513	13.7918	24.2714	7	11	7
chr7	1499102	INTS1	NM_001080453	CDS	-	0.107843	0.129032	0.109375	0.115417	GCTGA		21.8619	28.3333	22.3532	24.1828	8	10	12
chrX	153703029	BCAP31	NM_001139441	CDS	-	0.128415	0.108974	0.0940171	0.110469	GATGT		29.4673	23.8126	19.1558	24.1452	42	28	25
chr8	143599732	TIGD5	NM_032862	CDS	+	0.113208	0.133333	0.157895	0.134812	GGTGG		18.4056	23.8706	30.0703	24.1155	5	8	8
chr1	15786311	FBLIM1	NM_017556	3' UTR	+	0.16	0.152174	0.155556	0.15591	CTTCT		26.2509	22.0922	23.9312	24.0914	8	7	6
chr18	11851473	GNAL	NM_182978	5' UTR	+	0.207547	0.145833	0.12987	0.161084	CTTCT		45.7377	18.4582	8.06808	24.088	11	10	9
chr1	43597926	PTPRF	NM_130440	CDS	+	0.135	0.105528	0.0954545	0.111994	CGTGA		30.1307	22.4304	19.6227	24.0613	24	18	16
chr3	47590731	SMARCC1	NM_003074	CDS	-	0.170213	0.225	0.183333	0.192849	CCTCC		16.968	33.2816	21.2288	23.8261	6	6	7
chr15	58596279	ADAM10	NM_001110	3' UTR	-	0.147541	0.128205	0.137255	0.137667	CTTAT		28.4456	19.2393	23.7465	23.8105	9	5	6
chr16	67868595	NUTF2	NM_005796	CDS	+	0.118881	0.134921	0.109195	0.120999	CTTAA		22.8836	31.5582	16.81	23.7506	17	16	16
chr16	2046278	NTHL1	NM_001318193	CDS	-	0.112245	0.12987	0.114286	0.1188	GGTGA		21.6124	27.3007	22.2939	23.7357	10	10	12
chr17	78224666	BIRC5	NM_001012271	3' UTR	+	0.129278	0.15261	0.12459	0.135493	GCTGT		22.1711	28.0379	20.9367	23.7152	32	32	36
chr11	4127108	RRM1	NM_001318065	CDS	+	0.13	0.104651	0.11215	0.1156	GATGA		27.6129	20.7047	22.8115	23.7097	10	8	10
chr9	35609421	TESK1	NM_006285	CDS	+	0.140351	0.136364	0.128571	0.135095	GCTGT		25.0115	24.0007	21.9864	23.6662	7	9	8
chr3	49535096	DAG1	NM_004393	3' UTR	+	0.131579	0.103448	0.170213	0.13508	TGTGG		23.1241	12.9705	34.8989	23.6645	9	8	16
chr17	7588024	MPDU1	NM_004870	3' UTR	+	0.151639	0.121849	0.124542	0.132677	GGTGG		28.5373	20.7971	21.5284	23.6209	33	26	29
chr12	6928308	ATN1	NM_001940	5' UTR	+	0.125	0.11236	0.0956522	0.111004	GCTGC		28.3144	24.1252	18.12	23.5199	13	10	11
chr7	55207603	EGFR	NM_001346900	3' UTR	+	0.0601504	0.0555556	0.0728477	0.0628512	AGTCA		22.3136	20.1926	27.765	23.4237	8	5	10
chr15	68229636	CLN6	NM_017882	5' UTR	-	0.0969697	0.146853	0.0982659	0.11403	GCTGA		18.2597	33.2806	18.6999	23.4134	16	18	14
chr9	134159199	WDR5	NM_017588	3' UTR	+	0.108108	0.122222	0.108108	0.112813	GCTGA		21.9471	26.3275	21.9471	23.4073	7	11	6
chr17	62063115	MED13	NM_005121	CDS	-	0.130435	0.104167	0.162791	0.132464	GGTGG		23.1058	15.8274	31.2492	23.3941	5	5	6
chr13	110472962	COL4A2	NM_001846	CDS	+	0.120968	0.153846	0.139706	0.138173	AGTGG		17.9553	28.0417	23.8822	23.2931	14	15	19
chr10	102162356	NOLC1	NM_001284389	3' UTR	+	0.122449	0.121739	0.107784	0.117324	GGTGA		24.9591	24.7311	20.101	23.2637	17	13	18
chr2	96283266	SNRNP200	NM_014014	CDS	-	0.135484	0.143791	0.114286	0.131187	GGTGG		24.4333	26.5702	18.7078	23.2371	19	22	20
chr17	4674590	PELP1	NM_001278241	CDS	-	0.141593	0.103175	0.154472	0.13308	TGTGG		26.3943	12.864	30.367	23.2084	16	10	17
chr5	141529173	DIAPH1	NM_001314007	CDS	-	0.142857	0.133333	0.116667	0.130952	GGTGG		26.3329	23.8706	19.3713	23.1916	7	5	7
chr14	68790412	ZFP36L1	NM_004926	CDS	-	0.121387	0.155172	0.117073	0.131211	GGTGG		20.6711	29.4069	19.484	23.1873	19	20	21
chrX	119453437	SLC25A43	NM_145305	3' UTR	+	0.0847458	0.142857	0.1	0.109201	GGTCA		14.8889	34.1006	20.5404	23.1766	5	10	5
chr19	1206924	STK11	NM_000455	CDS	+	0.166667	0.105263	0.122449	0.13146	GGTGG		32.1697	16.1443	20.9606	23.0916	12	7	11
chr9	135504609	MRPS2	NM_016034	3' UTR	+	0.142857	0.117021	0.131387	0.130422	GGTGG		26.3329	19.4696	23.3578	23.0534	17	11	15
chr21	46648544	PRMT2	NM_001286677	CDS	+	0.0721649	0.135417	0.0687023	0.0920946	GATAA		17.2392	35.4253	16.0794	22.9147	7	10	8
chr16	2775471	ELOB	NM_007108	CDS	-	0.116364	0.141026	0.153846	0.137078	AGTGG		16.4204	24.2813	28.0417	22.9145	30	37	50
chr14	104719423	INF2	NM_022489	3' UTR	+	0.0705882	0.0952381	0.176471	0.114099	GCTGC		7.9428	17.9639	42.817	22.9079	5	8	11
chr11	12940300	TEAD1	NM_021961	3' UTR	+	0.0833333	0.0737705	0.0601504	0.0724181	TGTAG		28.2011	23.7221	16.6134	22.8455	10	9	6
chr15	63071753	TPM1	NM_001018007	3' UTR	+	0.0800478	0.0505051	0.0889309	0.0731613	TGTAG		26.7056	10.9728	30.6512	22.7765	55	37	86
chr2	85327343	TGOLN2	NM_006464	CDS	-	0.100917	0.125984	0.0993789	0.10876	GCTGC		20.074	28.6289	19.5091	22.7373	11	13	14
chr8	144513309	RECQL4	NM_004260	CDS	-	0.0958904	0.109375	0.120482	0.108582	GCTGC		18.2097	23.0933	26.8498	22.7176	7	5	9
chr17	29548045	TAOK1	NM_020791	3' UTR	+	0.104478	0.0779221	0.156627	0.113009	GCTGA		20.7686	11.4244	35.8229	22.6719	7	6	13
chrX	154442663	GDI1	NM_001493	CDS	+	0.140845	0.0625	0.138462	0.113936	GCTGA		31.6593	5.33567	31.0033	22.6661	18	7	17
chr2	99180965	MITD1	NM_138798	CDS	-	0.115385	0.119403	0.0967742	0.110521	GCTGA		24.2443	25.4772	18.193	22.6382	5	6	6
chr19	46777093	SLC1A5	NM_005628	CDS	-	0.0650888	0.0531915	0.0542453	0.0575085	CGTCC		27.1779	20.0169	20.6928	22.6292	16	14	19
chr7	107975808	LAMB1	NM_002291	CDS	-	0.0960452	0.0879121	0.0645161	0.0828245	CGTCA		27.8077	24.809	15.2545	22.6238	17	12	12
chr19	6372837	ALKBH7	NM_032306	CDS	+	0.102564	0.111111	0.109756	0.10781	GCTGC		20.6732	23.6956	23.226	22.5316	8	5	7
chr12	2795119	FKBP4	NM_002014	5' UTR	+	0.115	0.0575221	0.0976744	0.0900655	GATAA		30.1129	12.1953	25.2123	22.5069	18	11	19
chr3	38123040	DLEC1	NM_007335	3' UTR	-	0.12069	0.137255	0.0806452	0.112863	GGTCC		25.5681	30.8822	10.4371	22.2958	7	6	5
chr11	64854454	EHD1	NM_001282445	CDS	-	0.131579	0.10219	0.0898204	0.107863	GCTGC		30.3854	20.5374	15.8855	22.2694	14	11	13
chr19	42250389	ERF	NM_006494	CDS	-	0.125698	0.127726	0.133787	0.12907	TGTGG		21.1243	21.8207	23.8595	22.2682	41	38	58
chr17	75261937	MRPS7	NM_015971	CDS	+	0.133574	0.122867	0.0921053	0.116182	GGTCG		27.4877	24.403	14.7664	22.219	34	32	27
chr11	71448321	DHCR7	NM_001360	5' UTR	-	0.123077	0.13253	0.125	0.126869	GGTGG		21.1314	23.6594	21.6521	22.1476	8	9	9
chr5	180792765	MGAT1	NM_001364381	CDS	-	0.125	0.192661	0.17931	0.165657	CGTGG		11.0811	29.2918	25.9504	22.1078	11	19	24
chr1	156035734	UBQLN4	NM_020131	3' UTR	-	0.185714	0.0943396	0.116667	0.13224	TGTGG		39.0481	9.33612	17.9311	22.1051	11	5	6
chr7	127591048	ARF5	NM_001662	CDS	+	0.0972222	0.130137	0.0994764	0.108945	GCTGA		18.3457	28.6525	19.1083	22.0355	12	16	16
chr9	114587903	ATP6V1G1	NM_004888	CDS	+	0.108108	0.161905	0.0743802	0.114798	GGTGT		20.7515	38.0944	7.19655	22.0142	11	13	7
chr11	34101094	CAPRIN1	NM_005898	3' UTR	+	0.106667	0.145038	0.12766	0.126455	GGTGG		16.5483	26.8862	22.3667	21.9337	15	17	16
chr11	62616705	B3GAT3	NM_001288721	CDS	-	0.12963	0.105263	0.169231	0.134708	AGTGG		20.757	12.5816	32.2918	21.8768	7	6	10
chr20	63490637	EEF1A2	NM_001958	CDS	-	0.0661765	0.0503597	0.0612245	0.0592536	AGTCA		24.9725	17.6897	22.7975	21.8199	9	6	8
chrX	103675569	MORF4L2	NM_012286	3' UTR	-	0.102041	0.12069	0.11875	0.113827	GTTTT	TTTTA	16.7494	24.6224	23.8546	21.7421	25	27	37
chr2	131050727	FAM168B	NM_001321747	3' UTR	-	0.11465	0.110236	0.151899	0.125595	GGTGG		18.8096	17.567	28.6015	21.6594	17	14	19
chr17	17172763	MPRIP	NM_015134	CDS	+	0.110345	0.0930233	0.126316	0.109895	GGTCC		21.9928	15.5055	27.4272	21.6419	11	8	13
chr22	41675036	SNU13	NM_005008	CDS	-	0.141631	0.136187	0.138298	0.138705	GGTCT		22.4492	20.9342	21.5251	21.6362	30	30	36
chr5	31526210	DROSHA	NM_001100412	CDS	-	0.0769231	0.155556	0.111111	0.11453	GGTGA		8.74566	34.8576	21.2311	21.6114	5	6	6
chr5	173317666	STC2	NM_003714	3' UTR	-	0.186047	0.206897	0.102941	0.165295	CGTGG		27.6507	32.7324	4.38151	21.5882	7	12	7
chr1	22907996	EPHB2	NM_001309193	CDS	+	0.142857	0.2	0.12	0.154286	CTTCG		18.0501	40.4905	5.77102	21.4372	8	8	6
chr19	46861165	ARHGAP35	NM_004491	5' UTR	+	0.088	0.108108	0.118881	0.104996	GCTGC		15.1722	22.6501	26.3223	21.3815	7	9	16
chr20	17659062	RRBP1	NM_001365613	CDS	-	0.112782	0.129771	0.0789474	0.107167	GCTGA		23.4324	28.5469	11.8107	21.2633	12	14	7
chr17	32480856	PSMD11	NM_001270482	3' UTR	+	0.164751	0.151961	0.156997	0.157903	GCTCG		23.6279	19.1485	20.9402	21.2389	34	25	41
chr9	136475440	SEC16A	NM_001276418	CDS	-	0.109375	0.135593	0.134146	0.126372	TGTGG		15.2387	24.4549	23.9784	21.224	7	7	11
chr19	14478100	GIPC1	NM_202468	3' UTR	-	0.0886076	0.135135	0.0918367	0.105193	GCTGC		15.4111	31.4755	16.6667	21.1844	6	9	8
chr20	35940919	PHF20	NM_016436	CDS	+	0.140625	0.0909091	0.0847458	0.105427	GCTGC		33.1195	16.3084	13.878	21.1019	7	5	5
chr14	99512568	CCDC85C	NM_001144995	3' UTR	-	0.132075	0.105263	0.0814815	0.106273	GCTGA		29.2083	21.0255	12.7561	20.9967	11	9	10
chr16	88721873	PIEZO1	NM_001142864	CDS	-	0.133333	0.155963	0.0920245	0.127107	TGTGG		23.7091	30.8112	8.38232	20.9675	15	15	10
chrX	46853736	RP2	NM_006915	CDS	+	0.192982	0.137255	0.107143	0.145793	ATTGT		37.9601	19.0739	5.76874	20.9342	10	7	6
chr3	49531339	DAG1	NM_004393	CDS	+	0.107692	0.103896	0.114286	0.108625	GGTGT		20.5988	19.1887	22.9833	20.9236	5	6	7
chr5	132867668	UQCRQ	NM_014402	3' UTR	+	0.0769231	0.0502283	0.0515021	0.0595512	AATAA		29.9615	16.0149	16.7733	20.9166	9	6	8
chr16	30350924	CD2BP2	NM_006110	3' UTR	-	0.0909091	0.122807	0.15625	0.123322	GGTGG		11.8981	21.058	29.6701	20.8754	6	7	9
chr10	97366843	RRP12	NM_015179	CDS	-	0.114754	0.111111	0.0892857	0.10505	GCTGA		24.0486	22.9055	15.5867	20.8469	7	5	5
chr20	50510489	PTPN1	NM_001278618	5' UTR	+	0.132353	0.107692	0.151515	0.13052	AGTGG		21.6155	13.4389	27.3734	20.8093	9	6	9
chr17	998884	TIMM22	NM_013337	CDS	+	0.0958904	0.0875	0.133333	0.105575	GCTGA		17.8908	14.9496	29.5663	20.8022	7	6	10
chr16	289587	AXIN1	NM_181050	CDS	-	0.127273	0.137255	0.101124	0.121884	GGTGG		22.2632	24.8937	14.9414	20.6994	7	6	6
chr17	799707	NXN	NM_022463	3' UTR	-	0.126984	0.140625	0.0983607	0.12199	GGTGG		22.1858	25.7626	14.1289	20.6924	8	9	5
chr16	785793	RPUSD1	NM_001324086	3' UTR	-	0.150943	0.166667	0.0581395	0.12525	GGTGG		28.3649	32.1697	1.35	20.6282	7	9	5
chr19	1206331	STK11	NM_000455	5' UTR	+	0.101266	0.105263	0.113208	0.106579	GGTCC		18.6753	20.1576	23.0033	20.6121	8	9	9
chr17	80467411	NPTX1	NM_002522	3' UTR	-	0.176471	0.174312	0.151261	0.167348	GTTCT		23.0701	22.5037	16.2052	20.593	18	18	17
chr19	12943909	CALR	NM_004343	CDS	+	0.13486	0.0909091	0.146853	0.124207	GCTGT		23.6161	11.4583	26.6316	20.5687	91	64	131
chr7	5477976	FBXL18	NM_001367781	3' UTR	-	0.195652	0.137931	0.145161	0.159581	CGTGG		30.0251	14.8211	16.8554	20.5672	7	6	9
chr2	241348158	SEPTIN2	NM_001349309	CDS	+	0.0554273	0.060686	0.0583153	0.0581429	AATAA		19.0449	21.9422	20.656	20.5477	21	18	18
chr19	44813326	BCAM	NM_005581	CDS	+	0.0948276	0.203008	0.0886076	0.128814	GGTGC		10.1274	43.2462	7.89598	20.4232	8	24	12
chr17	50079077	ITGA3	NM_002204	CDS	+	0.109375	0.151961	0.102362	0.121233	GGTGG		17.3224	28.6168	15.3031	20.4141	22	25	17
chr5	176388547	NOP16	NM_016391	5' UTR	-	0.0925926	0.136842	0.075	0.101478	GGTCA		17.858	32.3762	11.0049	20.413	8	12	6
chr1	171787751	METTL13	NM_015935	CDS	+	0.188406	0.107143	0.0886076	0.128052	TGTGG		39.7392	14.3931	6.95134	20.3612	13	6	6
chr19	3544263	MFSD12	NM_174983	3' UTR	-	0.0857143	0.120879	0.157895	0.121496	GGTGG		10.3079	20.5322	30.0703	20.3035	6	9	10
chr21	33524818	GART	NM_000819	CDS	-	0.0933333	0.0722892	0.08	0.0818742	ATTTA		25.441	15.8766	19.5723	20.2966	6	6	7
chr12	49038116	KMT2D	NM_003482	CDS	-	0.0806452	0.0806452	0.157143	0.106144	GCTGA		12.4456	12.4456	35.954	20.2817	5	5	9
chr7	116250450	TES	NM_152829	CDS	+	0.108434	0.162162	0.117117	0.129238	AGTGG		13.6985	30.373	16.6738	20.2485	9	18	11
chr19	36142701	CAPNS1	NM_001302632	CDS	+	0.0891266	0.105263	0.123028	0.105806	GGTCC		13.9514	20.1576	26.3479	20.1523	43	47	71
chr7	74187623	EIF4H	NM_022170	CDS	+	0.101695	0.113821	0.102564	0.106027	AGTGC		18.1357	23.7286	18.5518	20.1387	9	9	10
chr11	60922749	TMEM109	NM_024092	3' UTR	+	0.136752	0.0797101	0.161074	0.125845	TGTGG		24.8341	3.08965	32.3092	20.0777	15	10	19
chr7	24706324	GSDME	NM_001127453	CDS	-	0.109375	0.106061	0.0921053	0.102514	GCTGA		22.3532	21.2852	16.5803	20.0729	5	7	7
chr12	52316520	KRT83	NM_002282	CDS	-	0.10661	0.107791	0.093003	0.102468	GCTGA		21.4634	21.845	16.8935	20.0673	178	184	177
chr19	35279516	USF2	NM_207291	3' UTR	+	0.0747664	0.150538	0.0666667	0.0973236	TCTAG		12.0767	39.9114	8.15212	20.0467	8	11	8
chr9	136672623	EGFL7	NM_016215	3' UTR	+	0.166667	0.0864198	0.109756	0.120948	GGTGG		32.1697	10.5256	17.4307	20.042	10	5	9
chr7	127887946	SND1	NM_014390	CDS	+	0.1	0.0777778	0.112782	0.0968532	GATCA		21.4002	12.6795	25.9587	20.0128	8	6	13
chr6	33573606	BAK1	NM_001188	3' UTR	-	0.135593	0.155172	0.0952381	0.128668	AGTGG		22.6235	28.419	8.93659	19.993	7	8	6
chr12	132721552	PGAM5	NM_001170543	3' UTR	+	0.0948276	0.109375	0.0839695	0.0960574	TGTCA		19.5878	24.3402	15.8154	19.9145	10	11	11
chr17	1003781	ABR	NM_021962	3' UTR	-	0.108333	0.142857	0.105691	0.118961	GGTGG		17.0255	26.3329	16.2677	19.8754	12	13	10
chr7	5622411	RNF216	NM_207116	3' UTR	-	0.130952	0.129032	0.0958904	0.118625	GGTGG		23.2429	22.7332	13.3958	19.7906	9	6	7
chrX	135051158	RTL8A	NM_001078172	3' UTR	-	0.0961538	0.106195	0.0982143	0.100188	GCTGC		18.3088	21.9747	19.0782	19.7872	9	11	11
chr5	140246019	PFDN1	NM_002622	CDS	-	0.0683761	0.119658	0.120968	0.103001	GCTGA		7.71884	25.5546	25.9506	19.7414	8	11	15
chr15	39591246	THBS1	NM_003246	CDS	+	0.142857	0.0909091	0.135593	0.12312	TGTGG		26.7955	7.91825	24.4549	19.7229	7	5	7
chr22	29328297	AP1B1	NM_145730	3' UTR	-	0.105769	0.116883	0.12766	0.116771	GCTAG		15.9772	19.8188	23.3363	19.7108	8	7	11
chr7	44385808	NUDCD3	NM_015332	3' UTR	-	0.1	0.156863	0.1	0.118954	GGTGG		14.6119	29.8195	14.6119	19.6811	5	6	5
chr16	4338275	GLIS2	NM_001318918	3' UTR	+	0.102941	0.0967742	0.1125	0.104072	GGTCC		19.3008	16.9674	22.7551	19.6744	6	6	7
chr19	47001234	ARHGAP35	NM_004491	3' UTR	+	0.097561	0.0898876	0.116071	0.101173	GCTGA		18.4609	15.8001	24.4568	19.5726	7	8	13
chr2	96278597	SNRNP200	NM_014014	CDS	-	0.122066	0.163551	0.15311	0.146242	TCTGA		11.1853	25.418	22.0995	19.5676	24	32	28
chr20	54214433	PFDN4	NM_002623	CDS	+	0.106061	0.0985915	0.0978261	0.100826	GCTGA		21.2852	18.81	18.5509	19.5487	6	7	6
chr1	12012122	MFN2	NM_014874	3' UTR	+	0.152174	0.0769231	0.0958904	0.108329	GGTGA		33.9083	8.74566	15.9175	19.5238	13	5	7
chr5	16703023	MYO10	NM_012334	CDS	-	0.177966	0.126984	0.155844	0.153598	GCTCG		28.0192	9.67894	20.5335	19.4105	16	13	19
chr11	69652315	CCND1	NM_053056	3' UTR	+	0.118852	0.107759	0.0881226	0.104911	GGTGT		24.5887	20.6231	13.019	19.4103	16	18	17
chr3	49013881	WDR6	NM_018031	CDS	+	0.147727	0.103896	0.113402	0.121675	TGTGG		28.318	13.1445	16.7387	19.4004	12	7	8
chr17	66807812	PRKCA	NM_002737	3' UTR	+	0.0714286	0.101449	0.132653	0.101844	GCTGA		8.92554	19.7685	29.373	19.3557	5	6	12
chr16	84617954	COTL1	NM_021149	5' UTR	-	0.152055	0.15491	0.150575	0.152513	GCTCG		19.1823	20.2024	18.6488	19.3445	91	88	95
chr12	46197741	SLC38A1	NM_001278387	CDS	-	0.0746269	0.0759494	0.0853659	0.0786474	GATAA		18.0519	18.4845	21.4858	19.3407	5	6	6
chr7	99419523	BUD31	NM_003910	3' UTR	+	0.12381	0.0927835	0.0977444	0.104779	AGTGC		28.015	13.7243	16.2133	19.3176	11	9	12
chr16	4688895	MGRN1	NM_001142289	CDS	+	0.149254	0.0722892	0.0869565	0.102833	GCTGA		33.9157	9.26198	14.7545	19.3107	8	6	5
chr14	64742168	PLEKHG3	NM_001308147	CDS	+	0.107143	0.112676	0.0818182	0.100546	GCTGA		21.6359	23.3991	12.8808	19.3053	8	7	8
chr20	35652350	RBM12	NM_001198840	3' UTR	-	0.0923077	0.0731707	0.0705882	0.0786889	GATAA		23.6139	17.5724	16.7136	19.3	6	5	5
chr2	65270551	ACTR2	NM_005722	3' UTR	+	0.0690423	0.0744417	0.0525253	0.0653364	TGTAG		21.358	24.0493	12.2004	19.2026	26	27	22
chr5	1344413	CLPTM1L	NM_030782	CDS	-	0.0899471	0.0909091	0.119266	0.100041	GCTGA		15.8211	16.1606	25.4356	19.1391	14	15	24
chr17	81246087	SLC38A10	NM_001037984	CDS	-	0.126582	0.111111	0.109756	0.115816	GGTGG		22.078	17.8148	17.4307	19.1078	9	8	8
chr16	30351657	CD2BP2	NM_006110	3' UTR	-	0.112903	0.109375	0.0746269	0.0989684	GCTGC		24.3114	23.0933	9.68842	19.031	7	6	5
chr1	1043431	AGRN	NM_001305275	CDS	+	0.0560748	0.10628	0.114286	0.0922136	GATCC		1.66691	26.1196	29.2476	19.0114	10	19	25
chr12	101407702	ARL1	NM_001177	5' UTR	-	0.116071	0.0752688	0.105263	0.0988678	GCTGC		25.3853	9.96192	21.6433	18.9968	12	6	10
chr17	75002099	CDR2L	NM_014603	CDS	+	0.0952381	0.129412	0.122222	0.115624	GGTGG		13.2012	22.8342	20.8989	18.9781	6	8	11
chr1	159920385	TAGLN2	NM_003564	CDS	-	0.110936	0.128311	0.119781	0.119676	TGTGG		15.8241	22.0204	19.0494	18.9646	128	143	163
chr7	76483021	DTX2	NM_001102596	CDS	+	0.102941	0.105263	0.0886076	0.0989373	GCTGA		20.2631	21.0255	15.3455	18.878	6	6	6
chr1	58782056	JUN	NM_002228	3' UTR	-	0.12782	0.0859375	0.0853659	0.0997076	GCTGA		27.981	14.3871	14.1801	18.8494	14	9	13
chr19	10140849	DNMT1	NM_001130823	CDS	-	0.1	0.0989011	0.09375	0.0975504	GCTGC		19.7378	19.3327	17.3995	18.8233	12	6	11
chr3	47916438	MAP4	NM_001134364	CDS	-	0.0631579	0.0875	0.0810811	0.0772463	GATAA		14.1805	22.1475	20.1369	18.8216	5	5	9
chr3	52706667	SPCS1	NM_014041	CDS	+	0.0714286	0.0903226	0.140541	0.100764	GCTGA		8.92554	15.9539	31.5759	18.8184	10	13	25
chr11	6477854	ARFIP2	NM_001370411	CDS	-	0.0875	0.117647	0.091954	0.0990337	GCTGA		14.9496	24.9415	16.5274	18.8062	7	8	7
chr10	101006718	LZTS2	NM_032429	CDS	+	0.0886076	0.126761	0.0823529	0.0992404	GCTGA		15.3455	27.6717	13.0782	18.6985	5	9	6
chr19	48966299	FTL	NM_000146	CDS	+	0.127302	0.125737	0.116637	0.123226	AGTGG		20.015	19.5116	16.5125	18.6797	363	366	403
chr11	64315746	ESRRA	NM_004451	CDS	+	0.125	0.0958904	0.0736842	0.0981915	GCTGC		28.3144	18.2097	9.28486	18.603	11	6	7
chr2	190982409	STAT1	NM_139266	CDS	-	0.0991736	0.0598291	0.143885	0.100963	GCTGA		19.0064	4.2253	32.4853	18.5723	10	5	15
chr3	47871044	MAP4	NM_001134364	CDS	-	0.142857	0.10101	0.126437	0.123435	AGTGG		24.8314	11.0566	19.7371	18.5417	11	9	11
chr20	44626531	ADA	NM_000022	CDS	-	0.0875	0.136364	0.0864198	0.103428	GGTGT		12.7646	30.4186	12.3212	18.5015	6	7	5
chr13	106567760	ARGLU1	NM_018011	CDS	-	0.1	0.0724638	0.0675676	0.0800104	AGTCG		24.4106	16.2355	14.6791	18.4417	8	5	5
chr16	2046269	NTHL1	NM_001318193	CDS	-	0.075	0.123288	0.0967742	0.098354	GCTGA		10.3111	26.6458	18.193	18.3833	6	8	9
chr21	43757122	PDXK	NM_001331030	3' UTR	+	0.122093	0.10625	0.111111	0.113151	GGTGG		20.8637	16.4286	17.8148	18.369	19	16	17
chr17	7246302	CTDNEP1	NM_015343	CDS	-	0.0844156	0.0551181	0.0884354	0.0759897	GATAA		21.189	11.3311	22.4354	18.3185	10	6	10
chr7	2250988	NUDT1	NM_002452	3' UTR	+	0.134921	0.104839	0.1	0.113253	GGTGG		24.2863	16.0218	14.6119	18.3067	12	10	13
chr2	44169190	PPM1B	NM_002706	5' UTR	+	0.158416	0.0860215	0.0723684	0.105602	GGTCG		34.1746	12.7107	7.89742	18.2609	14	8	11
chr5	1338932	CLPTM1L	NM_030782	CDS	-	0.0957179	0.0975	0.0972851	0.0968343	GCTGA		17.8316	18.4401	18.3671	18.213	30	37	35
chr11	57802017	CTNND1	NM_001206885	CDS	+	0.0731707	0.137931	0.130435	0.113846	GGTGG		6.34444	25.0688	23.1058	18.173	8	14	15
chr16	30892868	BCL7C	NM_004765	CDS	-	0.113821	0.101695	0.121622	0.112379	GGTGG		18.5777	15.1085	20.7351	18.1404	12	12	16
chr7	5529363	ACTB	NM_001101	CDS	-	0.114148	0.112235	0.125525	0.117302	TGTGG		17.0129	16.3072	21.0645	18.1282	190	198	247
chr18	21111070	ROCK1	NM_005406	5' UTR	-	0.111111	0.111111	0.0789474	0.10039	GGTCC		22.265	22.265	9.71105	18.0803	5	6	5
chr12	121352219	ANAPC5	NM_001330489	CDS	-	0.0766129	0.108108	0.106227	0.0969827	GCTGA		10.9279	21.9471	21.3393	18.0714	17	22	29
chr19	39385423	SAMD4B	NM_018028	3' UTR	+	0.106061	0.08	0.101266	0.0957755	GCTGC		21.9271	11.9449	20.2012	18.0244	6	6	8
chr10	97433373	PGAM1	NM_001317079	3' UTR	+	0.115385	0.0869565	0.105263	0.102535	AGTGT		21.0033	14.2281	18.646	17.9591	17	10	20
chr3	184331539	EIF4G1	NM_001291157	CDS	+	0.0907173	0.0821355	0.117117	0.0966566	GCTGA		16.0931	12.998	24.7789	17.9567	37	37	55
chr5	154409688	GALNT10	NM_198321	CDS	+	0.0857143	0.111111	0.12	0.105608	GTTTA		7.54813	21.1014	25.2053	17.9516	5	7	8
chr4	77048417	CCNI	NM_001348133	CDS	-	0.125	0.0804598	0.0833333	0.0962644	GCTGC		28.3144	12.1346	13.3084	17.9191	8	5	6
chr6	3010095	NQO2	NM_001290222	CDS	+	0.0860215	0.188889	0.0775194	0.117477	GCTGT		9.98708	36.3316	7.36497	17.8945	7	15	8
chr3	30691552	TGFBR2	NM_003242	CDS	+	0.136842	0.142857	0.166667	0.148789	GCTCG		13.5374	15.8128	24.2789	17.8764	11	10	15
chr7	101138975	SERPINE1	NM_000602	3' UTR	+	0.0582524	0.0669856	0.109434	0.078224	ATTTA		8.492	13.1918	31.7661	17.8166	12	13	25
chr5	172909723	ERGIC1	NM_001031711	CDS	+	0.0638298	0.0869565	0.0616967	0.0708277	CGTCA		14.9511	24.4466	13.999	17.7989	19	24	22
chr8	143816404	PUF60	NM_078480	5' UTR	-	0.0860927	0.0529801	0.0841584	0.0744104	GATAA		21.7119	10.5536	21.1085	17.7913	12	7	15
chr3	41240100	CTNNB1	NM_001330729	3' UTR	+	0.0994764	0.0914286	0.110092	0.100332	GGTGT		17.5117	14.3554	21.4758	17.781	17	13	17
chr19	42287064	CIC	NM_015125	CDS	+	0.1	0.0795455	0.108108	0.0958845	GCTGA		19.2842	12.035	21.9471	17.7554	9	5	6
chr19	6368607	CLPP	NM_006012	CDS	+	0.138462	0.196429	0.138889	0.157926	GTTCT		12.4987	28.1312	12.625	17.7517	8	9	10
chr19	14441345	PKN1	NM_213560	CDS	+	0.0909091	0.0620155	0.139706	0.0975435	GCTGC		16.3084	4.08833	32.8474	17.7481	11	5	16
chr16	85665	MPG	NM_002434	3' UTR	+	0.09375	0.150485	0.0916667	0.111967	GGTGG		12.7555	28.2512	12.1276	17.7114	16	28	21
chr2	74457718	INO80B	NM_031288	CDS	+	0.115789	0.0967742	0.0736842	0.095416	GCTGC		25.2905	18.5414	9.28486	17.7056	8	9	7
chr12	32755279	YARS2	NM_001040436	CDS	-	0.0958904	0.112676	0.0789474	0.0958379	GCTGA		17.8908	23.3991	11.8107	17.7002	6	8	6
chr11	118898035	BCL9L	NM_182557	3' UTR	-	0.117647	0.0933333	0.168675	0.126552	GGTCT		15.553	7.92904	29.5735	17.6852	6	7	14
chr17	21302211	MAP2K3	NM_002756	CDS	+	0.0649351	0.0864198	0.0695652	0.07364	GATAA		14.7949	21.8134	16.3703	17.6595	5	7	8
chr17	7857166	NAA38	NM_032356	CDS	-	0.104019	0.106771	0.0763636	0.0957178	GCTGA		20.6181	21.5156	10.8329	17.6555	43	37	39
chr9	35713018	TLN1	NM_006289	CDS	-	0.108787	0.144928	0.0809717	0.111562	GGTGG		17.1548	26.8582	8.83033	17.6144	23	29	19
chr17	42403713	CAVIN1	NM_012232	3' UTR	-	0.111948	0.113689	0.10495	0.110196	GGTGG		18.0513	18.5407	16.0541	17.5487	93	90	97
chr10	96521238	TM9SF3	NM_020123	3' UTR	-	0.0792079	0.0965251	0.125806	0.100513	GGTGT		9.29268	16.3698	26.964	17.5422	18	24	33
chr17	17161310	MPRIP	NM_015134	CDS	+	0.11413	0.0969388	0.119816	0.110295	GGTGG		18.6643	13.7077	20.2406	17.5376	21	17	25
chr3	41234276	CTNNB1	NM_001330729	CDS	+	0.107345	0.148387	0.0787879	0.111507	GGTGG		16.7427	27.7282	8.14147	17.5375	14	22	11
chr12	52171341	KRT80	NM_001081492	3' UTR	-	0.0955414	0.111111	0.125	0.110551	GCTAG		12.233	17.8519	22.4862	17.5237	14	12	20
chr2	73075636	RAB11FIP5	NM_015470	CDS	-	0.0721649	0.0918367	0.123596	0.0958657	GCTGA		9.21352	16.4863	26.7374	17.4791	7	8	9
chr17	81922984	MAFG	NM_032711	CDS	-	0.114754	0.0909091	0.08	0.0952211	GCTGA		24.0486	16.1606	12.205	17.4714	13	10	9
chr2	27201433	SLC5A6	NM_021095	CDS	-	0.134615	0.16	0.173913	0.156176	GTTCT		11.3538	18.6482	22.3986	17.4668	7	7	7
chr20	56395569	CSTF1	NM_001033522	CDS	+	0.111111	0.12766	0.12	0.11959	AGTGG		14.6288	20.1294	17.6354	17.4645	5	6	5
chr3	128071579	SEC61A1	NM_013336	3' UTR	+	0.103734	0.118721	0.107143	0.109866	GGTGG		15.7021	19.9396	16.6849	17.4422	24	21	18
chr11	62525385	AHNAK	NM_001620	CDS	-	0.0996785	0.116935	0.130319	0.115644	TGTGG		11.4887	18.0283	22.7008	17.4059	29	29	49
chr20	388121	TRIB3	NM_021158	CDS	+	0.0864198	0.15942	0.117647	0.121162	AGTGG		5.58013	29.6134	16.8515	17.3483	6	11	8
chr2	183023827	NCKAP1	NM_205842	CDS	-	0.138614	0.113924	0.0840336	0.112191	GCTGT		24.5728	18.0539	9.38124	17.336	10	8	9
chr2	224503790	CUL3	NM_003590	CDS	-	0.0859375	0.05	0.0833333	0.0730903	GATAA		21.6637	9.45536	20.8494	17.3228	10	5	8
chr11	67609556	NDUFV1	NM_007103	CDS	+	0.130653	0.0934066	0.105263	0.109774	GGTGG		23.1637	12.6523	16.1443	17.3201	23	14	17
chr6	127195971	RSPO3	NM_032784	CDS	+	0.0699301	0.0909091	0.0576923	0.0728438	GATAA		16.4929	23.1907	12.2561	17.3132	9	10	6
chrX	70420423	KIF4A	NM_012310	3' UTR	+	0.129032	0.116667	0.1	0.115233	TGTGG		22.2655	17.9311	11.6163	17.271	7	7	7
chr8	143792345	SCRIB	NM_182706	CDS	-	0.0857143	0.109677	0.0869565	0.0941161	GCTGA		14.3063	22.4498	14.7545	17.1702	11	15	15
chr11	62529978	AHNAK	NM_001620	CDS	-	0.0633803	0.101449	0.0536585	0.0728294	GATAA		14.2576	26.3131	10.8012	17.124	7	12	10
chr1	6185835	RPL22	NM_000983	3' UTR	-	0.13253	0.111111	0.0843373	0.109326	GGTGG		23.6594	17.8148	9.88152	17.1186	11	7	6
chr12	52305736	KRT86	NM_001320198	CDS	+	0.0862813	0.087795	0.107406	0.0938276	GCTGA		14.5112	15.0553	21.7211	17.0959	273	283	382
chr14	64541934	HSPA2	NM_021979	CDS	+	0.0934959	0.0909091	0.0960961	0.0935004	GCTGA		17.0649	16.1606	17.9613	17.0623	21	17	30
chr12	6391223	LTBR	NM_002342	3' UTR	+	0.123188	0.0588235	0.10303	0.0950141	GCTGC		27.7314	2.59874	20.8418	17.0573	16	8	17
chr7	45101905	TBRG4	NM_004749	CDS	-	0.101796	0.11465	0.0658683	0.0941048	GCTGC		20.3945	24.9057	5.84637	17.0489	15	18	10
chr5	16701779	MYO10	NM_012334	CDS	-	0.0769231	0.10559	0.0990566	0.0938566	GCTGA		11.0458	21.1321	18.967	17.0483	10	14	18
chr14	101988774	DYNC1H1	NM_001376	CDS	+	0.100719	0.0679612	0.11465	0.0944434	GCTGA		19.525	7.5532	24.0161	17.0315	13	6	17
chr5	150396565	TCOF1	NM_001195141	CDS	+	0.0784314	0.0679612	0.140244	0.0955455	GCTGC		11.2938	6.7836	33.0068	17.0281	8	7	21
chr7	158829321	ESYT2	NM_001367773	CDS	-	0.0625	0.103774	0.116505	0.0942595	GCTGC		4.31178	21.1097	25.5307	16.9841	6	11	10
chr5	133104388	HSPA4	NM_002154	CDS	+	0.103734	0.0829694	0.146965	0.111223	GCTGT		15.1993	9.05511	26.6592	16.9712	21	16	40
chr2	218405139	CTDSP1	NM_001206878	3' UTR	+	0.170455	0.127907	0.139535	0.145965	CGTGG		23.6697	11.9335	15.2758	16.9597	14	10	12
chr20	1372233	FKBP1A	NM_000801	CDS	-	0.125	0.111111	0.106383	0.114165	TGTGG		20.8828	15.8894	14.1028	16.9583	6	6	5
chr19	35720244	KMT2B	NM_014727	CDS	+	0.0909091	0.118644	0.115385	0.108313	GGTGG		11.8981	19.9183	19.0147	16.9437	5	7	6
chr14	64743555	PLEKHG3	NM_001308147	CDS	+	0.102273	0.102564	0.119048	0.107961	GGTGG		15.2771	15.362	20.0294	16.8895	7	7	9
chr2	237708596	LRRFIP1	NM_001137552	CDS	+	0.12605	0.0659341	0.0707965	0.0875936	GATCC		33.5474	7.25659	9.8515	16.8852	9	6	6
chr1	7777194	VAMP3	NM_004781	CDS	+	0.172932	0.129032	0.160714	0.154226	GTTCT		22.1396	9.66513	18.8449	16.8832	20	14	19
chr16	30352962	CD2BP2	NM_006110	3' UTR	-	0.0930233	0.111111	0.12	0.108045	GGTGG		12.5369	17.8148	20.2912	16.881	8	8	9
chr11	47467164	CELF1	NM_001025596	3' UTR	-	0.0851064	0.091954	0.150538	0.109199	GGTGG		10.1199	12.2144	28.2642	16.8662	8	7	14
chr20	24963480	APMAP	NM_020531	3' UTR	-	0.130435	0.0901288	0.103943	0.108169	GGTGG		23.1058	11.6611	15.7625	16.8431	33	21	27
chr16	31091198	VKORC1	NM_024006	CDS	-	0.12844	0.0754717	0.057377	0.0870964	CGTGA		28.4797	13.7598	8.08564	16.7751	11	6	5
chr11	64284233	BAD	NM_004322	CDS	-	0.136364	0.107527	0.0985915	0.114161	TGTGG		24.7073	14.5393	11.0557	16.7674	11	9	7
chr19	3381863	NFIC	NM_205843	CDS	+	0.0863309	0.0932203	0.0967742	0.0921085	GCTGC		14.5115	17.1974	18.5414	16.7501	11	9	8
chr19	55579023	ZNF579	NM_152600	CDS	-	0.134831	0.0555556	0.0957447	0.0953772	GCTGA		29.9897	2.4121	17.8408	16.7476	10	5	7
chr16	1977091	TBL3	NM_006453	CDS	+	0.0933333	0.117647	0.0681818	0.0930541	GCTGC		17.2406	25.9125	6.8817	16.6783	7	7	6
chr19	44865298	NECTIN2	NM_002856	CDS	+	0.157895	0.0964912	0.140625	0.13167	GCTAC		25.97	3.5521	20.3788	16.6336	13	9	14
chr11	61866859	FADS2	NM_004265	3' UTR	+	0.116667	0.117825	0.0868421	0.107111	GGTGG		19.3713	19.6921	10.6557	16.573	40	34	29
chr17	28717374	RAB34	NM_001256281	CDS	-	0.0728291	0.0651515	0.0828729	0.0736179	AGTCG		16.3504	13.8987	19.4376	16.5622	49	37	68
chr8	97644586	MTDH	NM_001363138	CDS	+	0.0901639	0.128319	0.0769231	0.0984685	GGTCG		14.1162	25.9898	9.53493	16.547	21	26	22
chr9	128633783	DYNC2I2	NM_052844	CDS	-	0.0929577	0.0730337	0.112	0.0926638	GCTGA		16.8778	9.55174	23.1864	16.5386	30	22	37
chr7	997418	C7orf50	NM_001350968	CDS	-	0.0967742	0.105882	0.0902256	0.0976274	GGTGA		16.2363	19.4471	13.8426	16.5087	8	8	11
chr3	196049477	TFRC	NM_003234	3' UTR	-	0.0687023	0.0746269	0.0666667	0.0699986	GATAA		16.0794	18.0519	15.3883	16.5066	8	10	11
chr12	52287648	KRT81	NM_002281	CDS	-	0.123457	0.104651	0.0544747	0.0941942	GCTGA		26.6962	20.8254	1.9462	16.4893	7	8	6
chr10	73249036	MRPS16	NM_016065	3' UTR	-	0.0891089	0.0882353	0.0982143	0.0918528	GCTGA		15.5239	15.2127	18.6824	16.473	8	6	11
chr11	46760719	CKAP5	NM_014756	CDS	-	0.118644	0.0983607	0.0617284	0.092911	GCTGC		26.2438	19.1325	3.95559	16.444	7	5	5
chr1	1336110	DVL1	NM_004421	3' UTR	-	0.120879	0.107527	0.0909091	0.106438	GGTGG		20.5322	16.7949	11.8981	16.4084	10	9	8
chr7	2380633	EIF3B	NM_001362792	3' UTR	+	0.0583554	0.0866667	0.0898058	0.078276	TGTCC		8.66716	19.7202	20.8357	16.4077	14	14	23
chr8	144393715	CPSF1	NM_013291	CDS	-	0.0967742	0.101124	0.0776699	0.0918559	GCTGA		18.193	19.66	11.329	16.394	6	6	8
chr5	65788340	NLN	NM_020726	CDS	+	0.0743243	0.122642	0.0805369	0.0925009	GCTGA		10.0511	26.453	12.4053	16.3031	11	12	9
chr12	56712894	NACA	NM_001320193	CDS	-	0.0992108	0.0865169	0.103704	0.0964771	GGTGT		17.4096	12.3611	19.1165	16.2958	70	61	83
chr11	65108322	VPS51	NM_013265	CDS	+	0.0839695	0.152672	0.0505618	0.0957343	GCTGA		13.6717	34.8079	0.234194	16.2379	10	17	7
chr17	17796007	RAI1	NM_030665	CDS	+	0.0697674	0.0864198	0.119565	0.0919175	GCTGC		7.58266	14.5469	26.5483	16.2259	5	6	11
chr11	61314368	DDB1	NM_001923	CDS	-	0.0807175	0.12381	0.113725	0.106084	GGTGG		8.75043	21.3301	18.5509	16.2105	17	26	27
chr14	92941655	ITPK1	NM_001363707	CDS	-	0.108434	0.09375	0.0714286	0.0912041	GCTGC		22.7643	17.3995	8.30962	16.1578	8	5	5
chr4	173334312	HMGB2	NM_002129	5' UTR	-	0.0774194	0.10559	0.102273	0.095094	GGTCC		9.05088	20.2773	19.0519	16.1267	10	17	17
chr3	14488163	SLC6A6	NM_003043	3' UTR	+	0.0940171	0.0629921	0.0638298	0.073613	ATTTA		25.7256	11.0874	11.5349	16.116	9	7	7
chr22	50503113	LMF2	NM_001363816	3' UTR	-	0.104478	0.0895522	0.144737	0.112922	TGTGG		13.3697	7.34975	27.3875	16.0357	6	6	11
chr22	37568793	CDC42EP1	NM_152243	CDS	+	0.0863309	0.133333	0.0592105	0.0929583	GCTGA		14.5292	29.5663	3.96567	16.0204	11	12	7
chr11	68891365	MRPL21	NM_181515	CDS	-	0.0559441	0.0697674	0.0802469	0.0686528	GATAA		11.6292	16.4383	19.8711	15.9795	8	9	11
chr1	42700829	YBX1	NM_004559	CDS	+	0.0687023	0.0849421	0.0527778	0.0688074	GATAA		16.0794	21.3536	10.4795	15.9709	13	16	16
chr12	132729951	ANKLE2	NM_015114	CDS	-	0.0551181	0.09	0.0616438	0.0689206	GATAA		11.3311	22.9141	13.6527	15.966	7	8	8
chr5	140704480	ZMAT2	NM_144723	CDS	+	0.106667	0.0985915	0.0833333	0.0961972	GGTGA		19.7174	16.8877	11.2423	15.9492	6	5	7
chr20	35275216	MMP24	NM_006690	3' UTR	+	0.0566038	0.0625	0.103226	0.0741099	ATTTA		7.56312	10.823	29.4174	15.9345	6	7	16
chr19	14478372	GIPC1	NM_202468	3' UTR	-	0.0861423	0.118467	0.109756	0.104788	GGTGG		10.4401	19.8694	17.4307	15.9134	20	32	30
chr17	18184236	ALKBH5	NM_017758	5' UTR	+	0.189655	0.107383	0.132911	0.143316	CGTGG		28.5495	5.76421	13.385	15.8996	22	13	19
chr7	98291364	BRI3	NM_015379	3' UTR	+	0.0810811	0.174497	0.0909091	0.115496	TGTGG		3.69784	36.0752	7.91825	15.8971	14	26	19
chr14	105488175	CRIP1	NM_001311	CDS	+	0.0890125	0.107483	0.0910138	0.0958364	GGTGA		13.3911	19.9977	14.1347	15.8412	58	69	71
chr6	159789582	TCP1	NM_030752	5' UTR	-	0.139665	0.127796	0.162371	0.143277	GCTCG		14.6125	10.0028	22.812	15.8091	36	31	57
chr19	14441289	PKN1	NM_213560	CDS	+	0.0812183	0.105263	0.0840708	0.0901841	GCTGA		12.6586	21.0255	13.7087	15.7976	13	14	14
chr2	61478901	XPO1	NM_003400	CDS	-	0.0645161	0.106383	0.101626	0.0908417	GCTGA		6.16248	21.3899	19.8273	15.7932	14	17	24
chr1	22784907	EPHB2	NM_001309193	CDS	+	0.0776699	0.117021	0.0775862	0.0907591	GCTGA		11.329	24.7495	11.2973	15.7919	7	9	9
chr2	101308359	RNF149	NM_173647	CDS	-	0.0895522	0.12	0.102564	0.104039	GGTGG		11.4856	20.2912	15.362	15.7129	5	9	7
chr16	88736230	PIEZO1	NM_001142864	CDS	-	0.0943396	0.0810811	0.0930233	0.0894813	GCTGC		17.6237	12.3901	17.1221	15.712	5	6	7
chr7	36452927	ANLN	NM_001284301	3' UTR	+	0.147727	0.0758294	0.0974729	0.10701	GCTGT		26.8468	6.83399	13.3941	15.6916	38	16	24
chr19	5587333	SAFB2	NM_014649	CDS	-	0.103448	0.116279	0.0918367	0.103855	GGTGG		15.6191	19.2636	12.179	15.6872	9	10	9
chr1	180502431	ACBD6	NM_032360	5' UTR	-	0.0952381	0.119318	0.129412	0.114656	AGTGG		8.93659	17.4091	20.6879	15.6779	13	21	19
chrX	16870119	RBBP7	NM_002893	5' UTR	-	0.0723514	0.121053	0.093617	0.0956737	GGTCG		7.89124	23.8673	15.2691	15.6759	26	43	40
chr17	7901314	CHD3	NM_001005271	CDS	+	0.0833333	0.097561	0.0872483	0.0893809	GCTGC		13.3084	18.8352	14.8755	15.673	7	12	11
chr17	2418763	METTL16	NM_024086	3' UTR	-	0.126984	0.0980392	0.0869565	0.103993	GGTGG		22.1858	14.0338	10.6909	15.6368	7	5	6
chr22	36349198	MYH9	NM_002473	CDS	-	0.0669643	0.0748663	0.0604651	0.0674319	GATAA		15.4898	18.1304	13.239	15.6197	15	13	12
chr12	6526537	NCAPD2	NM_014865	CDS	+	0.0840336	0.0660377	0.132231	0.0941009	TCTGT		12.3041	3.94161	30.6027	15.6161	8	6	15
chr15	98891521	IGF1R	NM_001291858	CDS	+	0.0853659	0.0909091	0.06875	0.081675	CGTGA		16.7131	18.3242	11.6945	15.5772	12	10	9
chr20	4187405	SMOX	NM_175839	CDS	+	0.105634	0.100775	0.142857	0.116422	CCTGA		10.5198	7.73552	28.4462	15.5672	13	13	18
chr3	197951161	RPL35A	NM_001316311	CDS	+	0.0691824	0.105882	0.144385	0.106483	GCTGT		4.71315	15.8095	26.0207	15.5144	10	14	25
chr17	44210369	UBTF	NM_001076684	CDS	-	0.0958904	0.0933333	0.0784314	0.0892184	GCTGA		17.8908	17.0084	11.6165	15.5052	7	7	7
chr19	38119603	SIPA1L3	NM_015073	CDS	+	0.0956522	0.104348	0.0687023	0.0895674	GCTGA		17.8091	20.7261	7.8488	15.4613	10	11	9
chr4	2963300	NOP14	NM_003703	CDS	-	0.0864198	0.0625	0.139535	0.0961515	GGTCG		12.8469	4.23454	29.1503	15.4106	6	5	12
chr12	6537729	GAPDH	NM_001289746	CDS	+	0.0901685	0.0858406	0.0903217	0.0887769	GCTGA		15.8994	14.352	15.9535	15.4017	567	540	568
chr19	38130667	SIPA1L3	NM_015073	CDS	+	0.0934579	0.107527	0.106796	0.102594	GGTGG		12.6677	16.7949	16.5855	15.3494	7	9	8
chr19	55262614	HSPBP1	NM_001130106	CDS	-	0.118812	0.114943	0.0864198	0.106725	GATCG		18.8482	17.7644	9.42502	15.3459	21	18	16
chr16	90005987	DBNDD1	NM_024043	3' UTR	-	0.128	0.0839695	0.06	0.0906565	GCTGA		28.0336	13.6717	4.29688	15.334	15	10	6
chr16	57761476	KIFC3	NM_001318710	CDS	-	0.134146	0.126582	0.0824373	0.114389	AGTGG		22.1752	19.7839	4.01559	15.3249	26	26	21
chr11	86808218	PRSS23	NM_001293180	CDS	+	0.117302	0.108209	0.113861	0.113124	AGTGG		16.7359	13.6199	15.5723	15.3094	38	27	43
chr11	65613507	MAP3K11	NM_002419	CDS	-	0.127907	0.0697674	0.1125	0.103391	GGTGG		22.4329	5.23768	18.2067	15.2924	10	6	6
chr3	23917997	RPL15	NM_002948	CDS	+	0.0598911	0.0814815	0.0580153	0.0664626	GATAA		13.0367	20.2642	12.3713	15.224	25	37	31
chr1	154234644	UBAP2L	NM_014847	CDS	+	0.0681818	0.0731707	0.176471	0.105941	GGTGG		4.71732	6.34444	34.4495	15.1704	5	6	15
chr20	38130110	TGM2	NM_001323316	3' UTR	-	0.107784	0.117647	0.0809524	0.102128	GGTGG		16.8686	19.6429	8.82428	15.1119	16	21	15
chr16	717095	METRN	NM_024042	CDS	+	0.0833333	0.0766284	0.0965732	0.0855116	GGTCA		14.3399	11.6697	19.3135	15.1077	22	18	28
chr4	70825360	GRSF1	NM_002092	CDS	-	0.083045	0.084	0.0968858	0.0879769	GCTGA		13.3329	13.6828	18.2311	15.0823	21	17	24
chr18	8786024	MTCL1	NM_015210	CDS	+	0.108911	0.07	0.0865385	0.0884831	GCTGC		22.9313	7.68489	14.594	15.0701	8	6	9
chr1	181089843	IER5	NM_016545	CDS	+	0.0721649	0.0894309	0.103175	0.0882568	GCTGA		9.21352	15.6383	20.3402	15.064	7	9	9
chr7	5528615	ACTB	NM_001101	CDS	-	0.0894588	0.0988118	0.0923351	0.0935352	GGTGA		13.5575	16.9663	14.6217	15.0485	406	441	477
chr6	11191011	NEDD9	NM_001142393	CDS	-	0.0756303	0.12069	0.0709677	0.0890959	GCTGC		10.1154	26.9179	8.1087	15.0473	9	13	11
chr9	35704009	TLN1	NM_006289	CDS	-	0.110497	0.0898204	0.0656566	0.0886581	GCTGA		22.7108	15.7763	6.62591	15.0377	19	14	13
chr15	90984058	PRC1	NM_003981	CDS	-	0.0633803	0.105263	0.0972973	0.0886469	GCTGA		5.69786	21.0255	18.3712	15.0315	6	14	14
chr19	13778330	C19orf53	NM_014047	3' UTR	+	0.114286	0.112821	0.109705	0.11227	AGTGG		15.7168	15.2167	14.1416	15.025	16	20	24
chr17	41523884	KRT19	NM_002276	CDS	-	0.0843373	0.135417	0.0521739	0.0906426	GCTGA		13.806	30.1543	0.944403	14.9682	7	12	5
chr20	62325413	LAMA5	NM_005560	CDS	-	0.106509	0.0892857	0.108225	0.10134	GGTGG		16.503	11.4043	16.9946	14.9673	16	13	23
chr19	3978032	EEF2	NM_001961	CDS	-	0.0566312	0.0668693	0.0728395	0.0654467	GATAA		11.8763	15.4574	17.4629	14.9322	99	110	158
chr3	153163098	RAP2B	NM_002886	CDS	+	0.114583	0.0833333	0.0674157	0.0884441	GCTGA		23.9955	13.4388	7.33484	14.923	9	6	6
chr2	73252776	CCT7	NM_006429	CDS	+	0.0591398	0.0576631	0.054567	0.0571233	TGTAG		16.0477	15.2108	13.4155	14.8913	76	69	76
chr19	10140311	DNMT1	NM_001130823	CDS	-	0.107438	0.142857	0.080292	0.110196	TGTGG		14.5055	26.7955	3.34836	14.8831	13	10	10
chr11	66059951	SF3B2	NM_006842	CDS	+	0.0761421	0.110429	0.0772947	0.0879554	GCTGC		10.3323	23.4598	10.818	14.87	15	16	15
chr9	36191002	CLTA	NM_001833	5' UTR	+	0.0955414	0.110629	0.0961887	0.100786	GGTGG		13.2917	17.6784	13.4847	14.8182	41	46	47
chr2	240466388	GPC1	NM_002081	3' UTR	+	0.0898345	0.0959233	0.116327	0.100695	GGTGG		11.5716	13.4056	19.2768	14.7513	30	34	56
chr17	75321753	GRB2	NM_203506	CDS	-	0.127907	0.103448	0.107843	0.113066	GTTCA		21.6381	10.1795	12.4035	14.7404	11	8	11
chr17	18246016	FLII	NM_001256265	CDS	-	0.0789474	0.125683	0.0984252	0.101019	GGTGG		8.19197	21.8362	14.148	14.7254	12	21	22
chr20	62334282	LAMA5	NM_005560	CDS	-	0.0873362	0.0956522	0.0780142	0.0870009	GCTGC		14.9103	18.12	11.1195	14.7166	17	17	20
chr12	56421432	TIMELESS	NM_001330295	CDS	-	0.0758621	0.057554	0.0609756	0.0647972	GATAA		18.456	12.2067	13.4185	14.6937	10	8	9
chr3	134370985	AMOTL2	NM_001278685	CDS	-	0.0632411	0.0883721	0.111969	0.0878608	GCTGA		5.64072	15.2615	23.1766	14.693	11	15	23
chr20	326481	SOX12	NM_006943	CDS	+	0.0939394	0.0973154	0.114796	0.102017	GCTGT		12.3576	13.3482	18.2935	14.6664	28	26	39
chr19	10111120	PPAN	NM_020230	CDS	+	0.09	0.113636	0.0973451	0.100327	GGTGG		11.6219	18.5259	13.8283	14.6587	9	8	10
chr19	53875781	MYADM	NM_001020820	3' UTR	+	0.0967742	0.126126	0.0794702	0.10079	GGTGG		13.6588	21.9555	8.35729	14.6572	12	13	12
chr8	23022891	TNFRSF10B	NM_003842	CDS	-	0.0738636	0.0661765	0.0540541	0.0646981	GATAA		17.801	15.2208	10.9452	14.6557	11	8	8
chr2	9584978	YWHAQ	NM_006826	3' UTR	-	0.143541	0.144886	0.148837	0.145755	GTTCT		13.9884	14.3789	15.5154	14.6276	56	50	63
chr17	62692358	MRC2	NM_006039	CDS	+	0.102041	0.137255	0.0857143	0.108337	GGTGC		12.6639	24.3116	6.84376	14.6064	5	7	6
chr17	63819926	FTSJ3	NM_017647	CDS	-	0.114286	0.0930233	0.116505	0.107938	TGTGG		17.0635	8.79532	17.8724	14.5771	7	8	12
chr16	30526392	ZNF768	NM_024671	CDS	-	0.0909091	0.217949	0.113924	0.140927	CGTGG		0.545758	35.3205	7.76922	14.5452	7	15	7
chr11	64270107	BAD	NM_004322	3' UTR	-	0.0761905	0.116883	0.0545455	0.0825397	GATCC		12.6149	30.2262	0.757776	14.533	5	9	6
chr15	88626562	AEN	NM_022767	CDS	+	0.109589	0.0866142	0.103448	0.0998838	GGTGG		17.3832	10.5855	15.6191	14.5293	14	11	16
chr17	7626507	SAT2	NM_001320845	CDS	-	0.0769231	0.0697674	0.115385	0.0873584	GCTGA		11.0458	8.27147	24.2443	14.5205	6	6	10
chr17	75265773	MRPS7	NM_015971	CDS	+	0.080292	0.0522388	0.0607735	0.0644348	GATAA		19.8855	10.282	13.3475	14.505	6	5	10
chr3	48570640	COL7A1	NM_000094	CDS	-	0.106557	0.0923077	0.135338	0.111401	AGTGG		13.0396	7.8373	22.5448	14.4739	13	9	17
chr14	99603916	CCDC85C	NM_001144995	CDS	-	0.0642857	0.0827068	0.115016	0.0873362	GCTGA		6.06847	13.2086	24.13	14.469	15	19	30
chr1	23311000	HNRNPR	NM_001102398	CDS	-	0.0875	0.107143	0.104218	0.0996204	GGTGG		10.8579	16.6849	15.8423	14.4617	24	32	38
chr9	128121182	PTGES2	NM_025072	CDS	-	0.109589	0.101266	0.0879121	0.099589	GGTGG		17.3832	14.983	10.9843	14.4502	6	8	7
chr16	4508017	HMOX2	NM_001127206	CDS	+	0.121951	0.111111	0.0679612	0.100341	GGTGG		20.825	17.8148	4.64466	14.4282	10	7	6
chr9	128585790	SPTAN1	NM_001130438	CDS	+	0.0985915	0.101449	0.0609137	0.0869848	GCTGA		18.81	19.7685	4.6783	14.4189	11	12	10
chr17	45119005	PLCD3	NM_133373	CDS	-	0.0542636	0.052	0.175926	0.0940632	GCTGA		1.85484	0.868116	40.5242	14.4157	11	12	19
chr7	135929493	LUZP6	NM_001128619	5' UTR	-	0.0598802	0.0740741	0.131356	0.0884367	GCTGA		4.24674	9.95459	29.0026	14.4013	7	8	9
chr17	16382231	UBB	NM_001281718	CDS	+	0.0535714	0.0775047	0.0608309	0.063969	GATAA		10.7695	18.9897	13.3676	14.3756	51	74	79
chr20	44885840	YWHAB	NM_139323	5' UTR	+	0.12749	0.143763	0.145798	0.139017	GCTCG		9.881	16.1505	16.9042	14.3119	46	54	71
chr17	78992426	CANT1	NM_001159773	3' UTR	-	0.115702	0.131313	0.0860215	0.111012	AGTGG		16.1972	21.289	5.42507	14.3038	12	13	7
chr2	215372179	FN1	NM_001365518	CDS	-	0.100346	0.0990991	0.0909091	0.0967847	GTTTT	TTTTA	15.9753	15.399	11.4623	14.2788	28	20	25
chr18	8824888	MTCL1	NM_015210	CDS	+	0.116883	0.0958904	0.0843373	0.099037	GGTGG		19.4313	13.3958	9.88152	14.2362	8	7	6
chr9	131487241	PRRC2B	NM_013318	CDS	+	0.136364	0.0853659	0.0777778	0.0998358	GGTGG		24.6623	10.2002	7.82101	14.2279	11	7	7
chr21	43982994	AGPAT3	NM_020132	3' UTR	+	0.084507	0.0810811	0.0909091	0.0854991	GCTGA		13.8678	12.6076	16.1606	14.212	6	5	7
chr19	5691572	RPL36	NM_033643	CDS	+	0.0948276	0.074239	0.0878553	0.0856406	GCTGA		17.5255	10.0183	15.0769	14.2069	94	92	119
chr7	94664431	PEG10	NM_001184962	CDS	+	0.114458	0.0748663	0.07	0.0864414	GCTGA		23.9564	10.2598	8.36341	14.1932	13	12	11
chr19	42242265	GSK3A	NM_019884	CDS	-	0.0734266	0.135135	0.0902778	0.0996132	GGTGG		6.42708	24.3423	11.7064	14.1586	16	35	24
chr19	39377639	SAMD4B	NM_001303614	CDS	+	0.0864198	0.104478	0.0674157	0.0861044	GCTGC		14.5469	21.3624	6.54054	14.1499	7	6	5
chr9	37436778	GRHPR	NM_012203	CDS	+	0.0898876	0.10596	0.104046	0.0999647	GCTGT		11.153	15.8315	15.2882	14.0909	14	13	16
chr2	241633347	THAP4	NM_015963	CDS	-	0.0989583	0.107843	0.122449	0.10975	AGTGG		10.3098	13.4918	18.4423	14.0813	19	21	21
chr11	67991482	UNC93B1	NM_030930	3' UTR	-	0.0625	0.091954	0.118812	0.0910886	GGTCG		4.23454	14.7159	23.2003	14.0503	5	8	12
chr2	240462263	GPC1	NM_002081	CDS	+	0.1	0.106952	0.0920502	0.0996674	GCTGT		14.1275	16.1116	11.7981	14.0124	20	18	19
chr10	97432382	PGAM1	NM_001317079	CDS	+	0.0939597	0.0984848	0.0641711	0.0855386	GCTGA		17.2257	18.774	6.02167	14.0071	11	13	11
chr14	105142656	JAG2	NM_002226	3' UTR	-	0.104478	0.106383	0.0833333	0.0980646	GGTGG		15.9174	16.4668	9.56926	13.9845	6	5	5
chr9	136941341	FBXW5	NM_018998	CDS	-	0.0723684	0.1	0.100629	0.0909991	GGTGA		6.9239	17.3889	17.6116	13.9748	11	14	15
chr19	5711892	LONP1	NM_004793	CDS	-	0.0820513	0.0793651	0.0932642	0.0848935	GCTGA		12.9669	11.9674	16.9844	13.9729	14	12	14
chr17	7503192	POLR2A	NM_000937	CDS	+	0.110577	0.0848214	0.0617761	0.0857248	GCTGA		22.7361	13.9823	5.03642	13.9183	18	11	10
chr16	30445119	SEPHS2	NM_012248	CDS	-	0.0833333	0.0754717	0.0956522	0.0848191	GCTGA		13.4388	10.4921	17.8091	13.9133	9	7	11
chr1	88983788	RBMXL1	NM_001162536	CDS	-	0.0612245	0.0833333	0.156522	0.10036	GGTGG		2.39781	9.56926	29.7364	13.9012	6	7	17
chr19	1881594	ABHD17A	NM_001130111	5' UTR	-	0.0744681	0.0989011	0.121212	0.0981938	GGTGG		6.76274	14.2884	20.6232	13.8915	7	9	11
chr8	143916826	PLEC	NM_201380	CDS	-	0.0794393	0.0710784	0.0853175	0.0786117	TGTCA		14.1803	11.0621	16.2949	13.8458	28	28	38
chr3	8548795	LMCD1	NM_001278234	CDS	+	0.116071	0.104651	0.0731707	0.0979644	GGTGG		19.2059	15.9676	6.34444	13.8393	13	8	7
chr11	35619280	FJX1	NM_014344	CDS	+	0.0725806	0.103774	0.117647	0.0980004	GGTGG		6.15352	15.7134	19.6429	13.8366	9	10	15
chr19	6420430	KHSRP	NM_001366299	CDS	-	0.0849673	0.0967742	0.110497	0.0974129	GGTGG		10.0769	13.6588	17.641	13.7922	13	12	19
chrX	154353117	FLNA	NM_001456	CDS	-	0.100735	0.100478	0.0903454	0.0971861	GGTGG		14.8275	14.7524	11.727	13.7689	89	77	91
chr15	78285309	WDR61	NM_025234	CDS	-	0.0769231	0.06875	0.087963	0.0778787	GATGT		13.4721	10.6064	17.1889	13.7558	10	8	18
chr17	77499440	SEPTIN9	NM_001293698	3' UTR	+	0.0555556	0.0738007	0.0567568	0.0620377	GATAA		11.4892	17.7803	11.9213	13.7303	8	18	16
chr2	200822622	BZW1	NM_001321693	3' UTR	+	0.0689655	0.0588235	0.057971	0.06192	GATAA		16.1683	12.6588	12.3555	13.7275	6	6	6
chr2	86151454	IMMT	NM_001100170	CDS	-	0.0736196	0.0838323	0.0954774	0.0843098	GCTGA		9.77891	13.6215	17.7491	13.7165	11	14	19
chr5	178210593	HNRNPAB	NM_004499	CDS	+	0.108434	0.0953846	0.0871795	0.0969993	GGTGG		17.0542	13.2449	10.7594	13.6862	34	24	32
chr4	55396265	TMEM165	NM_018475	CDS	+	0.178571	0.075	0.0792079	0.110926	TGTGG		37.1727	0.962013	2.86561	13.6668	12	6	7
chr14	90405225	CALM1	NM_001363669	3' UTR	+	0.0666667	0.0594406	0.0590062	0.0617045	GATAA		15.3883	12.8774	12.7236	13.6631	19	10	15
chr19	16208089	AP1M1	NM_001130524	CDS	+	0.0752688	0.0769231	0.101695	0.0846289	GCTGC		9.96192	10.6618	20.3576	13.6604	6	7	12
chr5	179833168	SQSTM1	NM_001142299	CDS	+	0.0997921	0.100293	0.089857	0.0966473	GGTGG		14.5508	14.6979	11.5784	13.609	128	119	122
chr17	81512105	ACTG1	NM_001614	CDS	-	0.128295	0.139017	0.133799	0.133704	CGTGG		12.0467	15.1293	13.6403	13.6054	660	712	857
chr6	136361069	MAP7	NM_001198619	CDS	-	0.106557	0.0707965	0.0769231	0.084759	GCTGC		22.1033	8.03387	10.6618	13.5996	10	6	10
chr17	50695765	ANKRD40	NM_052855	3' UTR	-	0.107143	0.0952381	0.0530973	0.0851594	GCTGA		21.6359	17.6668	1.34813	13.5503	8	6	6
chr6	31649292	BAG6	NM_080702	CDS	-	0.0681818	0.131868	0.0925926	0.0975475	GGTGG		4.71732	23.4849	12.4072	13.5365	6	9	8
chr7	1540545	MAFK	NM_002360	3' UTR	+	0.107692	0.0885609	0.129338	0.10853	AGTGG		13.4389	6.40855	20.6643	13.5039	28	23	38
chr3	58078763	FLNB	NM_001164317	CDS	+	0.0631313	0.0609756	0.059501	0.0612026	GATAA		14.1712	13.4185	12.8988	13.4962	23	22	27
chr10	97714912	MARVELD1	NM_031484	3' UTR	+	0.112069	0.0666667	0.0743243	0.0843533	GCTGA		23.2081	7.03385	10.0511	13.431	11	8	8
chr19	4054253	ZBTB7A	NM_001317990	CDS	-	0.118812	0.0943396	0.0761905	0.0964473	GGTGG		19.9645	12.9323	7.31505	13.404	11	10	7
chr15	68820720	ANP32A	NM_006305	CDS	-	0.0729167	0.108247	0.07173	0.084298	GCTGC		8.95453	22.6989	8.44071	13.3647	12	19	14
chr1	19093426	UBR4	NM_020765	CDS	-	0.0888889	0.0952381	0.0675676	0.0838982	GCTGC		15.5215	17.9639	6.60828	13.3645	8	5	5
chr8	144264006	BOP1	NM_015201	CDS	-	0.102473	0.10596	0.107639	0.105358	CCTGT		12.4792	13.5472	14.0577	13.3614	25	25	25
chr2	84971203	KCMF1	NM_020122	5' UTR	+	0.0847458	0.0695652	0.0972222	0.0838444	GCTGC		13.878	7.49365	18.7089	13.3602	8	8	13
chr20	3471142	ATRN	NM_139321	CDS	+	0.0703125	0.0849057	0.0949367	0.083385	GCTGA		8.48677	14.0129	17.5631	13.3543	9	9	8
chr17	8269259	PFAS	NM_012393	CDS	+	0.0901639	0.059322	0.103704	0.0843966	GCTGC		16.0192	2.83339	21.0846	13.3124	9	7	14
chr1	156266127	SMG5	NM_001323614	CDS	-	0.0740741	0.0945946	0.12	0.0962229	GGTGG		6.63591	13.0087	20.2912	13.312	5	7	10
chr17	1651707	PRPF8	NM_006445	CDS	-	0.0864198	0.117647	0.119565	0.107877	AGTGG		5.58013	16.8515	17.4912	13.3076	12	16	22
chr12	908657	WNK1	NM_014823	CDS	+	0.131868	0.0921053	0.1	0.107991	AGTGG		21.4635	7.76078	10.6899	13.3047	11	6	10
chr16	53929	SNRNP25	NM_024571	5' UTR	+	0.0813008	0.0928571	0.113475	0.0958777	GGTGG		8.9337	12.4869	18.4807	13.3004	9	12	14
chr12	53097897	IGFBP6	NM_002178	CDS	+	0.0807018	0.0604839	0.111111	0.0840989	GCTGA		12.4666	4.49912	22.9055	13.2904	21	14	29
chr1	110022706	AHCYL1	NM_001242674	3' UTR	+	0.106383	0.133858	0.0566038	0.0989483	GCTGT		15.951	23.3587	0.552583	13.2874	14	16	8
chr5	154804265	LARP1	NM_001367718	CDS	+	0.0952381	0.0952381	0.0762712	0.0889158	GGTGA		15.6814	15.6814	8.4874	13.2834	11	6	5
chr1	15410135	EFHD2	NM_024329	CDS	+	0.0758621	0.0836364	0.0894309	0.0829764	GCTGA		10.6415	13.5498	15.6383	13.2765	21	20	28
chr5	62403708	DIMT1	NM_014473	CDS	-	0.0584416	0.0920245	0.100962	0.0838092	GCTGA		3.64159	16.5521	19.6059	13.2665	7	8	16
chr12	120710498	UNC119B	NM_001080533	CDS	+	0.10101	0.0649351	0.0852713	0.0837388	GCTGC		20.1079	5.42448	14.0887	13.207	9	5	9
[truncated: 232 more rows]

## Sheet: Supplementary Table 8
Supplementary Table 8
[truncated: 135 more rows]

[truncated: 15 more sheets: Supplementary Table 9, Supplementary Table 10, Supplementary Table 11, Supplementary Table 12, Supplementary Table 13, Supplementary Table 14, Supplementary Table 15, Supplementary Table 16, Supplementary Table 17, Supplementary Table 18, Supplementary Table 19, Supplementary Table 20, Supplementary Table 21, Supplementary Table 22, Supplementary Table 23]
