# Supplementary material for: Quantitative sequencing using BID-seq uncovers abundant pseudouridines in mammalian mRNA at base resolution
Source: Nat Biotechnol. 2022 Oct 27;41(3):344–54. doi: 10.1038/s41587-022-01505-w (PMC10017504; doi:10.1038/s41587-022-01505-w)
Supplement: Supplementary file 6 — Statistical source data for Supplementary Fig.1. [file 41587_2022_1505_MOESM6_ESM.xlsx]

## Sheet: Supplementary Fig. 1c
		3'-AA	3'-AC	3'-AG	3'-AT	3'-CA	3'-CC	3'-CG	3'-CT	3'-GA	3'-GC	3'-GG	3'-GT	3'-TA	3'-TC	3'-TG	3'-TT
	5'-AA	3	0	1	1	1	2	2	2	2	0	2	0	1	7	8	4
	5'-AC	3	4	5	3	10	12	9	9	5	5	8	3	5	8	12	6
	5'-AG	4	1	1	3	0	3	1	2	6	5	5	2	4	8	8	6
	5'-AT	2	1	1	3	2	9	3	5	6	9	6	6	2	11	9	8
	5'-CA	1	0	1	1	2	1	0	3	1	0	3	2	2	8	11	5
	5'-CC	3	1	3	1	7	9	5	12	7	6	6	4	6	12	17	5
	5'-CG	1	1	1	1	1	0	2	3	1	5	6	3	4	9	12	6
	5'-CT	7	9	11	8	8	10	7	8	16	25	10	15	9	12	14	9
	5'-GA	1	0	2	1	2	3	3	1	1	0	3	2	3	10	10	4
	5'-GC	7	6	5	6	8	11	8	13	2	4	9	2	14	18	17	12
	5'-GG	3	4	3	6	2	5	3	4	5	6	4	4	6	14	12	4
	5'-GT	7	8	13	12	5	8	8	6	10	14	10	14	5	15	12	8
	5'-TA	1	0	0	0	2	1	2	1	1	1	1	1	3	8	13	3
	5'-TC	2	0	3	1	5	10	6	7	4	6	3	2	5	24	18	8
	5'-TG	2	0	1	0	2	1	2	2	2	4	5	3	6	8	13	7
	5'-TT	6	6	7	1	7	6	9	8	8	11	7	7	4	9	10	7
