# Supplementary material for: Quantitative sequencing using BID-seq uncovers abundant pseudouridines in mammalian mRNA at base resolution
Source: Nat Biotechnol. 2022 Oct 27;41(3):344–54. doi: 10.1038/s41587-022-01505-w (PMC10017504; doi:10.1038/s41587-022-01505-w)
Supplement: Supplementary file 7 — Statistical source data for Supplementary Fig.2. [file 41587_2022_1505_MOESM7_ESM.xlsx]

## Sheet: Supplementary Fig. 2a
	UGΨAG			GUΨCA			GUΨCC
	Ψ-fraction %	Deletion %		Ψ-fraction %	Deletion %		Ψ-fraction %	Deletion %
	0	0.903951		0	5.37358		0	8.4542
	21.1631	8.01104		20.8963	13.944		18.6158	16.1124
	41.7197	13.2142		41.3296	20.3563		37.8871	26.8734
	61.6954	21.5638		61.3151	29.8848		57.8492	38.892
	81.1145	30.4537		80.8672	37.575		78.54	47.7724
	100	63.6727		100	71.0881		100	76.4547
	CGΨGA			UUΨUU			GGΨGG
	Ψ-fraction %	Deletion %		Ψ-fraction %	Deletion %		Ψ-fraction %	Deletion %
	0	1.4865		0	7.20819		0	3.79337
	20.3321	10.7268		20.5732	8.36202		25.1413	14.2588
	40.4961	20.3887		40.8536	13.3361		47.2462	26.8036
	60.494	28.5958		60.8476	19.6359		66.8336	35.9352
	80.328	40.7661		80.5611	32.6644		84.3103	46.7071
	100	64.8644		100	74.8286		100	70.0817

## Sheet: Supplementary Fig. 2b
	Position on 18S rRNA	Fraction by mass spec %
	Ψ34	100
	Ψ36	82
	Ψ93	87
	Ψ105	99
	Ψ109	99
	Ψ119	94
	Ψ210	83
	Ψ218	100
	Ψ296	25
	Ψ406	87
	Ψ572	97
	Ψ609	90
	Ψ649	93
	Ψ651	93
	Ψ681	67
	Ψ686	95
	Ψ801	100
	Ψ814	100
	Ψ815	100
	Ψ822	99
	Ψ863	95
	Ψ866	88
	Ψ897	23
	Ψ918	42
	Ψ966	89
	Ψ1004	97
	Ψ1045	92
	Ψ1046	100
	Ψ1056	93
	Ψ1081	94
	Ψ1136	7
	Ψ1174	100
	Ψ1177	100
	Ψ1232	98
	Ψ1238	97
	Ψ1244	100
	Ψ1248	100
	Ψ1347	98
	Ψ1367	98
	Ψ1445	90
	Ψ1625	79
	Ψ1643	96
	Ψ1692	98

## Sheet: Supplementary Fig. 2c
	Position on 18S rRNA	BID-seq Fraction rep1 %	BID-seq Fraction rep2 %
	Ψ34	81.7916	79.9204
	Ψ36	8.06256	37.0493
	Ψ93	99.4926	98.5896
	Ψ105	97.1738	93.1897
	Ψ109	99.9999	99.9999
	Ψ119	99.2751	98.0238
	Ψ210	99.9999	99.9999
	Ψ218	99.9999	99.9999
	Ψ296	52.3299	58.4042
	Ψ406	99.9999	99.9999
	Ψ572	99.9999	99.9999
	Ψ609	90.8427	90.3497
	Ψ649	47.0443	37.8744
	Ψ651	99.9999	99.9999
	Ψ681	96.0512	98.9962
	Ψ686	99.9999	99.9999
	Ψ801	99.2559	97.7863
	Ψ814 & Ψ815	93.4976	94.2527
	Ψ822	59.5883	68.1475
	Ψ863	99.9999	99.9999
	Ψ866	99.9999	99.9999
	Ψ897	23.8901	28.0672
	Ψ918	75.9738	79.0679
	Ψ966	98.6995	99.324
	Ψ1004	99.9999	99.9999
	Ψ1045 & Ψ1046	99.9999	99.9999
	Ψ1056	99.9999	99.9999
	Ψ1081	99.9999	99.9999
	Ψ1136	0	0
	Ψ1174	99.9999	99.9999
	Ψ1177	98.7446	98.6185
	Ψ1232	46.4173	54.7193
	Ψ1238	65.6939	71.5203
	Ψ1244	84.2287	78.5217
	Ψ1248	90.1993	86.9695
	Ψ1347	99.9999	99.9999
	Ψ1367	99.9999	99.9999
	Ψ1445	99.9999	99.9999
	Ψ1625	87.9879	84.4462
	Ψ1643	66.9034	65.6399
	Ψ1692	99.9999	99.9999

## Sheet: Supplementary Fig. 2d
	Position on 28S rRNA	Fraction by mass spec %
	Ψ1523	88
	Ψ1569	68
	Ψ1664	97
	Ψ1670	96
	Ψ1731	100
	Ψ1766	40
	Ψ1768	100
	Ψ1769	100
	Ψ1779	100
	Ψ1847	95
	Ψ1849	95
	Ψ2495	92
	Ψ2619	90
	Ψ2826	20
	Ψ2830	9
	Ψ3616	89
	Ψ3618	95
	Ψ3674	99
	Ψ3694	100
	Ψ3709	72
	Ψ3713	98
	Ψ3737	85
	Ψ3741	100
	Ψ3743	100
	Ψ3747	100
	Ψ3749	100
	Ψ3797	100
	Ψ3801	50
	Ψ3823	66
	Ψ3830	92
	Ψ3832	100
	Ψ3863	33
	Ψ3899	100
	Ψ3938	93
	Ψ4263	98
	Ψ4266	90
	Ψ4269	93
	Ψ4282	83
	Ψ4323	95
	Ψ4331	93
	Ψ4373	96
	Ψ4390	99
	Ψ4393	97
	Ψ4401	89
	Ψ4412	100
	Ψ4427	98
	Ψ4441	87
	Ψ4463	17
	Ψ4470	100
	Ψ4491	91
	Ψ4501	100
	Ψ4522	98
	Ψ4546	100
	Ψ4549	100
	Ψ4598	92
	Ψ4606	42
	Ψ4643	39
	Ψ4659	87
	Ψ4937	81
	Ψ4968	86
	Ψ4975	72

## Sheet: Supplementary Fig. 2e
	Position on 28S rRNA	BID-seq Fraction rep1 %	BID-seq Fraction rep2 %
	Ψ1523	97.4276	98.4338
	Ψ1569	96.167	97.5769
	Ψ1664	99.9999	99.9999
	Ψ1670	99.9999	99.9999
	Ψ1731	99.9999	99.9999
	Ψ1766	32.4393	25.3288
	Ψ1768 & Ψ1769	84.6184	74.912
	Ψ1779	96.6466	99.3311
	Ψ1847 & Ψ1849	93.1952	93.2201
	Ψ2495	67.4128	72.5736
	Ψ2619	99.9999	99.9999
	Ψ2826	16.4795	21.195
	Ψ2830	21.5759	22.5604
	Ψ3616	63.651	67.4072
	Ψ3618	75.0083	75.0192
	Ψ3674	99.9999	99.9999
	Ψ3694	99.9999	99.9999
	Ψ3709	72.8078	73.0379
	Ψ3713	99.9999	99.9999
	Ψ3737	97.3211	95.4504
	Ψ3741	0	0
	Ψ3743	0	0
	Ψ3747	0	0
	Ψ3749	0	0
	Ψ3797	52.3435	55.8523
	Ψ3801	97.033	96.6908
	Ψ3823	81.2537	77.7443
	Ψ3830	15.318	10.1328
	Ψ3832	99.9999	99.9999
	Ψ3863	86.5963	84.8924
	Ψ3899	99.9999	99.9999
	Ψ3938	99.9999	99.9999
	Ψ4263	66.6885	75.8985
	Ψ4266	0	0
	Ψ4269	0	0
	Ψ4282	99.9999	99.9999
	Ψ4323	99.9999	99.9999
	Ψ4331	79.573	85.1271
	Ψ4373	99.9999	99.9999
	Ψ4390	58.223	61.373
	Ψ4393	94.3761	98.308
	Ψ4401	31.3184	36.7866
	Ψ4412	76.7823	76.7966
	Ψ4427	72.7373	78.4736
	Ψ4441	99.9999	99.9999
	Ψ4463	0	0
	Ψ4470	86.905	90.0655
	Ψ4491	98.0357	95.1815
	Ψ4501	0	0
	Ψ4522	93.4507	95.3788
	Ψ4546	96.9701	97.2782
	Ψ4549	93.3817	97.3768
	Ψ4598	99.9999	99.9999
	Ψ4606	34.9558	40.2503
	Ψ4643	68.225	70.6865
	Ψ4659	99.9999	99.9999
	Ψ4937	97.4379	98.5805
	Ψ4968	91.6746	91.8423
	Ψ4975	81.8798	80.3775

## Sheet: Supplementary Fig. 2g
	Position on 18S rRNA	Input rep1 Deletion %	Input rep2 Deletion %	BID-seq Deletion rep1 %	BID-seq Deletion rep2 %	RBS-seq Deletion %
	Ψ34	0.254083	0.269542	47.3404	45.2196	16.6004
	Ψ36	0.583942	0.886382	10	18.6441	0
	Ψ93	0.248911	0.180723	59.6586	58.1578	0
	Ψ105	0.381033	0.114837	56.5217	49.7436	0
	Ψ109	0.666778	0.217474	64.9891	66.3866	9.33628
	Ψ119	0.097696	0.162789	49.1159	45.3477	0
	Ψ210	1.37904	0.242718	48.5426	53.4855	2.89892
	Ψ218	0.37594	0.129366	64.986	67.3525	8.68715
	Ψ296	0.0629772	0.0461396	19.9959	22.9646	0
	Ψ406	0.236514	0.275862	82.098	83.308	27.0294
	Ψ572	0.256786	0.413467	84.4523	85.8907	1.03809
	Ψ609	0.137552	0.0582185	54.2895	53.7701	2.81627
	Ψ649	0.401768	0.108814	6.81818	4.90196	0
	Ψ651	0.30524	0.185744	58.3893	50.7576	49.6135
	Ψ681	0.119485	0.10066	58.6708	63.9037	5.78902
	Ψ686	0.0829999	0.115945	75.9409	81.1068	0
	Ψ801	0.093633	0.107105	65.4882	59.556	0
	Ψ814 & Ψ815	1.79442	0.276413	39.4737	40.6398	20.5679
	Ψ822	0.0959003	0.0809717	24.8	29.1367	0
	Ψ863	0.379529	0.205744	70.8283	69.2209	50.5035
	Ψ866	0.135588	0.0408197	91.7287	91.7287	2.26052
	Ψ897	0.241287	0.181135	17.2631	18.6725	2.02076
	Ψ918	0.199235	0.136962	27.808	30.5134	0
	Ψ966	0.142358	0.150421	73.3662	74.6856	60.9715
	Ψ1004	0.440567	0.255239	82.0715	79.7314	0
	Ψ1045 & Ψ1046	0.390568	0.273985	71.5828	74.7783	20.2558
	Ψ1056	0.452203	0.198229	90.736	89.6352	14.384
	Ψ1081	0.490813	0.339271	94.1427	94.0294	8.83934
	Ψ1136	0.429468	0.369588	9.56856	10.4464	0
	Ψ1174	0.284064	0.204082	63.373	60.3731	21.355
	Ψ1177	0.213658	0.0938526	60.8358	60.4938	0
	Ψ1232	0.351185	0.332594	18.3168	21.2011	1.97488
	Ψ1238	0.282021	0.274801	33.8384	37.2549	32.2943
	Ψ1244	0.577677	0.241387	52.2222	46.4888	0
	Ψ1248	7.02952	9.99628	56.1308	52.3041	0
	Ψ1347	0.430981	0.261069	81.1207	78.8498	1.58607
	Ψ1367	0.143699	0.223614	74.1736	75.1031	31.3677
	Ψ1445	0.14413	0.110092	70.1641	74.1274	0
	Ψ1625	0.333482	0.195567	58.9433	54.514	0
	Ψ1643	0.179727	0.0524109	38.2151	37.3063	4.34057
	Ψ1692	0.324761	0.207163	69.219	68.9655	0

## Sheet: Supplementary Fig. 2h
	Position on 28S rRNA	Input rep1 Deletion %	Input rep2 Deletion %	BID-seq Deletion rep1 %	BID-seq Deletion rep2 %	RBS-seq Deletion %
	Ψ1523	0.13412	0.113034	61.5137	63.193	7.2041
	Ψ1569	0.133438	0.0731636	43.7485	46.25	1.15528
	Ψ1664	0.350748	0.290497	77.9197	70.1377	0
	Ψ1670	0.126562	0.141134	81.1782	81.6149	24.1497
	Ψ1731	0.141471	0.130743	77.8274	76.9823	0
	Ψ1766	0.24674	0.0677966	11.811	9.71223	0
	Ψ1768 & Ψ1769	0.432409	0.339443	40.3934	30.7548	0
	Ψ1779	0.480625	0.101317	60.396	67.0391	0
	Ψ1847 & Ψ1849	0.353224	0.207767	31.6667	31.7083	36.6127
	Ψ2495	0.139135	0.208943	34.388	37.576	1.80675
	Ψ2619	0.707786	0.330852	75.7396	78.7698	0
	Ψ2826	0.140651	0.036803	5.99104	6.8724	0
	Ψ2830	0.322272	0.061297	11.3065	11.6755	0
	Ψ3616	0.217647	0.191771	28.7698	30.9927	0
	Ψ3618	0.0716146	0.147086	14.7945	14.7975	14.211
	Ψ3674	0.32661	0.226155	81.4145	81.2762	14.5451
	Ψ3694	0.224423	0.278552	74.6384	73.7709	19.1111
	Ψ3709	0.424741	0.0843668	39.701	39.8977	10.36
	Ψ3713	0.28896	0.127313	67.1954	68.0049	0
	Ψ3737	0.294528	0.0833929	49.8911	44.9358	0
	Ψ3741	0.0980873	0.104575	3.58974	1.08108	0
	Ψ3743	0.157233	0.180882	0	0.647249	0
	Ψ3747	0.148588	0.19802	0	0.77821	0
	Ψ3749	0.112867	0.138249	0	4.28016	0
	Ψ3797	0.0397366	0	19.2315	20.8132	5.56421
	Ψ3801	0.173715	0.0812018	61.1963	60.7677	10.3629
	Ψ3823	0.5998	0.18859	32.8244	29.3478	0
	Ψ3830	0.607375	0.0788229	9.90099	8.69565	0
	Ψ3832	0.414556	0.135501	64.0152	55.4965	14.17
	Ψ3863	0.359159	0.193477	35.5258	33.9812	8.08836
	Ψ3899	0.339882	0.35031	81.2762	80.8469	74.6211
	Ψ3938	0.0855598	0.0616316	82.5137	83.5633	14.4246
	Ψ4263	0.142789	0.257969	39.1304	45.1852	0
	Ψ4266	0.286157	0.344702	14.2857	7.14286	0
	Ψ4269	0	0	0	0	0
	Ψ4282	0.224854	0.0351494	61.9469	56.7929	0
	Ψ4323	0.281426	0.280243	95.1913	93.7807	0
	Ψ4331	0.285714	0.138185	35.141	41.1842	0
	Ψ4373	0.266934	0.297974	87.2303	85.649	19.6293
	Ψ4390	0.348028	0.284698	25.3731	27.027	31.6049
	Ψ4393	0.141945	0.208333	29.2929	38.3562	0
	Ψ4401	0.229991	0.311915	13.9706	15.9363	9.7493
	Ψ4412	0.121108	0.108578	33.175	33.1863	0
	Ψ4427	0.154394	0.289296	32.2528	35.4744	0
	Ψ4441	0.560595	0.348542	81.7472	77.7878	17.8131
	Ψ4463	0.117844	0.115607	4.40452	5.23715	0
	Ψ4470	0.0688468	0.05065	44.4581	48.4043	0
	Ψ4491	0.432089	0.237288	61.5049	58.0622	5.00871
	Ψ4501	0.0146424	0	0	0	0
	Ψ4522	0.541419	0.13369	57.6471	60.8333	2.10109
	Ψ4546	0.131666	0.347222	60	60.8081	6.17744
	Ψ4549	0.121408	0.179856	52.0325	61.0714	1.33343
	Ψ4598	0.246609	0.162866	91.6324	91.9906	2.5509
	Ψ4606	0.301866	0.0933126	12.3509	14.1397	0
	Ψ4643	0.161563	0.072329	24.9761	26.5503	2.33376
	Ψ4659	0.115725	0.0788466	77.1009	78.3271	41.7101
	Ψ4937	0.0955953	0.173287	44.9831	48.6037	2.8298
	Ψ4968	0.158457	0.140889	43.0584	43.2952	0
	Ψ4975	0.132881	0.0678196	27.2256	26.0771	0

## Sheet: Supplementary Fig. 2i
		Ψ-fraction rep1 %	Ψ-fraction rep2 %
	SNORA13	100	100
	SNORA38	100	100
	SNORA50C	99.4268	96.91
	SNORA63B	89.9758	71.6138
	SNORA71A	43.7333	25.8513
	SNORA74A	80.2495	73.925
	SNORA75	100	100
	SNORA7A	32.7812	15.7895
	SNORA7B	38.879	51.6428

## Sheet: Supplementary Fig. 2j
		Ψ-fraction rep1 %	Ψ-fraction rep2 %
	SNORD101	55.845	53.1465
	SNORD11	99.2389	96.5114
	SNORD135	85.489	75.4672
	SNORD13J	100	100
	SNORD14D	76.1237	79.3793
	SNORD14E	68.8941	38.2895
	SNORD15B	18.6593	36.0377
	SNORD18B	100	100
	SNORD2	96.9406	93.9153
	SNORD32A	100	100
	SNORD36A	36.3101	56.2126
	SNORD3B-1	62.7882	55.9058
	SNORD3C	50.4758	39.3358
	SNORD45A	94.9656	97.1066
	SNORD5	96.9929	97.3555
	SNORD50A	23.1328	19.2626
	SNORD53	79.8481	85.7253
	SNORD58A	68.9948	70.0795
	SNORD58C	53.1252	66.6706
	SNORD59A	100	100
	SNORD59B	100	100
	SNORD6	100	100
	SNORD60	100	100
	SNORD65	34.7455	14.6336
	SNORD81	100	100
	SNORD87	74.8237	72.816
	SNORD88C	81.8481	91.7816
	SNORD91A	38.0521	58.4206
	SNORD92	72.6259	68.6226
	SNORD99	95.0181	91.5099
