# Supplementary material for: Quantitative sequencing using BID-seq uncovers abundant pseudouridines in mammalian mRNA at base resolution
Source: Nat Biotechnol. 2022 Oct 27;41(3):344–54. doi: 10.1038/s41587-022-01505-w (PMC10017504; doi:10.1038/s41587-022-01505-w)
Supplement: Supplementary file 8 — Statistical source data for Supplementary Fig.3. [file 41587_2022_1505_MOESM8_ESM.xlsx]

## Sheet: Supplementary Fig. 3b
		Ψ-fraction 10-20%	Ψ-fraction 20-50%	Ψ-fraction >50%
	HeLa	100	126	99
	HEK293T	80	107	123
	A549	227	116	69

## Sheet: Supplementary Fig. 3c
	HeLa			HEK293T			A549
	Ψ-fraction (%)	Density %		Ψ-fraction (%)	Density %		Ψ-fraction (%)	Density %
	10-15%	15.6522		10-15%	17.1271		10-15%	35.4664
	15-20%	15.8261		15-20%	13.9963		15-20%	20.7158
	20-25%	11.1304		20-25%	9.02394		20-25%	11.9306
	25-30%	6.95652		25-30%	9.39227		25-30%	5.85683
	30-35%	7.30435		30-35%	5.89319		30-35%	4.77223
	35-40%	7.47826		35-40%	5.52486		35-40%	4.66377
	40-45%	4.69565		40-45%	3.8674		40-45%	2.60304
	45-50%	4.52174		45-50%	4.05157		45-50%	2.06074
	50-55%	3.82609		50-55%	3.13076		50-55%	1.19306
	55-60%	3.30435		55-60%	3.8674		55-60%	1.30152
	60-65%	2.95652		60-65%	2.02578		60-65%	0.976139
	65-70%	2.78261		65-70%	3.68324		65-70%	1.84382
	70-75%	3.13043		70-75%	2.76243		70-75%	1.30152
	75-80%	1.73913		75-80%	2.02578		75-80%	0.759219
	80-85%	2.26087		80-85%	1.65746		80-85%	0.32538
	85-90%	1.04348		85-90%	2.76243		85-90%	0.542299
	90-95%	1.3913		90-95%	2.02578		90-95%	1.0846
	95-100%	4		95-100%	7.18232		95-100%	2.60304

## Sheet: Supplementary Fig. 3d
	HeLa				A549
	GO clusters	P value			GO clusters	P value
	basement membrane	5.36031e-08			ribonucleoprotein complex	1.18856e-09
	extracellular matrix structural constituent	1.32244e-05			microtubule cytoskeleton	8.99259e-07
	actin cytoskeleton	1.69518e-05			tissue development	4.48021e-06
	mitochondrion	2.01766e-05			actin cytoskeleton	9.12977e-06
	cytoplasmic translation	7.43929e-05			cell division	1.01097e-05
	cytosolic ribosome	9.4137e-05			ATP binding	1.16162e-05
	regulation of mitotic cell cycle	0.0001523			actin binding	3.01973e-05
	actin binding	0.000201458			protein folding	6.13863e-05
	mRNA processing	0.000388566			translation	0.000123656
	establishment or maintenance of cell polarity	0.000433888			basement membrane	0.000155101
	ER to Golgi transport vesicle	0.000470422			GTP binding	0.000247075
	canonical glycolysis	0.000525611			mRNA processing	0.000283555
	substrate adhesion-dependent cell spreading	0.000539231			intrinsic apoptotic signaling pathway in response to DNA damage	0.000537904
	cytosolic large ribosomal subunit	0.000570108			actin filament binding	0.000578557
	positive regulation of cell adhesion	0.000599026			kinetochore	0.000635528
	glycolytic process	0.000613607			unfolded protein binding	0.000636956
	integrin binding	0.000959579			protein targeting	0.000926747
	translation	0.00133856			regulation of translational initiation	0.000950963
	cell division	0.00137942			release of cytochrome c from mitochondria	0.00118821
	ATP binding	0.00140653			substrate adhesion-dependent cell spreading	0.00147235

## Sheet: Supplementary Fig. 3e
	HeLa			HEK293T			A549
	chr	pos		chr	pos		chr	pos
	chrX	129592365		chr1	43450939		chrX	78129969
	chr16	18542694		chrX	78129969		chr16	69342143
	chr2	27326828		chr14	69380270		chr1	33014553
	chr14	69380270		chr2	27326828		chrX	129592365
	chr10	70422027		chr12	124012693		chr13	24426505
	chr11	64236323		chr10	70422027		chr10	70422027
	chr13	31138811		chr1	40622675		chr12	53443440
	chr4	105937102		chr11	94874363		chr11	295501
	chr1	33014553		chrX	129592365		chr14	69380270
	chr16	16251999		chr16	18542694		chr19	47419410
	chr15	48411281		chr9	34616088		chr17	29572477
	chr9	34616088		chr12	64431750		chr12	124012693
	chr17	2375624		chr13	31138811		chr1	166854176
	chr12	53443440		chr1	151008502		chr9	34616088
	chr16	69342143		chr1	33014553		chr16	18542694
	chr1	166854176		chr11	295501		chr15	48411281
	chr12	124012693		chr17	29572477		chr2	27326828
	chr16	14853503		chr2	85608583		chr16	16251999
	chr5	69123367		chr10	77835875		chr17	2375624
	chr1	151008502		chr2	131049504		chr17	40295390
	chr2	131049504		chr16	14853503		chr16	14853503
	chrX	78129969		chrX	53647486		chr12	113276967
	chr17	18328415		chr3	127573630		chr1	42926727
	chr17	29572477		chr1	45015459		chr18	26455048
	chr20	44750936		chr1	166854176		chrX	154765960
	chr13	24426505		chr16	16251999		chr1	35603333
	chr1	42926727		chr1	32367173		chr3	127573630
	chr3	127573630		chr16	69342143		chr1	53027998
	chr14	24440206		chr11	63760976		chr1	1082418
	chrX	154765960		chr2	159769914		chr18	9401339
	chr1	35603333		chr21	44037839		chr19	49869643
	chr2	223991898		chr14	22834507		chr8	6758246
	chr6	32827594		chr1	42926727		chr10	77835875
	chr11	4092507		chr5	69123367		chr20	61937491
	chr15	40767599		chr1	35603333		chr3	13371848
	chr7	1476655		chr8	9781854		chr12	8941306
	chr17	40295390		chr6	134986166		chr6	44231400
	chrX	48823353		chr17	2375624		chr2	131049504
	chr18	9401339		chr19	4961364		chr2	85608583
	chr12	8941306		chr17	40295390		chr5	109379252
	chr21	26000087		chr6	152975604		chr19	41261503
	chr22	42063007		chr13	24426505		chr16	56362360
	chr16	56362360		chr16	56362360		chr3	32483072
	chr3	44749581		chr12	57002275		chr1	35923681
	chr14	23307820		chr10	119072981		chr1	228494171
	chr14	104177228		chr17	39440444		chr2	223991898
	chr5	109379252		chr1	178886092		chr1	1051519
	chr1	53027998		chr1	1082418		chr1	215608090
	chr3	13371848		chr3	13371848		chr19	55391254
	chr9	127506478		chrX	154765960		chr7	6608328
	chr9	121772659		chr1	228178936		chr12	2803908
	chr1	22092496		chr3	32483072		chr9	127506478
	chr1	6185970		chr12	8941306		chr1	6222865
	chr19	4961364		chr18	9401339		chr4	40438088
	chr10	71816664		chr9	19060139		chr4	183285990
	chr19	49869643		chr12	25206531		chr5	80650713
	chr11	57312681		chr17	18328415		chr22	19177964
	chr11	16756617		chr22	40824900		chr1	22092496
	chr11	47282497		chr7	103311809		chrX	129576495
	chr9	128640848		chr1	53027998		chr7	44835564
	chr22	42692834		chr12	120764051		chr1	6185970
	chr17	82602791		chr22	50444324		chr14	23307820
	chr2	85608583		chr6	87675056		chr2	20037564
	chr18	7038927		chr9	127506478		chr10	45458042
	chrX	153700680		chr7	6608328		chr10	119072981
	chr18	3256188		chr16	46658117		chr12	65238774
	chr1	155234686		chr10	103595619		chr19	1435641
	chr8	6758246		chr6	44231400		chr1	220139049
	chr4	128270301		chr14	24440206		chr8	38238133
	chr1	43606354		chr1	6623606		chr11	57312681
	chr1	1082418		chr19	49869643		chr19	32999624
	chr22	40824900		chr13	52643412		chr22	29603684
	chr9	124312596		chr3	44749581		chr10	5216712
	chr19	19654662		chr9	128420503		chr17	39440444
	chr2	215414863		chr7	1476655		chr12	119686965
	chr15	72344047		chr8	6758246		chr19	49654780
	chr14	104895759		chr15	40767599		chr7	44834133
	chr19	41261503		chr12	2803908		chr7	1476655
	chr11	35807261		chr14	103522021		chr17	82648394
	chr7	1499581		chr5	109379252		chr16	83965285
	chrX	65740878		chr19	40231796		chr1	15784939
	chr17	39440444		chr14	23307820		chr17	75491120
	chr8	118110619		chr9	124312596		chr8	47826751
	chr6	44231400		chr17	4944899		chr2	127257605
	chr1	150622412		chrX	153700680		chr1	186333252
	chr3	47846614		chr13	39013235		chr1	32680339
	chrX	23679225		chr7	44835564		chr11	48170025
	chr1	109342073		chr18	3256188		chr15	67193224
	chr11	119055266		chr14	94102613		chr15	72344047
	chr19	6680208		chr17	75491120		chr3	149321236
	chr12	2803908		chr1	1051519		chr1	67703160
	chr14	21428217		chr6	43369415		chr6	107870815
	chr4	183285990		chr22	19177964		chr10	3112271
	chr12	56311251		chr4	767315		chrX	153700680
	chr6	149917036		chr19	1435641		chr22	40972652
	chr22	19177964		chr19	49654780		chr2	238909992
	chr1	1254957		chr11	106090564		chr7	2663888
	chr11	60923252		chr15	89625111		chr8	116863212
	chr19	1435641		chrX	129576495		chrX	65740648
	chr5	80650713		chr22	38728016		chr16	88715377
	chr20	63742413		chr19	4306237		chr21	26000087
	chrX	153703029		chr1	215608090		chr12	6529907
	chr1	153959729		chr14	99511324		chr11	62532736
	chr9	123104146		chr18	51175500		chr22	35739650
	chr1	220139049		chr2	197706294		chr17	4944899
	chr17	4944899		chr11	64286106		chr9	128575245
	chr17	35724705		chr11	57312681		chr1	155015802
	chr13	110484959		chr11	4092507		chr2	9488910
	chr10	97433373		chr17	82602791		chr14	99511324
	chr22	35424407		chr21	46270549		chr5	150649001
	chr7	5606283		chr1	22092496		chr15	52135686
	chr19	23827393		chr3	47846614		chr15	74632747
	chr4	39454595		chr2	131055693		chr4	128270301
	chr19	48720707		chr9	128640848		chr1	10413090
	chr11	72109696		chr10	45458042		chr4	48848427
	chr2	170951347		chr22	40972652		chr22	30242649
	chr2	20037564		chr16	28872588		chr6	56535240
	chr16	2276121		chr19	55391254		chr10	71816664
	chr12	107093480		chr17	75517058		chr19	13140205
	chr14	70032218		chr10	71816664		chr9	124312596
	chr8	73291110		chr16	2276121		chr9	136440652
	chr5	179797663		chr22	20405560		chr17	62426383
	chr22	38728016		chr4	39454595		chr17	8255849
	chr12	50120389		chr8	118110619		chr20	63742413
	chr8	47826751		chr2	20037564		chr17	19663387
	chr20	33438994		chr19	19654662		chr11	71439035
	chr14	103912631		chr10	50127744		chr7	6387215
	chr1	51791640		chr14	50322633		chrX	70301974
	chr2	201085563		chr1	109342073		chr12	75504007
	chr1	161171614		chr13	39014435		chr7	100807537
	chr19	39433230		chr10	45003653		chr3	134478147
	chr11	62532736		chr1	156050509		chr19	38845680
	chr7	44835564		chr22	17906718		chr6	44252030
	chr1	77948626		chr1	6185970		chr7	99438725
	chr7	103311809		chr14	104895759		chr8	32548461
	chr15	74632747		chr2	46581925		chr9	26923206
	chr17	28592955		chr11	47282497		chr17	80104560
	chr17	18328177		chr15	72344047		chr20	5190553
	chr12	48938164		chrX	65740648		chr19	46775236
	chr4	138165713		chr19	46470414		chr10	95653349
	chr1	52086767		chr2	170951347		chr14	102908965
	chr19	35279516		chr7	2663888		chr1	201858509
	chr6	163573291		chr9	128577155		chr11	46743829
	chr12	57820227		chr19	35279516		chrX	154400750
	chr8	38238133		chr8	38238133		chr7	100873195
	chr9	128577155		chr14	70969076		chr7	6654126
	chr4	57110339		chr1	156035986		chr3	129304963
	chrX	49249706		chr7	143265147		chr16	18801477
	chr21	34388999		chr1	153959729		chr7	44114768
	chr3	51993896		chr5	80650713		chr2	200472887
	chr7	127887946		chrX	17750216		chr19	48451226
	chr4	56451876		chr4	128270301		chr14	103912631
	chr22	50466388		chr19	40742701		chr15	60360949
	chr2	232482574		chr7	1499581		chr17	35724705
	chr1	67703160		chr15	74632747		chr12	909008
	chr1	201858509		chr17	19663387		chr17	7484720
	chr7	5190468		chr21	26000087		chr9	128640848
	chr20	35542868		chr1	6222865		chr16	2767160
	chr10	95653349		chr4	56024555		chr8	127740677
	chr11	48170025		chrX	135022170		chr7	5527561
	chr10	3112271		chr9	129814051		chr19	1242478
	chr9	134843320		chr12	6531504		chr17	1464899
	chr19	44812269		chr12	120212200		chr1	51791640
	chr14	60968325		chr8	47826751		chr12	56671836
	chr3	131498207		chr1	150622412		chr12	124340333
	chr16	69463546		chr20	63742413		chr12	57720856
	chr1	228494171		chr10	97433373		chr11	61802439
	chr1	215608090		chr19	23827393		chr20	61940151
	chr2	9584978		chr19	40629729		chr17	57863245
	chr7	100873195		chr7	44697649		chr8	97776037
	chr16	28872588		chr12	50990886		chr17	80999410
	chrX	70301974		chr22	42060127		chr19	6211746
	chr5	74713572		chr7	100873195		chr5	154412890
	chr5	151030284		chr21	43981040		chr14	102083797
	chr19	38845680		chr4	2065283		chr2	47403298
	chr19	6456440		chr17	39201277		chr2	241335180
	chr17	19663387		chr8	116863212		chr10	4989322
	chr1	54851248		chrX	153703029		chrX	2487451
	chr2	241499332		chr5	151028603		chr22	46361923
	chr7	100678137		chr10	95653349		chr19	54191757
	chr8	97816121		chrX	119538849		chr2	99398789
	chrX	21839736		chr20	543681		chr17	65014587
	chr20	3797704		chr1	226881928		chr15	59136776
	chr8	116863212		chr9	137301099		chr3	184323493
	chr17	28344969		chr8	144097068		chr7	5315015
	chr1	10413090		chr14	103912631		chr17	39201277
	chr19	49654780		chr1	20637846		chr1	154962882
	chr7	107975808		chr1	1254957		chr9	128577155
	chr19	3055696		chr3	51993896		chr22	41938932
	chr3	134478147		chr2	201085563		chr17	59685650
	chr19	19119830		chr22	24049166		chr3	98881713
	chr12	64737047		chr18	74148937		chr4	186600223
	chr7	6387215		chr19	39433230		chr19	42359164
	chr5	179799600		chr14	31101239		chr1	2589933
	chr12	53479844		chr17	75321753		chr17	40171991
	chr5	172909723		chr12	115991855		chr11	60923252
	chr12	120444053		chr2	9584978		chr11	405766
	chr7	66956689		chr12	53479844		chr16	1350120
	chr11	65546561		chrX	65740878		chr2	201085563
	chr2	216499392		chr4	48848427		chr3	112561618
	chr6	158192253		chr8	54051073		chr6	41935381
	chr21	25881387		chr11	16756617		chr12	115991855
	chr17	50482197		chr11	71439035		chr19	54173795
	chr16	75641654		chr1	20853590		chrX	65518395
	chr20	37225723		chr9	128947498		chr19	2426910
	chr19	2039811		chr9	116699475		chr2	96274812
	chr11	46743829		chr14	103912536		chr12	2859149
	chr19	13140205		chr12	107093480		chr8	144097068
	chr6	71308078		chr19	7519707		chr14	103912536
	chr19	55384075		chr19	13140205		chr16	1325074
	chr6	56535240		chr22	35424407		chrX	65740878
	chr19	40378040		chr10	133420788		chr19	16102763
	chr1	12568086		chr10	3112271		chr2	43934827
	chr16	58555436		chr20	49113647		chr17	17185257
	chr2	86179518		chr16	58555436		chr12	110343335
	chr20	45410529		chr16	15037297		chr7	1499581
	chr12	20681506		chr2	216499392		chr6	32981122
	chr1	20744168		chr19	2337531		chr2	224474247
	chr12	50120229		chr8	97776037		chr10	27110958
	chr15	72199475		chr17	49043468		chr10	5765489
	chr10	133309011		chr7	5315015		chr2	8731113
	chr5	177305904		chr5	141529173		chr15	39934210
	chr17	7669181		chr16	1350120		chr2	186680752
	chr17	78224666		chr3	101821674		chr14	100369113
	chr12	120199451		chr21	7758475		chr22	29298859
	chr11	34139278		chrX	49249706		chr19	48330485
	chr15	59136776		chr22	44493824		chr1	147287663
	chr17	35724244		chr3	112561618		chr7	75555510
	chr4	2932661		chr2	241673484		chr4	41697584
	chr17	1676677		chr1	54851248		chr11	2888529
	chr2	229591647		chr1	161171614		chr22	39522169
	chr11	12940300		chr12	131929675		chr3	149129860
	chr11	67050061		chr16	30707227		chr6	34246101
	chr6	30556218		chr7	127887946		chr10	97432807
	chr22	40972652		chrX	70301974		chr16	69463546
	chr19	40366654		chr6	110967667		chr1	156009328
	chr19	1881594		chr11	119309058		chr8	144103073
	chr9	5629315		chr3	180976795		chr20	2658273
	chr16	1350120		chr20	45410529		chr5	179799600
	chr5	138185154		chr1	10413090		chr21	43757408
	chrX	49174692		chr4	2954474		chr19	1986280
	chr1	1495707		chr4	139508484		chr1	31906973
	chr19	2426910		chr15	65610962		chr12	56144160
	chr17	18107480		chr3	149129860		chr15	89322807
	chr11	62616705		chr17	80104560		chr1	12011566
	chr19	49625507		chr17	1464899		chr10	128099034
	chr5	134858824		chr9	128180778		chr2	240467960
	chr14	21351900		chr11	64270107		chr5	10649713
	chr1	43597926		chr5	71657630		chr2	24077571
	chr4	48848427		chr22	50466388		chr11	61866684
	chr16	2760352		chr22	41598443		chr2	28415799
	chr5	136063751		chr6	15496490		chr17	28347697
	chr2	65270551		chr9	136440652		chr1	93681781
	chr11	118897879		chr17	42200802		chr7	1487901
	chr8	144097068		chr1	93180184		chr19	6368667
	chr11	71439035		chr16	23573342		chr5	175968201
	chr22	29288665		chr22	42060203		chr19	36104871
	chrX	65518395		chr20	63959881		chr12	56241925
	chr9	128575245		chr12	48938164		chr19	18169212
	chr14	31101239		chr19	881573		chr12	48938164
	chr19	1242478		chr11	63762387		chr8	144291771
	chr17	1464899		chr19	2039811		chr1	65432080
	chr8	143925516		chr17	35724705		chr9	136672634
	chr7	129831076		chr9	136475440		chr5	177305904
	chr11	47467164		chr14	99398282		chr10	70883996
	chr9	134843485		chr10	95611409		chr1	168065690
	chr19	4258306		chr6	158632485		chr2	38875844
	chr11	88294008		chr6	151092540		chr6	110967667
	chr1	1045781		chr12	53471714		chr9	87703153
	chr9	128180778		chr1	236032592		chr1	43606898
	chr3	31622153		chr7	6387215		chr13	23329820
	chr12	53471714		chr3	49111620		chr2	109564501
	chr12	57234601		chr19	6458267		chr11	840059
	chr2	73252776		chr12	57720856		chr12	124372364
	chr11	64270107		chr11	239043		chr16	23687533
	chr10	27110958		chr16	1998500		chr19	50377812
	chr5	141529173		chr1	212791738		chr6	158192253
	chr2	65239943		chr3	134478147		chr8	27672043
	chr11	47468475		chr7	5606283		chr5	149977633
	chr7	2663888		chr11	126202949		chr16	1998500
	chrX	154364041		chr8	127740677		chr1	156051168
	chr22	29298859		chr10	113853755		chr9	116154513
	chr1	17407950		chr4	17607509		chr2	135876301
	chr22	44119087		chr19	18169212		chr2	46941648
	chr7	130506060		chr16	30965065		chr17	7895384
	chr1	88983617		chr16	69463546		chr17	73285645
	chr7	44697649		chr3	49856496		chr17	22524496
	chr11	65583683		chr10	14852442		chr6	31782149
	chr19	46838229		chr19	1242478		chr18	3450268
	chr17	62692358		chr19	19119830		chr1	183134689
	chr11	60922846		chr12	6834025		chr17	49050551
	chr19	1980907		chr1	58782824		chr1	88983617
	chr4	94654552		chr3	33143329		chr17	49043468
	chr10	84141542		chr13	36828431		chr8	130052559
	chr12	56241925		chr6	30556218		chr4	2930815
	chr19	48330485		chr19	41386403		chr10	74118241
	chr19	16102763		chr17	48622366		chr2	31138132
	chr11	239043		chr14	60968325		chr1	26993774
	chr7	100807537		chr16	75641654		chr6	11185367
	chr14	103342863		chr15	76285712		chr17	19648802
	chr20	36549611		chr15	67202720		chr5	140697654
	chr16	1998500		chr1	93361108		chr17	38510280
	chr2	240467960		chr1	176207020		chr11	72109865
	chr19	1986280		chr21	37195727		chr7	1499102
	chr3	47710766		chr19	48451226		chrX	153703029
	chr5	128527939		chr4	3209874		chr8	143599732
	chr2	241335180		chrX	119243975		chr1	15786311
	chr7	2250988		chr2	27201433		chr18	11851473
	chr16	4382183		chr19	40378040		chr1	43597926
	chr15	39934210		chr10	103425426		chr3	47590731
	chr7	134661621		chr17	28347697		chr15	58596279
	chrX	135051158		chr1	88983617		chr16	67868595
	chrX	119243975		chr19	36104871		chr16	2046278
	chr3	33143329		chr11	119055266		chr17	78224666
	chr2	200472887		chr2	70215492		chr11	4127108
	chr19	18169212		chr5	177296541		chr9	35609421
	chr11	66871438		chr8	47820877		chr3	49535096
	chr1	12012122		chr20	56367567		chr17	7588024
	chr11	66693303		chr21	34388999		chr12	6928308
	chr1	183134689		chr2	65239943		chr7	55207603
	chr2	189661516		chr12	56241925		chr15	68229636
	chr5	128519303		chr22	21922817		chr9	134159199
	chr2	74369480		chr17	17492484		chr17	62063115
	chr3	112561618		chr3	179604595		chr13	110472962
	chr7	2369496		chr19	46775236		chr10	102162356
	chr16	2046255		chr9	87726214		chr2	96283266
	chr19	6368667		chr2	96283266		chr17	4674590
	chr1	161214191		chr1	17407950		chr5	141529173
	chr5	41850160		chr5	179799600		chr14	68790412
	chr11	62690519		chr22	41675036		chrX	119453437
	chr5	175968201		chr7	141006423		chr19	1206924
	chr11	72109865		chr6	30554874		chr9	135504609
	chr2	96274949		chr20	35542868		chr21	46648544
	chr9	33313726		chr16	30350924		chr16	2775471
	chr19	44991352		chr2	86179518		chr14	104719423
	chr17	41817138		chr11	60922735		chr11	12940300
	chr15	78285309		chr16	27465438		chr15	63071753
	chr8	97776037		chr9	128575245		chr2	85327343
	chr16	23687533		chr11	46383492		chr8	144513309
	chr1	19244941		chr8	143808631		chr17	29548045
	chr22	44494829		chr12	6862528		chrX	154442663
	chr11	4127108		chr14	100369113		chr2	99180965
	chr19	990305		chr11	119048492		chr19	46777093
	chr12	57525002		chr6	98834995		chr7	107975808
	chr1	231422037		chr16	2767160		chr19	6372837
	chr10	93319885		chrX	65518395		chr12	2795119
	chr9	87726214		chr16	89720809		chr3	38123040
	chr11	9445686		chr11	47177982		chr11	64854454
	chr19	19024671		chr19	4792585		chr19	42250389
	chr19	11436069		chr6	32981122		chr17	75261937
	chr3	23919567		chr1	12012122		chr11	71448321
	chr6	31784245		chr11	4127108		chr5	180792765
	chr2	215391813		chr19	6456440		chr1	156035734
	chr2	1633808		chr4	88521167		chr7	127591048
	chr19	7519707		chr16	56836641		chr9	114587903
	chr17	17185257		chr22	29298859		chr11	34101094
	chr17	17161310		chrX	108732715		chr11	62616705
	chr5	62403792		chr2	241499332		chr20	63490637
	chr12	6834025		chr1	85464927		chrX	103675569
	chr6	43770912		chr8	143575274		chr2	131050727
	chr6	43622772		chr1	12011566		chr17	17172763
	chr1	12011566		chr1	6186768		chr22	41675036
	chr17	42403713		chr3	23918458		chr5	31526210
	chr2	241342993		chr2	241335180		chr5	173317666
	chr8	143916826		chr16	2046255		chr1	22907996
	chr19	10391186		chr7	158733994		chr19	46861165
	chrX	136511479		chr1	156051168		chr20	17659062
	chr7	101245032		chr19	4961201		chr17	32480856
	chr22	41675036		chr6	43770912		chr9	136475440
	chr8	127740677		chr22	29351771		chr19	14478100
	chr17	40289459		chr12	65964464		chr20	35940919
	chr1	42696242		chr22	20870466		chr14	99512568
	chr16	30352962		chr2	240715976		chr16	88721873
	chr19	6418763		chr16	23687533		chrX	46853736
	chr20	62325413		chr1	156722069		chr3	49531339
	chr3	189972950		chr19	6211746		chr5	132867668
	chr7	32974721		chr19	1881594		chr16	30350924
	chr8	143726175		chr17	1676677		chr10	97366843
	chr16	29453648		chr1	43606898		chr20	50510489
	chr1	43360868		chr12	6526537		chr17	998884
	chr19	7519307		chr19	55579060		chr16	289587
	chr1	154234644		chr4	2932661		chr17	799707
	chr16	31093347		chr19	45162996		chr16	785793
	chr2	96283266		chr7	158829321		chr19	1206331
	chr11	62523737		chr19	6368667		chr17	80467411
	chr12	15889959		chr17	80999410		chr19	12943909
	chr19	42250389		chr8	11839086		chr7	5477976
	chr1	1217212		chr11	59793420		chr2	241348158
	chr3	197950967		chr2	240797736		chr19	44813326
	chr9	32440482		chr8	47789220		chr17	50079077
	chr5	178149556		chr19	54173795		chr5	176388547
	chr7	158733994		chr12	123662060		chr1	171787751
	chr7	1540545		chr17	7588024		chr19	3544263
	chr17	17185372		chr11	64315746		chr21	33524818
	chr9	136475440		chr16	2043673		chr12	49038116
	chr5	171391345		chr5	150372100		chr7	116250450
	chr10	102162356		chr5	175968201		chr19	36142701
	chr17	48051378		chr3	184242888		chr7	74187623
	chr1	156009266		chr22	21922624		chr11	60922749
	chr19	50482405		chr19	50482405		chr7	24706324
	chr21	43757122		chr7	2380633		chr12	52316520
	chr2	96305463		chr2	240716874		chr19	35279516
	chr16	30192990		chr11	64767695		chr9	136672623
	chr12	6526537		chr16	46929606		chr7	127887946
	chr9	110250835		chr22	21934151		chr6	33573606
	chr5	138783178		chr2	189661516		chr12	132721552
	chr15	63071753		chr19	49625507		chr17	1003781
	chr9	136440652		chr4	173334312		chr7	5622411
	chr10	114431442		chr5	41850160		chrX	135051158
	chr10	71821964		chr11	60923252		chr5	140246019
	chr19	12681757		chr16	668167		chr15	39591246
	chrX	119471173		chr1	161214191		chr22	29328297
	chr1	1042117		chr12	908657		chr7	44385808
	chr17	50079077		chr1	43597926		chr16	4338275
	chr1	116941892		chr4	2834196		chr19	47001234
	chr9	98076969		chr4	88521728		chr2	96278597
	chr14	23058876		chr9	98076969		chr20	54214433
	chr1	6186768		chr12	57234601		chr1	12012122
	chr7	2360773		chr19	10391186		chr5	16703023
	chr12	6329232		chr19	16102763		chr11	69652315
	chr16	57761476		chr5	93594461		chr3	49013881
	chr16	29971528		chr12	2859149		chr17	66807812
	chr8	47789220		chr17	78224666		chr16	84617954
	chr1	43606898		chr9	33313726		chr12	46197741
	chr17	76390995		chr21	44312239		chr7	99419523
	chr16	785793		chr9	36191002		chr16	4688895
	chr16	2775471		chrX	120608301		chr14	64742168
	chr11	63759781		chr17	50150589		chr20	35652350
	chr1	1218834		chr22	20917950		chr2	65270551
	chr1	6197683		chr19	10486253		chr5	1344413
	chr9	135504609		chr22	39522228		chr17	81246087
	chr12	2859149		chr7	5231336		chr16	30351657
	chr13	113978646		chr16	30192990		chr1	1043431
	chr8	144264006		chr19	1206924		chr12	101407702
	chr1	1043431		chr22	45729539		chr17	75002099
	chr17	40122632		chr21	34142500		chr1	159920385
	chr5	173317666		chr5	177305904		chr7	76483021
	chr3	53891816		chr1	224300618		chr1	58782056
	chr5	122077486		chr17	75261937		chr19	10140849
	chr4	176320129		chr11	72109865		chr3	47916438
	chr16	85665		chr10	97334175		chr3	52706667
	chr19	55262614		chr19	23827790		chr11	6477854
	chr19	3535359		chr1	2589933		chr10	101006718
	chr5	139623411		chr14	100333975		chr19	48966299
	chr20	35731964		chr6	158192253		chr11	64315746
	chr8	142703239		chr9	35737829		chr2	190982409
	chr13	110512877		chr21	43774290		chr3	47871044
	chr17	7588024		chr19	10140311		chr20	44626531
	chr11	18399537		chr2	218254284		chr13	106567760
	chr19	16102621		chr16	785793		chr16	2046269
	chr19	994416		chr9	35748993		chr21	43757122
	chr9	35714357		chr16	27528678		chr17	7246302
	chr2	1633782		chr2	240723510		chr7	2250988
	chr1	959044		chr19	3535359		chr2	44169190
	chr1	21217626		chr17	81702028		chr5	1338932
	chr12	124786376		chr11	47580925		chr11	57802017
	chr17	28347697		chr5	178149556		chr16	30892868
	chr19	2430782		chr17	49050551		chr7	5529363
	chr12	110349596		chr3	53891816		chr18	21111070
	chr19	38383622		chr17	78797541		chr12	121352219
	chr16	69709735		chr16	30664781		chr19	39385423
	chr4	57040894		chr7	2250988		chr10	97433373
	chr19	13778330		chr6	31859409		chr3	184331539
	chr12	6870079		chr12	120696571		chr5	154409688
	chr1	230843764		chr1	154959440		chr4	77048417
	chr5	154815705		chr2	236130360		chr6	3010095
	chr3	37983196		chr1	180502431		chr3	30691552
	chr5	10391615		chr10	102162356		chr7	101138975
	chr21	43761229		chr19	55262614		chr5	172909723
	chr1	180502431		chr17	17185257		chr8	143816404
	chr19	23827790		chr7	2369496		chr3	41240100
	chr9	36191002		chr11	117315838		chr19	42287064
	chr17	41968498		chr11	63759781		chr19	6368607
	chr5	140676787		chr5	43121674		chr19	14441345
	chr1	156051168		chr5	181234537		chr16	85665
	chr9	33465307		chr16	85665		chr2	74457718
	chrX	1386312		chr12	132641746		chr12	32755279
	chr10	68977607		chr2	127863500		chr11	118898035
	chr7	45101905		chr6	43622772		chr17	21302211
	chr7	2380633		chr1	114780511		chr17	7857166
	chr9	4841270		chr17	82048333		chr9	35713018
	chr17	746895		chr9	135504609		chr17	42403713
	chr5	177337168		chr19	1986280		chr10	96521238
	chr15	48505110		chr14	102009870		chr17	17161310
	chr22	50503113		chr8	144291771		chr3	41234276
	chr17	73285645		chr19	38383622		chr12	52171341
	chr17	38510280		chr8	97644586		chr2	73075636
	chr11	12902025		chr16	2971280		chr17	81922984
	chr19	3964860		chr16	2775471		chr2	27201433
	chr19	10111120		chr16	67842526		chr20	56395569
	chr7	158829321		chr5	173317666		chr3	128071579
	chr19	6211746		chr1	68150240		chr11	62525385
	chr3	41240100		chr16	289587		chr20	388121
	chr19	1980886		chr16	30352962		chr2	183023827
	chr3	128071579		chr3	49535096		chr2	224503790
	chr8	143727317		chr12	120199451		chr11	67609556
	chr22	31420277		chr1	1045781		chr6	127195971
	chr12	52171341		chr1	1336110		chrX	70420423
	chr17	50150589		chr19	35633805		chr8	143792345
	chr20	326481		chr16	4508017		chr11	62529978
	chr16	75631817		chr16	57753168		chr1	6185835
	chr3	41234198		chr11	47467164		chr12	52305736
	chr19	10140311		chr1	39561726		chr14	64541934
	chr1	7777194		chr19	990305		chr12	6391223
	chr9	128988133		chr11	62616705		chr7	45101905
	chr1	111704439		chr15	42531816		chr5	16701779
	chr15	77046311		chr5	10391615		chr14	101988774
	chr16	16232743		chr5	150555342		chr5	150396565
	chr14	103136179		chr2	240595225		chr7	158829321
	chr19	16102417		chr1	7777194		chr5	133104388
	chr17	18183933		chr7	128085734		chr2	218405139
	chr14	75176445		chr9	133406737		chr20	1372233
	chr9	128594342		chr11	34101094		chr19	35720244
	chr13	110472962		chr16	88696661		chr14	64743555
	chr14	99603916		chr19	45885864		chr2	237708596
	chr10	100356760		chr19	55654537		chr1	7777194
	chr2	74969463		chr19	13778330		chr16	30352962
	chr11	86808218		chrX	154353117		chr11	47467164
	chr13	110506570		chr22	29769931		chr20	24963480
	chr2	215326117		chrX	70420423		chr16	31091198
	chr11	62625827		chr16	29971528		chr11	64284233
	chr1	16124932		chr1	43985003		chr19	3381863
	chr1	1336110		chr3	52401239		chr19	55579023
	chr17	40171102		chr22	31420277		chr16	1977091
	chr11	102397815		chr19	1434892		chr19	44865298
	chr2	55867000		chr6	116250793		chr11	61866859
	chr19	811804		chr7	100866267		chr17	28717374
	chr17	81845936		chr11	9445686		chr8	97644586
	chr5	134157659		chr9	35713018		chr9	128633783
	chr19	54174119		chr16	30783505		chr7	997418
	chr21	44316470		chr9	128121182		chr3	196049477
	chr5	138182935		chr5	173616329		chr12	52287648
	chr17	41524503		chr4	1716339		chr10	73249036
	chr1	159920385		chr5	140659077		chr11	46760719
	chrX	154353117		chr10	102148886		chr1	1336110
	chr7	5528615		chr3	140978978		chr7	2380633
	chr20	44720091		chr3	121770508		chr8	144393715
	chr9	121190619		chr6	160104846		chr5	65788340
	chr16	30892868		chr3	23919567		chr12	56712894
	chr19	14441289		chr11	57802017		chr11	65108322
	chr1	230236037		chr14	90405199		chr17	17796007
	chr11	47177982		chr11	64284233		chr11	61314368
	chr19	36142701		chr11	62715277		chr14	92941655
	chr9	129006898					chr4	173334312
	chr19	36143121					chr3	14488163
	chr17	41691502					chr22	50503113
	chr7	1487901					chr22	37568793
	chr2	74365136					chr11	68891365
	chr3	23918458					chr1	42700829
	chr12	6862528					chr12	132729951
	chr2	236580659					chr5	140704480
	chr12	49128048					chr20	35275216
	chr9	128121182					chr19	14478372
	chr3	41234276					chr17	18184236
	chr16	4337700					chr7	98291364
	chr16	30084684					chr14	105488175
	chrX	56817385					chr6	159789582
	chr7	139423038					chr19	14441289
	chr11	119309058					chr2	61478901
	chr19	14478100					chr1	22784907
	chr19	2271393					chr2	101308359
	chr2	218254284					chr16	88736230
	chr1	67704209					chr7	36452927
	chr11	64767695					chr19	5587333
	chr12	69589587					chr1	180502431
	chr16	1828380					chrX	16870119
	chr4	70825360					chr17	7901314
	chr2	11211766					chr17	2418763
	chr10	128104203					chr22	36349198
	chr4	39081193					chr12	6526537
	chr21	43982621					chr15	98891521
	chr1	182385406					chr20	4187405
	chr9	83677803					chr3	197951161
	chr11	62571881					chr17	44210369
	chr1	26864058					chr19	38119603
							chr4	2963300
							chr12	6537729
							chr19	38130667
							chr19	55262614
							chr16	90005987
							chr16	57761476
							chr11	86808218
							chr11	65613507
							chr3	23917997
							chr1	154234644
							chr20	38130110
							chr16	717095
							chr4	70825360
							chr18	8786024
							chr1	181089843
							chr7	5528615
							chr6	11191011
							chr9	35704009
							chr15	90984058
							chr19	13778330
							chr17	41523884
							chr20	62325413
							chr19	3978032
							chr3	153163098
							chr2	73252776
							chr19	10140311
							chr11	66059951
							chr9	36191002
							chr2	240466388
							chr17	75321753
							chr17	18246016
							chr20	62334282
							chr12	56421432
							chr3	134370985
							chr20	326481
							chr19	10111120
							chr19	53875781
							chr8	23022891
							chr2	9584978
							chr17	62692358
							chr17	63819926
							chr16	30526392
							chr11	64270107
							chr15	88626562
							chr17	7626507
							chr17	75265773
							chr3	48570640
							chr14	99603916
							chr1	23311000
							chr9	128121182
							chr16	4508017
							chr9	128585790
							chr17	45119005
							chr7	135929493
							chr17	16382231
							chr20	44885840
							chr17	78992426
							chr2	215372179
							chr18	8824888
							chr9	131487241
							chr21	43982994
							chr19	5691572
							chr7	94664431
							chr19	42242265
							chr19	39377639
							chr9	37436778
							chr2	241633347
							chr11	67991482
							chr2	240462263
							chr10	97432382
							chr14	105142656
							chr9	136941341
							chr19	5711892
							chr17	7503192
							chr16	30445119
							chr1	88983788
							chr19	1881594
							chr8	143916826
							chr3	8548795
							chr11	35619280
							chr19	6420430
							chrX	154353117
							chr15	78285309
							chr17	77499440
							chr2	200822622
							chr2	86151454
							chr5	178210593
							chr4	55396265
							chr14	90405225
							chr19	16208089
							chr5	179833168
							chr17	81512105
							chr6	136361069
							chr17	50695765
							chr6	31649292
							chr7	1540545
							chr3	58078763
							chr10	97714912
							chr19	4054253
							chr15	68820720
							chr1	19093426
							chr8	144264006
							chr2	84971203
							chr20	3471142
							chr17	8269259
							chr1	156266127
							chr17	1651707
							chr12	908657
							chr16	53929
							chr12	53097897
							chr1	110022706
							chr5	154804265
							chr1	15410135
							chr5	62403708
							chr12	120710498
							chr11	130122350
							chr8	143815659
							chr9	128608156
							chr19	6383379
							chr14	104886402
							chr1	175008663
							chr2	237553576
							chr19	58556353
							chr3	98901310
							chr19	10396124
							chr2	72891425
							chr16	87831463
							chr9	136402869
							chr20	3801988
							chr8	143612889
							chr1	248811933
							chr2	53813032
							chr2	27433735
							chr17	7578895
							chr8	100948884
							chr1	225828829
							chr1	16148928
							chr2	218249873
							chr8	38996890
							chr19	54174119
							chr2	215326117
							chr8	19405925
							chr7	98293541
							chr17	68256885
							chr19	39383758
							chr1	54851150
							chr2	10129643
							chr12	1786049
							chr21	33553110
							chr1	31906532
							chr15	74802933
							chr11	727386
							chr19	2429718
							chr17	10680876
							chr17	82091353
							chr1	225838693
							chr5	141516167
							chr1	234607480
							chr17	44210391
							chr17	5022426
							chr10	74094315
							chr8	143922250
							chr12	49186388
							chr14	104707440
							chr1	154970426
							chr2	231461772
							chr12	67306080
							chr12	124495353
							chr20	5127103
							chr17	42404829
							chr19	2807502
							chr16	28975114
							chr19	12956968
							chr9	78297260
							chr11	64242479
							chr8	47798355
							chr5	140659077
							chr19	48955776
							chr17	31937382
							chr5	138932648
							chr3	196050824
							chr10	4989604
							chr20	49936475
							chr3	153163111
							chr1	9734067
							chr17	19742208
							chr10	100356760
							chr2	42303133
							chrX	124102267
							chr20	63742169
							chr10	28533442
							chr19	42247630
							chr17	1480785
							chr8	127736546
							chr12	69269623
							chr2	3387899
							chr3	149527934
							chr1	16134513
							chr11	65890815
							chr22	45197867
							chr17	75020947
							chr7	1540567
							chr10	100347271
							chr19	55262454
							chr17	78854126
							chr10	102163245
							chr11	48167544
							chr12	132626274
							chr12	110348102
							chr2	86040500
							chr21	6120511
							chrX	288811
							chr19	33813171
							chr7	135168991
							chr12	117190422
							chr12	49129320
							chr17	68248132
							chr1	67415199
							chrX	41170177
							chr20	62312443
							chr17	82085744
							chr9	128220254
							chr18	8819135
							chr7	5529390
							chr11	65607488
							chr17	81684062
							chr17	49702881
							chr4	24537077
							chr20	10672942
							chr12	32744414
							chr3	149369558
							chr17	41973608
							chr8	25184865
							chr16	721850
							chr9	72354909
							chr1	234608569
							chr11	62523737
							chr1	45617540
							chr19	49651540
							chr2	240467541
							chr7	6374761
							chr19	4657959
							chr21	43761694
							chr5	82277785
							chr12	49128181
							chrX	65739013
							chr12	124325325
							chr7	151059671
							chr17	40630880
							chr17	41689911
							chr10	68977607
							chr19	58551700
							chr9	35057061
							chr17	80999977
							chr11	65608044
							chr20	648525
							chr12	6748797
							chr9	35724294
							chr17	3663236
							chr4	39081193
							chr13	110480293
							chr20	420938
							chr1	145825835
							chr1	19259196
							chr8	129842119
							chr2	101891334
							chr14	73569466
							chr5	151803941
							chr16	87831012
							chr2	70088456
							chr14	52695592
							chrX	155382284
							chr17	42833460
							chr14	22906311
							chr17	44558881
							chr17	1653888
							chr1	43604043
							chr7	116797573
							chr1	151986165
							chr15	48332313
							chr12	120696571
							chr20	33675857
							chr5	150555342
							chr17	75779183
							chr12	120199451
							chr1	167789964
							chr14	105497913
							chr14	103127242
							chr11	69652682
							chr19	2430782
							chr19	48922776
							chr16	89911112
							chr20	36612403
							chr17	50150065
							chr15	68784443
							chr16	29963472
							chr14	22611607
							chr1	21857318
							chr19	53873789
							chr22	31420277
							chr18	8784515
							chr1	183144223
							chr16	57756956
							chr19	41264440
							chr2	241337780
							chr1	1341697
							chr19	34428452
							chr12	124332408
							chr19	35633805
							chr11	65539210
							chr9	128640758
							chr14	77028010
							chr11	64767695
							chr17	18247257
							chr2	112532267
							chr12	103941448
							chr12	122328044
							chr12	53665245
							chr6	42207306
							chrX	104166874
							chr9	133058312
							chr10	110583512
							chr16	30369464
							chr7	74699040
							chr11	62535088
							chr11	46380483
							chr1	109985099
							chr2	24077685
							chr19	1244365
							chr7	47297142
							chr12	52952270
							chr19	10138484
							chr12	910133
							chr19	1577467
							chr12	107709160
							chr20	396239
							chr8	143924859
							chr9	134159861
							chr15	88905762
							chr6	31631351
							chr9	137615302
							chr3	31637400
							chr19	3959094
							chr11	62672247
							chr22	36288854
							chr19	41259615
							chr1	26864101

## Sheet: Supplementary Fig. 3f
	HeLa						HEK293T						A549
	chr	position	name	mRNA region	Average Ψ fraction %		chr	position	name	mRNA region	Average Ψ fraction %		chr	position	name	mRNA region	Average Ψ fraction %
	chr11	64236323	VEGFB	CDS	100		chr1	43450939	SZT2	3' UTR	100		chr19	47419410	MEIS3	5' UTR	99.0531
	chr4	105937102	NPNT	CDS	100		chr1	40622675	RIMS3	3' UTR	100		chr12	113276967	TPCN1	CDS	95.5124
	chr20	44750936	KCNK15	3' UTR	94.3802		chr11	94874363	AMOTL1	3' UTR	100		chr18	26455048	KCTD1	3' UTR	95.4868
	chr6	32827594	TAP2	3' UTR	89.3192		chr12	64431750	XPOT	CDS	100		chr20	61937491	CDH4	3' UTR	90.3985
	chrX	48823353	HDAC6	CDS	84.3731		chrX	53647486	HUWE1	CDS	98.8451		chr1	35923681	AGO1	3' UTR	78.4109
	chr22	42063007	NAGA	CDS	83.5732		chr1	45015459	UROD	CDS	98.7688		chr4	40438088	RBM47	CDS	73.1131
	chr14	104177228	KIF26A	CDS	81.9945		chr1	32367173	BSDC1	3' UTR	98.5527		chr12	65238774	LEMD3	CDS	68.4224
	chr9	121772659	DAB2IP	CDS	79.6993		chr11	63760976	ZFTA	3' UTR	98.2977		chr19	32999624	RHPN2	CDS	67.3089
	chr22	42692834	A4GALT	3' UTR	74.5056		chr2	159769914	MARCHF7	3' UTR	97.1857		chr22	29603684	NF2	5' UTR	66.7261
	chr18	7038927	LAMA1	CDS	74.118		chr21	44037839	TRAPPC10	CDS	96.9122		chr10	5216712	AKR1C4	CDS	66.5612
	chr1	155234686	GBA	3' UTR	73.1738		chr14	22834507	MRPL52	3' UTR	96.8961		chr12	119686965	CIT	3' UTR	66.0138
	chr1	43606354	PTPRF	CDS	72.3848		chr8	9781854	TNKS	3' UTR	96.1597		chr7	44834133	H2AZ2	3' UTR	65.6618
	chr2	215414863	FN1	CDS	71.7634		chr6	134986166	HBS1L	CDS	95.6013		chr17	82648394	WDR45B	5' UTR	63.8671
	chr11	35807261	TRIM44	3' UTR	69.894		chr6	152975604	FBXO5	CDS	93.5769		chr16	83965285	OSGIN1	CDS	63.4077
	chrX	23679225	PRDX4	CDS	67.218		chr12	57002275	ZBTB39	3' UTR	92.2787		chr1	15784939	FBLIM1	3' UTR	63.3157
	chr19	6680208	C3	CDS	66.2396		chr1	178886092	RALGPS2	CDS	90.5297		chr2	127257605	ERCC3	CDS	61.7575
	chr14	21428217	CHD8	CDS	65.2826		chr1	228178936	IBA57	3' UTR	89.9357		chr1	186333252	TPR	CDS	61.3388
	chr12	56311251	CNPY2	CDS	65.0427		chr9	19060139	HAUS6	CDS	89.018		chr1	32680339	SYNC	3' UTR	60.2021
	chr6	149917036	RAET1G	CDS	64.8947		chr12	25206531	KRAS	3' UTR	88.7308		chr15	67193224	SMAD3	3' UTR	59.6735
	chr9	123104146	RABGAP1	3' UTR	62.4935		chr12	120764051	SPPL3	3' UTR	86.1776		chr3	149321236	TM4SF18	3' UTR	58.396
	chr13	110484959	COL4A2	CDS	61.5729		chr22	50444324	PPP6R2	3' UTR	85.9972		chr6	107870815	SEC63	3' UTR	58.3415
	chr19	48720707	RASIP1	3' UTR	59.393		chr6	87675056	AKIRIN2	3' UTR	85.7553		chr2	238909992	TWIST2	3' UTR	56.8948
	chr11	72109696	ANAPC15	3' UTR	59.3882		chr16	46658117	VPS35	3' UTR	83.8211		chr16	88715377	PIEZO1	3' UTR	54.9848
	chr14	70032218	SMOC1	3' UTR	58.4792		chr10	103595619	SH3PXD2A	3' UTR	83.4042		chr12	6529907	NCAPD2	CDS	54.4073
	chr8	73291110	RPL7	CDS	58.1899		chr1	6623606	PHF13	3' UTR	81.8029		chr22	35739650	RBFOX2	3' UTR	53.0983
	chr5	179797663	MGAT4B	3' UTR	58.1117		chr13	52643412	HNRNPA1L2	CDS	81.1886		chr1	155015802	ZBTB7B	CDS	51.896
	chr12	50120389	COX14	3' UTR	57.3681		chr9	128420503	CERCAM	5' UTR	80.7761		chr2	9488910	IAH1	3' UTR	51.0554
	chr20	33438994	SNTA1	CDS	56.6716		chr14	103522021	CKB	CDS	77.595		chr5	150649001	SYNPO	CDS	50.313
	chr1	77948626	FUBP1	3' UTR	54.195		chr19	40231796	AKT2	3' UTR	77.1738
	chr17	28592955	SPAG5	CDS	53.9831		chr13	39013235	PROSER1	CDS	74.4891
	chr17	18328177	SHMT1	3' UTR	53.8196		chr14	94102613	IFI27L1	3' UTR	73.4345
	chr4	138165713	SLC7A11	3' UTR	53.6581		chr6	43369415	ZNF318	5' UTR	72.1317
	chr1	52086767	BTF3L4	3' UTR	53.4535		chr4	767315	PCGF3	3' UTR	71.6779
	chr6	163573291	QKI	3' UTR	53.0671		chr11	106090564	AASDHPPT	CDS	70.3171
	chr12	57820227	CTDSP2	3' UTR	52.5228		chr15	89625111	TICRR	CDS	70.2922
	chr4	57110339	IGFBP7	CDS	51.8234		chr19	4306237	FSD1	CDS	69.2185
	chr4	56451876	PAICS	CDS	50.2864		chr18	51175500	MEX3C	3' UTR	68.7167
							chr2	197706294	MARS2	CDS	68.1762
							chr11	64286106	GPR137	5' UTR	68.0354
							chr21	46270549	MCM3AP	CDS	67.3632
							chr2	131055693	FAM168B	CDS	66.7247
							chr17	75517058	TSEN54	CDS	65.3692
							chr22	20405560	ZNF74	CDS	63.5826
							chr10	50127744	WASHC2A	CDS	62.0906
							chr14	50322633	DMAC2L	CDS	61.451
							chr13	39014435	PROSER1	CDS	60.2775
							chr10	45003653	ZNF22	CDS	60.1692
							chr1	156050509	UBQLN4	CDS	59.3763
							chr22	17906718	MICAL3	CDS	59.1595
							chr2	46581925	RHOQ	3' UTR	58.7246
							chr19	46470414	PNMA8A	CDS	57.5824
							chr14	70969076	PCNX1	CDS	56.418
							chr1	156035986	UBQLN4	3' UTR	56.3053
							chr7	143265147	GSTK1	CDS	55.9794
							chrX	17750216	SCML1	CDS	55.6694
							chr19	40742701	C19orf54	CDS	54.7161
							chr4	56024555	CEP135	CDS	53.3366
							chrX	135022170	RTL8B	CDS	53.1177
							chr9	129814051	TOR1A	CDS	52.5535
							chr12	6531504	NCAPD2	3' UTR	52.0608
							chr12	120212200	PXN	3' UTR	52.0413
							chr19	40629729	LTBP4	3' UTR	50.0248

## Sheet: Supplementary Fig. 3g
	Ψ fractions
	GUΨCA	GUΨCC	GUΨCG	GUΨCU	UUUUU	UGΨAG	UCΨAG	AGΨGG	GGΨGG	UGΨGG	GCΨGA	CGΨGA	GGΨGA
	100	100	100	97.1209	79.6993	95.6389	94.3802	47.4028	51.4555	40.882	63.5369	64.8947	37.3233
	100	100	99.6986	96.0421	59.4935	89.1107	75.285	39.7608	42.1044	37.9023	33.3107	41.0632	37.1975
	99.8899	99.7997	98.6624	77.264	54.9526	86.3336	64.5689	35.7415	36.668	29.2179	33.1021	34.9887	26.1179
	98.1209	98.515	97.4568	72.1734	54.195	84.3731	59.0097	33.5157	35.6161	22.9574	26.0519	21.3836	25.1008
	97.7347	97.1907	97.1201	70.305	53.4535	82.3756	53.7834	31.9651	33.215	22.3607	13.8574	21.2068	23.9063
	94.783	92.6879	91.4459	68.6215	53.0671	81.9945	53.0942	22.0526	32.0037	22.1987	13.3102	19.6023	19.8468
	94.1549	89.5716	90.0748	66.7623	45.8212	79.2431	46.7186	20.1276	31.9703	22.1712	11.8663	18.6564	19.7562
	90.2295	81.873	86.0862	61.6909	41.159	78.8377	39.8493	18.5495	30.6851	20.5758	11.6703	17.4124	19.3108
	89.3192	80.8653	83.5203	47.0716	39.0628	76.8741	38.9153	18.0533	28.5007	19.8909	10.2854	14.0539	14.7572
	85.4691	80.6828	51.7375	47.0583	38.9284	75.3332	38.7996	17.7003	28.0492	18.2091	10.2776	13.5605	12.0119
	84.3551	74.2796	48.0134	24.2346	38.8201	71.7722	31.8914	16.0293	25.9538	16.8321	10.2763	11.6848
	78.4377	72.2287	43.2895	21.7521		71.4792	29.5584	15.7553	25.8083	15.834		11.2771
	65.0645	66.0528	42.6563	15.8174		70.343		15.6782	24.8569	15.3893		10.7997
	59.0927	64.6611		13.8977		69.894		13.4268	23.8368	15.006
	54.1576	48.2704				67.5928		13.207	23.3196	14.0034
	52.1108	46.8265				66.6099		12.3682	22.3072	12.1119
	34.0492	39.5039				66.2396		11.7529	22.1417
	31.8734	34.9226				65.2826			22.0461
	25.0131	20.1828				64.589			21.5106
	22.3861	19.1235				61.5857			21.4282
	19.4741	18.2014				61.3114			20.9518
	10.5056	17.8642				60.4608			20.8196
						59.393			19.6543
						58.4792			19.0784
						56.2543			19.0186
						55.402			18.0643
						55.2634			17.7343
						53.8196			17.5034
						52.5228			17.4517
						49.7986			17.3298
						48.8611			17.2095
						47.7892			16.9294
						47.3268			16.7835
						47.2374			16.4289
						46.4804			15.686
						45.6189			15.6031
						43.2439			15.4156
						42.3215			15.3889
						41.4757			15.2855
						40.4343			14.9908
						39.1274			14.75
						39.0467			14.5321
						38.7117			14.444
						37.4561			14.1547
						37.2771			13.652
						36.3874			12.8051
						35.9029			12.6112
						35.0469			12.0454
						34.6795			12.0098
						34.5724			11.9269
						34.0761			11.804
						32.8873			11.3272
						32.1115			11.0797
						29.8048			11.0571
						29.6041			11.0304
						28.7713			10.5759
						27.2837			10.5604
						25.1897			10.4771
						24.8564			10.4376
						22.8291			10.1963
						22.6083			10.1841
						21.7146
						21.5274
						19.4969
						18.575
						17.8085
						16.7627
						15.2791
						13.7201

## Sheet: Supplementary Fig. 3h
	HEK293T					A549
	Motif	Motif frequency	Average Ψ fraction %			Motif	Motif frequency	Average Ψ fraction %
	GGUGG	62	19.1679			GCUGA	156	15.1059
	UGUAG	42	46.6836			GGUGG	135	17.4379
	GUUCC	34	64.4338			GCUGC	91	16.1005
	GUUCA	33	72.6229			UGUGG	38	21.7302
	GUUCU	28	55.29			GAUAA	37	15.6879
	UGUGG	22	22.0441			AGUGG	34	20.1508
	AGUGG	19	22.2822			GCUGU	32	15.9267
	GGUCC	16	25.2146			GUUCA	25	77.605
	GUUCG	14	75.4603			GUUCC	23	72.095
	UUUUU	13	59.0396			UGUAG	21	42.7973
	GGUGC	10	30.7607			GGUCC	18	24.3104
	UCUAG	9	41.4665			GGUGA	18	16.556
	CGUGG	9	19.1702			UUUUU	17	47.8239
	CUUCC	7	61.591			GGUGU	15	18.915
	GGUGA	7	23.2974			CAUAA	15	32.7596
	UGUCC	7	18.1847			GUUCU	14	45.9403
	GUUUU	6	41.8046			GCUCG	14	23.613
	GCUGC	6	18.2524			GUUCG	13	81.0593
	GUUAG	5	73.7351			CGUGG	13	21.7976
	GGUGU	5	36.6968			AUUUA	10	19.2013
	GCUCU	5	60.2452			GGUCG	10	18.6496
	GCUGU	5	27.5719			UCUAG	8	42.5468
	GGUCG	5	20.7223			GGUCA	8	33.2384
	GAUCC	5	22.4828			CGUCC	7	38.3269
	AGUCG	5	14.9894			CUUCC	7	46.9956
	GUUGA	4	58.2931			GGUGC	7	23.6775
	GUUGG	4	61.5983			CUUCU	6	36.5275
	AUUGC	4	36.3031			CUUUU	6	52.8101
	GGUCA	4	18.8438			GUUUU	6	27.3582
	AGUCC	4	27.8704			GAUCC	5	20.2108
	CCUAU	4	24.1699			UAUAA	5	34.9879
	GGUCU	4	14.845			GUUGG	4	70.3976
	CGUGA	4	16.9441			GCUCU	4	62.4083
	GUUGC	3	74.3464			CCUCU	4	46.5899
	UGUGA	3	45.9234			GCUAG	4	24.842
	GUUAA	3	70.5149			GUUUA	4	26.5623
	AUUCU	3	60.871			UCUGU	4	23.7885
	GUUUC	3	66.7886			GAUGU	4	20.7711
	CCUCU	3	56.811			CGUGA	4	17.3027
	CUUUU	3	35.9242			GGUCU	4	15.1689
	GCUGA	3	26.2009			GUUAG	3	58.7817
	GUUUA	3	36.7171			UCUGA	3	29.1296
	GAUGU	3	39.4052			CGUCA	3	26.9484
	GAUCA	3	23.7419			AAUAA	3	25.0407
	UCUGU	3	25.172			GUUGC	2	92.2942
	CGUCC	3	25.1869			AUUUC	2	63.2659
	AAUGG	3	21.7502			GCUCC	2	50.6042
	GAUGA	3	15.0246			AUUUU	2	46.8817
	UAUGC	2	100			CAUCC	2	40.13
	GAUGC	2	98.807			UCUCU	2	31.8446
	AGUGA	2	62.9672			CUUAU	2	24.1603
	GUUAC	2	81.4422			CCUCC	2	17.1193
	GUUAU	2	78.8402			AGUCA	2	22.6218
	CUUUG	2	77.5905			AUUGU	2	15.9548
	AGUCU	2	68.3672			AGUGC	2	19.7281
	CUUUC	2	66.297			UGUCA	2	16.8801
	CGUGC	2	39.7359			AGUCG	2	17.502
	AUUAA	2	39.4617			GAUCG	2	13.8048
	AUUUU	2	42.6518			GUUGA	1	90.9436
	ACUGU	2	36.3421			GUUUC	1	86.5878
	UCUGA	2	47.731			UGUGA	1	86.4313
	CGUCA	2	32.794			CUUUG	1	76.0057
	CGUAU	2	42.443			AUUCU	1	74.2602
	CGUAA	2	27.7417			AGUCU	1	71.1701
	GCUGG	2	32.7432			GUUAA	1	68.5661
	GCUAG	2	26.5724			GUUUG	1	68.3658
	CUUCG	2	26.3373			CUUGG	1	67.3089
	CGUGU	2	19.0955			CUUAG	1	65.6618
	AUUUA	2	21.5336			CUUUA	1	61.7575
	CUUCA	2	21.6906			UGUAC	1	47.5342
	AUUGA	2	17.3431			AUUUG	1	42.1621
	CUUCU	2	15.7745			CGUGC	1	39.5981
	GAUCU	2	14.0368			AUUAA	1	36.4597
	GGUAA	2	14.0416			ACUGU	1	32.9733
	GAUCG	2	11.9589			GAUGG	1	29
	UGUAC	1	76.5885			ACUCU	1	27.2341
	GUUUG	1	71.4857			AAUGG	1	25.3698
	CCUCG	1	68.0354			CUUAA	1	23.7506
	AAUGU	1	66.7478			GAUGA	1	23.7097
	CUUAU	1	57.3167			CUUCG	1	21.4372
	AGUAG	1	56.3053			GAUCA	1	20.0128
	CAUAA	1	55.9593			AGUGU	1	17.9591
	CUUGU	1	52.0413			GCUAC	1	16.6336
	AGUGU	1	50.1816			UGUCC	1	16.4077
	UAUCC	1	50.1385			CCUGA	1	15.5672
	ACUGA	1	50.0248			CCUGU	1	13.3614
	ACUAU	1	47.9769			GCUCA	1	13.0277
	AAUAA	1	41.8948			ACUAG	1	12.859
	GGUAC	1	35.2586			GAUCU	1	10.5824
	AGUCA	1	34.1802			CCUAU	1	10.227
	UAUCG	1	28.5851
	UAUCA	1	27.3148
	AGUAU	1	27.2983
	ACUAG	1	23.5924
	AUUCA	1	23.2954
	UGUAU	1	22.6074
	AUUAU	1	22.1823
	CGUCG	1	21.7766
	AUUCG	1	21.1036
	CAUGA	1	16.9738
	UGUGU	1	16.7973
	AUUGU	1	15.979
	ACUCU	1	15.8925
	UGUCU	1	15.703
	UGUGC	1	12.1316
	ACUGC	1	11.9727
	GCUCG	1	10.5875
	UGUCA	1	10.0017

## Sheet: Supplementary Fig. 3i
	HeLa				HEK293T				A549
	Gene	RPKM	Deletion %		Gene	RPKM	Deletion %		Gene	RPKM	Deletion %
	ACTB	1523.04	8.53531		RPLP0	702.872	10.2319		FTL	3314.84	12.3226
	TUBA1B	1337.59	6.74522		CKB	578.92	36.0664		ACTG1	2411.03	13.3704
	PKM	646.01	14.753		RPS16	504.366	13.9409		KRT86	1844.6	9.38276
	RPLP0	620.656	18.1468		RPSAP58	494.065	11.1641		KRT81	1829.57	9.41942
	EEF1G	545.404	6.96974		RPSAP58	494.065	9.36723		GAPDH	1634.82	8.87769
	RPS16	465.834	17.4438		RPL29	451.903	11.9992		ACTB	1539.42	11.7302
	LDHA	438.767	8.74283		RPL19	375.559	24.669		ACTB	1539.42	9.35352
	TAGLN2	389.834	10.1353		ATF4	296.481	7.33707		ACTB	1539.42	9.01468
	FLNA	389.356	9.1462		RPL9	288.494	20.6274		ACTB	1539.42	6.51871
	FLNA	389.356	5.61445		RPL15	285.608	16.0916		KRT18	1355.42	7.48323
	RPSAP58	350.37	12.0789		RPL15	285.608	8.13967		TUBA1B	1272.28	7.95369
	RPSAP58	350.37	11.2293		PGAM1	271.217	26.5791		TUBA1B	1272.28	7.75156
	TPI1	341.166	9.99298		IRS4	208.596	10.6135		SLC7A5	817.532	12.4414
	MTRNR2L2	331.182	29.7014		ERH	208.53	82.9622		SLC7A5	817.532	8.17994
	RPL29	321.921	13.8091		HNRNPA1L2	186.861	45.787		RPLP0	716.816	9.79461
	NPM1	275.71	18.5795		RPL37A	174.276	18.675		ANXA2	639.229	17.144
	RPL9	266.639	19.0766		NHP2	172.678	8.86271		TUBA1A	618.289	8.26587
	YBX1	246.668	6.93982		HMGB2	168.261	9.83499		AKR1C2	495.807	12.3434
	TPM4	233.219	15.123		EWSR1	165.755	5.67499		AKR1C2	495.807	8.58884
	TPM4	233.219	13.4769		PRELID1	160.452	16.04		S100A10	484.431	5.36965
	TPM4	233.219	9.80963		YWHAQ	160.214	26.7782		RPL19	470.791	21.2286
	TXN	228.217	9.54034		CYC1	157.298	19.4955		MTRNR2L2	443.324	35.187
	P4HB	221.223	10.1987		BCAP31	157.109	31.4442		HSP90AA1	400.684	7.65681
	SMOC1	212.625	18.0601		BCAP31	157.109	20.4851		EEF2	400.185	6.54467
	OAZ1	206.705	10.1435		MTRNR2L2	154.531	25.3511		UBB	396.379	6.3969
	SLC25A5	203.239	18.3416		PGRMC1	147.79	8.15371		TPM1	387.715	7.31613
	RPL7	192.544	16.7186		RPL22	138.347	18.443		FLNA	385.343	9.71861
	CYC1	191.905	14.728		RPL22	138.347	10.1516		KRT83	372.595	10.2468
	RPL15	190.922	12.2547		DAZAP1	137.546	28.0415		TAGLN2	364.9	11.9676
	RPL15	190.922	11.4256		DAZAP1	137.546	13.5032		ALDH3A1	318.663	8.39204
	SCD	184.182	9.71349		EIF3B	130.905	8.47466		PGD	314.485	23.0158
	GANAB	178.195	9.89546		EIF3B	130.905	8.2163		NACA	310.381	9.64771
	PGAM1	175.912	34.0999		U2AF2	128.089	7.47317		EIF4A1	309.156	9.46384
	SLC25A6	174.422	5.79109		CDC37	126.188	11.5489		TM4SF1	305.228	5.56589
	CLTA	166.162	10.3618		ERGIC3	118.942	11.066		HSP90AB1	305.19	15.2209
	PSAP	154.113	46.3436		AK2	118.067	72.8751		COTL1	277.818	15.2513
	PSAP	154.113	10.5588		SLC1A5	117.412	6.19648		ATP2A2	274.111	15.9302
	PTBP1	152.551	6.16102		PSAP	107.953	35.8467		CAVIN1	265.323	11.0196
	YWHAQ	151.732	28.6433		ETFA	106.84	8.14803		CAVIN1	265.323	9.28858
	FSCN1	151.37	18.9379		ATP5F1D	104.645	6.78107		YWHAQ	254.768	14.5755
	IGFBP7	149.885	8.65863		CLTA	104.015	10.6129		CAPNS1	249.206	10.5806
	TGFBI	148.788	9.9101		PCBP2	102.744	17.9475		CCT7	243.828	5.71233
	CAPNS1	148.717	8.37574		PCBP2	102.744	17.4207		PSAP	240.109	24.7118
	CAPNS1	148.717	6.9036		SEPTIN2	102.265	10.5967		RPL36	232.329	8.56406
	CCT7	147.367	9.26094		THOC3	101.574	10.1484		HMGA1	227.908	5.99401
	RPL37A	142.83	19.3045		NOLC1	94.7879	9.0515		PFKP	213.713	32.6882
	EIF3B	142.447	12.9459		SF1	93.9436	11.2818		ATP5MC2	203.734	15.1563
	EIF3B	142.447	7.51527		UQCR10	91.1033	8.70834		NCL	194.936	8.15262
	HNRNPL	139.605	18.7931		SHMT2	88.2707	9.13446		PGAM1	189.715	10.8942
	RPL22	136.058	30.9114		RAC1	86.7348	16.2688		PGAM1	189.715	10.2535
	RPL22	136.058	9.21017		SRRM2	86.086	18.2655		PGAM1	189.715	8.55386
	RPL22	136.058	6.23462		LAPTM4B	85.2443	24.1186		POLR2L	186.415	11.9779
	COL5A1	134.737	14.051		ARPC2	82.8138	11.5252		BAX	184.42	8.03942
	COL5A1	134.737	13.7868		ELOB	82.5812	10.5874		TPM4	183.581	16.4881
	EIF3B	131.897	6.37385		PSMD8	81.2136	11.0235		RPL10	179.486	16.4039
	MSN	131.882	31.4261		PRPF8	81.0492	9.2791		PTGES3	178.553	7.738
	RPN2	131.69	8.5953		SLC25A1	80.2799	46.2745		SERPINE1	176.056	7.8224
	GALNT2	130.52	9.13976		APP	80.0349	19.9661		HNRNPAB	172.702	9.69993
	IGFBP7	130.016	22.1354		DKC1	79.7227	52.5615		FLNB	170.17	6.12026
	CTNNB1	127.846	9.25753		NDUFB3	79.7112	12.9819		HNRNPL	166.32	18.0254
	CTNNB1	127.846	8.94638		NDUFS3	78.1459	11.3891		CCND3	158.659	5.67811
	CTNNB1	127.846	7.65409		ATP5MJ	77.5017	15.6533		RPL15	157.963	6.64626
	RPL35A	127.688	11.2524		ATP5MJ	77.5017	10.8736		ERH	157.874	76.2052
	NIBAN2	127.233	38.7523		RPL28	77.195	42.0677		CALR	156.925	12.4207
	ERH	126.95	79.2839		ABHD17A	76.3998	12.0098		CRIP1	153.468	9.58364
	SPTAN1	126.381	14.6644		MDK	75.5011	14.8237		FKBP1A	149.38	11.4165
	SPTAN1	126.381	10.4492		KARS1	75.1431	15.8073		EIF4H	147.071	10.6027
	SPTAN1	126.381	9.91836		ACTR2	73.9644	14.6726		MYH9	146.251	7.67328
	PLP2	126.158	10.3518		MRPS6	73.0285	13.0795		MYH9	146.251	6.74319
	PRELID1	122.961	23.1793		CSTB	73.0205	15.1419		ATP2A2	142.523	9.33278
	NQO1	121.824	10.2801		DHX30	72.4629	27.9153		PCBP1	142.449	7.69538
	SSR2	116.991	12.3496		JUN	71.4876	7.49664		EIF3B	141.96	7.8276
	NHP2	114.948	10.8555		MTHFD1L	71.3178	18.6761		PLEC	140.314	9.33185
	TPM1	112.772	6.58942		PYURF	70.4734	5.90451		PLEC	140.314	7.86117
	GNB2	112.655	15.8551		BIRC5	69.6066	10.8207		PLEC	140.314	7.47552
	CTNNA1	110.358	13.8315		PIGY	68.0756	15.4927		MLF2	140.11	8.28838
	EMP3	107.641	18.2301		SLC39A1	68.019	13.1668		CYC1	138.588	14.4335
	ATP5F1D	107.119	7.78816		NOMO2	67.4452	76.8712		SRXN1	131.72	13.5567
	PRKCSH	106.809	7.26778		NOMO2	67.4452	74.3636		AKR1C4	129.858	23.3271
	EFEMP1	105.562	6.66212		MRPS2	66.025	9.50282		RAB5IF	129.173	8.25226
	DAZAP1	105.233	26.1649		EIF3A	65.8585	61.7965		CLTA	128.979	10.0786
	APP	104.121	37.4891		PLK1	64.442	10.8224		HSP90B1	123.923	7.53248
	APP	104.121	6.45589		SCML1	63.9804	25.5948		EMP3	122.229	18.956
	ARPC2	103.881	10.4723		DHCR24	63.2746	10.4755		AHNAK	121.606	20.8119
	PRDX4	102.574	22.8009		LAPTM4A	63.2574	28.134		AHNAK	121.606	11.5644
	ERGIC3	101.363	20.8229		SND1	61.9137	15.1084		AHNAK	121.606	7.65327
	VKORC1	100.945	15.9894		SND1	61.9137	5.83485		AHNAK	121.606	7.28294
	PRPF8	100.867	13.7982		RBX1	61.3289	32.8093		AHNAK	121.606	7.1396
	RAC1	100.656	21.5299		PFKL	61.3067	11.3061		VCP	120.819	8.84141
	AK2	99.0255	74.3428		FKBP4	60.6542	51.4058		YWHAZ	120.224	5.98324
	STRAP	98.7098	12.683		RRM1	60.4313	11.2036		SEPTIN2	119.155	7.73978
	AHNAK	97.4961	21.8993		GGA3	59.9588	9.46276		SEPTIN2	119.155	5.81429
	AHNAK	97.4961	10.0017		DHCR7	59.1865	16.5723		HNRNPUL1	118.971	9.10097
	EWSR1	94.7202	7.31046		PABPC4	59.0518	9.14649		SLC1A5	118.473	10.1148
	SEPTIN2	94.0049	15.1312		GTF3C6	58.3704	16.7273		SLC1A5	118.473	5.75085
	MYL12A	91.8772	38.9634		GRB2	58.0211	19.4162		BCAP31	116.371	22.618
	PLK1	91.363	11.9313		ALDH18A1	57.8604	30.2795		BCAP31	116.371	11.0469
	CAVIN1	90.2309	12.6614		ALDH18A1	57.8604	11.4511		TAX1BP3	113.809	8.88103
	LAPTM4A	90.1415	25.8553		MCM5	57.8172	11.5897		MORF4L2	112.478	11.3827
	NOMO2	90.0876	81.6453		RAD21	57.269	27.7007		UBE2M	110.529	5.99941
	NOMO2	90.0876	80.4351		PRKDC	57.2538	24.6415		MTRNR2L1	109.373	16.569
	NOMO2	90.0876	13.434		PRKDC	57.2538	9.4559		FADS2	109.323	10.7111
	AP2S1	88.6799	24.3583		PRKDC	57.2538	6.79061		FADS2	109.323	6.94613
	ERGIC1	88.5877	13.8707		RBM42	57.1241	12.999		SEPTIN2	109.021	15.446
	PCBP2	88.3376	17.8377		ACBD6	56.7784	10.9257		ARL6IP1	107.714	6.90788
	PCBP2	88.3376	17.3198		ST13	55.9593	58.8393		RPL28	107.44	49.7376
	TLE5	87.5483	16.6254		ZNF664	55.9126	80.6249		ERGIC1	106.4	7.08277
	SEPTIN2	86.0096	12.5078		NTHL1	55.69	12.7241		YWHAB	105.966	13.9017
	CCT2	85.8474	8.76813		PSMD13	55.5571	11.7522		RAC1	104.475	23.9005
	BCAP31	85.165	30.3174		SNRNP200	55.5191	13.7054		RAC1	104.475	8.953
	BCAP31	85.165	28.6626		NDUFS2	55.4496	9.98798		SCD	103.775	9.39083
	SLC39A1	83.8894	16.1044		TMEM109	54.6812	11.6807		SCD	103.775	5.67309
	MYC	83.1113	11.0934		TMEM109	54.6812	8.72533		NOP56	103.69	5.89776
	TRIP6	82.8985	24.6139		NTHL1	54.5378	11.4239		ACTR2	103.123	6.53364
	OXCT1	82.737	10.3653		PGD	53.7853	17.2587		MSN	101.785	16.5442
	SND1	82.713	20.3384		TMEM129	53.471	8.62189		MSN	101.785	14.5635
	CDC20	82.2873	11.1934		RHOT2	53.3213	15.9291		MSN	101.785	7.77143
	SF1	81.1248	8.72278		RNF167	53.2411	46.7758		ITGA3	101.656	12.1233
	SRRM2	80.0952	9.14839		RCC2	53.1817	17.0443		ARPC2	100.546	8.20382
	SDF4	79.7392	17.3493		DYNC2I2	52.3004	35.0186		EIF1	99.9819	5.46189
	SDF4	79.7392	16.1264		WARS1	51.6804	11.4719		YBX1	99.4567	6.88074
	LMAN2	79.0105	13.7561		WARS1	51.6804	6.98077		CCND1	99.3728	10.4911
	PLEC	78.8743	14.7277		SNU13	51.3237	15.0154		CCND1	99.3728	6.31271
	PLEC	78.8743	10.145		AKT1S1	50.6696	52.476		PRR13	98.8341	84.4203
	LAPTM4B	78.3401	23.0321		UROD	50.3166	6.67291		LAPTM4A	98.4003	31.8421
	LAPTM4B	78.3401	18.0978		FDFT1	50.0819	10.7662		PRELID1	97.7313	19.3911
	LUC7L2	77.1626	8.66467		BOD1	49.8929	8.66657		MFGE8	97.2249	7.5098
	TLN1	75.8572	11.0106		WLS	49.5985	13.6758		FASN	96.0646	8.2221
	RAD21	75.6706	25.5202		CAPRIN1	49.5529	9.02705		FASN	96.0646	8.02636
	ELOB	75.2998	12.1381		DRG1	49.0682	8.68399		PRPF8	94.7533	10.7877
	PGD	74.1412	20.2361		NUP210	48.8207	63.6166		PRPF8	94.7533	7.64871
	GHITM	73.9738	11.7939		USF2	48.4279	22.2416		BRI3	93.2254	13.5153
	SEC61A1	73.4706	10.0144		TCOF1	47.8856	11.4064		KIFC3	92.5981	11.4389
	RRM1	72.9932	11.6102		TSR3	47.5751	18.3177		TCP1	92.2402	14.3277
	EWSR1	72.4606	15.2849		LAS1L	47.4017	8.97709		CLTC	90.2748	12.0154
	KARS1	71.6743	21.2786		ZNF598	47.3956	13.547		SEPTIN9	89.4363	6.20377
	KARS1	71.6743	10.9368		CALM1	47.3795	6.95589		TIMP2	88.0225	13.7437
	SNU13	71.5549	13.9		BAP1	46.9762	6.73077		AP2B1	87.3534	11.3733
	PRKDC	71.4647	26.2664		DNMT1	46.8314	10.9537		RAB34	86.6471	7.36179
	PRKDC	71.4647	9.23352		TMEM219	46.4428	10.35		RPS23	85.591	5.49691
	AGRN	70.6055	15.1496		HSPA14	46.3579	9.34467		TRNP1	85.198	13.7537
	AGRN	70.6055	10.4095		WDR18	45.6432	10.5938		CCDC85B	85.0034	7.94367
	AGRN	70.6055	8.8078		SLC29A1	45.5849	47.1923		EIF4G1	84.7634	9.66566
	CDC37	70.4801	13.3305		PTGES2	45.2941	8.65611		EIF4G1	84.7634	6.20997
	DHCR24	70.3429	13.0755		RPUSD1	45.0321	10.1929		BOP1	84.3911	10.5358
	SLC2A4RG	69.8398	30.2505		AP1B1	44.8798	8.54858		ERF	84.333	12.907
	GIPC1	69.2753	7.73062		NANS	44.8278	11.5733		ERF	84.333	9.19353
	STT3B	69.2497	23.5607		ARF3	44.3008	12.6825		MAFK	83.8276	10.853
	FIS1	67.8039	7.0202		SDR39U1	44.1756	28.8458		MAFK	83.8276	8.1256
	MRPL3	67.61	13.7669		ATXN10	44.0803	8.59871		RBM42	83.7931	12.3863
	NOC2L	67.5389	14.0712		FLNA	43.0686	8.90772		H3-3B	83.5691	8.22476
	SCARB1	67.3427	8.04161		VPS9D1	42.8605	16.0459		CTDNEP1	83.2397	7.59897
	HP1BP3	67.0156	14.9863		CNOT1	42.7548	12.8002		SF1	83.0452	8.77251
	NOLC1	66.8852	10.7614		DVL1	42.7277	9.32554		RPL22	82.8531	24.4611
	COL4A2	66.592	26.0809		NOP14	42.5986	9.20912		RPL22	82.8531	10.9326
	COL4A2	66.592	13.4324		STK25	41.9629	6.87865		EFHD2	82.7927	8.29764
	COL4A2	66.592	10.8492		TRIP6	41.9057	25.5485		EWSR1	82.3188	7.52676
	COL4A2	66.592	9.3034		IMMT	41.4345	7.58402		PCBD1	82.0966	5.31629
	EIF1	66.5353	9.16705		PLD3	41.1855	17.7102		GDI2	81.3646	6.38587
	NDUFB3	65.5135	16.7677		LYPLA1	40.906	18.5748		C7orf50	81.1187	9.76274
	DYNC2I2	65.5082	41.0863		C19orf53	40.8751	10.2483		APP	80.6818	20.6349
	AP2B1	65.0283	19.5554		RTN3	40.8328	11.3485		PRSS23	80.6588	11.3124
	AP2B1	65.0283	10.6571		CIZ1	40.7913	9.1713		CTNNA1	80.29	8.07833
	PC	64.7262	16.7253		STAU1	40.7879	10.3464		SIK1B	78.9814	7.9141
	H2AZ2	64.5537	27.0269		GORASP2	40.6726	24.3894		GPC1	78.346	12.7953
	SLC25A1	64.2132	40.9663		TMEM161A	40.6621	15.2442		GPC1	78.346	10.0695
	DKC1	64.0407	53.1399		IPO7	40.2075	7.48835		GPC1	78.346	9.96674
	CTSC	63.8533	9.70001		DCTN3	40.1239	73.7928		GPC1	78.346	7.94474
	PSMD8	62.7138	12.0119		GSTK1	39.7213	22.3952		PSME3	77.1732	7.74254
	RCC2	62.1896	20.4721		H2AZ2	39.6091	37.7587		LAPTM4B	77.0176	23.9018
	NCAPD2	61.5469	10.2714		MRPL52	39.5814	72.284		PSAT1	75.8753	8.2378
	DHCR7	61.5134	14.259		MYC	39.2437	13.3978		ANP32A	74.5766	8.4298
	BOP1	61.2577	11.9863		STK11	38.9952	10.613		ANP32A	74.5766	7.59669
	LARP1	60.6244	11.1346		HYOU1	38.7719	13.089		TP53I3	74.5422	14.8832
	ATIC	60.4756	11.9773		HYOU1	38.7719	8.17573		TP53I3	74.5422	7.60524
	FUBP1	59.0246	17.3284		FAM168B	38.6483	72.7224		ATF4	73.7506	6.02259
	ERF	58.2178	12.4545		FAM168B	38.6483	33.2701		XPO1	73.5032	9.08417
	PXDN	58.2155	12.9932		AKIRIN2	38.5578	39.5847		SFN	73.3179	7.4294
	PXDN	58.2155	8.75935		MBOAT7	38.3612	14.7474		DAZAP1	72.9641	27.462
	KHSRP	58.0778	9.56096		POLDIP2	37.4449	12.0449		SHC1	72.8816	6.1279
	MRPS2	57.8721	11.1209		AASDHPPT	37.2383	32.8663		SHC1	72.8185	8.18015
	BIRC5	57.7539	19.8904		TPM4	37.1228	11.4285		SLC4A2	71.2218	8.90525
	NUP210	57.4788	53.9718		VAMP3	37.1087	13.7021		LAMA5	70.3986	10.134
	CIZ1	57.0757	8.57648		HOXB9	36.9656	19.7322		LAMA5	70.3986	8.70009
	KIF20A	56.9835	10.4715		SH2B1	36.8335	42.5056		LAMA5	70.3986	7.85782
	KIF20A	56.9835	6.60064		FOXM1	36.6997	11.6886		DDX21	70.1021	8.98365
	PTGES2	56.8277	8.82675		BTBD2	36.592	9.55899		RBBP7	69.3488	9.56737
	PFKP	56.8055	27.7663		C11orf58	36.3697	12.0814		CDC37	69.3308	9.47053
	IARS2	56.7644	23.6549		MFN2	36.0128	13.1752		GIPC1	68.6562	10.5193
	PGRMC1	56.2481	8.17006		MFN2	36.0128	11.6863		GIPC1	68.6562	10.4788
	DDX21	56.1923	10.4097		NCAPD2	35.8359	16.3803		GRHPR	68.1448	9.99647
	PRR13	55.9888	76.4591		NCAPD2	35.8359	10.4166		CDC25B	67.8003	7.7685
	ACTR2	55.8762	17.3274		HSF1	35.7374	13.1375		CTNNB1	67.2972	11.1507
	ACTR2	55.8762	9.94046		ATG3	35.648	18.6949		CTNNB1	67.2972	10.0332
	SNRNP200	55.8689	13.1833		OS9	35.2758	15.3546		AMZ2	66.9266	9.23055
	SNRNP200	55.8689	12.4241		SHMT1	35.2635	42.4359		APMAP	65.7558	10.8169
	SNRNP200	55.8689	7.96395		ICMT	35.2493	26.7473		FN1	65.4841	9.67847
	FKBP10	55.377	12.4065		FSCN1	34.9271	8.68188		NRBP1	65.389	8.87066
	SHMT2	55.3028	14.5618		MPG	34.5417	9.5764		SRRM2	65.2814	25.7931
	FOXM1	55.0985	12.0637		OCIAD1	33.9261	27.4743		GSK3A	65.1456	9.96132
	AKT1S1	54.7102	48.3969		STC2	33.7839	13.0743		ATIC	64.9838	11.9273
	NUP188	54.4016	8.48891		ASDURF	33.7783	11.3006		NCOR2	64.9406	12.3745
	NUP188	54.4016	8.37574		HGS	33.7492	10.0737		NCOR2	64.9406	9.30864
	DCTN3	53.977	68.0062		SCRIB	33.7347	17.0996		NCOR2	64.9406	8.82502
	PPP4C	53.7421	6.62177		HNRNPUL2	33.7276	6.92031		NCOR2	64.9406	7.87406
	ALDH3A2	53.4782	14.3553		HSPBP1	33.5896	10.044		NCOR2	64.9406	7.6263
	PKN1	52.8601	7.94286		XPOT	33.3662	11.4367		RPL35A	64.8239	10.6483
	POLDIP2	52.3265	9.18174		HUWE1	33.2901	6.21616		VCL	64.788	11.6
	NRDC	51.8279	17.1413		UBQLN4	32.9067	27.368		VCL	64.788	9.41631
	FKBP4	51.7119	41.9434		UBQLN4	32.9067	12.2464		MBOAT7	64.7843	18.3883
	TMEM109	51.4341	26.6385		UBQLN4	32.9067	9.70666		MBOAT7	64.7843	9.41739
	TMEM109	51.4341	8.89026		IK	32.895	9.04174		AXL	64.243	54.6332
	IPO7	51.0727	10.7369		INTS1	32.8335	48.5977		AXL	64.243	7.56542
	ARF3	51.0692	20.8547		INTS1	32.8335	24.3467		NDUFV1	64.1448	10.9774
	TNFRSF1A	50.5543	10.1863		B4GALT2	32.7184	7.81756		NIBAN2	64.0646	33.5113
	CNPY2	50.4334	12.2646		PAQR4	32.5035	10.281		POLDIP2	63.4604	12.7394
	C19orf53	50.1025	11.5267		MCM3AP	32.4879	42.8497		NOMO2	63.3758	78.4615
	RNF167	49.3404	37.376		NRARP	31.9818	19.6273		NOMO2	63.3758	75.9859
	LAMA5	49.0654	12.4215		SLC25A36	31.9136	8.18595		DNM1	63.0806	7.8874
	PGRMC2	48.5331	28.1763		PSMB2	31.7444	68.2375		PLK1	62.6322	12.6367
	MYL9	48.4227	7.51087		TTYH3	31.7325	25.2856		AGRN	62.4751	24.3785
	HARS1	48.4209	11.4571		CTSL	31.6871	13.7426		AGRN	62.4751	9.22136
	ATP5MJ	48.2002	20.2713		MFSD10	31.6258	7.50096		ALDH3A2	62.4097	12.4071
	ECEL1	47.9506	21.7296		ISG20L2	31.6083	8.10068		CALM1	62.0474	6.17045
	MARCHF6	47.9113	11.4743		IQCB1	31.3422	9.79656		SSR2	61.762	5.94443
	UBAP2L	47.7169	12.432		NIP7	31.2602	66.7316		MYADM	60.5586	10.079
	GPC1	47.2702	12.5755		PTPRF	31.0827	12.2051		MYADM	60.5586	8.87477
	MYO1C	47.072	18.0403		EXOSC5	30.9646	10.7539		UBA2	60.5382	7.68696
	TSR3	47.0053	17.8755		CMTM6	30.9005	51.9744		ALDH3A2	60.3812	14.7445
	MCAM	46.9607	8.72369		PPRC1	30.8939	13.2247		ATP5MJ	60.3165	13.554
	TEAD1	46.7846	10.8837		PGRMC2	30.8891	19.0141		ATP5MJ	60.3165	8.64845
	TEAD1	46.7846	7.07439		HSPH1	30.7575	6.47575		NRG1	60.1981	22.2714
	PACSIN3	46.7063	10.3907		ZNF358	30.7219	20.4486		NPTX1	60.1149	16.7348
	USP5	45.8472	13.0395		MCCC2	30.7137	22.7656		ARF5	59.862	10.8945
	MBOAT7	45.556	9.3438		CD2BP2	30.3839	13.6327		IARS2	59.7794	23.0256
	NPNT	45.3585	10.0939		CD2BP2	30.3839	9.44545		HSPBP1	59.6048	10.6725
	NDUFS2	45.268	12.2954		MLLT1	30.3781	10.5321		HSPBP1	59.6048	7.92858
	DCTN1	45.2059	11.1042		SCP2	30.277	60.5605		APLP2	59.3511	9.68782
	DCTN1	45.2059	10.1443		B3GAT3	30.1581	10.4499		KRT80	59.0993	11.0551
	ACKR3	44.9658	8.97585		AKT2	29.5917	39.9201		SF3B2	58.9937	8.79554
	SUPT16H	44.6845	9.99276		GTF3C1	29.5281	9.96516		BIRC5	58.8594	13.5493
	PTPRF	44.635	26.1842		GTF3C1	29.5281	8.86083		MYO1C	58.7099	19.7134
	PTPRF	44.635	11.7825		DIAPH1	29.19	19.1637		MYO1C	58.7099	8.04125
	MLLT1	44.6295	9.16167		LAP3	29.1413	10.8932		PTPRF	57.8927	14.4586
	ST13	44.3702	45.5739		FBXO5	29.1353	64.5455		DDB1	57.803	10.6084
	RTN3	44.3115	13.5493		UBE2J2	29.0614	13.1076		DYNC2I2	57.72	21.4881
	MEST	44.236	17.2479		POLE	29.0503	7.42112		WDR34	57.72	9.26638
	PAICS	44.2118	16.4023		SRCAP	28.6744	24.2259		DYNC2I2	57.72	7.54527
	ECE1	43.9671	6.05963		ATG4B	28.4754	16.8759		PRC1	57.5804	8.86469
	SFN	43.7744	8.64202		SLC2A4RG	28.4669	22.698		SMAD3	57.3313	23.9038
	MCM5	43.6439	19.3506		INTS14	28.2712	15.0624		MLPH	57.1307	9.73223
	RBX1	43.5272	20.5916		ENSA	28.2677	15.026		DCBLD2	56.6174	9.50435
	UBQLN1	43.2189	8.58978		KCTD3	28.2119	42.0831		DCBLD2	56.6174	7.20524
	LAMC1	43.1118	12.163		SLC5A6	27.9896	19.4005		SND1	56.5777	9.68532
	HEXB	42.5774	11.4961		USP5	27.8736	16.0923		AMZ2	55.9888	5.94883
	ACBD6	42.5553	11.5136		PTPRF	27.7468	8.7142		ANAPC5	55.8901	9.69827
	DIAPH1	42.3972	16.6928		USP19	27.3941	15.7285		PDXK	55.6814	16.168
	FKBP9	42.1374	10.1863		GTF2H3	27.3613	11.5309		PDXK	55.6814	11.3151
	CLPTM1	41.78	8.97977		SPTAN1	27.356	17.1028		PDXK	55.6814	8.88351
	THOC3	41.5792	11.9692		SPTAN1	27.356	7.41838		GRB2	55.3056	11.3066
	AXL	40.8699	43.9803		IRF2BP1	27.3476	6.55982		SNRNP200	55.1744	14.6242
	WDR61	40.8461	11.1689		CLPP	27.2986	6.55338		SNRNP200	55.1744	13.1187
	KRT19	40.7317	7.82754		GTPBP1	27.1683	37.5264		SNRNP200	55.1744	6.67879
	LY6K	40.5645	7.62095		MKNK2	27.0222	17.7848		GGA3	54.8717	11.6182
	TIMM13	40.2149	7.11725		FRAT2	26.9851	9.69093		MRPS7	54.8717	6.44348
	ATP2A2	40.0564	12.6721		NUDT1	26.9471	9.88007		ELOB	54.7047	13.7078
	PTPRF	39.8446	15.5881		THAP11	26.8953	9.43198		UBE2I	54.1362	5.44829
	TBRG4	39.5555	8.823		AAGAB	26.7908	17.7822		SMOX	53.3626	11.6422
	PDE3A	39.5242	12.6729		MYL12A	26.7483	38.6728		FLII	53.2708	10.1019
	ATAD3B	39.5104	12.614		PIK3R2	26.6743	15.4976		FLII	53.2708	8.14191
	RBM39	39.2505	7.62873		TRIM41	26.5277	13.3005		FKBP2	53.0187	8.15921
	MFN2	38.9456	13.4665		FBRS	26.4815	9.87453		LUZP6	52.9264	8.84367
	MFN2	38.9456	12.6566		SELENOK	26.4611	9.92367		SLC2A1	52.8494	69.5647
	LAMB1	38.5143	14.5031		SBF1	26.4244	9.72983		LARP1	52.5525	8.89158
	KIFC3	38.4217	12.6537		EDC3	26.327	32.325		LRPPRC	52.3846	5.36589
	UBE2D2	38.3581	9.23234		SPPL2B	26.3252	21.5862		DKC1	52.157	57.6213
	RAB14	38.0755	6.47921		MPDU1	26.3022	11.691		ACBD6	52.0847	11.4656
	RNF187	37.8118	24.2833		NVL	26.2252	8.28571		CAPRIN1	52.0325	12.6455
	INTS1	37.4299	56.2012		PPP6R2	26.0289	41.9738		BUD31	52.0032	10.4779
	INTS1	37.4299	32.4772		DESI1	25.8742	17.1015		MET	51.8963	8.35013
	INTS1	37.4299	7.96421		STIM1	25.8234	23.4776		HSPA4	51.7211	11.1223
	MPDU1	37.4017	10.8002		PDCD11	25.5748	11.4286		STAT1	51.7027	10.0963
	NANS	37.3124	12.4935		KEAP1	25.5179	15.4379		PTPRF	51.6794	11.1994
	RASIP1	37.2987	18.7269		GTF3C2	25.3214	81.1618		PTPRF	51.6794	7.76603
	VEGFB	37.1626	16.8218		PMPCB	25.2838	49.0891		LAMB1	51.6603	8.28245
	MKI67	37.0201	7.51129		ALG3	25.1777	16.2401		ARF3	51.5116	11.3391
	KRT80	36.9308	10.2963		IGF2BP1	25.0783	10.7946		EIF3A	51.24	37.8818
	OGDH	36.8201	22.7013		IGF2BP1	25.0783	9.93206		LMNB2	51.2191	8.8333
	ITGA3	36.7916	11.614		KATNB1	25.0372	8.72928		LMNB2	51.2191	8.4067
	FBN2	36.6826	12.2114		DYNC1H1	24.9378	8.29029		MAP4	51.1883	12.3435
	FBN2	36.6826	11.0078		GPT2	24.9175	10.7393		MAP4	51.1883	7.72463
	PSMD13	36.6563	11.4836		PINK1	24.6912	14.3022		TNS3	51.0717	6.01465
	MYOF	36.5467	8.35935		TMEM181	24.6332	21.816		MPRIP	50.8602	16.4513
	ZNF664	36.495	70.8839		UHRF1	24.2083	60.7078		MPRIP	50.8602	11.0295
	PLD3	36.4635	21.8844		UHRF1	24.2083	16.8492		MPRIP	50.8602	10.9895
	PLD3	36.4635	14.7121		ESRRA	24.1125	9.83124		TGIF1	50.6381	11.6927
	NTHL1	36.1579	14.2215		NID1	24.0915	13.6574		RRM2	50.3581	8.77748
	ZNF598	35.6142	13.3666		VEGFA	24.0326	10.7047		SEC61A1	50.3037	10.9866
	SLC29A1	35.5936	36.25		AGRN	23.9947	23.362		PRKDC	50.1352	28.3243
	LAS1L	35.4005	12.2469		AGRN	23.9947	7.71457		PRKDC	50.1352	9.25867
	USF2	35.2414	20.9109		EIF4EBP2	23.9272	80.1769		DHX15	50.0433	7.83698
	PARVB	35.021	15.6795		SLC25A23	23.8409	14.2626		SLC2A4RG	50.02	20.5308
	DHX30	34.9596	28.467		SLC25A23	23.8409	7.5683		SLC2A4RG	50.02	8.05665
	CELF1	34.8691	17.4973		AP2B1	23.7961	9.42802		USF2	49.9876	9.73236
	CELF1	34.8691	12.541		CERCAM	23.4878	41.8651		LAMC1	49.43	12.1124
	HSPBP1	34.7048	11.4327		NAT8L	23.4194	25.2154		LAMC1	49.43	8.69226
	TMEM123	34.7036	12.4086		GAA	23.4055	9.84854		TEAD1	49.2935	7.24181
	SMARCC1	34.5483	10.9453		MNAT1	23.3776	15.4509		SPR	49.2091	8.32155
	FAM83H	34.2346	15.8033		ESYT2	23.3746	17.4218		EPS8L2	49.1752	8.2288
	FAM83H	34.2346	8.36478		ESYT2	23.3746	10.0123		CHMP2A	49.1302	7.79214
	LMNB2	34.1843	10.7169		ANAPC13	23.356	8.75383		NDUFB3	48.5055	10.548
	DNMT1	33.9965	10.7524		MSN	23.1364	18.2432		H2AZ2	48.4403	36.0102
	COX14	33.8846	18.657		MSN	23.1364	17.6439		H2AZ2	48.4403	27.3042
	COX14	33.8846	12.6712		PFKP	22.9365	24.0494		COL4A2	48.4267	13.8173
	FBN1	33.8292	76.9305		UBFD1	22.8391	13.273		COL4A2	48.4267	8.27513
	FBN1	33.8292	7.58611		TLN1	22.7881	8.74368		TLN1	48.155	11.1562
	C5orf24	33.8114	7.90369		BAD	22.7679	12.7759		TLN1	48.155	8.86581
	LMF2	33.6823	10.8939		BAD	22.7679	9.65764		TLN1	48.155	8.39003
	CCN5	33.5451	9.20365		PPM1F	22.7151	13.991		BRI3	47.912	11.5496
	TMEM219	33.4287	12.8016		PPM1F	22.7151	11.7887		IMMT	47.8073	8.43098
	SHMT1	33.3209	53.4121		PPM1F	22.7151	11.3378		PSMD11	47.6921	15.7903
	SHMT1	33.3209	16.7045		CELF1	22.6314	9.19258		WDR61	47.6047	7.78787
	LOX	33.1711	11.0254		SETD1A	22.6296	15.3135		SPTAN1	47.5943	15.5029
	DVL1	33.0944	9.4168		MTDH	22.3563	8.68313		SPTAN1	47.5943	10.7327
	OCIAD1	33.0479	23.7364		TSEN54	22.3042	40.9341		SPTAN1	47.5943	8.69848
	BCL7C	32.5285	9.12765		MRPL47	22.2921	7.65565		SPTAN1	47.5943	8.28365
	GNG12	31.9507	14.2464		NACC1	22.2458	20.4829		TFRC	47.5619	6.99986
	GNG12	31.9507	9.17461		EIF4G3	22.223	11.9557		TFRC	47.5619	6.56878
	CNOT1	31.8692	12.8889		FOXK2	22.1112	29.0411		POLD2	47.5591	14.7821
	NACC1	31.8182	20.2188		GTPBP2	21.7603	9.55242		CLN6	46.7702	11.403
	CKAP5	31.7872	15.4108		CRTAP	21.702	21.8139		NOP16	46.6005	10.1478
	RPUSD1	31.7769	11.4907		FZR1	21.6692	10.0949		BZW1	46.4625	6.192
	YME1L1	31.3828	16.7236		KIF1A	21.4846	11.239		NOLC1	46.4185	11.7324
	CRTAP	31.3129	21.3116		KIF1A	21.4846	11.2267		NOLC1	46.4185	10.4951
	VAMP3	31.3084	14.5346		KIF1A	21.4846	10.5908		FKBP4	46.4143	48.5253
	IMMT	31.2621	11.4999		KIF1A	21.4846	7.4484		FKBP4	46.4143	9.00655
	SH2B1	31.0681	29.892		ANAPC15	21.4679	10.4038		ATP5F1D	46.231	8.96006
	MFSD10	30.9956	12.5654		AMFR	21.4589	63.5764		ATP5F1D	46.231	7.55194
	NFE2L1	30.8814	10.7439		ATP13A1	21.3807	20.1998		GALNT10	46.1692	14.193
	ACIN1	30.7217	11.0196		PUS1	21.3442	15.4295		GALNT10	46.1692	10.5608
	BAD	30.3939	12.2733		HMOX2	21.3421	9.18803		EPHX1	46.1643	9.43881
	TP53	30.3324	19.829		MLEC	21.1768	9.87141		EPHX1	46.1643	8.23053
	CTSL	29.8988	13.231		ANKRD52	21.1173	12.0755		HSPA2	46.0787	9.35004
	CDC25B	29.8306	7.17089		RPUSD4	21.0935	15.4631		LTBR	45.3377	9.50141
	CSNK1G2	29.8266	16.7689		CRKL	21.0896	15.6592		EPHA2	45.2599	8.47494
	CSNK1G2	29.8266	10.11		DBNDD2	20.7525	15.5933		EPHA2	45.2599	8.23428
	SLC25A23	29.777	14.8008		RFNG	20.5776	8.7689		MPDU1	45.0995	13.2677
	ANAPC15	29.4981	29.4781		CYB5B	20.5232	8.5226		IGFBP6	44.9863	8.40989
	ANAPC15	29.4981	13.7221		PPP1R9B	20.4766	10.5521		VKORC1	44.9205	8.70964
	PIK3R2	29.4672	14.6918		SCAF1	20.395	41.5897		TCF25	44.8061	10.321
	SPAG5	29.4172	17.2164		AGPAT3	20.3599	18.6096		NECTIN2	44.5725	13.167
	ZNF358	29.4023	15.8042		STEEP1	20.1807	13.866		FBXW5	44.4825	9.09991
	ZNF358	29.4023	15.7238		BSDC1	20.12	68.32		KHSRP	44.3646	9.74129
	BSCL2	29.0602	13.8912		RBMXL1	20.099	10.4766		RAD21	44.2845	32.5063
	ESYT2	28.9673	17.0422		GBA2	20.0757	9.38537		ANLN	44.217	10.701
	ESYT2	28.9673	8.75685		GBA2	20.0757	6.85746		BCAM	44.1997	12.8814
	RTL8A	28.8096	12.3627		OCRL	20.0058	77.5314		CCNI	44.1732	9.62644
	TMED10	28.6052	7.51155		OCRL	20.0058	31.1167		NUCB1	43.9054	7.73742
	KCTD3	28.43	28.9394		TOR1A	19.6762	16.9078		HGS	43.7829	8.2894
	MPG	28.3612	10.9656		NIBAN2	19.4922	43.591		PTGES2	43.6337	9.9589
	TTYH3	28.1647	15.578		HAUS6	19.4161	59.5943		SLC6A6	43.6184	7.3613
	SLC2A1	28.0176	66.3286		TTC3	19.1962	13.967		HSF1	43.5127	18.507
	SYT12	27.8696	13.7977		ALDH3A2	19.0207	16.9153		NCAPD2	43.4469	17.1441
	GORASP2	27.5922	25.6628		WIPI2	18.5475	6.00107		NCAPD2	43.4469	9.41009
	ABHD17A	27.4649	18.6401		RTL8B	18.54	21.1556		MRPL21	43.1478	6.86528
	CASC3	27.1746	12.3912		CDC42	18.5006	22.7302		TBRG4	43.0262	9.41048
	PSMB2	27.1593	60.0001		WNK1	18.4879	11.8895		FAM168B	42.984	52.9687
	EIF5	27.0819	8.49979		WASHC2A	18.4111	27.0025		FAM168B	42.984	12.5595
	WDR18	26.9932	14.4002		CTNND1	18.3104	8.70766		ITGAV	42.7535	13.7846
	WDR18	26.9932	11.7816		AXIN1	18.1568	9.36803		SAMD4B	42.4387	8.61044
	C11orf58	26.8442	28.49		SETD7	18.1046	10.0582		SAMD4B	42.4387	5.94849
	TSPAN3	26.6404	5.50862		C1orf159	17.8417	63.915		MRPL58	42.2045	7.96997
	UBE2J2	26.6289	21.0156		ZNF512B	17.6715	16.2448		MLEC	42.1173	8.77172
	ATG3	26.3521	14.2792		SETD3	17.616	16.4607		WDR45B	42.019	17.0991
	PPP1R9B	26.2266	9.89226		PYGO2	17.5828	11.1702		TGOLN2	41.9766	10.876
	NOL6	25.9285	10.2845		SLC30A5	17.521	69.9567		TSR3	41.89	17.3467
	DHPS	25.8018	16.7144		NSD1	17.4581	15.2954		TGM2	41.8841	10.2128
	ALDH18A1	25.681	30.6511		TMED5	17.3095	16.4191		AK2	41.6324	83.2051
	MAFK	25.6329	12.7933		MED9	17.1413	14.0665		FADS1	41.5918	21.2149
	SCP2	25.5063	54.083		PROSER1	17.1271	38.9126		SCRIB	41.3487	9.41161
	DRG1	25.5021	10.3105		PROSER1	17.1271	36.0856		SCRIB	41.3487	8.42852
	FAM168B	25.4897	68.6368		GRWD1	17.0682	14.2416		KCTD1	41.2431	63.2386
	PDXK	25.0954	11.8097		EMC10	17.0219	8.27563		ZFAND5	40.9074	8.43459
	PDXK	25.0954	10.4		PXN	16.9892	26.0788		PTPRJ	40.8983	26.7191
	C1orf198	24.6647	9.41791		TAF9B	16.9675	83.9386		PTPRJ	40.8983	9.22634
	DIMT1	24.6525	12.9274		RNF166	16.9019	7.97548		UQCRQ	40.8712	5.95512
	MRC2	24.6121	15.6711		HMGA2	16.8546	12.6265		RRBP1	40.7138	10.7167
	HTATSF1	24.5554	17.2291		CRY1	16.8443	16.2514		SERBP1	40.5958	9.01747
	NUDT1	24.5373	15.1635		SNAP23	16.7066	9.41443		PTP4A2	40.5955	8.24394
	PFKL	24.4735	9.18702		HEXA	16.5563	17.6829		PTP4A2	40.5955	5.90815
	ALKBH5	24.3656	8.89553		VPS35	16.5403	47.162		LAS1L	40.2306	11.7206
	GLUL	24.301	7.63614		NR2F1	16.5385	15.6406		TNFRSF10B	40.1206	6.46981
	CTDSP2	24.2228	15.6161		CABIN1	16.5039	14.3891		PEG10	40.1129	8.64414
	EHBP1L1	24.0927	16.3597		RHOQ	16.4938	18.6418		NRDC	40.0507	11.1809
	ABLIM1	24.088	10.8656		POGK	16.4679	72.5246		SCAF1	39.8379	38.0162
	NAT10	24.0235	18.697		CDC6	16.3976	60.1092		SCAF1	39.8379	7.97927
	P3H2	23.7581	14.6104		CEP170B	16.3196	19.7875		NDST1	39.8241	9.92911
	BTBD2	23.3262	15.3549		CAPN10	15.9226	9.16353		TM9SF3	39.6523	10.0513
	SERPINE2	23.2573	62.9458		COP1	15.9203	12.5841		MYO10	39.3758	15.3598
	HYOU1	22.9669	23.3002		MYO1C	15.8411	18.0225		MYO10	39.3758	9.38566
	LTBP3	22.9647	18.2911		FSD1	15.752	45.0109		GTF2I	39.0746	8.76248
	SPCS3	22.9315	8.8694		TIA1	15.7278	15.2747		GNG12	38.8278	18.0296
	CDC42EP4	22.8391	10.2144		LTBP4	15.6847	23.6751		MYDGF	38.8226	7.8011
	SBF1	22.6711	14.5605		DAG1	15.6609	10.3922		MRPS2	38.7716	13.0422
	MKNK2	22.621	20.7197		P3H3	15.5732	15.136		RHPN2	38.6806	25.7917
	ASDURF	22.5766	14.9106		TRAIP	15.5535	8.47963		SLC25A1	38.5493	45.7558
	MPRIP	22.5587	13.1059		PSEN2	15.3849	24.6295		STT3B	38.3725	8.11009
	MPRIP	22.5587	12.7942		MARCHF6	15.3831	10.3331		MRPS16	38.0642	9.18528
	MPRIP	22.5587	11.8066		WDR62	15.279	14.426		OS9	37.9745	18.4901
	P3H3	22.4894	13.426		KIF4A	15.2021	14.3611		ZFP36L1	37.9615	13.1211
	CNP	22.4835	10.4113		KIF4A	15.2021	9.94025		NUTF2	37.9093	12.0999
	SPTBN2	22.3874	16.1894		ABCA3	15.1589	29.9516		YME1L1	37.6677	17.0462
	SDR39U1	22.3085	37.1635		SGSM2	15.1352	70.3372		NAA38	37.6509	9.57178
	ROCK2	22.3035	7.5501		ZNF131	14.9944	9.59641		AKT1S1	37.3718	62.2222
	ENSA	22.0734	22.8729		HBS1L	14.7938	62.7134		AHCYL1	37.3667	7.50921
	UHRF1	22.0503	39.9236		MARCHF7	14.5062	74.8663		METRN	37.1359	8.55116
	HSPH1	21.9892	11.538		GPR137	14.4482	38.2245		SNU13	37.1017	13.8705
	DBNDD2	21.9174	16.9012		NFX1	14.4133	8.92702		AMOTL2	36.8278	8.78608
	MSL1	21.8348	10.002		C19orf54	14.3993	34.3418		WWTR1	36.776	8.09237
	TRIAP1	21.8019	19.7213		PHF13	14.2786	51.173		PGRMC2	36.5979	18.1608
	SEC16A	21.7206	12.2748		HTT	14.225	16.7461		DNM1L	36.5478	7.98999
	STIM1	21.5566	44.9346		USP36	14.0078	11.127		JAG1	36.4638	7.97927
	SEC16A	21.5317	12.6833		MPRIP	13.664	10.5019		DYNC1H1	36.4557	9.44434
	NFX1	21.3466	11.4121		PNMA8A	13.6313	34.7158		LONP1	36.3853	8.48935
	ANKRD52	21.3404	13.5307		DDHD2	13.618	25.7145		RTL8A	36.26	10.0188
	GEMIN4	21.2639	8.23878		SH3PXD2A	13.563	56.5278		TMEM109	36.2003	13.5958
	RCL1	21.172	12.9032		SPPL3	13.525	48.5657		TMEM109	36.2003	12.5845
	DAPK3	21.1643	9.28669		NAPRT	13.4332	12.9509		ANKLE2	35.589	6.89206
	NEK6	21.0868	22.8711		BCL2L2	13.4136	29.4235		RSPO3	35.5862	7.28438
	PPAN	20.9557	10.0628		PACSIN3	13.3006	13.7552		AHCYL1	35.4757	9.89483
	SLC7A11	20.9419	20.4989		PCGF3	13.2684	26.0269		ENTR1	35.3868	8.29898
	RTL6	20.8873	13.6036		SIKE1	13.258	6.32213		ANTKMT	35.2485	7.81412
	STK25	20.8837	12.23		TICRR	13.2289	28.1581		PWP1	35.231	7.48655
	NBDY	20.4284	9.07883		SEC16A	13.2192	16.3388		WNK1	35.1975	12.9031
	PMPCB	20.4164	23.7186		C7orf26	13.189	53.8902		WNK1	35.1975	10.7991
	GLIS2	20.3312	8.87805		SEC16A	13.1166	15.679		WNK1	35.1975	8.5738
	SPATS2L	20.1933	20.9349		NDST1	13.0922	10.1281		MAP2K3	35.131	7.364
	GNS	20.0597	18.5048		NUP93	13.0405	7.44068		OSGIN1	35.0448	30.6225
	SCAF1	19.9847	26.3224		NEK6	12.9799	25.0378		GTF3C6	35.0339	14.3906
	FN1	19.7799	25.0879		TRAPPC6A	12.8248	11.9922		DAPK1	34.9313	12.699
	FN1	19.7799	13.166		FAM210B	12.785	14.1283		TTYH3	34.9216	25.9041
	TMEM248	19.7482	13.1559		SLC2A1	12.7577	71.1985		MFSD12	34.8709	12.1496
	PJA2	19.4985	55.3101		ZFTA	12.4904	69.9244		GADD45GIP1	34.8517	8.16644
	SUGP2	19.2812	17.7132		ZFTA	12.4904	9.49097		MKI67	34.7077	5.81027
	FOXK2	19.2004	32.0684		PRUNE1	12.4811	82.1487		PGAM5	34.526	9.60574
	GTF3C2	19.1999	79.8129		ZNF629	12.4287	12.93		AEN	34.5151	9.98838
	CLPP	18.7726	7.72934		HECTD1	12.3794	21.7393		EEF1A2	34.4844	5.92536
	UBE2H	18.7613	17.2414		OGDH	12.3789	30.0657		MPG	34.3699	11.1967
	EPHB4	18.5348	13.3689		TNRC18	12.3097	24.2914		UBAP2L	34.3203	10.5941
	TNKS1BP1	18.3854	29.2747		ZNF318	12.0907	31.9134		ANKRD52	34.2551	12.9458
	DRG2	18.3666	10.2171		RFXAP	12.0832	15.713		PKN1	33.875	9.75435
	KIF4A	18.2579	17.7943		OXCT1	12.0291	8.65962		PKN1	33.875	9.01841
	ATP13A1	17.9364	27.2055		CHMP6	12.0078	12.1096		RRM1	33.7865	11.56
	GRSF1	17.9253	7.5614		TNKS1BP1	11.8434	23.3113		FOXM1	33.7528	17.6668
	SKP1	17.9041	12.2549		IGF2R	11.8259	13.1093		KIF1C	33.4714	9.50828
	DHRS3	17.7948	11.1026		TPRA1	11.7277	71.991		MCFD2	33.2965	12.0465
	TNFAIP1	17.6929	13.7923		KIAA1143	11.6888	44.2453		SAMD4B	33.2524	9.57755
	SELENOK	17.6825	11.0065		ZNF22	11.4917	37.3451		LMCD1	33.2096	9.79644
	UBQLN4	17.496	10.3323		MARS2	11.418	31.6416		SERPINE2	32.8096	50.2728
	RBMXL1	17.3177	11.6515		ZNF74	11.3799	21.0346		TMEM219	32.8	9.99396
	TUBGCP2	17.3066	11.2493		CCDC22	11.2786	22.9675		WARS1	32.7687	14.2313
	B3GAT3	17.1671	18.4327		PPOX	11.2282	10.3505		TIMM13	32.5761	6.77903
	IPO9	17.0055	16.539		TMEM94	11.22	48.0284		THAP4	32.5686	10.975
	CDC6	16.8912	47.3445		TRAPPC10	11.1896	65.2711		MTCL1	32.527	9.9037
	CDC6	16.8912	14.2265		AMMECR1L	11.1704	10.8355		MTCL1	32.527	8.84831
	NIP7	16.8013	76.7776		TSPYL4	11.1333	10.2732		MTCL1	32.527	8.70886
	RABGAP1	16.7678	24.3965		DDAH1	11.0926	10.8517		MTCL1	32.527	7.8971
	PTGFRN	16.7119	11.5736		STAT5B	10.9052	20.5797		INTS1	32.4186	37.7412
	DST	16.3125	26.5137		SNAP29	10.8227	15.3277		INTS1	32.4186	15.951
	EPHA2	16.3009	13.3599		PJA2	10.8125	50.8889		INTS1	32.4186	13.0088
	EMC1	15.9006	12.8768		RTL6	10.6956	24.8924		INTS1	32.4186	11.5417
	CYB5B	15.8998	13.7007		TP53I13	10.6466	77.5025		SLC29A1	32.3852	52.6768
	TNIP1	15.8155	13.3315		CSNK2A1	10.5947	19.2378		KRT19	32.2736	9.06426
	PTPRJ	15.7947	20.1932		STX3	10.4593	12.3401		CANT1	32.2396	11.1012
	C1orf159	15.7288	47.7778		PHC1	10.4283	54.1757		PLCD3	32.1599	9.40632
	SLC30A5	15.6773	72.9076		CCDC85C	10.3931	23.6501		GDI1	32.1105	11.3936
	TMEM161A	15.4773	22.3693		PGGHG	10.1251	75.2198		CSK	32.0292	7.24217
	SGSM2	15.3587	73.6007		GPX3	10.0454	21.1606		FOSL2	31.8421	11.0659
	KIF26A	15.2782	34.2932		KRAS	10.0051	57.0449		AMFR	31.6775	53.3614
	POLE4	15.1687	13.4655		DR1	9.74607	6.59588		MYO1E	31.5971	15.3483
	MADD	15.1398	34.7192		SORT1	9.6878	36.6968		COL7A1	31.5761	11.1401
	C3	15.0032	22.3893		PRR12	9.57312	11.0617		RBCK1	31.5431	7.73335
	PDLIM5	14.9442	8.74935		AGPAT5	9.49725	42.6453		HMGB2	31.4823	9.5094
	RAET1G	14.7887	31.6162		DOLK	9.4954	19.8972		RNF187	31.4329	35.0367
	TMEM238	14.6892	19.0044		PRXL2B	9.4095	10.2899		VAMP3	31.4049	15.4226
	WIPI2	14.592	23.8423		EXT1	9.29873	37.8905		CHD3	31.3411	14.1296
	CDC42	14.2236	31.498		POU3F2	9.29235	13.4078		CHD3	31.3411	8.93809
	HEXA	14.1645	25.4101		MADD	9.15569	25.0585		CACYBP	31.2642	9.51623
	DNER	13.9252	16.519		FXR1	9.0496	10.1414		DCAF6	31.1743	16.6363
	GTPBP2	13.8895	12.6869		JARID2	8.95766	17.2561		ALKBH5	31.1511	14.3316
	ANAPC13	13.8672	12.0553		TWSG1	8.90877	51.9264		ZNF664	31.101	75.4041
	MBTPS2	13.6721	20.1476		SLC11A2	8.588	14.411		ATN1	31.0303	11.1004
	CTDSPL	13.6341	15.0545		NAGA	8.49006	30.0561		UNC93B1	30.9768	9.10886
	FAHD1	13.5358	8.63583		NAGA	8.49006	17.1766		CUEDC1	30.9396	19.5724
	CEP170B	13.4297	25.5556		MED1	8.45277	54.592		TCOF1	30.9258	9.55455
	TP53I13	13.4116	59.9118		DCLRE1A	8.44512	17.0615		NUDT1	30.7961	11.3253
	CD2BP2	13.3977	12.9138		TIMM21	8.24873	20.9497		MCM6	30.7191	14.1304
	MNAT1	13.391	23.6967		RALGPS2	8.14116	61.2374		EGFR	30.32	6.28512
	DAB2IP	13.3329	32.0437		MCAM	7.82415	18.6626		MMP24	30.3037	7.41099
	FZR1	13.1884	10.8983		ZNF579	7.77444	8.40919		CKAP5	30.1636	16.1953
	A4GALT	13.1505	32.5574		CEP135	7.73288	34.9206		CKAP5	30.1636	9.2911
	AGPAT3	13.1381	8.59871		HPS3	7.54887	17.9918		DIAPH1	30.1213	13.0952
	HECTD1	13.0929	16.8258		BACE1	7.52129	13.345		DIAPH1	30.1213	10.3197
	AGPAT5	13.0368	39.0213		C2orf68	7.34163	80.2469		DAG1	30.0972	13.508
	BCL9L	12.8793	14.9952		AMOTL1	6.84576	77.8839		DAG1	30.0972	10.8625
	EIF2AK4	12.7387	18.6478		DNAJC17	6.75777	30.4272		THOC3	30.0444	12.9182
	OGFRL1	12.7321	26.4082		MED13L	6.66016	21.6849		WDR5	30.0421	11.2813
	SNTA1	12.5207	21.1665		MEX3C	6.59016	32.963		WDR5	30.0421	7.45265
	PRSS23	12.2865	10.7836		AGAP1	6.43385	13.482		KCTD15	29.9736	9.16009
	MED1	12.2084	35.8556		DMAC2L	6.38189	23.7158		INF2	29.8783	11.4099
	TAF9B	12.1863	71.14		MCTS1	6.365	7.88176		INF2	29.8783	8.14698
	VEGFA	12.0078	11.194		MRPS33	6.18124	11.7866		ASAP1	29.8697	13.8239
	GTPBP1	11.9706	29.1904		TRIM32	5.98086	20.3554		ABHD17A	29.7814	9.81938
	BCAM	11.7175	25.3358		FEM1A	5.97508	11.8693		NR1H2	29.684	12.9071
	CHD8	11.5302	21.5733		PARP4	5.62013	59.3158		PELP1	29.6193	13.308
	AMFR	11.5213	52.7056		ZBTB39	5.1654	68.8034		MYC	29.5996	16.7442
	EDC3	11.4396	32.0284		SZT2	4.87716	89.6581		MYC	29.5996	8.10204
	BCL2L2	11.4037	35.1237		PCNX1	4.83734	33.6219		RNF167	29.3541	32.0174
	ABCA3	11.3537	27.1876		TNKS	4.74214	69.7738		NQO2	29.2821	11.7477
	DDHD2	11.208	23.3631		IBA57	4.64983	44.1007		PRMT2	29.0362	9.20946
	EXT1	11.1583	41.6619		SPRN	4.52113	26.732		TEDC1	28.9258	7.79834
	POGK	11.0492	72.0301		NXPE3	4.45695	19.2192		SLC38A10	28.9123	11.5816
	PHC1	10.95	49.027		SH3BP2	4.32927	10.9338		FZD2	28.8938	7.64243
	PARP4	10.926	58.8694		GTF2H5	3.9482	9.90769		ARHGAP35	28.8276	10.4996
	TWSG1	10.9159	45.6174		NSL1	3.93405	13.6529		ARHGAP35	28.8276	10.1173
	SOX12	10.8564	10.0558		MICAL3	3.80065	25.46		E2F1	28.7921	9.8525
	TRIM44	10.7787	24.5453		RIMS3	2.91791	78.4259		GTF3C5	28.6195	8.7467
	EMC10	10.7316	8.75749						SON	28.6172	8.33461
	SORT1	10.5107	40.7604						FAT1	28.503	23.8065
	QKI	10.4526	16.5465						SPNS1	28.3849	9.31011
	NAGA	10.4036	28.7716						SLC35B1	28.3177	9.00946
	OCRL	10.3711	83.4776						PPP1R9B	28.264	8.89462
	RSAD1	10.3436	11.8144						LTBP3	28.2111	7.56051
	UBE2O	10.2471	16.2946						MRTO4	28.1792	8.94977
	PRR12	10.2391	18.4507						DBNDD1	28.1579	9.06565
	EIF4EBP2	9.92285	73.5633						DUT	27.9904	8.74964
	KIAA1143	9.90909	47.1306						BCL7C	27.9686	11.2379
	YJU2	9.88744	14.7304						CTNND1	27.9437	11.3846
	MBD6	9.47675	13.35						TRIB3	27.9376	12.1162
	KLHL5	9.1816	8.15887						TRIB3	27.9376	7.47009
	CRY1	9.15074	25.3539						SLC38A1	27.9124	7.86474
	RIC1	9.0297	16.0132						ACOT2	27.8739	7.7604
	MYO1E	8.94817	15.8696						ESRRA	27.8566	9.81915
	RAP1A	8.92782	9.52366						RNF114	27.743	8.06631
	LAMA1	8.58169	42.0833						CYRIB	27.5536	8.94882
	ACO1	8.3642	10.1824						BAD	27.4795	11.4161
	CCDC85C	8.25479	8.44936						BAD	27.4795	8.25397
	WWC2	8.18486	29.3333						EIF5B	27.4733	7.60453
	C2orf68	7.96977	48.3333						SHARPIN	27.4571	15.8505
	BTF3L4	7.96372	17.5						RBX1	27.4003	28.3425
	HDAC6	7.8844	39.4772						ZNF598	27.3851	12.352
	STC2	7.54473	14.8835						HSPG2	27.2795	7.59446
	TPRA1	7.37733	62.3862						C19orf53	27.0819	11.227
	PRUNE1	7.1741	80.1619						BTBD2	27.0201	15.7974
	BPGM	7.1368	17.8346						OCIAD1	27.0063	33.8857
	DNAJC17	6.89823	39.2094						FTSJ3	26.9919	10.7938
	PPOX	6.84268	16.6387						NACC1	26.9629	23.8303
	EGLN1	6.7583	13.4149						CDC42EP4	26.8786	14.4567
	CCDC22	6.56376	30.2727						MFSD10	26.8229	13.9302
	KCNK15	5.2871	68.4503						CYB5B	26.7943	9.10845
	GTF2H5	1.43292	17.2517						SCARA3	26.7878	14.1921
									UBTF	26.7405	8.92184
									UBTF	26.7405	8.18938
									PFDN1	26.6633	10.3001
									EHD1	26.5191	10.7863
									CDR2L	26.3525	11.5624
									CMTM6	26.3454	40.8797
									IAH1	26.329	15.8987
									CELF1	26.3289	10.9199
									ZMAT2	26.3128	9.61972
									SOX12	26.2979	10.2017
									ITPK1	25.9294	9.12041
									CYREN	25.7697	6.52366
									SIPA1L3	25.7371	10.2594
									SIPA1L3	25.7371	8.95674
									EML4	25.645	9.33227
									MAP7	25.5941	8.4759
									DOCK5	25.5232	9.15268
									NASP	25.4917	10.2048
									PLCXD1	25.406	7.9304
									LRRFIP1	25.3486	8.75936
									SNRNP25	25.3002	9.58777
									HNRNPR	25.2193	9.96204
									NUP210	25.1233	61.9966
									CSGALNACT1	25.0985	8.20749
									ADA	25.0727	10.3428
									WDR6	25.058	12.1675
									GSDME	25.0078	10.2514
									IGF1R	25.0007	8.1675
									DHCR7	24.9418	17.9322
									TIMELESS	24.9363	6.47972
									NXN	24.8842	12.199
									JUN	24.8418	9.97076
									ESYT2	24.7255	9.42595
									PFAS	24.6837	18.8949
									PFAS	24.6837	8.43966
									SMC3	24.668	6.19613
									NTHL1	24.6391	11.88
									NTHL1	24.6391	9.8354
									TRIP6	24.53	22.6232
									GTF3C2	24.5103	70.2951
									DHCR7	24.3712	12.6869
									DAPK3	24.1448	9.86449
									ATP6V1G1	24.0974	11.4798
									MTDH	23.9144	9.84685
									GTF2F1	23.8718	8.58013
									VPS51	23.8649	9.57343
									NUDCD3	23.7541	11.8954
									ARGLU1	23.6568	8.00104
									ALDH18A1	23.644	28.5872
									CLSTN1	23.6206	8.01406
									IK	23.5972	9.66486
									CLIP1	23.4949	7.64185
									PPM1B	23.4538	10.5602
									ANKRD40	23.393	8.51594
									PIEZO1	23.3906	18.6466
									PIEZO1	23.3906	12.7107
									PIEZO1	23.3906	8.94813
									ESYT1	23.3471	13.0144
									ATG3	23.2907	17.8569
									DNMT1	23.2703	11.0196
									DNMT1	23.2703	9.75504
									DNMT1	23.2703	7.48158
									CIC	23.0334	9.58845
									MSH2	22.9512	17.6047
									SEPHS2	22.9445	8.48191
									TP53I13	22.944	67.3341
									TMEM165	22.9038	11.0926
									SLC5A6	22.8416	15.6176
									SEPTIN10	22.841	12.0708
									MPZL1	22.8382	7.63237
									ICMT	22.806	37.788
									DCTN3	22.7735	73.7103
									BCL9L	22.7549	12.6552
									CNP	22.635	9.15298
									SUZ12	22.4808	9.37378
									G3BP1	22.4513	7.7719
									CDC42EP1	22.1025	9.29583
									MFN2	22.0806	16.1294
									MFN2	22.0806	10.8329
									MAFG	22.0716	9.52211
									SAFB2	22.0007	10.3855
									NIP7	21.9809	84.8918
									STK11	21.9282	13.146
									STK11	21.9282	10.6579
									ERLEC1	21.7879	9.77859
									MAP3K11	21.4539	10.3391
									MAP3K11	21.4539	7.91637
									MAP3K11	21.4539	7.72687
									DIMT1	21.3906	8.38092
									PRRC2B	21.3766	9.98358
									LIF	21.2186	20.6329
									TNKS1BP1	21.1338	22.7063
									TGFBR2	21.106	14.8789
									IER5	21.0956	8.82568
									CHD1L	20.9975	13.7603
									LIMCH1	20.9951	13.385
									NEK6	20.9531	11.675
									PAPPA	20.9292	11.9048
									CTDSP1	20.7671	14.5965
									SLC25A43	20.7381	10.9201
									DVL1	20.6728	10.6438
									IGF2BP1	20.6653	14.1712
									IGF2BP1	20.6653	7.77132
									LZTS2	20.5878	9.92404
									SLC26A2	20.4744	12.1989
									DRG1	20.4435	8.47938
									TES	20.4381	12.9238
									GAA	20.3105	12.8789
									MAP4K4	20.2954	7.8402
									CAND1	20.214	8.19852
									MARVELD1	20.2032	8.43533
									DVL1	20.2012	9.75677
									MRC2	19.9741	10.8337
									EGFL7	19.9531	15.2079
									EGFL7	19.9531	12.0948
									LMF2	19.9501	11.2922
									MGRN1	19.9389	10.2833
									SMG5	19.7319	9.62229
									ABHD4	19.7278	10.2064
									POLG	19.5858	16.3636
									CEP170B	19.5607	10.7231
									RRP12	19.5357	10.505
									RAI1	19.508	9.19175
									AP1B1	19.4323	11.6771
									UBR4	19.3652	8.38982
									STAG2	19.319	8.09044
									MED13L	19.2908	17.9885
									GRWD1	19.1849	19.0009
									B3GAT3	19.1124	13.4708
									RBM12	19.0242	7.86889
									KCTD3	18.8365	47.4268
									RAB11FIP5	18.8229	9.58657
									CPSF6	18.6278	5.71015
									NOP14	18.6165	9.61515
									PTPN1	18.4816	13.052
									USP9X	18.4815	7.86977
									CASC3	18.4521	17.9766
									THOP1	18.4479	8.11439
									GALNT14	18.3779	14.1093
									UBQLN4	18.3151	14.134
									UBQLN4	18.3151	13.224
									WDR62	18.2949	15.3989
									UQCC3	18.2608	7.56459
									TBC1D10B	18.2137	7.50189
									ANAPC15	18.1683	13.7963
									SEC16A	18.0877	12.6372
									NEDD9	18.058	12.1976
									NEDD9	18.058	8.90959
									GRSF1	18.0172	8.79769
									SEC16A	17.9597	21.5042
									PRKCA	17.9538	10.1844
									POLE	17.5565	7.91978
									FJX1	17.4727	9.80004
									SCP2	17.394	65.96
									RBM47	17.1055	34.7536
									IRF2BPL	17.049	7.59377
									IRF2BP2	17.0253	9.37715
									IRF2BP2	17.0253	7.97613
									SYNC	16.9742	19.6053
									RECQL4	16.9671	10.8582
									RPUSD1	16.8387	12.525
									WAC	16.8321	8.07592
									MEIS3	16.7828	73.268
									MBD3	16.7001	7.65111
									ADAM10	16.6466	13.7667
									CHMP6	16.5856	18.5406
									CHMP6	16.5856	9.9828
									ZNF768	16.2533	14.0927
									PSMB2	16.2517	63.7009
									TPR	16.2399	19.4176
									CD2BP2	16.1218	12.3322
									CD2BP2	16.1218	10.8045
									CD2BP2	16.1218	9.89684
									ERCC3	16.1121	18.8319
									CELSR1	15.9684	17.0915
									GLIS2	15.9583	10.4072
									NLN	15.9582	9.25009
									HMOX2	15.9477	10.0341
									BCAR3	15.8984	12.909
									CUL3	15.8866	7.30903
									CUL3	15.8866	6.43618
									KMT2B	15.855	10.8313
									SMARCC1	15.7773	19.2849
									METTL2A	15.759	15.4907
									TNRC18	15.7244	22.8049
									TAOK1	15.6371	11.3009
									HARS2	15.5707	14.0558
									ARL1	15.5673	9.88678
									POLR1A	15.5356	10.0949
									RNF149	15.426	10.4039
									ANAPC13	15.3706	12.9021
									EPHB4	15.2666	18.5185
									GNA13	15.1422	20.3073
									PPAN	15.127	10.0327
									ARRDC1	15.0892	8.57476
									SAT2	15.0421	8.73584
									INO80B	14.9928	9.5416
									DST	14.9866	30.4393
									MLLT1	14.9484	16.2102
									METTL16	14.899	10.3993
									C7orf26	14.7863	41.2698
									ZBTB7B	14.7796	29.9784
									KIAA0930	14.7763	7.99413
									ATRN	14.6957	8.3385
									THBS1	14.5753	12.312
									AGPAT5	14.5634	54.3889
									ERO1A	14.5576	8.77778
									SMARCE1	14.5111	7.82695
									DHCR24	14.4769	9.64612
									CCDC85C	14.4351	16.003
									CCDC85C	14.4351	10.6273
									CCDC85C	14.4351	8.73362
									FBXO21	14.3507	9.07707
									PARP4	14.3394	79.3687
									LEPROT	14.2601	12.9635
									SIGIRR	14.1411	17.0095
									AXIN1	14.0606	12.1884
									HMCES	14.0426	13.3921
									METTL13	13.9225	12.8052
									OCRL	13.8457	81.0458
									OCRL	13.8457	33.2128
									ZNF579	13.8353	9.53772
									KCMF1	13.8059	8.38444
									JAG2	13.8048	9.80646
									CDC6	13.6564	64.4679
									SPATS2L	13.4394	26.4943
									ALKBH7	13.3901	10.781
									NF2	13.2972	30
									TWIST2	13.1467	28.869
									CENPM	13.144	24.145
									TWSG1	13.0311	56.3378
									TRAF3	12.9419	16.6637
									MRPS10	12.9351	8.59518
									GNAL	12.8174	16.1084
									YARS2	12.7133	9.58379
									CDC42	12.6976	24.7899
									KIF4A	12.6383	17.1523
									KIF4A	12.6383	11.5233
									RNF216	12.6355	11.8625
									NFIC	12.4817	9.21085
									PFDN4	12.4584	10.0826
									HIP1	12.4378	17.3221
									FAM199X	12.4323	8.58095
									DGKZ	12.3776	8.59521
									TMEM94	12.3611	41.2894
									PHC1	12.2763	51.7221
									POGK	12.2146	73.9788
									TESK1	12.2129	13.5095
									DDHD2	12.1677	31.0577
									HEXA	12.1362	18.3942
									TPCN1	12.0897	61.3225
									CLPP	12.0199	15.7926
									CLPP	12.0199	8.37775
									DROSHA	11.9762	11.453
									UNC119B	11.9346	8.37388
									SGSM2	11.8763	68.759
									KLHL5	11.8731	8.44693
									SYNPO	11.8168	16.4445
									PIK3R2	11.7743	14.9095
									HPS3	11.7684	16.1503
									MED1	11.7066	37.0415
									IPO9	11.5872	14.3987
									PJA2	11.5761	57.6923
									MITD1	11.4339	11.0521
									ARFIP2	11.4057	9.90337
									KMT2D	11.35	10.6144
									ZBTB7A	11.3337	9.64473
									AGPAT3	11.2949	8.54991
									NCKAP1	11.2815	11.2191
									KATNB1	11.2319	10.0553
									EIF2AK4	11.0782	20.7992
									TIMM22	11.0101	10.5575
									SPCS1	10.9617	10.0764
									MEGF8	10.8488	20.3497
									FBLIM1	10.6183	31.8841
									FBLIM1	10.6183	15.591
									MED13	10.559	13.2464
									BCL2L2	10.4618	24.3312
									TM4SF18	10.3825	21.3849
									PHF20	9.92914	10.5427
									KIDINS220	9.92789	19.2713
									BAK1	9.88237	12.8668
									PTCD1	9.66813	22.2086
									ANKRD33B	9.66086	15.5024
									MGAT1	9.63421	16.5657
									CIT	9.26351	40.8293
									DHX57	9.25014	21.1734
									TAF9B	9.21475	91.1681
									SLC22A18AS	9.1962	19.1031
									PLEKHG3	9.11394	10.7961
									PLEKHG3	9.11394	10.0546
									C1orf159	9.09694	71.0458
									PLAA	9.04333	18.2804
									SACS	8.97128	17.442
									RBMXL1	8.79989	10.1129
									RBMXL1	8.79989	10.036
									SH3BP5L	8.73787	13.2516
									PRXL2B	8.70887	18.4206
									SCO1	8.68497	8.26266
									ROCK1	8.46012	10.039
									CDS2	8.45011	28.2779
									CDS2	8.45011	8.19462
									KRR1	8.30665	14.2677
									EPHB2	7.93165	15.4286
									EPHB2	7.93165	9.07591
									RP2	7.65741	14.5793
									EIF4EBP2	7.55182	73.8636
									SEC63	7.40196	19.2908
									TBL3	7.3584	9.30541
									WWC2	7.31659	34.3573
									LEMD3	7.18413	23.6842
									EDC3	7.02158	30.3765
									C2orf68	6.90633	59.6222
									FBXL18	6.88691	15.9581
									CSTF1	6.67522	11.959
									POLR3C	6.33751	11.8291
									ZNF316	6.18638	22.9273
									TTL	5.77424	8.78189
									GNB5	5.47723	19.9226
									STC2	5.23726	16.5295
									PGGHG	5.1827	70.9936
									TPRA1	5.07658	67.6808
									RBM23	5.02018	8.12713
									RAP2B	4.88022	8.84441
									RAP2B	4.88022	8.10078
									FBN1	3.77339	78.9683
									AP1M1	3.46393	8.46289
									AGO1	2.90751	37.7124
									DLEC1	1.66185	11.2863
									GTF2H5	1.55765	12.6381
