# Supplementary material for: Quantitative sequencing using BID-seq uncovers abundant pseudouridines in mammalian mRNA at base resolution
Source: Nat Biotechnol. 2022 Oct 27;41(3):344–54. doi: 10.1038/s41587-022-01505-w (PMC10017504; doi:10.1038/s41587-022-01505-w)
Supplement: Supplementary file 9 — Statistical source data for Supplementary Fig.4. [file 41587_2022_1505_MOESM9_ESM.xlsx]

## Sheet: Supplementary Fig. 4a
		Ψ fraction in shControl %		Ψ fraction in shTRUB1 %
	ERH	99.5201	93.3927	11.7301	3.87304
	ZNF664	92.117	100	70.7385	64.5405
	DKC1	86.4887	92.2121	0	0
	M6PR	78.276	90.5958	0	0
	AGPAT5	83.5806	81.635	0	5.30393
	SCP2	86.223	78.058	0	0
	CDC6	71.3743	89.8176	0	0
	INTS1	83.6325	74.9556	59.1659	58.728
	FKBP4	76.3186	76.3186	0	0
	AMFR	86.8905	63.2169	0	0
	RBX1	57.5485	52.9466	0	0
	TES	57.6293	52.5886	0	0
	NSMAF	43.2068	66.4411	0	0
	HEXA	51.4353	57.122	39.2968	42.0343
	ANKRD53	55.8335	50.8158	0	0
	JPT2	35.0267	64.2872	4.23304	0
	PPP1CB	56.2299	42.7199	20.3427	20.7707
	EIF5	61.9438	36.911	0	19.6341
	H3-3B	50.5764	45.9791	38.025	35.7007
	FUCA2	56.6943	35.991	8.46492	12.8586
	SYNCRIP	49.5063	40.5591	0	0
	EIF4G2	34.6544	55.0453	13.1845	0
	NRDC	51.6949	36.9803	10.0109	2.82983
	ATP6V1A	48.2138	40.0068	27.9235	28.5466
	DSTN	45.3213	40.7017	17.2224	0
	DBNDD2	46.2885	38.6608	22.7982	19.5241
	KTN1	51.8758	32.4516	18.0362	7.40919
	DBR1	47.5738	36.3795	21.2625	4.23304
	ILF3	45.6783	37.3807	0	4.23304
	NAP1L1	38.4462	41.9942	4.23304	0
	ELP2	45.6783	33.363	0	17.5431
	TMEM167A	39.8496	38.945	0	0
	FDFT1	33.9143	42.2071	0	0
	TOP2A	39.3395	35.7288	16.313	1.93366
	IGBP1	39.9901	33.9276	27.5677	24.7806
	RPL37A	34.4104	38.5796	7.14976	8.61752
	NDUFB3	32.4681	40.3093	20.1298	0
	BIRC5	40.7968	30.3007	0	14.1701
	TRIAP1	33.9143	36.1527	0	0
	HSP90B1	34.6916	32.9145	6.55179	8.63418

## Sheet: Supplementary Fig. 4b
	name	mRNA region	motif	shControl_rep1 Ψ fraction %	shControl_rep2 Ψ fraction %	shTRUB1_rep1 Ψ fraction %	shTRUB1_rep2 Ψ fraction %
	DKC1	exon	GTTCA	86.4887	92.2121	0	0
	CDC6	exon	GTTCA	71.3743	89.8176	0	0
	GTF3C6	exon	GTTCA	34.5926	21.5326	0	0
	RBCK1	3' UTR	GTTCA	24.6378	16.5657	2.33602	3.37363
	ERH	3' UTR	GTTCC	99.5201	93.3927	11.7301	3.87304
	SCP2	exon	GTTCC	86.223	78.058	0	0
	FKBP4	3' UTR	GTTCC	76.3186	76.3186	0	0
	ZNF664	exon	GTTCG	92.117	100	70.7385	64.5405
	AMFR	3' UTR	GTTCG	86.8905	63.2169	0	0
	PFKP	exon	GTTCG	16.3019	39.4763	0	0
	YWHAQ	3' UTR	GTTCT	26.7881	33.0885	12.9075	0
	M6PR	3' UTR	GTTGC	78.276	90.5958	0	0
	AGPAT5	3' UTR	GTTGG	83.5806	81.635	0	5.30393
	RBX1	3' UTR	GTTGG	57.5485	52.9466	0	0
	TES	exon	TTTTT	57.6293	52.5886	0	0
	NSMAF	TTS	TTTTT	43.2068	66.4411	0	0
	ANKRD53	TTS	TTTTT	55.8335	50.8158	0	0
	JPT2	exon	TTTTT	35.0267	64.2872	4.23304	0
	PPP1CB	3' UTR	TTTTT	56.2299	42.7199	20.3427	20.7707
	EIF5	5' UTR	TTTTT	61.9438	36.911	0	19.6341
	H3-3B	3' UTR	TTTTT	50.5764	45.9791	38.025	35.7007
	FUCA2	exon	TTTTT	56.6943	35.991	8.46492	12.8586
	SYNCRIP	3' UTR	TTTTT	49.5063	40.5591	0	0
	EIF4G2	3' UTR	TTTTT	34.6544	55.0453	13.1845	0
	ATP6V1A	3' UTR	TTTTT	48.2138	40.0068	27.9235	28.5466
	DSTN	exon	TTTTT	45.3213	40.7017	17.2224	0
	KTN1	TTS	TTTTT	51.8758	32.4516	18.0362	7.40919
	DBR1	3' UTR	TTTTT	47.5738	36.3795	21.2625	4.23304
	ILF3	3' UTR	TTTTT	45.6783	37.3807	0	4.23304
	NAP1L1	3' UTR	TTTTT	38.4462	41.9942	4.23304	0
	ELP2	exon	TTTTT	45.6783	33.363	0	17.5431
	TMEM167A	3' UTR	TTTTT	39.8496	38.945	0	0
	FDFT1	3' UTR	TTTTT	33.9143	42.2071	0	0
	TOP2A	exon	TTTTT	39.3395	35.7288	16.313	1.93366
	BIRC5	3' UTR	TTTTT	40.7968	30.3007	0	14.1701
	TRIAP1	3' UTR	TTTTT	33.9143	36.1527	0	0
	HSP90B1	exon	TTTTT	34.6916	32.9145	6.55179	8.63418
	TMEM126B	exon	TTTTT	33.0339	31.729	6.90434	0

## Sheet: Supplementary Fig. 4c
	chr	pos	shControl_rep1 Ψ fraction %	shControl_rep2 Ψ fraction %	shPUS1_rep1 Ψ fraction %	shPUS1_rep2 Ψ fraction %		chr	pos	shControl_rep1 Ψ fraction %	shControl_rep2 Ψ fraction %	shPUS3_rep1 Ψ fraction %	shPUS3_rep2 Ψ fraction %		chr	pos	shControl_rep1 Ψ fraction %	shControl_rep2 Ψ fraction %	shPUS7_rep1 Ψ fraction %	shPUS7_rep2 Ψ fraction %		chr	pos	shControl_rep1 Ψ fraction %	shControl_rep2 Ψ fraction %	shPUS7L_rep1 Ψ fraction %	shPUS7L_rep2 Ψ fraction %		chr	pos	shControl_rep1 Ψ fraction %	shControl_rep2 Ψ fraction %	shPUSL1_rep1 Ψ fraction %	shPUSL1_rep2 Ψ fraction %		chr	pos	shControl_rep1 Ψ fraction %	shControl_rep2 Ψ fraction %	shTRUB2_rep1 Ψ fraction %	shTRUB2_rep2 Ψ fraction %		chr	pos	shControl_rep1 Ψ fraction %	shControl_rep2 Ψ fraction %	shDKC1_rep1 Ψ fraction %	shDKC1_rep2 Ψ fraction %
	chr2	131049504	100	100	100	95.7018		chr22	44119087	19.6393	17.4266	1.01474	26.2649		chr22	44119087	19.6393	17.4266	59.3204	0		chr22	44119087	19.6393	17.4266	0	26.2649		chr22	44119087	19.6393	17.4266	18.9432	0		chr22	44119087	19.6393	17.4266	0	28.0302		chr22	44119087	19.6393	17.4266	0	18.9432
	chr9	127506478	100	100	70.4248	81.9266		chr14	69380270	99.5201	93.3927	95.5337	100		chr14	69380270	99.5201	93.3927	100	98.4796		chr14	69380270	99.5201	93.3927	100	95.505		chr14	69380270	99.5201	93.3927	100	95.3781		chr14	69380270	99.5201	93.3927	99.04	95.8627		chr14	69380270	99.5201	93.3927	97.1913	93.7986
	chr14	69380270	99.5201	93.3927	100	100		chr1	53027998	86.223	78.058	78.1685	61.2073		chr1	53027998	86.223	78.058	67.3874	69.4839		chr1	53027998	86.223	78.058	84.1043	84.1043		chr1	53027998	86.223	78.058	97.0207	73.9436		chr1	53027998	86.223	78.058	84.1043	95.505		chr1	53027998	86.223	78.058	76.3186	85.7933
	chr1	53027998	86.223	78.058	100	59.0768		chr12	2803908	76.3186	76.3186	76.3186	65.7696		chr12	2803908	76.3186	76.3186	56.7894	71.2637		chr12	2803908	76.3186	76.3186	72.9948	73.8427		chr12	2803908	76.3186	76.3186	81.5745	74.1227		chr12	2803908	76.3186	76.3186	86.946	66.3703		chr12	2803908	76.3186	76.3186	62.1853	53.2131
	chr12	2803908	76.3186	76.3186	72.308	48.0335		chr17	58004501	51.4769	40.2037	37.0634	6.60297		chr17	58004501	51.4769	40.2037	50.2899	43.556		chr17	58004501	51.4769	40.2037	0	56.2299		chr6	85611818	49.5063	40.5591	0	53.4869		chr6	85611818	49.5063	40.5591	63.7201	58.2349		chr6	85611818	49.5063	40.5591	27.5104	49.5063
	chr17	58004501	51.4769	40.2037	35.7007	72.3381		chr6	85611818	49.5063	40.5591	14.1701	49.5063		chr6	85611818	49.5063	40.5591	35.0267	14.1701		chr6	85611818	49.5063	40.5591	38.4462	57.6293		chr1	153534610	58.0143	58.88	61.9438	55.1239		chr2	70986008	55.8335	50.8158	25.4736	0		chr1	153534610	58.0143	58.88	72.5113	49.5063
	chr6	85611818	49.5063	40.5591	31.729	43.2068		chr1	153534610	58.0143	58.88	45.6783	0		chr1	153534610	58.0143	58.88	69.2322	51.8758		chr1	153534610	58.0143	58.88	59.4567	31.729		chr2	70986008	55.8335	50.8158	53.4869	0		chr16	47155488	56.7874	38.4462	9.04676	0		chr2	70986008	55.8335	50.8158	0	0
	chr1	153534610	58.0143	58.88	48.2138	45.6783		chr2	70986008	55.8335	50.8158	0	0		chr2	70986008	55.8335	50.8158	19.6341	0		chr16	47155488	56.7874	38.4462	33.363	63.7201		chr16	47155488	56.7874	38.4462	47.1917	43.556		chr17	75778524	50.5764	45.9791	0	38.4462		chr16	47155488	56.7874	38.4462	0	79.4218
	chr2	70986008	55.8335	50.8158	40.7968	0		chr16	47155488	56.7874	38.4462	40.7968	79.4218		chr16	47155488	56.7874	38.4462	77.7148	35.0267		chr17	75778524	50.5764	45.9791	27.5104	41.9942		chr17	75778524	50.5764	45.9791	27.5104	0		chr6	143504113	56.6943	35.991	66.0244	72.618		chr17	75778524	50.5764	45.9791	31.729	51.8758
	chr16	47155488	56.7874	38.4462	50.8158	0		chr17	75778524	50.5764	45.9791	53.4869	0		chr17	75778524	50.5764	45.9791	48.2138	25.4736		chr6	143504113	56.6943	35.991	41.9942	67.3635		chr6	143504113	56.6943	35.991	56.7874	56.7874		chr11	10797658	34.6544	55.0453	32.6592	47.7479		chr6	143504113	56.6943	35.991	39.6142	36.1527
	chr17	75778524	50.5764	45.9791	21.0573	25.4736		chr6	143504113	56.6943	35.991	36.7208	2.69248		chr6	143504113	56.6943	35.991	39.8496	63.996		chr11	10797658	34.6544	55.0453	60.892	28.2628		chr11	10797658	34.6544	55.0453	33.6934	33.6934		chr6	108214588	44.1878	41.9942	0	4.23304		chr11	10797658	34.6544	55.0453	0	25.4736
	chr6	143504113	56.6943	35.991	58.1	58.1		chr11	10797658	34.6544	55.0453	30.5034	50.2899		chr11	10797658	34.6544	55.0453	42.512	46.6847		chr6	108214588	44.1878	41.9942	0	38.4462		chr6	108214588	44.1878	41.9942	29.595	49.5063		chr3	138161491	47.5738	36.3795	1.93366	29.595		chr6	108214588	44.1878	41.9942	0	31.729
	chr11	10797658	34.6544	55.0453	58.0392	34.2836		chr6	108214588	44.1878	41.9942	0	55.5373		chr6	108214588	44.1878	41.9942	0	31.729		chr3	138161491	47.5738	36.3795	60.1967	9.04676		chr3	138161491	47.5738	36.3795	61.9438	61.9438		chr20	35078158	47.4267	33.0339	41.274	45.6783		chr3	138161491	47.5738	36.3795	68.762	68.762
	chr6	108214588	44.1878	41.9942	48.9503	44.4347		chr3	138161491	47.5738	36.3795	35.0267	69.5467		chr3	138161491	47.5738	36.3795	21.0573	52.6781		chr20	35078158	47.4267	33.0339	11.5679	16.8574		chr20	35078158	47.4267	33.0339	0	25.4736		chr12	76046772	38.4462	41.9942	53.4869	0		chr20	35078158	47.4267	33.0339	21.0573	36.4769
	chr3	138161491	47.5738	36.3795	51.4769	0		chr20	35078158	47.4267	33.0339	40.2037	0		chr20	35078158	47.4267	33.0339	0	0		chr12	76046772	38.4462	41.9942	66.4411	0		chr12	76046772	38.4462	41.9942	0	0		chrX	37840596	30.4425	47.8475	61.9438	52.7514		chr12	76046772	38.4462	41.9942	0	66.4411
	chr20	35078158	47.4267	33.0339	25.4736	12.4261		chr12	76046772	38.4462	41.9942	16.8574	0		chr12	76046772	38.4462	41.9942	9.04676	26.9968		chrX	37840596	30.4425	47.8475	48.2138	44.6114		chrX	37840596	30.4425	47.8475	73.7792	53.4869		chr5	83056698	39.8496	38.945	5.40898	36.1527		chrX	37840596	30.4425	47.8475	65.5264	52.1425
	chr12	76046772	38.4462	41.9942	35.0267	14.1701		chrX	37840596	30.4425	47.8475	44.998	75.4779		chrX	37840596	30.4425	47.8475	72.7427	61.9438		chr5	83056698	39.8496	38.945	0	25.4736		chr5	83056698	39.8496	38.945	48.5353	30.1238		chr17	40399999	39.3395	35.7288	22.7293	16.5167		chr5	83056698	39.8496	38.945	0	12.8586
	chrX	37840596	30.4425	47.8475	61.9438	25.4736		chr5	83056698	39.8496	38.945	3.07473	0		chr5	83056698	39.8496	38.945	0	5.40898		chr17	40399999	39.3395	35.7288	52.2453	40.6139		chr17	40399999	39.3395	35.7288	38.4462	51.6301		chr12	120444639	33.9143	36.1527	3.07473	55.9523		chr17	40399999	39.3395	35.7288	18.3412	50.0994
	chr5	83056698	39.8496	38.945	33.9143	1.18234		chr17	40399999	39.3395	35.7288	30.4425	42.7199		chr17	40399999	39.3395	35.7288	50.0654	46.7077		chr12	120444639	33.9143	36.1527	14.1701	23.0903		chr12	120444639	33.9143	36.1527	45.6783	39.8496		chr12	110730719	34.722	34.0445	40.5591	61.9438		chr12	120444639	33.9143	36.1527	14.1701	73.9067
	chr17	40399999	39.3395	35.7288	50.8158	35.0267		chr12	120444639	33.9143	36.1527	55.1239	59.0479		chr12	120444639	33.9143	36.1527	44.4347	38.4462		chr12	110730719	34.722	34.0445	37.8151	0		chr12	110730719	34.722	34.0445	55.8335	47.1917		chr20	57378302	49.9409	56.6585	28.5466	81.1546		chr12	110730719	34.722	34.0445	45.6783	68.762
	chr12	120444639	33.9143	36.1527	28.1011	38.4462		chr12	110730719	34.722	34.0445	30.1238	61.3582		chr12	110730719	34.722	34.0445	66.9526	36.3795		chr20	57378302	49.9409	56.6585	40.7968	60.1967		chr20	57378302	49.9409	56.6585	81.1546	73.5563		chr15	78169241	53.1185	35.2508	60.1967	0		chr20	57378302	49.9409	56.6585	0	61.9438
	chr12	110730719	34.722	34.0445	21.0573	26.9968		chr20	57378302	49.9409	56.6585	69.9412	75.3198		chr12	46183159	62.8282	45.6783	25.4736	33.9143		chr15	78169241	53.1185	35.2508	51.8758	65.5264		chr15	78169241	53.1185	35.2508	6.60297	50.8158		chr20	17601035	45.3213	40.7017	0	0		chr15	78169241	53.1185	35.2508	50.8158	40.7968
	chr12	46183159	62.8282	45.6783	53.4869	74.3758		chr15	78169241	53.1185	35.2508	54.8492	40.7968		chr20	57378302	49.9409	56.6585	0	0		chr20	17601035	45.3213	40.7017	0	0		chr20	17601035	45.3213	40.7017	0	0		chr19	10689557	45.6783	37.3807	12.4261	0		chr20	17601035	45.3213	40.7017	0	0
	chr20	57378302	49.9409	56.6585	61.9438	59.0479		chr20	17601035	45.3213	40.7017	0	48.2138		chr15	78169241	53.1185	35.2508	0	52.1425		chr19	10689557	45.6783	37.3807	47.1917	50.8158		chr19	10689557	45.6783	37.3807	31.729	9.04676		chr12	16363972	32.4359	48.9834	5.33932	30.8398		chr19	10689557	45.6783	37.3807	18.2343	47.8475
	chr15	78169241	53.1185	35.2508	57.6293	38.4462		chr19	10689557	45.6783	37.3807	12.4261	38.4462		chr20	17601035	45.3213	40.7017	0	8.06016		chr12	16363972	32.4359	48.9834	35.1867	42.7833		chr12	16363972	32.4359	48.9834	28.5466	0.253555		chr6	38153973	40.4574	34.5483	11.5679	0		chr12	16363972	32.4359	48.9834	27.402	19.6341
	chr20	17601035	45.3213	40.7017	8.22374	61.1461		chr12	16363972	32.4359	48.9834	31.729	28.3629		chr19	10689557	45.6783	37.3807	0	10.2974		chr6	38153973	40.4574	34.5483	0	0		chr6	38153973	40.4574	34.5483	0	31.729		chr9	98015670	38.4462	34.2019	51.9372	30.8499		chr6	38153973	40.4574	34.5483	0	38.4462
	chr19	10689557	45.6783	37.3807	51.8758	0		chr6	38153973	40.4574	34.5483	0	0		chr12	16363972	32.4359	48.9834	0	25.1387		chr9	98015670	38.4462	34.2019	43.7219	15.0563		chr9	98015670	38.4462	34.2019	33.5989	45.6783		chr6	13977809	37.8675	31.3487	42.7199	21.0573		chr9	98015670	38.4462	34.2019	39.005	39.1954
	chr12	16363972	32.4359	48.9834	36.1527	25.2851		chr9	98015670	38.4462	34.2019	23.5867	29.8968		chr6	38153973	40.4574	34.5483	0	56.7874		chr6	13977809	37.8675	31.3487	52.6781	33.0339		chr6	13977809	37.8675	31.3487	20.4444	24.615		chr7	116249103	57.6293	52.5886	19.6341	55.1239		chr6	13977809	37.8675	31.3487	38.4462	39.6142
	chr21	6123451	38.4462	37.0634	19.6341	0		chr6	13977809	37.8675	31.3487	15.2346	43.556		chr9	98015670	38.4462	34.2019	38.7951	38.2764		chr7	116249103	57.6293	52.5886	16.8574	41.9942		chr7	116249103	57.6293	52.5886	23.483	49.5063		chr2	28800291	56.2299	42.7199	33.0339	67.3635		chr7	116249103	57.6293	52.5886	9.04676	21.537
	chr6	38153973	40.4574	34.5483	0	0		chr7	116249103	57.6293	52.5886	31.729	40.7968		chr6	13977809	37.8675	31.3487	53.4869	0		chr2	28800291	56.2299	42.7199	10.7187	59.4567		chr2	28800291	56.2299	42.7199	56.2299	60.0043		chr19	18177968	49.2464	49.9953	33.363	43.2068		chr2	28800291	56.2299	42.7199	53.4869	52.4769
	chr9	98015670	38.4462	34.2019	52.1959	38.0119		chr2	28800291	56.2299	42.7199	35.4005	52.4769		chr2	28800291	56.2299	42.7199	45.6783	59.7644		chr19	18177968	49.2464	49.9953	39.0815	41.5934		chr19	18177968	49.2464	49.9953	50.8158	41.7166		chr14	55684512	51.8758	32.4516	15.5029	19.6341		chr19	18177968	49.2464	49.9953	25.4736	52.7514
	chr6	13977809	37.8675	31.3487	7.40919	47.1917		chr19	18177968	49.2464	49.9953	56.369	51.6301		chr19	18177968	49.2464	49.9953	52.5886	51.9757		chr14	55684512	51.8758	32.4516	14.1701	45.6783		chr14	55684512	51.8758	32.4516	2.38804	9.04676		chr11	34100130	36.1527	45.6783	0	10.2974		chr14	55684512	51.8758	32.4516	35.0267	24.615
	chr7	116249103	57.6293	52.5886	60.0043	58.4781		chr14	55684512	51.8758	32.4516	22.0885	14.1701		chr14	55684512	51.8758	32.4516	19.6341	27.2166		chr11	34100130	36.1527	45.6783	0	0		chr11	34100130	36.1527	45.6783	49.8617	20.7707		chr18	36154965	45.6783	33.363	23.7646	39.7211		chr11	34100130	36.1527	45.6783	25.4736	19.6341
	chr2	28800291	56.2299	42.7199	7.81542	63.0505		chr11	34100130	36.1527	45.6783	51.8758	0		chr11	34100130	36.1527	45.6783	0	0		chr18	36154965	45.6783	33.363	2.50206	49.7668		chr18	36154965	45.6783	33.363	39.8496	27.3521		chr8	11838655	33.9143	42.2071	67.9829	0		chr18	36154965	45.6783	33.363	0	20.1488
	chr19	18177968	49.2464	49.9953	54.8492	27.9235		chr18	36154965	45.6783	33.363	40.5591	12.4261		chr18	36154965	45.6783	33.363	4.23304	20.9469		chr8	11838655	33.9143	42.2071	0	49.5063		chr8	11838655	33.9143	42.2071	41.9942	19.6341		chr12	103942601	34.6916	32.9145	32.2704	17.9897		chr8	11838655	33.9143	42.2071	0	0
	chr14	55684512	51.8758	32.4516	27.9235	24.4727		chr8	11838655	33.9143	42.2071	35.0267	28.5466		chr12	103942601	34.6916	32.9145	22.7703	30.97		chr12	103942601	34.6916	32.9145	32.5969	33.7762		chr12	103942601	34.6916	32.9145	32.8992	20.2304		chr8	58582717	43.2068	66.4411	0	38.4462		chr12	103942601	34.6916	32.9145	7.40919	36.9911
	chr11	34100130	36.1527	45.6783	0	27.6979		chr12	103942601	34.6916	32.9145	11.7388	37.0634		chr8	58582717	43.2068	66.4411	0	12.0817		chr8	58582717	43.2068	66.4411	2.69248	15.952		chr8	58582717	43.2068	66.4411	53.4869	0		chr16	1685534	35.0267	64.2872	28.5466	7.40919		chr4	17624335	76.033	39.8496	0	4.23304
	chr18	36154965	45.6783	33.363	16.8574	18.6983		chr8	58582717	43.2068	66.4411	13.2935	37.2924		chr16	1685534	35.0267	64.2872	0	0		chr16	1685534	35.0267	64.2872	14.1701	61.9438		chr1	207340547	60.6929	43.2068	38.4462	36.1527		chr14	103335732	61.9438	36.911	0	55.5373		chr8	58582717	43.2068	66.4411	0	18.2343
	chr8	11838655	33.9143	42.2071	29.595	9.04676		chr16	1685534	35.0267	64.2872	0	55.5373		chr14	103335732	61.9438	36.911	38.4462	0		chr14	103335732	61.9438	36.911	0	48.2138		chr16	1685534	35.0267	64.2872	0	19.6341		chr22	41628151	48.2138	53.7881	47.1917	53.4869		chr1	207340547	60.6929	43.2068	45.6783	0
	chr12	103942601	34.6916	32.9145	22.5045	40.6139		chr14	103335732	61.9438	36.911	63.2095	43.2068		chr22	41628151	48.2138	53.7881	25.4736	10.7187		chr22	41628151	48.2138	53.7881	24.2738	57.0273		chr14	103335732	61.9438	36.911	0	25.4736		chr3	113810808	48.2138	40.0068	9.04676	0		chr16	1685534	35.0267	64.2872	56.7874	0
	chr8	58582717	43.2068	66.4411	19.6341	38.4462		chr22	41628151	48.2138	53.7881	42.512	38.4462		chr13	45283866	58.1	35.8699	45.6783	0		chr3	113810808	48.2138	40.0068	45.6783	10.7187		chr22	41628151	48.2138	53.7881	31.729	41.9942		chr11	125595931	31.142	47.6745	20.898	4.81878		chr14	103335732	61.9438	36.911	19.6341	0
	chr16	1685534	35.0267	64.2872	0	0		chr3	113810808	48.2138	40.0068	0	33.0339		chr3	113810808	48.2138	40.0068	1.93366	0		chr11	125595931	31.142	47.6745	17.7728	7.81542		chr13	45283866	58.1	35.8699	0	0		chr11	85634225	33.0339	31.729	0	0		chr22	41628151	48.2138	53.7881	0	0
	chr14	103335732	61.9438	36.911	17.7728	60.1967		chr11	125595931	31.142	47.6745	19.6341	26.9968		chr11	125595931	31.142	47.6745	0	27.2166		chr17	78223806	40.7968	30.3007	0	9.04676		chr3	113810808	48.2138	40.0068	24.2738	0		chr5	133088487	32.2704	30.3513	0	44.4997		chr7	155309346	54.1658	43.0326	0	0
	chr22	41628151	48.2138	53.7881	48.5353	42.7199		chr17	78223806	40.7968	30.3007	0	0		chr11	85634225	33.0339	31.729	0	0		chr11	85634225	33.0339	31.729	0	0		chr11	125595931	31.142	47.6745	0	15.0563		chr12	8941306	78.276	90.5958	90.0268	87.8824		chr3	113810808	48.2138	40.0068	42.512	0
	chr13	45283866	58.1	35.8699	53.4869	74.3758		chr11	85634225	33.0339	31.729	0	0		chr5	133088487	32.2704	30.3513	38.4462	11.5679		chr5	133088487	32.2704	30.3513	0	42.9852		chr17	78223806	40.7968	30.3007	19.6341	57.6293		chr16	56362360	86.8905	63.2169	74.5602	91.6505		chr11	125595931	31.142	47.6745	0	40.3651
	chr3	113810808	48.2138	40.0068	22.0885	44.6114		chr5	133088487	32.2704	30.3513	6.12318	47.3007		chr12	8941306	78.276	90.5958	66.4296	46.9333		chr12	8941306	78.276	90.5958	62.2054	70.453		chr11	85634225	33.0339	31.729	20.5802	53.4869		chr12	124012693	92.117	100	100	100		chr17	78223806	40.7968	30.3007	9.04676	9.04676
	chr11	125595931	31.142	47.6745	27.9235	15.6951		chr12	8941306	78.276	90.5958	69.4346	81.5796		chr16	56362360	86.8905	63.2169	27.0903	74.5602		chr16	56362360	86.8905	63.2169	75.2298	49.8802		chr5	133088487	32.2704	30.3513	52.1425	32.3198		chr10	3112271	16.3019	39.4763	47.6048	45.7765		chr11	85634225	33.0339	31.729	11.0573	3.305
	chr17	78223806	40.7968	30.3007	0	0		chr16	56362360	86.8905	63.2169	73.7087	47.2344		chr10	3112271	16.3019	39.4763	0	0		chr12	124012693	92.117	100	100	96.1537		chr12	8941306	78.276	90.5958	88.4315	90.4713		chr17	22524496	86.0325	88.3977	83.2785	80.6742		chr5	133088487	32.2704	30.3513	34.3576	22.9225
	chr11	85634225	33.0339	31.729	20.898	0		chr12	124012693	92.117	100	100	96.6686		chr17	22524496	86.0325	88.3977	58.942	75.1822		chr10	3112271	16.3019	39.4763	38.4954	57.5872		chr16	56362360	86.8905	63.2169	74.5602	80.8273		chr7	100873195	49.3131	60.3733	65.3506	63.9384		chr12	8941306	78.276	90.5958	90.0268	81.5796
	chr5	133088487	32.2704	30.3513	33.2133	23.8416		chr10	3112271	16.3019	39.4763	12.9041	24.5531		chr7	100873195	49.3131	60.3733	66.159	74.0955		chr17	22524496	86.0325	88.3977	66.971	76.2572		chr12	124012693	92.117	100	98.4443	100		chr7	1499581	83.6325	74.9556	71.0818	100		chr16	56362360	86.8905	63.2169	66.6406	62.5063
	chr12	8941306	78.276	90.5958	78.6	77.1867		chr17	22524496	86.0325	88.3977	70.887	71.9364		chr7	1499581	83.6325	74.9556	71.0818	64.7641		chr7	100873195	49.3131	60.3733	50.3473	67.6446		chr10	3112271	16.3019	39.4763	27.8075	50.3601		chr10	71816664	59.5916	75.3879	56.6848	61.7056		chr12	124012693	92.117	100	94.2934	95.2181
	chr16	56362360	86.8905	63.2169	80.8273	26.2287		chr7	100873195	49.3131	60.3733	61.9681	54.9569		chr10	71816664	59.5916	75.3879	37.6214	57.2457		chr7	1499581	83.6325	74.9556	54.1709	77.0021		chr17	22524496	86.0325	88.3977	81.9782	75.774		chr2	9584978	26.7881	33.0885	0	0.16487		chr10	3112271	16.3019	39.4763	0	57.8448
	chr12	124012693	92.117	100	86.5589	100		chr7	1499581	83.6325	74.9556	51.5511	53.9092		chr2	9584978	26.7881	33.0885	4.02192	0		chr10	71816664	59.5916	75.3879	60.269	46.4845		chr7	100873195	49.3131	60.3733	49.3687	63.2236		chr15	72344047	51.4353	57.122	56.4697	68.013		chr17	22524496	86.0325	88.3977	63.6693	74.7675
	chr10	3112271	16.3019	39.4763	27.9683	0		chr10	71816664	59.5916	75.3879	58.2198	47.7288		chr15	72344047	51.4353	57.122	8.46903	7.78847		chr2	9584978	26.7881	33.0885	3.49363	0		chr7	1499581	83.6325	74.9556	73.7335	9.2327		chr1	51791640	51.6949	36.9803	59.2074	55.5091		chr7	100873195	49.3131	60.3733	33.5567	48.8065
	chr17	22524496	86.0325	88.3977	70.126	67.3059		chr2	9584978	26.7881	33.0885	0	0		chr1	51791640	51.6949	36.9803	0	0		chr15	72344047	51.4353	57.122	44.9936	70.3878		chr10	71816664	59.5916	75.3879	66.4562	59.4956		chr3	131498207	17.334	34.3544	31.489	12.3927		chr7	1499581	83.6325	74.9556	45.6388	71.0818
	chr7	100873195	49.3131	60.3733	70.7784	56.067		chr15	72344047	51.4353	57.122	27.1806	13.1126		chr3	131498207	17.334	34.3544	0	0		chr1	51791640	51.6949	36.9803	36.2417	20.8025		chr2	9584978	26.7881	33.0885	0.568298	1.68338		chr1	6185970	16.7216	15.4395	56.8599	78.1944		chr10	71816664	59.5916	75.3879	63.4797	63.8168
	chr7	1499581	83.6325	74.9556	77.7895	59.1659		chr1	51791640	51.6949	36.9803	19.8729	28.9015		chr1	6185970	16.7216	15.4395	0	0		chr3	131498207	17.334	34.3544	17.146	10.4699		chr15	72344047	51.4353	57.122	65.8491	22.5642		chr2	201085563	32.4681	40.3093	7.13097	12.6843		chr2	9584978	26.7881	33.0885	0	23.8951
	chr10	71816664	59.5916	75.3879	47.0436	49.287		chr3	131498207	17.334	34.3544	4.30924	4.39744		chr2	201085563	32.4681	40.3093	0	0		chr1	6185970	16.7216	15.4395	62.7128	45.6841		chr1	51791640	51.6949	36.9803	47.0397	22.1425		chr2	20037564	14.0073	40.5028	45.8893	50.9074		chr15	72344047	51.4353	57.122	64.7052	80.7807
	chr2	9584978	26.7881	33.0885	0	0		chr1	6185970	16.7216	15.4395	25.2418	25.2418		chr2	20037564	14.0073	40.5028	20.386	18.1674		chr2	201085563	32.4681	40.3093	41.5634	30.9159		chr3	131498207	17.334	34.3544	4.62883	11.0076		chrX	154765960	86.4887	92.2121	65.092	81.761		chr1	51791640	51.6949	36.9803	25.7143	27.4324
	chr15	72344047	51.4353	57.122	66.3143	45.9025		chr2	201085563	32.4681	40.3093	7.34765	12.8261		chrX	154765960	86.4887	92.2121	88.3542	44.3896		chr2	20037564	14.0073	40.5028	34.2991	47.5447		chr1	6185970	16.7216	15.4395	67.3947	65.5852		chr17	40295390	71.3743	89.8176	89.471	95.178		chr3	131498207	17.334	34.3544	15.675	24.8125
	chr1	51791640	51.6949	36.9803	25.8507	42.2581		chr2	20037564	14.0073	40.5028	63.688	16.0432		chr17	40295390	71.3743	89.8176	92.2121	82.8777		chrX	154765960	86.4887	92.2121	86.1637	80.2695		chr2	201085563	32.4681	40.3093	31.489	0		chr6	110967667	34.5926	21.5326	0	0		chr1	6185970	16.7216	15.4395	23.2094	73.3797
	chr3	131498207	17.334	34.3544	23.1783	8.19396		chrX	154765960	86.4887	92.2121	54.3863	80.4837		chr6	110967667	34.5926	21.5326	0	0		chr17	40295390	71.3743	89.8176	90.0103	90.0103		chr2	20037564	14.0073	40.5028	63.688	37.7519		chr20	410578	24.6378	16.5657	0	13.0208		chr2	201085563	32.4681	40.3093	15.8695	47.4665
	chr1	6185970	16.7216	15.4395	70.1441	54.4148		chr17	40295390	71.3743	89.8176	94.8827	95.8228		chr20	410578	24.6378	16.5657	18.1674	0		chr6	110967667	34.5926	21.5326	4.97891	0		chrX	154765960	86.4887	92.2121	93.2041	81.761		chr1	153959729	56.6386	52.6784	32.6068	56.6071		chr2	20037564	14.0073	40.5028	48.2943	43.5715
	chr2	201085563	32.4681	40.3093	42.153	12.8261		chr6	110967667	34.5926	21.5326	0	0		chr1	153959729	56.6386	52.6784	35.6418	26.9355		chr20	410578	24.6378	16.5657	14.0073	27.6745		chr17	40295390	71.3743	89.8176	90.6026	91.8542		chr14	102083797	48.2091	24.4189	62.0837	50.0016		chr17	40295390	71.3743	89.8176	69.6945	87.5719
	chr2	20037564	14.0073	40.5028	50.7917	34.5926		chr20	410578	24.6378	16.5657	0	12.5351		chr14	102083797	48.2091	24.4189	64.9677	54.8229		chr1	153959729	56.6386	52.6784	51.314	42.5822		chr6	110967667	34.5926	21.5326	42.4439	12.0544		chrX	40051388	37.0022	27.585	64.3285	21.74		chr6	110967667	34.5926	21.5326	0	0
	chrX	154765960	86.4887	92.2121	85.501	74.1201		chr1	153959729	56.6386	52.6784	39.5189	48.0932		chrX	40051388	37.0022	27.585	0	17.7321		chr14	102083797	48.2091	24.4189	60.296	68.5043		chr20	410578	24.6378	16.5657	0	21.5326		chr2	10784024	38.5777	18.1063	22.3149	3.74708		chr20	410578	24.6378	16.5657	6.64586	16.0432
	chr17	40295390	71.3743	89.8176	93.9196	93.3321		chr14	102083797	48.2091	24.4189	45.636	66.274		chr2	10784024	38.5777	18.1063	14.3689	0		chrX	40051388	37.0022	27.585	33.9384	24.1586		chr14	94102613	96.6471	94.7152	47.5299	2.24492		chr4	108667641	48.4422	22.1212	50.6226	43.4632		chr1	153959729	56.6386	52.6784	55.1551	66.6129
	chr6	110967667	34.5926	21.5326	0	13.0208		chrX	40051388	37.0022	27.585	0	0		chr4	108667641	48.4422	22.1212	38.4403	40.3579		chr2	10784024	38.5777	18.1063	30.5075	6.31851		chr1	153959729	56.6386	52.6784	66.4662	59.5556		chr19	34458894	24.8163	27.2697	24.3753	30.685		chr14	102083797	48.2091	24.4189	56.9867	54.198
	chr20	410578	24.6378	16.5657	15.5261	0		chr2	10784024	38.5777	18.1063	22.909	13.058		chr19	34458894	24.8163	27.2697	48.659	40.7585		chr4	108667641	48.4422	22.1212	41.5781	31.5018		chr14	102083797	48.2091	24.4189	60.1302	51.6419		chr22	40972652	57.5485	52.9466	64.5259	69.3908		chrX	40051388	37.0022	27.585	0	8.85778
	chr1	153959729	56.6386	52.6784	48.7952	1.5641		chr4	108667641	48.4422	22.1212	55.6987	52.3396		chr22	40972652	57.5485	52.9466	23.9128	35.7408		chr19	34458894	24.8163	27.2697	25.2677	29.9404		chrX	40051388	37.0022	27.585	0	0		chr14	103912631	32.7668	37.6335	17.9483	20.0875		chr2	10784024	38.5777	18.1063	5.63319	16.9745
	chr14	102083797	48.2091	24.4189	43.5481	38.2867		chr19	34458894	24.8163	27.2697	29.3041	33.3584		chr14	103912631	32.7668	37.6335	30.1684	38.2081		chr8	6758246	83.5806	81.635	88.832	82.9439		chr2	10784024	38.5777	18.1063	9.63896	8.7676		chr17	40392703	35.0608	24.4195	54.2283	27.7593		chr4	108667641	48.4422	22.1212	21.74	28.8083
	chr2	10784024	38.5777	18.1063	20.5265	5.63319		chr22	40972652	57.5485	52.9466	52.8065	35.7408		chr17	40392703	35.0608	24.4195	46.7894	28.8213		chr22	40972652	57.5485	52.9466	18.7051	26.1189		chr4	108667641	48.4422	22.1212	28.8902	16.4556		chr6	30743209	33.6957	16.3113	21.0987	18.1259		chr19	34458894	24.8163	27.2697	26.0602	42.1857
	chr4	108667641	48.4422	22.1212	11.3789	50.6226		chr14	103912631	32.7668	37.6335	49.7217	43.6387		chr6	30743209	33.6957	16.3113	33.5288	26.6055		chr14	103912631	32.7668	37.6335	15.7621	24.5959		chr19	34458894	24.8163	27.2697	33.6829	30.7445		chr7	100706940	20.3251	30.3927	21.0987	14.2083		chr8	6758246	83.5806	81.635	58.1219	67.2289
	chr19	34458894	24.8163	27.2697	28.4842	33.9384		chr17	40392703	35.0608	24.4195	31.118	43.244		chr7	100706940	20.3251	30.3927	21.0987	25.7674		chr17	40392703	35.0608	24.4195	43.3289	33.7627		chr8	6758246	83.5806	81.635	67.2289	84.093		chr22	29292530	2.31713	22.6645	14.3432	21.9478		chr22	40972652	57.5485	52.9466	49.92	58.1219
	chr8	6758246	83.5806	81.635	80.1307	82.1315		chr6	30743209	33.6957	16.3113	27.5918	14.9455		chr22	29292530	2.31713	22.6645	41.0051	23.6104		chr6	30743209	33.6957	16.3113	0	0		chr22	40972652	57.5485	52.9466	44.8905	40.1735		chr3	14181624	14.1154	8.25146	16.093	0.898356		chr14	103912631	32.7668	37.6335	17.105	19.2555
	chr22	40972652	57.5485	52.9466	25.481	86.4335		chr7	100706940	20.3251	30.3927	0	18.5995		chr3	14181624	14.1154	8.25146	37.2121	41.4705		chr7	100706940	20.3251	30.3927	22.4758	24.4195		chr14	103912631	32.7668	37.6335	5.36316	22.8231		chrX	23679225	27.8664	20.2078	0	2.70743		chr17	40392703	35.0608	24.4195	34.7145	43.4163
	chr14	103912631	32.7668	37.6335	39.3379	33.5827		chr22	29292530	2.31713	22.6645	0	35.6308		chrX	23679225	27.8664	20.2078	66.6888	48.5944		chr22	29292530	2.31713	22.6645	12.5691	36.5712		chr17	40392703	35.0608	24.4195	63.6503	52.0616		chr19	54201242	18.8166	9.1406	18.4325	37.423		chr6	30743209	33.6957	16.3113	13.0264	22.4758
	chr17	40392703	35.0608	24.4195	43.9976	21.0987		chr3	14181624	14.1154	8.25146	0.469881	31.8234		chr19	54201242	18.8166	9.1406	23.9804	0		chr3	14181624	14.1154	8.25146	14.2083	29.8997		chr6	30743209	33.6957	16.3113	17.203	33.5288		chrX	153703029	10.4034	27.4722	1.85449	0		chr7	100706940	20.3251	30.3927	26.6055	18.1259
	chr6	30743209	33.6957	16.3113	28.1534	14.2083		chrX	23679225	27.8664	20.2078	49.6308	55.8134		chrX	153703029	10.4034	27.4722	38.8422	11.5566		chrX	23679225	27.8664	20.2078	0	35.6156		chr7	100706940	20.3251	30.3927	11.3549	30.6253		chr8	144097068	23.8478	14.2853	24.4553	18.5701		chr22	29292530	2.31713	22.6645	30.0086	34.2787
	chr7	100706940	20.3251	30.3927	23.4317	36.4806		chr19	54201242	18.8166	9.1406	0	0		chr8	144097068	23.8478	14.2853	25.1602	21.5812		chr19	54201242	18.8166	9.1406	0	18.2709		chr22	29292530	2.31713	22.6645	17.5071	6.26938		chr2	53818002	32.419	22.6207	7.18492	20.3489		chr3	14181624	14.1154	8.25146	27.1771	11.68
	chr22	29292530	2.31713	22.6645	42.7802	34.0122		chrX	153703029	10.4034	27.4722	9.8597	40.8333		chr2	53818002	32.419	22.6207	26.3395	3.89721		chrX	153703029	10.4034	27.4722	16.4457	12.9705		chr3	14181624	14.1154	8.25146	17.6604	12.269		chr16	30192990	12.6764	13.0707	17.609	19.6292		chrX	23679225	27.8664	20.2078	0	26.0035
	chr3	14181624	14.1154	8.25146	0	11.8992		chr8	144097068	23.8478	14.2853	26.8745	25.0807		chr16	30192990	12.6764	13.0707	7.71991	10.6706		chr8	144097068	23.8478	14.2853	11.2597	37.5823		chrX	23679225	27.8664	20.2078	3.49923	10.9537		chr1	6186768	9.27668	12.3302	6.27087	9.78355		chr19	54201242	18.8166	9.1406	19.2489	37.3204
	chrX	23679225	27.8664	20.2078	14.0447	23.0107		chr2	53818002	32.419	22.6207	13.033	0		chr1	6186768	9.27668	12.3302	0	0		chr2	53818002	32.419	22.6207	0	8.9994		chr19	54201242	18.8166	9.1406	31.7796	33.3177		chr14	103912536	34.6163	18.3547	5.04548	12.8316		chrX	153703029	10.4034	27.4722	0	5.76057
	chr19	54201242	18.8166	9.1406	0	0		chr16	30192990	12.6764	13.0707	24.5087	2.61477		chr14	103912536	34.6163	18.3547	0	23.0337		chr16	30192990	12.6764	13.0707	11.8184	21.0349		chrX	153703029	10.4034	27.4722	11.5566	0		chr2	169822011	25.5013	20.9345	11.0129	15.5795		chr8	144097068	23.8478	14.2853	3.00686	4.95519
	chrX	153703029	10.4034	27.4722	45.8866	25.7247		chr1	6186768	9.27668	12.3302	0	3.11868		chr2	169822011	25.5013	20.9345	7.16769	13.9664		chr1	6186768	9.27668	12.3302	5.17304	0		chr8	144097068	23.8478	14.2853	16.774	11.0738		chr1	8861027	28.1166	14.4885	0	1.13806		chr2	53818002	32.419	22.6207	23.2135	0
	chr8	144097068	23.8478	14.2853	34.3212	26.6422		chr14	103912536	34.6163	18.3547	21.2271	3.6188		chr1	8861027	28.1166	14.4885	3.40694	17.8826		chr14	103912536	34.6163	18.3547	31.185	12.4325		chr2	53818002	32.419	22.6207	14.1369	0		chr11	65120653	20.5181	16.2917	0	10.6266		chr16	30192990	12.6764	13.0707	32.6214	34.4122
	chr2	53818002	32.419	22.6207	39.6266	9.63245		chr2	169822011	25.5013	20.9345	11.8109	0		chr11	65120653	20.5181	16.2917	16.2569	10.3986		chr2	169822011	25.5013	20.9345	47.1505	0		chr16	30192990	12.6764	13.0707	7.49382	15.512		chr2	169810389	24.1077	21.5733	35.9266	7.96912		chr1	6186768	9.27668	12.3302	6.67703	12.8678
	chr16	30192990	12.6764	13.0707	2.46227	0.673715		chr1	8861027	28.1166	14.4885	0	27.5677		chr2	169810389	24.1077	21.5733	0	21.8993		chr1	8861027	28.1166	14.4885	0	0		chr1	6186768	9.27668	12.3302	7.59166	8.85208		chr2	216499392	34.4104	38.5796	36.435	38.789		chr14	103912536	34.6163	18.3547	10.4838	9.51476
	chr1	6186768	9.27668	12.3302	2.45554	0		chr11	65120653	20.5181	16.2917	12.7511	20.9345		chr2	216499392	34.4104	38.5796	0.356883	25.1506		chr11	65120653	20.5181	16.2917	22.5651	1.58339		chr14	103912536	34.6163	18.3547	0	0		chr12	6975950	22.8188	8.60258	0	0		chr2	169822011	25.5013	20.9345	0	33.6548
	chr14	103912536	34.6163	18.3547	19.2522	14.0316		chr2	169810389	24.1077	21.5733	56.0888	39.416		chr12	6975950	22.8188	8.60258	0	0		chr2	169810389	24.1077	21.5733	0	25.8071		chr2	169822011	25.5013	20.9345	12.223	33.2924		chr5	95502924	39.2924	35.3853	42.6404	20.6956		chr1	8861027	28.1166	14.4885	5.50401	26.7864
	chr2	169822011	25.5013	20.9345	4.05191	32.7923		chr2	216499392	34.4104	38.5796	28.3674	19.5571		chr5	95502924	39.2924	35.3853	36.1685	28.483		chr2	216499392	34.4104	38.5796	20.6132	43.6389		chr1	8861027	28.1166	14.4885	11.2751	2.35939		chr9	83661680	37.8081	36.7102	30.1515	20.368		chr11	65120653	20.5181	16.2917	0	10.1735
	chr1	8861027	28.1166	14.4885	9.10056	0.422394		chr12	6975950	22.8188	8.60258	0	0		chr9	83661680	37.8081	36.7102	37.9275	35.5687		chr12	6975950	22.8188	8.60258	0	0		chr11	65120653	20.5181	16.2917	12.5593	17.1158		chr14	34435087	42.4062	27.6789	29.2104	32.1419		chr2	169810389	24.1077	21.5733	0	5.25222
	chr11	65120653	20.5181	16.2917	5.04548	0		chr5	95502924	39.2924	35.3853	13.174	52.6283		chr14	34435087	42.4062	27.6789	35.0838	34.9477		chr5	95502924	39.2924	35.3853	52.8123	33.4861		chr2	169810389	24.1077	21.5733	7.01196	0		chr7	56101791	44.5379	24.1333	0	32.0276		chr2	216499392	34.4104	38.5796	49.146	37.744
	chr2	169810389	24.1077	21.5733	14.4276	8.46902		chr9	83661680	37.8081	36.7102	37.1072	50.6056		chr7	56101791	44.5379	24.1333	30.7826	28.9639		chr9	83661680	37.8081	36.7102	58.3975	52.409		chr2	216499392	34.4104	38.5796	41.428	29.1158		chr9	125444555	41.108	23.1116	19.6676	15.7066		chr12	6975950	22.8188	8.60258	0	0
	chr2	216499392	34.4104	38.5796	15.8894	0		chr14	34435087	42.4062	27.6789	34.1527	30.5089		chr9	125444555	41.108	23.1116	30.7275	39.5512		chr14	34435087	42.4062	27.6789	30.6647	28.2154		chr12	6975950	22.8188	8.60258	18.2353	0		chr5	138555846	35.9412	29.2381	31.1418	33.6884		chr5	95502924	39.2924	35.3853	53.9659	41.4627
	chr12	6975950	22.8188	8.60258	0	0		chr7	56101791	44.5379	24.1333	35.0838	29.4612		chr5	138555846	35.9412	29.2381	38.7848	33.7905		chr7	56101791	44.5379	24.1333	32.0276	32.0276		chr5	95502924	39.2924	35.3853	35.0838	34.4268		chrX	70134663	39.9901	33.9276	28.0179	0		chr9	83661680	37.8081	36.7102	11.4202	31.869
	chr5	95502924	39.2924	35.3853	32.6368	24.6619		chr9	125444555	41.108	23.1116	37.6501	22.8044		chrX	70134663	39.9901	33.9276	34.8463	41.108		chr9	125444555	41.108	23.1116	27.348	34.9884		chr9	83661680	37.8081	36.7102	26.9895	24.0849		chr1	109592532	35.3593	31.0612	21.6532	37.9275		chr14	34435087	42.4062	27.6789	15.9995	36.7889
	chr9	83661680	37.8081	36.7102	44.8707	14.2697		chr5	138555846	35.9412	29.2381	32.1526	40.4299		chr1	109592532	35.3593	31.0612	32.3149	42.4062		chr5	138555846	35.9412	29.2381	33.6173	40.7893		chr14	34435087	42.4062	27.6789	40.4299	17.4653		chrX	23675052	33.8717	30.5089	24.9005	32.5337		chr7	56101791	44.5379	24.1333	40.6213	51.7938
	chr14	34435087	42.4062	27.6789	40.8146	33.3559		chrX	70134663	39.9901	33.9276	41.2728	28.0179		chrX	23675052	33.8717	30.5089	31.4825	34.6763		chrX	70134663	39.9901	33.9276	20.8633	35.0838		chr7	56101791	44.5379	24.1333	40.6213	26.9895		chr9	35684533	14.2798	13.4572	20.5785	15.8083		chr9	125444555	41.108	23.1116	33.8161	0
	chr7	56101791	44.5379	24.1333	36.5149	21.6532		chr1	109592532	35.3593	31.0612	26.919	47.0873		chr9	35684533	14.2798	13.4572	18.456	30.8287		chr1	109592532	35.3593	31.0612	37.9275	39.1784		chr9	125444555	41.108	23.1116	35.2038	21.1201		chr14	21211878	8.78107	17.2392	16.1683	10.2249		chr5	138555846	35.9412	29.2381	35.9233	32.3941
	chr9	125444555	41.108	23.1116	13.8102	29.2104		chrX	23675052	33.8717	30.5089	36.2038	35.2316		chr14	21211878	8.78107	17.2392	7.98581	15.3883		chrX	23675052	33.8717	30.5089	31.8015	32.1075		chr5	138555846	35.9412	29.2381	30.5089	42.8339		chr16	46674364	7.91706	13.0751	5.43669	0		chrX	70134663	39.9901	33.9276	12.2346	8.56857
	chr5	138555846	35.9412	29.2381	41.2491	33.0685		chr9	35684533	14.2798	13.4572	15.6067	13.9516		chr16	46674364	7.91706	13.0751	1.97827	0		chr9	35684533	14.2798	13.4572	20.2642	8.56568		chrX	70134663	39.9901	33.9276	38.0959	18.8053		chr17	81845696	8.56568	11.7235	24.3694	25.63		chr1	109592532	35.3593	31.0612	32.8451	27.1932
	chrX	70134663	39.9901	33.9276	18.4019	16.46		chr14	21211878	8.78107	17.2392	11.8118	17.9399		chr17	81845696	8.56568	11.7235	27.9948	17.6072		chr14	21211878	8.78107	17.2392	24.7635	22.6419		chr1	109592532	35.3593	31.0612	55.0431	24.9609		chr7	74189875	20.0737	11.2442	9.92988	18.8012		chrX	23675052	33.8717	30.5089	28.483	45.7345
	chr1	109592532	35.3593	31.0612	27.8232	19.8956		chr16	46674364	7.91706	13.0751	0	21.6898		chr7	74189875	20.0737	11.2442	0	4.4741		chr16	46674364	7.91706	13.0751	12.3888	0		chrX	23675052	33.8717	30.5089	33.1625	45.7074		chr17	50750520	9.37129	19.2597	18.1742	18.8012		chr9	35684533	14.2798	13.4572	0	25.018
	chrX	23675052	33.8717	30.5089	35.7274	36.2812		chr17	81845696	8.56568	11.7235	24.7939	34.2876		chr17	50750520	9.37129	19.2597	0	37.2486		chr17	81845696	8.56568	11.7235	27.938	27.4813		chr9	35684533	14.2798	13.4572	6.59674	5.37864		chr4	106328190	11.4892	11.8118	0	10.6308		chr14	21211878	8.78107	17.2392	12.3128	15.2721
	chr9	35684533	14.2798	13.4572	6.67443	12.9348		chr7	74189875	20.0737	11.2442	3.45143	34.5877		chr4	106328190	11.4892	11.8118	13.2886	20.8494		chr7	74189875	20.0737	11.2442	19.4548	4.4741		chr14	21211878	8.78107	17.2392	14.1805	17.7206		chr5	73505259	9.86941	13.0047	9.37493	12.5231		chr16	46674364	7.91706	13.0751	4.25879	6.38912
	chr14	21211878	8.78107	17.2392	10.5874	16.3297		chr17	50750520	9.37129	19.2597	20.1369	11.4892		chr5	73505259	9.86941	13.0047	8.78107	9.27997		chr17	50750520	9.37129	19.2597	19.4548	17.3384		chr16	46674364	7.91706	13.0751	0	12.2561		chr2	74369480	13.269	6.98274	0	12.7249		chr17	81845696	8.56568	11.7235	27.8249	32.255
	chr16	46674364	7.91706	13.0751	7.43793	8.14811		chr4	106328190	11.4892	11.8118	23.6997	0		chr2	74369480	13.269	6.98274	19.8562	4.72106		chr4	106328190	11.4892	11.8118	0	2.13672		chr17	81845696	8.56568	11.7235	30.6602	15.9692		chr15	57286222	11.465	16.2135	5.3968	9.63799		chr7	74189875	20.0737	11.2442	0	10.0928
	chr17	81845696	8.56568	11.7235	9.79838	12.8355		chr5	73505259	9.86941	13.0047	10.2027	18.8012		chr15	57286222	11.465	16.2135	0	26.5613		chr5	73505259	9.86941	13.0047	13.7191	10.5109		chr7	74189875	20.0737	11.2442	24.2238	0.0847821		chr20	49113647	21.0873	10.6419	21.0873	0		chr17	50750520	9.37129	19.2597	13.5058	3.94626
	chr7	74189875	20.0737	11.2442	6.2924	0		chr2	74369480	13.269	6.98274	0	9.06006		chr20	49113647	21.0873	10.6419	0	12.891		chr2	74369480	13.269	6.98274	1.08955	0		chr17	50750520	9.37129	19.2597	4.846	10.7695		chr17	82763967	21.8546	16.8747	13.0545	21.4344		chr4	106328190	11.4892	11.8118	10.426	0
	chr17	50750520	9.37129	19.2597	19.0779	17.3384		chr15	57286222	11.465	16.2135	0	9.69988		chr17	82763967	21.8546	16.8747	18.3024	21.4344		chr15	57286222	11.465	16.2135	0.889323	15.5545		chr4	106328190	11.4892	11.8118	18.0519	8.85388		chrX	70301974	6.03753	37.2502	2.35771	3.66045		chr5	73505259	9.86941	13.0047	13.2605	15.9034
	chr4	106328190	11.4892	11.8118	2.98662	8.01268		chr20	49113647	21.0873	10.6419	8.3875	0		chrX	70301974	6.03753	37.2502	0	2.35771		chr20	49113647	21.0873	10.6419	4.20387	25.7617		chr5	73505259	9.86941	13.0047	7.89951	10.426		chr22	38728016	87.6689	89.761	98.8517	97.324		chr2	74369480	13.269	6.98274	0	0
	chr5	73505259	9.86941	13.0047	11.214	12.7763		chrX	70301974	6.03753	37.2502	18.2667	31.997		chr3	47846614	99.4742	91.9646	99.4742	100		chr17	82763967	21.8546	16.8747	39.4119	24.9986		chr2	74369480	13.269	6.98274	13.3749	0		chr20	4187405	65.0089	49.9296	83.231	70.3927		chr15	57286222	11.465	16.2135	16.5894	16.4382
	chr2	74369480	13.269	6.98274	1.181	14.3356		chr3	47846614	99.4742	91.9646	81.5768	87.4906		chr20	4187405	65.0089	49.9296	50.7168	13.5188		chrX	70301974	6.03753	37.2502	41.6947	21.9601		chr15	57286222	11.465	16.2135	1.92007	2.40757		chr11	61337979	30.7365	57.052	62.4394	48.0296		chr20	49113647	21.0873	10.6419	10.4654	26.2782
	chr15	57286222	11.465	16.2135	16.8955	1.56665		chr20	4187405	65.0089	49.9296	54.8915	7.27995		chr11	61337979	30.7365	57.052	60.4999	73.9632		chr22	38728016	87.6689	89.761	96.6201	92.7799		chr20	49113647	21.0873	10.6419	4.83379	0		chr20	63742413	17.3571	18.3309	12.4829	16.2166		chr17	82763967	21.8546	16.8747	0	11.9153
	chr20	49113647	21.0873	10.6419	33.5657	0		chr11	61337979	30.7365	57.052	44.2142	51.9506		chr20	63742413	17.3571	18.3309	13.5474	15.4772		chr3	47846614	99.4742	91.9646	93.5456	86.5476		chrX	70301974	6.03753	37.2502	1.53523	10.4882		chr12	69598339	19.7074	10.1677	0	15.5239		chrX	70301974	6.03753	37.2502	0	11.1109
	chr17	82763967	21.8546	16.8747	0	21.4344		chr20	63742413	17.3571	18.3309	18.7187	10.8859		chr12	69598339	19.7074	10.1677	3.23056	0		chr9	124312596	97.7223	97.7223	93.1303	97.7223		chr22	38728016	87.6689	89.761	87.3253	83.6371		chr20	45410529	46.2885	38.6608	0	28.7243		chr22	38728016	87.6689	89.761	100	92.4092
	chrX	70301974	6.03753	37.2502	46.372	54.9252		chr12	69598339	19.7074	10.1677	7.36247	2.81555		chr20	45410529	46.2885	38.6608	24.4472	25.8023		chr20	4187405	65.0089	49.9296	46.0303	23.0543		chr20	4187405	65.0089	49.9296	0	53.6754		chr11	63759781	12.642	13.8693	6.87218	4.01151		chr20	4187405	65.0089	49.9296	37.4778	68.7246
	chr22	38728016	87.6689	89.761	83.6371	91.1852		chr20	45410529	46.2885	38.6608	0	9.88856		chr11	63759781	12.642	13.8693	3.68663	0		chr11	61337979	30.7365	57.052	38.3191	36.6743		chr11	61337979	30.7365	57.052	39.6984	45.8604		chr11	18399537	17.1404	23.5714	0	0		chr11	61337979	30.7365	57.052	51.2956	22.9055
	chr3	47846614	99.4742	91.9646	67.9313	93.5456		chr11	63759781	12.642	13.8693	0	1.99621		chr11	18399537	17.1404	23.5714	0.534482	3.77931		chr20	63742413	17.3571	18.3309	29.338	29.2712		chr20	63742413	17.3571	18.3309	27.2349	7.48739		chr5	139623411	14.0168	21.8795	9.11772	4.00403		chr20	63742413	17.3571	18.3309	16.9691	22.6122
	chr9	124312596	97.7223	97.7223	84.7077	76.5982		chr11	18399537	17.1404	23.5714	9.14962	0		chr5	139623411	14.0168	21.8795	4.40534	0		chr12	69598339	19.7074	10.1677	8.33578	21.9471		chr12	69598339	19.7074	10.1677	0	11.6165		chr1	1045781	15.6413	15.3429	6.51551	16.6959		chr12	69598339	19.7074	10.1677	0	5.60653
	chr20	4187405	65.0089	49.9296	0	1.68831		chr5	139623411	14.0168	21.8795	0	0		chr1	1045781	15.6413	15.3429	0	25.2857		chr20	45410529	46.2885	38.6608	38.3943	37.7803		chr20	45410529	46.2885	38.6608	19.5241	34.5597		chr11	64315746	13.5914	17.2142	0	0		chr20	45410529	46.2885	38.6608	31.8125	23.7672
	chr11	61337979	30.7365	57.052	48.782	0		chr1	1045781	15.6413	15.3429	0	0		chr11	64315746	13.5914	17.2142	0	8.58923		chr11	63759781	12.642	13.8693	0.961093	0		chr11	63759781	12.642	13.8693	0	0		chr5	177596002	43.7937	60.7609	50.7797	69.1669		chr11	63759781	12.642	13.8693	0	5.56711
	chr20	63742413	17.3571	18.3309	19.4884	18.3117		chr11	64315746	13.5914	17.2142	20.1493	0		chr5	177596002	43.7937	60.7609	38.1783	54.5468		chr11	18399537	17.1404	23.5714	6.30769	1.99765		chr11	18399537	17.1404	23.5714	0	0		chr19	23827393	36.6171	49.0889	11.4541	0		chr11	18399537	17.1404	23.5714	0	0
	chr12	69598339	19.7074	10.1677	4.38448	0		chr5	177596002	43.7937	60.7609	40.371	40.7489		chr19	23827393	36.6171	49.0889	38.397	26.5876		chr5	139623411	14.0168	21.8795	3.06721	7.74495		chr5	139623411	14.0168	21.8795	2.65969	0		chr12	64431750	100	100	100	100		chr5	139623411	14.0168	21.8795	6.28487	0
	chr20	45410529	46.2885	38.6608	16.1806	19.5241		chr19	23827393	36.6171	49.0889	9.75352	20.6241		chr12	64431750	100	100	100	100		chr1	1045781	15.6413	15.3429	2.2694	10.9363		chr1	1045781	15.6413	15.3429	0.336083	3.49312		chr12	57234601	9.22169	13.048	0	0		chr1	1045781	15.6413	15.3429	0	13.8022
	chr11	63759781	12.642	13.8693	3.22458	0		chr12	64431750	100	100	100	100		chr12	57234601	9.22169	13.048	3.36113	0		chr11	64315746	13.5914	17.2142	7.99479	20.6732		chr11	64315746	13.5914	17.2142	1.0416	7.3798		chr5	171405372	17.5191	18.8793	24.5323	38.2069		chr11	64315746	13.5914	17.2142	0	0
	chr11	18399537	17.1404	23.5714	3.65094	0		chr12	57234601	9.22169	13.048	0.0690905	0		chr5	171405372	17.5191	18.8793	35.241	31.0823		chr5	177596002	43.7937	60.7609	50.0361	35.0595		chr5	177596002	43.7937	60.7609	61.0715	60.3259									chr5	177596002	43.7937	60.7609	65.3355	64.3641
	chr5	139623411	14.0168	21.8795	0	5.40808		chr5	171405372	17.5191	18.8793	34.6132	46.6292									chr19	23827393	36.6171	49.0889	27.4162	28.2339		chr19	23827393	36.6171	49.0889	3.40765	26.9714									chr19	23827393	36.6171	49.0889	0.756845	0
	chr1	1045781	15.6413	15.3429	0	0																chr12	64431750	100	100	100	100		chr12	64431750	100	100	100	100									chr12	64431750	100	100	100	100
	chr11	64315746	13.5914	17.2142	15.9117	11.5086																chr12	57234601	9.22169	13.048	10.3976	3.48137		chr12	57234601	9.22169	13.048	0	0									chr12	57234601	9.22169	13.048	5.99648	4.23813
	chr5	177596002	43.7937	60.7609	52.6325	31.0833																chr5	171405372	17.5191	18.8793	45.0704	43.2463		chr5	171405372	17.5191	18.8793	24.3531	37.3667									chr5	171405372	17.5191	18.8793	35.4384	29.0164
	chr19	23827393	36.6171	49.0889	20.7724	30.6472
	chr12	64431750	100	100	100	100
	chr12	57234601	9.22169	13.048	8.28286	3.15384
	chr5	171405372	17.5191	18.8793	30.3658	40.0464
