# Supplementary material for: Quantitative sequencing using BID-seq uncovers abundant pseudouridines in mammalian mRNA at base resolution
Source: Nat Biotechnol. 2022 Oct 27;41(3):344–54. doi: 10.1038/s41587-022-01505-w (PMC10017504; doi:10.1038/s41587-022-01505-w)
Supplement: Supplementary file 10 — Statistical source data for Supplementary Fig.5. [file 41587_2022_1505_MOESM10_ESM.xlsx]

## Sheet: Supplementary Fig. 5a
		Ψ/U (%)			m6A/A (%)
	HeLa	0.075754	0.113859	0.112465	0.162585	0.140843	0.140954
	Cerebral cortex	0.108769	0.073599	0.141073	0.123585	0.135984	0.127581
	Heart	0.211815	0.168419	0.165345	0.063719	0.074718	0.072959
	Kidney	0.173579	0.241174	0.152193	0.073819	0.06444	0.076588
	Liver	0.364405	0.30386	0.113266	0.017352	0.029392	0.050482
	Small intestine	0.177774	0.243231	0.225269	0.029989	0.024749	0.03602
	Testis	0.104262	0.062527	0.068881	0.109318	0.107989	0.11444

## Sheet: Supplementary Fig. 5b
	Liver			Kidney			Thymus			CD8 T
	chr	pos		chr	pos		chr	pos		chr	pos
	chr19	44005247		chr18	75003255		chr8	72152293		chr17	84185418
	chr8	85082108		chr18	75003250		chr17	84185418		chr17	84185519
	chr8	85082138		chr4	96294741		chr17	84185245		chr17	84185245
	chr18	75003255		chr9	66065673		chr19	4318190		chr17	84184486
	chr18	75003250		chr7	30321626		chr18	75003255		chr17	84184139
	chr1	84036535		chr4	108231319		chr18	75003250		chr17	84184587
	chr8	84246359		chr1	167330298		chr16	8689813		chr18	75003255
	chr4	62050411		chr1	167330761		chr16	8689945		chr18	75003250
	chr19	39608999		chr10	82896360		chr16	8689950		chr18	75003265
	chr19	39609070		chr2	69424828		chr1	171410079		chr16	8689945
	chr1	139810699		chr18	49962782		chr7	68361806		chr16	8689950
	chr8	115703724		chr12	25058736		chr11	77711202		chr1	171410079
	chr9	66065673		chr7	29256437		chr2	93200073		chr1	74701635
	chr2	119137285		chr4	45105445		chr2	93200278		chr11	77711202
	chr9	94520240		chr4	45105502		chr10	20340423		chr11	77709803
	chr1	185464692		chr15	102498545		chr10	20340667		chr13	73960774
	chr10	112926060		chr11	50295080		chr3	95629625		chr15	77422958
	chr18	60247565		chr11	50296055		chr2	119137115		chr15	77422577
	chrX	60223852		chr11	50295105		chr4	108235501		chr18	82556665
	chrX	60223923		chr11	50295669		chr1	160219795		chr18	82556364
	chrX	60224013		chr11	50295409		chr1	167330712		chr18	82557026
	chr18	80212083		chr10	70189792		chr3	58591831		chr18	82557257
	chr1	167330298		chr13	114828682		chr15	58048131		chr18	82557699
	chr10	82896550		chr19	34811562		chr2	119649356		chr17	36858822
	chr10	82896360		chr18	56526793		chr6	125220377		chr7	118131425
	chr1	67230918		chr16	11220485		chr6	125220646		chr6	129267493
	chr11	74670161		chr12	16536152		chr7	135689944		chr6	39141289
	chr12	112126827		chr11	3917398		chr1	162672001		chr4	108235501
	chr19	8833953		chr1	131936035		chr5	65610051		chr4	108234260
	chr6	124530657		chr16	94364648		chr9	113975474		chr3	95234913
	chr6	124530505		chr1	156052615		chr2	26383377		chr3	95235070
	chr4	45105502		chr18	24284864		chr4	45105502		chr1	165649967
	chr15	102498545		chr10	19860650		chr15	102498545		chr3	58591795
	chr11	50295080		chr6	133105932		chr19	57035011		chr3	58590731
	chr11	50296055		chr1	171420244		chr19	57033876		chr18	75395138
	chr11	50295669		chr9	120959932		chr2	24791233		chr13	101684222
	chr2	104115295		chr9	120960193		chr2	24791208		chr4	135865115
	chr2	104114927		chr6	117925106		chrX	136271715		chr15	66642145
	chr2	103765869		chr9	32398400		chr11	50295105		chr15	66643728
	chr13	114828682		chr13	73663672		chr11	50296055		chr1	54645548
	chr15	85805082		chr6	6041395		chr2	103765854		chr1	54646200
	chr19	58974500		chr2	110646864		chr13	114828682		chr1	54647416
	chr9	31069224		chr2	110646907		chr1	52185704		chr12	70014642
	chr5	117091806		chr6	119925044		chr11	117362010		chr7	38195790
	chr18	56526793		chrX	105968747		chr11	80395661		chr7	38195761
	chr18	56526873		chr9	92297297		chr9	20495604		chr2	26383395
	chr16	30313548		chr16	84954801		chr1	131935347		chr2	122527603
	chr1	191782301		chr16	84954631		chr7	104339526		chr9	101102410
	chr1	191782750		chr14	37121764		chr11	5800437		chr19	34593337
	chr1	191779615		chr9	119393195		chr10	80640319		chr15	102498545
	chr1	191781214		chr9	119393313		chr1	156052615		chr19	57033975
	chrX	74449671		chr19	32666442		chr18	24284864		chr19	57035011
	chr14	30037828		chr15	10978710		chr8	105217439		chr19	57033876
	chr1	86054527		chr15	10978973		chr15	84342113		chr19	57034507
	chr1	131936035		chr15	10979440		chr15	84341967		chr19	57034685
	chr13	41764605		chr15	10979445		chr10	41907401		chr19	57036974
	chr11	5800437		chr11	111026071		chr17	51739172		chr2	24791170
	chr11	69667305		chr16	45746511		chr17	51739725		chr8	88329017
	chr4	155590156		chr17	33691699		chr1	164079976		chr8	88328364
	chr1	63143808		chr12	87164464		chr6	86430429		chr8	88328555
	chr1	156052615		chr12	84315564		chr13	96639049		chr10	122945519
	chr13	33985495		chr14	64122760		chr9	120959932		chr10	122944966
	chr3	88436378		chr19	10905483		chr13	36867545		chr12	30895569
	chr2	32415874		chr4	108179010		chr6	117925337		chr1	52185704
	chr18	80291941		chr6	137478693		chr9	123780392		chr11	117361547
	chr15	39782920		chr11	116172293		chr10	40483101		chr6	67284467
	chr4	49443867		chr11	116172628		chr4	11172342		chrX	136981661
	chr8	105058179		chr3	63942514		chr4	11172868		chr10	80287783
	chr9	120959917		chr19	53247013		chr4	11172692		chr10	39564312
	chr9	120959932		chr14	74749823		chr4	11174204		chr4	138242313
	chr9	120959614		chr3	138455262		chr14	37121764		chr15	77718920
	chr6	88828030		chr5	3690905		chr14	37121011		chr2	157098444
	chr6	88826003		chr5	121687040		chr15	79724421		chr2	157098223
	chr19	40091703		chr5	88650902		chr10	67256023		chr17	46168823
	chr19	54032397		chr1	73912943		chr2	91017190		chr11	5800437
	chr16	8620224		chrX	101684043		chr2	91017776		chr11	69667305
	chr12	80953466		chr2	74707130		chr14	75229671		chr16	44241170
	chr12	80953433		chr16	13834314		chr11	109437406		chr13	56073889
	chr6	6041395		chr13	12440071		chr7	16870324		chr13	56073818
	chr4	101465597		chr2	156147798		chr3	60629298		chr17	83502111
	chrX	105968747		chr11	71009955		chr3	60627752		chr10	60369018
	chrX	105970434		chr11	83905424		chr9	71846178		chr10	60371095
	chr9	86582307		chr11	83905743		chr9	71844779		chr10	80640319
	chr9	86581618		chr13	119707895		chr7	127334828		chr4	130779992
	chr9	86582337		chr13	119706741		chr5	105118212		chr12	101040383
	chr4	11173774		chr13	119707167		chr1	138063681		chr1	34816866
	chr14	37121764		chr6	88000187		chr11	46325561		chr19	8880310
	chr4	61670362		chrX	85703236		chr8	46638958		chr9	85323628
	chr9	119393195		chrX	85704228		chr11	104504742		chr18	24284864
	chr4	61515777		chrX	85703573		chr4	103163445		chr12	102390457
	chr4	60737567		chrX	85704308		chr4	103164409		chr15	84341581
	chr4	61435973		chr8	109861336		chr9	20638167		chr8	117460491
	chr4	61592114		chr14	30040080		chr6	125233118		chr3	88436378
	chr19	32666442		chr13	119336196		chr3	138455262		chr7	24384903
	chr10	80335209		chr15	6440595		chr10	117689143		chr17	51739172
	chr10	80336306		chr1	36336341		chr15	80648626		chr17	51739715
	chr6	113447732		chr9	100982382		chr15	80652072		chr17	51739725
	chr18	31782126		chr2	163571488		chr15	80648684		chr19	36890911
	chr2	91017190		chrX	164118687		chr15	80652570		chr15	74958766
	chr2	91017705		chrX	164118639		chr15	80650204		chr4	149650321
	chr2	91018716		chr11	109669239		chr15	80650484		chr4	149650464
	chr12	87164464		chr17	46018172		chr15	80652596		chr1	164079976
	chr12	87164497		chr17	46018166		chr13	103820659		chr1	164080647
	chr9	21749699		chr17	46018606		chr15	102214705		chr4	129847999
	chr14	64122760		chr1	162829889		chr5	33640593		chr4	129849587
	chr4	108179010		chr7	51993977		chrX	101684043		chr4	129848419
	chr2	26137364		chr7	51993886		chrX	7874730		chr4	129848638
	chr13	3651596		chr3	87915209		chr11	32058641		chr4	129848034
	chr14	66084617		chr11	61245444		chr11	32057734		chr12	112654413
	chr17	27752294		chr5	143505584		chr2	156147798		chr6	117925337
	chr11	5525466		chr14	103081457		chr7	67234383		chr6	117925074
	chr11	116172587		chr6	71285021		chr7	67233227		chr1	133656401
	chr11	116172254		chr7	119784390		chr2	181856820		chr11	83002500
	chr1	164265258		chr7	119784736		chrX	8142899		chr11	83002995
	chr1	164264482		chr15	98737868		chr3	90499728		chrX	107294420
	chr15	89155719		chr6	32792665		chr3	90499846		chr6	119926014
	chr7	87398263		chr6	32792606		chr11	105282024		chrX	105968747
	chr4	134425625		chr18	38464691		chr14	34747445		chr3	9692595
	chr15	9108394		chr18	38465084		chr8	120755226		chr3	9689229
	chr7	35121606		chr18	38464932		chr11	11771467		chr4	128752260
	chr3	138455262		chr1	172135151		chr11	100715592		chr4	123350327
	chr1	21265431		chr3	107664079		chr4	148617271		chr4	123350617
	chr2	58790771		chr9	96333062		chr10	28881778		chr1	52159815
	chr1	184787465		chr1	9576504		chr10	28883491		chr15	79724785
	chrX	48475087		chr1	9576790		chr6	140651962		chr7	106157935
	chr2	27762696		chr18	35616277		chr2	6543708		chr2	91017190
	chrX	101682953		chr18	35616930		chr2	6543019		chr2	91018262
	chr4	104817261		chr18	61587578		chr10	117349316		chr2	91017776
	chr4	104816296		chr9	44640168		chrX	167346624		chr14	75229455
	chr4	104816192		chr17	71247298		chrX	167346867		chr14	75229671
	chr17	12924496		chr16	44086828		chrX	167347534		chr14	75230233
	chr4	149980608		chr16	44086478		chr3	87915266		chr11	33152616
	chr13	12439916		chr10	61693013		chr3	87915653		chr11	62317757
	chr13	12440071		chr5	134238038		chr10	58422517		chr7	16870324
	chr13	12440210		chr5	148504995		chr6	38305556		chr11	46195371
	chr3	75877989		chr9	44310549		chr6	38306003		chrX	101447949
	chr2	156147798		chr1	151363590		chr16	32683350		chr4	152392103
	chr2	163013607		chr10	18011410		chr10	59988027		chr3	60628699
	chr13	119707895		chr10	116906858		chr6	146597488		chr3	60627178
	chr13	119707347		chr3	98711344		chr6	146597576		chr3	60628961
	chr13	119707167		chr5	25265578		chr5	143505584		chr3	60629298
	chr3	90499846		chr5	25265436		chr15	96688628		chr3	60628540
	chr8	84834959		chr5	25265607		chr18	38465084		chr7	127334828
	chr1	93408036		chr13	41022177		chr18	38464932		chr7	127333871
	chr6	116408175		chr11	6356433		chr17	28967300		chr9	59678886
	chr7	7283830		chr11	20063773		chr11	86694876		chr9	59679172
	chr19	3989896		chr4	155074876		chr11	106158526		chr1	138063570
	chr14	30040315		chr4	155074460		chr3	107663947		chr3	131223979
	chr16	46153218		chr11	53420826		chr17	28972350		chr3	131223720
	chr11	100715592		chr6	72434572		chr9	96333062		chr3	131223757
	chr1	75147253		chr17	35429525		chr18	35616277		chr19	53246851
	chr2	4990900		chr1	66831370		chr18	35616930		chr7	106596701
	chr4	45885610		chr1	177763955		chr9	123591948		chr16	17486239
	chr4	45886409		chr14	26656282		chr18	61587578		chr15	6664063
	chrX	60030346		chr8	69112577		chr18	61588588		chr3	106500956
	chr3	10314350		chr6	29375480		chr9	44640043		chr3	106500849
	chr14	61535085		chr3	14872124		chr9	44640389		chr11	46327429
	chr14	61535030		chr7	144930041		chr17	75537552		chr11	46325561
	chr1	72852265		chr5	17782425		chr15	34140902		chr11	46325677
	chr2	163571188		chr4	115624983		chr10	30646120		chr11	46326579
	chr2	163571488		chr1	120113398		chr10	116485936		chr13	55680803
	chr2	163571227		chr10	97517928		chr10	18011410		chr13	55460620
	chr12	73946573		chr10	97517678		chr11	107035187		chr13	24732268
	chr12	100206651		chr10	97518013		chr14	32296988		chr13	24733341
	chr11	109668970		chr8	21794598		chr7	83643436		chr13	24731885
	chr10	87933207		chr12	31331880		chr14	120429659		chr4	103164347
	chr10	87935098		chr11	3250121		chr14	120429211		chr4	41739054
	chr10	87933106		chr18	64457369		chr13	41022177		chr6	125233118
	chr10	87932405		chr13	55168403		chr13	41022365		chr10	117689143
	chr10	87934968		chr11	101377345		chr9	112065410		chr15	80652570
	chr4	104804278		chr11	101377386		chr9	112065588		chr15	80651424
	chr17	46018172		chr11	101377707		chr7	110055238		chr15	80652087
	chr17	46018646		chr12	98202464		chr2	29739463		chr15	80651831
	chr1	162829726		chr12	98203801		chr11	49217995		chr15	80650204
	chr1	162829889		chr5	129757687		chr4	155074876		chr5	3690877
	chr7	27639227		chr5	129757280		chr4	133679904		chr14	27403752
	chr11	61245444		chr8	84886604		chr8	106884632		chr2	73432153
	chr11	61245573		chr6	35510014		chr8	106886286		chr2	73432112
	chrX	75786256		chr11	54909781		chr17	35429525		chr2	73431962
	chr6	38306003		chr15	79029460		chr7	119742060		chr2	73432263
	chr4	61224493		chr3	131234077		chr1	66831375		chrX	169989541
	chr10	75507116		chr15	34484394		chr1	66831370		chrX	101683023
	chr10	75508160		chr1	193221794		chr10	96618692		chrX	101682456
	chr6	72842787		chr15	33034347		chr10	96619170		chrX	7874730
	chr5	110785680		chr15	33034321		chr1	134075785		chr11	32058641
	chr5	113088965		chr14	73362742		chr6	29375480		chr11	32059094
	chr6	146597576		chr14	73362376		chr3	14872124		chr11	32057945
	chr5	143505584		chr3	69073999		chr15	103197780		chr11	32057734
	chr14	31183886		chr15	78930169		chr15	103194083		chr2	156148073
	chr18	33199355		chr8	68905686		chr6	85468304		chr2	156147798
	chr18	33201829		chr17	87650541		chr1	60771880		chr2	156147662
	chr18	33199516		chr15	66930146		chr10	79995014		chrX	155213287
	chr9	46271741		chr11	4893651		chr10	97517928		chr6	87999651
	chr7	119784390		chr15	36595995		chr10	97517678		chr3	90499846
	chr7	64411992		chr15	36595991		chr10	97518013		chr1	58756892
	chr15	96690029		chr1	86543342		chr11	106781233		chr8	82124144
	chr15	96689238		chrX	160122827		chr2	153767231		chr13	74694791
	chr15	96688628		chrX	160122864		chr14	79581646		chr6	136923838
	chr11	5042436		chrX	160123146		chr2	121437725		chr11	11770366
	chr3	121203445		chr1	4845069		chr6	35510014		chr11	11771314
	chr18	38464932		chr11	75432160		chr6	35509565		chr11	11771467
	chr1	75136321		chr11	70527634		chr9	107614544		chr11	11770721
	chr4	103172606		chr11	77881019		chr11	54909781		chr11	11770749
	chr11	86694876		chr13	66997411		chr1	155128054		chr11	11769903
	chr2	5021015		chr11	20225037		chr11	116022916		chr11	11770285
	chr1	55078128		chr11	20225256		chr3	131233971		chr11	11771632
	chr3	107663949		chr15	51963198		chr3	116632113		chr1	173922447
	chr1	74267854		chr10	127814492		chr8	57514330		chr1	173922482
	chr18	35616930		chr9	52088125		chr11	97161815		chr18	21026522
	chr9	123591948		chr9	52087903		chr15	43250191		chr14	70218023
	chr9	123592232		chr9	52088342		chr14	73362376		chr5	140623047
	chr1	72159474		chr19	44395749		chr14	73362386		chr6	140651962
	chr18	61587578		chr19	44394980		chr8	84977148		chr14	20500784
	chr17	71248558		chrX	103697708		chr18	6202630		chrX	18278927
	chr17	71247319		chr7	127272194		chr15	78930169		chr2	6543532
	chr17	75537552		chr13	94842733		chr17	87650541		chr2	6542599
	chr15	34140902		chr10	71228441		chr10	37135457		chr2	6542082
	chr15	96995556		chr14	76507202		chr12	8938383		chr14	60763728
	chr15	96995832		chr5	129022993		chrX	160122501		chr14	60764064
	chr10	61692854		chr11	98695639		chrX	160122630		chr5	124461084
	chr1	156066696		chr11	75764973		chr3	32463392		chr1	131176724
	chr8	22377709		chr5	90476501		chr3	32462954		chrX	48160328
	chr8	22375949		chr5	121567860		chr11	75626288		chr12	100206651
	chr5	148505043		chr5	121567823		chr1	4845069		chr12	100206900
	chr5	148505435		chr7	70353813		chr19	32822289		chr11	115645754
	chr5	148504995		chr2	73816918		chr19	32820827		chr11	109669035
	chr5	111388125		chr11	55450472		chr19	32822056		chr11	109668020
	chr9	122849575		chr1	160203072		chr15	51963198		chr11	109668633
	chr13	96650202		chr4	15905336		chr4	55390420		chr11	109669239
	chr13	41022177		chr2	103454096		chr2	101640213		chr12	73777115
	chr18	35266500		chr11	40749566		chr2	101640340		chr5	34631630
	chr1	190118952		chr13	64363919		chr2	101638605		chrX	159363761
	chr18	39411845		chr4	96628982		chr2	101639547		chr6	83365137
	chr18	39411138		chr4	96629222		chr8	13567510		chr6	98928788
	chr19	20643331		chrX	13292493		chr9	52088103		chr6	98929598
	chr19	20643106		chr13	92385300		chr18	10065956		chr6	98929647
	chr11	6356433		chr10	24598433		chr12	24713259		chr6	98929731
	chr11	6356622		chr6	128430407		chr19	44395749		chr13	9685067
	chr6	85930134		chr15	3319482		chr19	44395971		chr5	143505584
	chr12	79175684		chr15	3319605		chr19	44396852		chr18	38464691
	chr11	20063773		chr15	3318382		chr19	44394980		chr18	38464932
	chr11	20064193		chr15	3319626		chr19	44397786		chr3	89189155
	chr4	155074900		chr11	55110305		chr19	44305570		chr11	106158526
	chr4	133679904		chr12	110691384		chr19	44306244		chr11	106158136
	chr8	106886286		chr18	34938046		chr1	106771735		chr17	28972350
	chr8	35386749		chr7	68230950		chr15	66782282		chr9	96333062
	chr8	35384952		chr1	72861730		chr15	66781649		chr18	35616277
	chr8	35385622		chr1	72861107		chr19	47644212		chr18	61587578
	chr19	31950699		chr6	133849986		chr11	52252693		chr9	44805062
	chr8	22218567		chr6	133850033		chr11	52252733		chr15	75108509
	chr18	38714639		chr19	23167462		chr19	41059322		chr9	44637438
	chr15	75222480		chr19	23166281		chr14	76507202		chr9	44637858
	chr1	66831015		chrX	38420119		chr10	34284234		chr9	44639968
	chr1	66831256		chrX	38420518		chr6	30212984		chr17	75537552
	chr1	66831370		chr2	4938472		chr8	83298030		chr15	34140902
	chr6	55346891		chr2	127633962		chr11	75764973		chr9	109056736
	chr6	55347007		chr17	34935029		chr11	75764680		chr16	76289633
	chr10	24915426		chr2	156123864		chr11	89018103		chr7	28798644
	chr12	8498400		chr1	130852128		chr19	21281038		chr7	28798603
	chr8	69113606		chr1	130851724		chr4	57893140		chr8	105682252
	chr8	40920336		chr5	121130722		chr5	90476501		chr5	134238434
	chr8	40916903		chr9	96471115		chr18	46790164		chr8	69706270
	chr8	40919131		chr4	108044155		chr11	117855375		chr5	148505043
	chr12	80107925		chr4	108044056		chr11	55450472		chr9	21354091
	chr12	80107938		chr11	53865238		chr14	66986699		chr10	18011410
	chr4	8145573		chr18	35615471		chr14	66987040		chr11	107035711
	chr4	8145918		chr14	73595628		chr1	160203072		chr17	48309563
	chr4	8145989		chr2	164424897		chr18	33194457		chr14	59236898
	chr3	14872214		chr10	86348985		chr18	33194992		chr13	55384487
	chr3	14872124		chr10	86348910		chr18	33187231		chr13	41022177
	chr5	92444055		chr10	86349114		chr18	33186396		chr18	56502653
	chr13	24476954		chr10	86348108		chr18	33186401		chr18	56502950
	chr13	24470265		chr4	57943794		chr3	104823604		chr8	13952580
	chr2	152281160		chrX	75534710		chr3	104824904		chr12	5044248
	chr14	63142889		chr11	52388627		chr4	139291246		chr11	20063773
	chr5	145854883		chr9	123594811		chr11	40749566		chr11	20064074
	chr4	115486677		chr4	119278276		chr11	40750751		chr11	20064563
	chr1	120113398		chr5	29766721		chr11	23003181		chr11	20063570
	chr10	97517928		chr15	100620207		chr13	43802590		chr4	133679904
	chr10	97518013		chr16	17045198		chr6	71337124		chr4	133679738
	chr2	153767532		chr9	56058852		chr7	35048056		chr11	44565221
	chr8	27275265		chr12	84017498		chr1	64601259		chr11	44564835
	chr14	79581480		chr11	115180646		chr13	64363919		chr6	72433309
	chr1	132023746		chr2	163625394		chrX	13293281		chr6	72433834
	chr2	121437725		chr2	163625314		chrX	13293439		chr8	106884632
	chr5	107745676		chr1	182131665		chrX	13291962		chr15	100641252
	chr1	164219758		chr6	87843427		chr9	62794027		chr17	35429525
	chr8	46534738		chr6	87843654		chr6	128430407		chr8	106128046
	chr8	46534754		chr19	3385044		chr3	108109009		chr7	119742121
	chr8	46535448		chr19	3385327		chr12	110691421		chr5	142903361
	chr18	64457369		chr7	111072535		chr16	91507223		chr9	70778439
	chr11	101377345		chr7	111070998		chr10	19609903		chr18	62178486
	chr11	101377386		chr7	111071190		chr1	72861761		chr9	7849143
	chr11	101377707		chr13	49195699		chr1	72861107		chr14	26656282
	chr8	84886913		chr1	88218671		chr1	72862172		chr12	69373619
	chr8	84886752		chr11	120499148		chr13	112506239		chr12	80107904
	chr8	84886604		chr5	150991967		chr13	112505232		chr12	80107925
	chr6	35510014		chr6	43345540		chr13	112506454		chr12	80107938
	chrX	101385527		chr6	43345669		chr2	79327820		chr10	96618692
	chr14	34343960		chr4	135214473		chr8	70700334		chr10	96619170
	chr9	107614544		chr4	135217012		chr6	133849986		chr1	134076598
	chr19	55070200		chr12	65062653		chr17	57022510		chr7	16916831
	chr19	55068348		chr3	63942768		chr17	57021535		chr7	16916194
	chr13	24990356		chr19	10629720		chr18	56753003		chr19	5989247
	chr11	116023012		chr15	54839281		chr15	74995228		chr9	44999281
	chr3	131233971		chr11	11814494		chr18	70625981		chr9	44998980
	chr3	98309955		chr13	47025206		chrX	96167303		chr3	106760405
	chr3	98309846		chr10	24188745		chr12	55489549		chr3	106760068
	chr8	56320414		chr10	24187865		chr10	82749585		chr10	80171405
	chr15	34484394		chr9	108336978		chr11	118165449		chr11	117967230
	chr1	193221794		chr1	178328762		chr11	6474372		chr13	24470069
	chr15	33034321		chr2	68210896		chr11	6471844		chr13	24469827
	chr15	43250191		chr10	41530297		chr11	6467728		chr13	24470265
	chr14	73362742		chr10	41529720		chr11	6471435		chr13	24474492
	chr14	73362376		chr10	41529471		chr11	6473054		chr13	24469960
	chr14	73362657		chr10	41529833		chr2	117280910		chr13	24470505
	chr18	6202096		chr19	18580843		chr15	11984175		chr13	24475794
	chr8	45266950		chr4	123936211		chr4	108044056		chr11	99144611
	chr8	45268966		chr2	164017362		chr3	92254506		chr10	79995219
	chr8	45269731		chr5	117282807		chr6	137750799		chr14	63142450
	chr10	53906033		chr11	52122116		chr2	26921742		chr11	106781466
	chr17	64754477		chr7	118119042		chr1	135301657		chr11	106780859
	chr12	8938355		chr8	13465577		chr4	57943794		chr11	106781233
	chr3	138090328		chr3	98874731		chr3	116110840		chr11	106781340
	chr17	40961543		chr15	81475182		chr4	119278276		chr11	106781028
	chr11	4893627		chr10	57516334		chr4	119278138		chr11	106781328
	chr11	4893506		chr10	57516303		chr5	33027668		chr11	106781411
	chr11	4893651		chr5	122444374		chr9	32756580		chr2	153767231
	chr15	36595995		chr15	77915258		chr9	32754923		chr14	79581446
	chr15	36595991		chr4	148557185		chr9	32756523		chr14	79580976
	chr15	36596000		chr6	129541536		chr9	32757288		chr14	79580892
	chr11	89984199		chr6	129541316		chr9	32754607		chr1	132025501
	chrX	160122827		chr4	8607097		chr16	95720806		chr1	132024548
	chrX	160123146		chr6	117174897		chr5	29766721		chr1	132024755
	chr3	32462954		chr2	34776253		chr15	100620207		chr2	121437725
	chr8	83996206		chr8	94394820		chr16	17044614		chr6	35510014
	chr1	4845069		chr13	100803211		chrY	1262280		chr6	35510525
	chr1	4845402		chr15	76249385		chr2	163625089		chr9	107614544
	chr1	4846016		chr16	57157002		chr1	182131503		chr4	155557687
	chr14	118978604		chr8	70650337		chr6	87843427		chr1	193221794
	chr11	70527634		chrX	139672519		chr15	7197355		chr1	55091151
	chr11	77881019		chr18	40205743		chr17	34196935		chr1	40500067
	chr4	55390269		chr5	73313698		chr11	55499865		chr1	40500113
	chr4	55390420		chr5	73313581		chr7	100644880		chr1	40499051
	chr4	129309857		chr3	96560862		chr1	160256745		chr15	78481136
	chr10	127814492		chr1	118683702		chr4	135214928		chr15	9506304
	chr9	52087479		chr15	4153810		chr12	65062653		chr15	9507196
	chr9	52087903		chr15	4154066		chr12	17791216		chr15	9507852
	chr9	52088103		chr3	32577566		chr11	88082103		chr15	9507108
	chrX	20561647		chr8	119348129		chr7	80713729		chr15	43250191
	chr19	44396524		chr5	45434286		chr3	137866504		chr8	84977227
	chr19	44394795		chr5	45434406		chr9	108337261		chr18	6202630
	chr19	44395749		chr10	115290258		chr9	108336978		chr8	72321001
	chr19	44395629		chr10	61094126		chr1	178328762		chr8	72321078
	chr19	44394980		chr10	61094218		chr1	178327988		chr5	64829409
	chr19	44397786		chr6	4008247		chr10	41529471		chr5	64829601
	chrX	103698580		chr9	89699487		chr2	164017362		chr3	69073999
	chr12	103853629		chr7	38263106		chr2	164017690		chr3	69073569
	chr7	127272133		chr5	23839690		chr7	79361460		chr10	53906040
	chr7	127272194		chr6	71816049		chr5	117283004		chr10	53905257
	chr7	127272324		chr17	46774967		chr7	118119042		chr3	95661507
	chr18	14625759		chr11	17203832		chr7	118119717		chr5	135790215
	chr14	76506977		chr4	155808677		chr13	22002561		chr1	52458741
	chr14	76507202		chr6	57689717		chr2	173034139		chr1	52458720
	chr7	97413199		chr6	57689366		chr10	57516334		chr1	52458786
	chr11	51986642		chr18	36798354		chr10	57516303		chr3	135585264
	chr3	146631255		chr6	125193497		chr10	128076108		chr11	93959287
	chr3	146631053		chr1	58595833		chr5	114669695		chr19	45747986
	chr3	146631323		chr4	114960968		chr18	35805978		chr13	55313873
	chr3	146631363		chr15	43527532		chrX	109161593		chr15	36595995
	chr9	7932616		chr10	70285431		chr2	102300527		chr15	36595991
	chr11	75764973		chr10	70285409		chr2	102303730		chr15	36596000
	chr5	121567860		chr3	67604057		chr15	81848653		chr3	32462954
	chr5	121567823		chr3	67602798		chr11	99209197		chr11	75628056
	chr18	46790164		chr7	131444770		chr12	107913006		chr1	4845069
	chr18	46790091		chr13	55346819		chr2	164152032		chr15	78559861
	chr3	87370356		chr9	50596670		chr12	69965874		chr15	78560924
	chr9	31150733		chrX	162857169		chr3	90099787		chr15	78560869
	chr9	31150517		chr14	45348720		chr7	84615563		chr15	51963267
	chr9	31150133		chr2	122595038		chr4	42256473		chr9	52088284
	chr9	31149980		chr9	120574410		chr8	72181175		chr9	52087903
	chr12	8016611		chrX	9654390		chr3	96561129		chr17	33937402
	chr11	55450472		chr6	108823284		chr12	78843192		chr8	111153920
	chr3	73637261		chr6	108823617		chr2	30071567		chr12	80950005
	chr3	73636726		chr5	3641350		chr5	137759495		chr12	80950068
	chr2	103454273		chr9	114747804		chr18	67206334		chr12	80950187
	chr4	137320006		chr17	70994408		chr6	71392670		chr15	67105655
	chr1	140086219		chr17	70994350		chr6	71391067		chr16	22246332
	chr4	96629222		chr19	42070831		chr6	71391756		chr7	127135133
	chr4	115533199		chr11	97048892		chr6	71391277		chr7	127134916
	chrX	13292493		chr3	65379956		chr3	10204460		chr18	14625911
	chrX	13293281		chr11	61344058		chr10	115290258		chr18	14626767
	chrX	13292460		chr18	46733023		chr10	117815425		chr11	52252693
	chrX	13291962		chr5	36795710		chr11	95492810		chr11	52252733
	chr13	92385300		chr5	36795016		chr9	123023357		chr9	44048439
	chr9	78478567		chr11	116470933		chr7	108941572		chr9	44047693
	chr19	60761548		chr19	32673805		chr7	126780247		chr10	19001443
	chr17	56259006		chr15	37000003		chr3	135466353		chr10	19001603
	chr18	38839160		chr15	37000260		chr3	135465895		chr10	19001869
	chr15	99724296		chr13	41012794		chr17	46774967		chr10	34284234
	chr15	3319482		chr11	87980238		chr4	155808677		chr6	30213597
	chr15	3319605		chr11	87980612		chr18	36798354		chr6	30212984
	chr15	3319626		chr15	99409866		chr1	58595833		chr11	75764680
	chr15	3318382		chr15	99409858		chr2	3781133		chr17	31116979
	chr15	3319574		chr14	26203570		chr4	114960968		chr19	9019082
	chr3	108109009		chr14	25924201		chr7	99839560		chr19	9018387
	chr19	43499904		chr14	26063954		chr1	58406239		chr9	62377706
	chr19	43500196		chr13	98636068		chr13	55346819		chr2	122152859
	chr8	95864905		chr13	98635091		chr9	18313783		chr3	104823604
	chr2	134497722		chr10	63076983		chr4	136049967		chr3	104824904
	chr12	110691384		chr12	85343179		chr14	45348720		chr3	104823561
	chr12	25094494		chr9	121712653		chr9	120574410		chr4	139291168
	chr16	91507223		chr13	34946793		chr10	5799457		chr4	139291352
	chr13	112506741		chr9	42966527		chr10	7821500		chr4	139291246
	chr13	112505232		chr7	19565077		chr3	65379956		chr4	139291644
	chr13	112504498		chr7	19565263		chr18	20986105		chr6	127129366
	chr8	3153626		chr2	65089142		chrX	105083245		chr11	40750751
	chr6	133849986		chr13	54107017		chr1	152774369		chr6	71377191
	chr19	23166520		chr1	165481100		chr2	118834166		chr6	71377860
	chrX	38420819		chr18	62998467		chr9	65902424		chr6	71377811
	chrX	38421205		chr9	55223742		chr11	87981154		chr6	71378049
	chrX	38421216		chr4	53860730		chr11	87980612		chr6	71378370
	chr11	97836464		chr4	19841928		chr2	117271340		chr6	71377278
	chr13	56542611		chr16	45141048		chr15	99409866		chr4	137320006
	chr2	4938472		chr19	42726446		chr15	99409890		chr6	134925020
	chr9	72748462		chr19	42726332		chr18	23961441		chr1	130439424
	chr9	72749024		chr15	83116542		chr16	32906364		chrX	13293216
	chr9	72747853		chr17	78950118		chr3	152185099		chr9	118485209
	chr9	72747367		chr10	121395156		chr13	54107228		chr11	109401164
	chr2	156123864		chr19	12719607		chr12	83682870		chr11	109399428
	chr11	120560923		chr4	107200763		chr11	120963842		chr3	108109009
	chr11	120560840		chr19	5099621		chr11	83404183		chr18	67225693
	chr1	130851724		chr13	58126170		chr4	53860760		chr13	117273341
	chr10	128558678		chr12	85133231		chr4	53860730		chr13	117273177
	chr17	85016053		chr3	58523710		chr5	147547340		chr11	51601343
	chr16	62928803		chr1	139523455		chr1	134432072		chr12	110691161
	chr7	46728682		chr16	4614223		chr12	70466888		chr18	34937911
	chr7	46728802		chr7	35547300		chr16	55902228		chr8	84661986
	chr6	125344382		chr19	7426992		chr5	108123094		chr1	155097792
	chr4	108044155		chr19	7427541		chr5	108123409		chr1	155098005
	chr4	108044056		chr3	144597042		chr14	31509430		chr3	89870802
	chr4	108044070		chr6	128676185		chr15	83116542		chr13	112506741
	chr4	108044277		chr8	93166191		chr16	20123196		chr13	112504482
	chr11	83575061		chr5	87240624		chr4	107200616		chr13	112505232
	chr11	83574856		chr4	106588186		chr19	5099732		chr13	112506088
	chr11	83575131		chr2	165405600		chr10	94789862		chr2	79327921
	chr12	91808592		chr19	41211665		chr4	116593668		chr2	79332808
	chr12	91806193		chr19	41214999		chr17	26774379		chr8	128732441
	chr13	73816068		chr18	35860976		chr13	58127231		chr8	70700334
	chr13	73815383		chr9	79769097		chr3	95185610		chr6	133849986
	chr18	35615471		chr9	15284039		chr3	95186035		chr17	57022510
	chr14	73595628		chr4	150868446		chr9	106190164		chr17	57021535
	chr4	130825207		chr1	175660677		chr9	106188683		chr17	57021150
	chr2	164425016		chr1	175660655		chr11	51976817		chr4	130934906
	chr4	57943794		chr2	50280153		chr11	51977149		chr4	130935056
	chr11	62553085		chr7	45883270		chr15	6796245		chr11	97838261
	chr17	73884197		chr12	84431795		chr3	58523710		chr11	97838318
	chr4	119278276		chr12	84431884		chr5	137526099		chr11	97836574
	chr5	33027481		chr13	4090044		chr12	51609788		chr10	81149568
	chr5	33027652		chr13	4089542		chr6	7871853		chr10	17724924
	chr8	93971950		chr13	4089791		chr19	12769163		chrX	96167444
	chr8	93973062		chr9	53582533		chr19	7426973		chrX	96167084
	chr8	93972234		chr10	88474993		chr19	7427541		chrX	96166926
	chr8	93972838		chr10	88475298		chr2	75667680		chrX	96167303
	chr5	29766721		chr10	40001806		chr2	75667837		chrX	96167852
	chr15	100620084		chr10	40001868		chr10	128127523		chr12	105836878
	chr15	100620207		chr10	40002101		chr3	51521247		chr11	118165449
	chr17	26082062		chr11	101590755		chr3	51516655		chr5	121130904
	chr17	26082156		chr15	9370530		chr2	11472492		chr11	6471844
	chr17	26081813		chr4	49536110		chr6	8596054		chr11	6471435
	chr19	45002398		chr4	49536669		chr6	8594166		chr2	117280383
	chr19	45002113		chr4	49536255		chr18	35860976		chr2	117280910
	chr5	100547592		chr4	49536499		chr9	79769097		chrX	57387066
	chrY	1262280		chr1	13626489		chr9	79769218		chr4	129715326
	chr11	115180646		chr1	13626653		chr1	53756410		chr12	91808592
	chr2	163624083		chr10	88927173		chr1	53757210		chr13	73816068
	chr2	163625394		chr10	88928247		chr9	77983710		chr13	73815383
	chr2	163625173		chr14	21984422		chr10	78162223		chr5	146737537
	chr2	163625417		chr1	34878001		chr6	108856984		chr7	100499397
	chr4	53032263		chr4	96045256		chr6	108857859		chr4	59222718
	chr4	53031117		chr4	96045279		chr6	108856860		chr4	59222650
	chr4	53032662		chr15	102096834		chr6	108856004		chr4	59222711
	chr6	87843427		chr10	77597601		chr9	53582533		chr2	109897480
	chr6	87843676		chr15	3982462		chr4	49536669		chr2	13582690
	chr19	3385044		chr9	44742605		chr4	59472208		chr9	121671774
	chr19	3385327		chr19	10195644		chr7	25721523		chrX	136246924
	chr7	111071190		chr2	122264313		chr10	71255551		chr4	119278276
	chr2	35315698		chr2	122265156		chr13	85215881		chr5	33027668
	chrX	53021214		chr2	122264702		chr1	181173737		chr5	33027490
	chrX	53021549		chr7	90207618		chr15	102096834		chr15	36770980
	chr13	49195699		chr7	119599187		chr1	143608501		chr15	36772341
	chr6	117179732		chr7	119599256		chr11	69344055		chr7	28377236
	chr1	88218671		chr7	119600376		chr7	90207800		chr11	98465580
	chr2	23197053		chr7	119598635		chr7	90207779		chr13	5869512
	chr6	141908790		chr9	26764363		chr8	53587112		chr13	5870155
	chr6	141908457		chr7	118109089		chr9	72363265		chr13	5868871
	chr4	109454051		chr2	156781305		chr11	55235157		chr9	32756580
	chr4	109453376		chr13	9173560		chr6	48701985		chr9	32754923
	chr3	90252689		chr2	75928351		chr2	76383476		chr9	32754535
	chr12	65062653		chr2	75928855		chr12	3907824		chr9	32757288
	chr4	99038029		chr7	80095067		chr7	118109089		chr9	32756882
	chr15	54839281		chr7	80094974		chr11	96048969		chr9	32754855
	chr2	155059953		chr11	88049622		chr8	72567718		chr19	8952194
	chr13	93617174		chr5	115144475		chr11	58882274		chr9	88371224
	chr13	93617099		chr5	115145692		chr10	42700808		chr15	100620084
	chr13	93617131		chr5	115143406		chr2	71274839		chr15	100620207
	chr9	21230606		chr5	115144398		chr10	80686575		chrX	94189807
	chr1	91320910		chr6	24951671		chr10	80687016		chr11	115180646
	chr5	125277358		chr6	24952640		chr13	9173596		chr2	163625394
	chr5	87554972		chr16	37883765		chr18	24105476		chr2	163625314
	chr13	47025206		chr16	37883142		chr5	32492019		chr1	171889736
	chr9	108337261		chr1	183326901		chr5	121439965		chr6	87843427
	chr9	108336978		chr9	66765106		chr7	4147090		chr6	87844011
	chr1	193171723		chr6	71128477		chr7	4632031		chr11	98155232
	chr19	36733241		chr1	184872239		chr7	80095067		chrX	152273215
	chr16	8657306		chr3	27244472		chr11	88049622		chr15	102432806
	chr10	41529413		chr13	55701850		chr11	88051040		chr7	28315012
	chr10	41529419		chr4	15284793		chr5	44175885		chr11	55500197
	chr10	41529720		chr11	106502772		chr5	44175895		chr11	55499865
	chr10	41529471		chr9	95561502		chr6	48678505		chr11	55500160
	chr10	41530423		chr9	95561349		chr4	44129371		chr2	23197244
	chr10	41529833		chr18	74770705		chr10	79967653		chr9	123520759
	chr6	88504306		chr1	167308838		chr10	111295993		chr7	81885377
	chr6	88503928		chr2	125153896		chr16	3947107		chr12	65062653
	chr1	45908769		chr6	129512896		chr1	135143366		chr9	21230606
	chr7	132557820		chr8	13159300		chr16	37883765		chr7	80712453
	chr10	117277798		chr5	89028166		chr18	74806100		chr7	80713243
	chr19	18580843		chr1	180811936		chr1	87943540		chr7	80712392
	chr17	34595948		chr11	96828137		chr4	4764364		chr15	98813340
	chr10	127884206		chr10	87521967		chr15	81651121		chr17	28589979
	chr10	127884510		chr11	51606766		chr17	79849669		chr9	108336978
	chr4	123936211		chr6	87850983		chr19	4184559		chr1	178328762
	chr2	164016934		chr17	26508369		chr1	127942716		chr11	103220303
	chr2	164017362		chr2	154821034		chr5	88660102		chr10	41529413
	chr2	164016827		chr6	85831202		chr5	88659569		chr10	41529720
	chr5	117283004		chr4	118529251		chr13	55701850		chr10	41529471
	chr13	4593074		chr6	148206645		chr13	55701147		chr10	41529833
	chr5	135910709		chr12	111539523		chr1	92920303		chr19	18580843
	chr11	52122116		chr3	37715074		chr11	84042588		chr2	164017002
	chr13	41184318		chr8	72151822		chr6	119354649		chr2	164017362
	chr13	41184884		chr4	34562330		chr6	49244424		chr11	80046849
	chr13	41182869		chr4	34562343		chr16	48734330		chr5	135910595
	chr7	30513021		chr11	69324922		chr16	48732363		chr11	52122116
	chr7	118688910		chr18	48047062		chr16	48734268		chr6	136607061
	chr7	19633396		chr7	25233894		chr11	51815532		chr2	173034139
	chr2	94033077		chr4	33246416		chr14	103113786		chr10	62580615
	chr2	94033275		chr11	61673920		chr4	155823774		chr10	57516334
	chr4	123911172		chr2	144595149		chr18	10595700		chr11	100583052
	chr11	5966275		chr4	40279186		chr16	14169477		chr5	114669695
	chr19	10063490		chr1	167330205		chr11	49064065		chr17	27580563
	chr10	57516334		chrX	56789914		chr4	129839005		chr4	102606927
	chr10	57516303		chr2	125200617		chr4	11164420		chr7	101578416
	chr10	57516418		chr2	69509187		chr7	67316854		chr3	65946491
	chr2	119586289		chr2	69496452		chrX	48146604		chr7	109736817
	chr2	119586830		chr2	69486231		chr16	22259038		chr15	81848653
	chr5	124550304		chr2	69481299		chr6	38557664		chr11	99209153
	chr2	173779283		chr2	69464719		chr13	111487497		chr7	63886648
	chr15	82370803		chr2	69437431		chr13	111487475		chr7	63886618
	chr15	82371237		chr4	11059072		chrX	36795715		chr7	63886964
	chr2	118880787		chr4	6386603		chr14	26638325		chr2	164154599
	chr15	77915258		chr16	23000601		chr9	69464461		chr2	164152966
	chr2	84809557		chr7	31109156		chr10	97483358		chr16	10530602
	chr13	64186405		chr11	50299222		chr13	3538181		chr1	138485626
	chrX	109161593		chr11	50297067		chr11	96828137		chr7	122148208
	chrX	109161128		chr7	141469599		chr2	37647194		chr19	11463438
	chr4	118414864		chr10	18124934		chr9	79759700		chr4	40806765
	chr7	109736817		chr10	39975127		chr13	117220770		chr3	90099917
	chr2	25062509		chr6	67271920		chr11	51606766		chr3	90100147
	chr6	141685861		chr6	67277836		chr11	83065276		chr15	77760724
	chr15	81848653		chr14	50963473		chr11	48992107		chr7	84615563
	chr17	33775224		chr11	3922073		chr9	108315364		chr8	72180771
	chr9	64988114		chr4	60820901		chr11	58201549		chr11	21149036
	chr9	64988036		chr4	109063420		chr2	84376383		chr17	70974155
	chr11	60468251		chr3	96854561		chr5	135934476		chr5	73313581
	chr19	34493583		chr11	98030392		chr7	126792164		chr3	96561129
	chr19	34492553		chr19	38124354		chr3	75541336		chr2	30071567
	chr14	51105958		chr17	83504104		chr12	108003305		chr6	113728273
	chr4	8607097		chr11	46670984		chr3	69043809		chr10	115290258
	chr6	117174466		chr10	19860966		chr12	113000376		chr10	115290265
	chr18	60391776		chr15	78410086		chr9	108796107		chr10	117815425
	chr18	60392072		chr7	130537055		chr11	32205545		chr10	117815092
	chr10	18856802		chr12	111724356		chr16	35941088		chr17	26699486
	chr2	34776253		chr7	126487723		chr13	55569997		chr7	108941679
	chr9	54912256		chr15	74958314		chr3	37715074		chr7	108941572
	chr14	31171207		chr9	113672771		chr15	79546514		chr3	135466353
	chr13	93656539		chr9	113662405		chr8	72151822		chr13	64291633
	chr6	124523070		chr19	8748502		chr16	8691572		chr17	46774967
	chr15	76249385		chr19	60534141		chr8	22177403		chr16	11193433
	chr16	57157002		chr8	21428246		chr1	171408224		chr6	92171761
	chr2	126891182		chr6	67015839		chr1	171408251		chr2	3781055
	chr13	74322878		chr4	101460579		chr8	21702640		chr2	3780126
	chr18	40206196		chr2	110617001		chrX	35976165		chr2	3781417
	chr7	83640910		chr13	100739078		chr11	69404465		chr2	3780330
	chr7	83641713		chr9	92290833		chr8	3583896		chr3	135408041
	chr12	84756906		chr5	89133241		chr17	78935852		chr4	136049967
	chr13	23692320		chr5	89199807		chr5	65807402		chr9	120574410
	chr5	73313698		chr9	86598739		chr18	48046966		chr11	72684282
	chr5	73313581		chr9	86679941		chr10	20339885		chr9	114746595
	chr1	58200281		chr9	86611914		chr10	20325500		chr9	114746867
	chr16	21761500		chr14	55569354		chr10	20326028		chr17	70994350
	chr15	57870436		chr14	55569320		chr10	20332241		chr17	70994459
	chr15	57871104		chr7	35463729		chr11	94097254		chr3	65380363
	chr17	26126461		chr9	36780216		chr17	65985936		chr3	65379956
	chr2	143947761		chr6	85808528		chr17	65983322		chr19	5851925
	chr6	71391756		chr3	108433046		chr7	25233837		chr18	20986105
	chr6	71389834		chr3	108433085		chr7	118152857		chr19	4098686
	chr10	81044674		chr11	115611958		chr6	129271435		chr19	4098756
	chr10	61094126		chr4	137329069		chr4	33246416		chr8	34170302
	chr10	61094218		chr11	111024947		chr10	115412108		chr10	128361190
	chr6	4008247		chr6	56882959		chr10	115390870		chr2	162934886
	chr13	90104508		chr6	56891525		chr10	115430722		chr2	162935784
	chr4	139318261		chr11	46196408		chr13	48885793		chr2	162935479
	chr17	30593531		chr6	71862371		chr15	98862253		chr15	99409805
	chr5	23839690		chr9	59671623		chr15	98837080		chr15	99409651
	chr17	46774967		chr14	66084729		chr4	40279186		chr12	100911670
	chr11	51791539		chr11	5525122		chrX	41856840		chr4	134937145
	chr16	11193433		chr11	116174736		chr9	72618826		chr13	58177250
	chr16	11193409		chr11	116178802		chr1	136156136		chr13	58176451
	chr8	107186340		chr11	116178746		chr5	3564282		chr4	138313862
	chr8	107184230		chr3	63948150		chr5	52166843		chr19	11530255
	chr4	155808677		chr4	19611750		chr5	52161731		chr19	11529658
	chr6	57689717		chr1	75212092		chr5	99966163		chr19	11529987
	chr6	57689366		chr10	128910439		chr13	101687597		chr19	11529974
	chr1	58595833		chr6	48835558		chr13	101689450		chr13	59636871
	chr4	114960968		chr3	138451055		chr3	103280282		chr1	86139187
	chr11	98581864		chr5	30180983		chr3	103353902		chr10	40832866
	chr5	76999062		chr1	73953469		chr10	91166031		chr4	134898305
	chr18	46586487		chr1	73953100		chr5	20927628		chr8	119809960
	chr1	58406411		chr11	21353407		chr13	100038232		chr6	85947530
	chr7	131444770		chr17	12924425		chr1	30804932		chr5	73021545
	chr7	131445359		chr2	80502273		chr2	69750328		chr15	78621026
	chr13	55346819		chr2	155564843		chr2	69749404		chr15	78621070
	chr13	34628273		chr13	119702665		chr2	69750043		chr1	134432072
	chr13	34628193		chr9	58640691		chr2	69750270		chr6	113151474
	chr9	50596670		chrX	85730241		chr2	140168032		chr6	58919092
	chr9	26975565		chrX	85712673		chr6	97161416		chr5	108123094
	chr4	103366193		chrX	85743741		chr7	135700346		chr5	108123409
	chrX	162857169		chr6	113428210		chr7	135694812		chr5	108124521
	chr2	73093269		chr1	93408210		chr7	135695504		chr17	71345318
	chr9	120574410		chr11	59205777		chr7	135697809		chr9	65081039
	chr5	123248633		chr17	34622899		chr7	135693420		chr4	135450365
	chr6	108823251		chr19	3989699		chr1	180412693		chr7	105896518
	chr17	70994350		chr16	46153882		chr12	71075202		chr16	3903634
	chr19	42070481		chr3	105955928		chr19	8824428		chr8	15030647
	chr19	42070831		chr3	105943819		chr9	82900775		chr8	15030445
	chr11	97048892		chr15	76622683		chr18	34795703		chr8	15030787
	chr3	65380983		chr10	75585885		chr1	162692589		chr8	15029652
	chr3	65379956		chr1	5093379		chr9	110551233		chr8	15029390
	chr3	65381636		chr1	51472360		chr7	73503469		chr8	15029444
	chr11	90277671		chr9	100987876		chr9	113969368		chr8	15031641
	chr11	90277919		chrX	155332410		chr9	61393250		chr8	15032771
	chr11	90277454		chr1	80281464		chr4	150406357		chr6	143205056
	chr11	61344299		chr10	93471362		chr3	158012445		chr7	75753392
	chr11	61344058		chr18	32123366		chr4	6386603		chr7	75750940
	chr3	108558171		chr2	156356726		chr2	72970904		chr7	75754108
	chr13	55597193		chr3	83012897		chr9	101101207		chr7	75752780
	chr5	36795016		chr10	128492634		chr2	174093951		chr7	75750779
	chr6	146603574		chr10	128492399		chr1	87440902		chr5	105014753
	chr18	20986105		chr7	131568215		chr10	18121125		chr4	107200616
	chr18	20986193		chr8	84970503		chr6	67271920		chr19	5099621
	chr2	121458253		chr7	44227593		chr6	67277920		chr19	5099903
	chr19	4098686		chr7	44228559		chr9	95464434		chr11	76021727
	chr7	99154360		chr9	4302612		chr9	95461432		chr11	76019666
	chr10	10545415		chr16	16884291		chr9	95491449		chr17	26774379
	chr8	34170302		chr12	59108221		chr7	28103124		chr13	58127231
	chr10	128361446		chr12	51717090		chr4	32640429		chr3	95185610
	chr19	32673805		chr10	13507269		chr11	106266630		chr3	95186035
	chr2	162934886		chr6	125110303		chr11	106265333		chr3	95184871
	chr15	37000003		chr6	125120233		chr4	109063420		chr9	106189976
	chr15	37000260		chr1	160197085		chr19	3903378		chr9	106190238
	chr15	36999906		chr11	115410234		chr2	157110551		chr17	72941246
	chrX	10719543		chr2	121359986		chr2	152888152		chr17	72939493
	chr11	30977371		chr18	38452342		chr8	71349033		chr17	72939505
	chr11	87980238		chr18	38452331		chr10	80024745		chr15	6797413
	chr11	87980427		chr18	38452363		chr11	49059426		chr3	58523710
	chr11	87980612		chr6	90562620		chr11	49059198		chr3	58522387
	chr11	87981137		chr2	30191976		chr17	46164274		chr1	54987143
	chr2	117271340		chr2	30186479		chr11	100576630		chr1	54987279
	chr15	99409866		chr1	55081711		chr6	47545873		chr1	54987160
	chr3	107926841		chr1	55081666		chr6	47554252		chr6	48764898
	chr14	26203570		chr5	76964579		chr6	47552487		chr5	116014109
	chr14	26203641		chr7	45093306		chr17	84994143		chr10	78272303
	chr14	26203732		chr4	144919853		chr13	56074284		chr19	7427541
	chr14	25924201		chr8	39063245		chr17	83504104		chr4	137657006
	chr14	25924225		chr1	9555583		chr12	8748940		chr19	41214999
	chr14	26063954		chr18	35613404		chr12	8713605		chr8	71934044
	chr14	26064116		chr17	28330542		chr12	8713468		chr2	30958096
	chr6	72350572		chr3	154621707		chr3	103038859		chr4	120969170
	chr2	35181379		chr9	65468776		chr3	103040002		chr15	65872377
	chr12	85343179		chr3	16204902		chr2	24926952		chr1	53757210
	chr12	85342842		chr7	93179236		chr7	130537055		chr1	53756732
	chr13	58177709		chr7	93179547		chr18	56586915		chr1	181816759
	chr13	58177000		chr10	117054090		chr11	79995751		chr1	133137400
	chr3	145891629		chr10	75784082		chr7	24381677		chr7	130911706
	chr9	42968064		chr10	62616256		chr17	51739988		chr10	81487206
	chr7	19565077		chr10	62616265		chr19	36884136		chr6	108856004
	chr16	32906364		chr5	129900380		chr11	49863601		chr3	89077813
	chr3	152185099		chr5	25247734		chr15	74958314		chr2	58133212
	chr13	54107228		chr14	51908337		chr6	86426674		chr11	97681913
	chr13	54107017		chr1	182279566		chr3	146737989		chr11	97682535
	chr15	100313283		chr12	111963246		chr2	126812739		chr11	97683161
	chr15	100313805		chr15	73809668		chr2	126813039		chr9	53582533
	chr3	89468889		chr2	35303211		chr3	88936234		chr15	80931625
	chr18	65981144		chr4	155082698		chr3	90019251		chr14	60300833
	chr13	95627841		chr11	120580309		chr6	117924670		chr1	191352865
	chr16	30256932		chr8	79281361		chr11	69917956		chr1	191352483
	chr16	30259236		chr8	123070431		chr2	91939967		chr4	59475475
	chr16	30256551		chr9	50522225		chr11	106813799		chr4	59472208
	chr10	93524251		chr4	21874226		chr19	8749976		chr4	59472618
	chr6	13085121		chr4	21874325		chr6	11933317		chr4	59474662
	chr6	13085105		chr2	30030115		chr15	89293620		chr4	59475033
	chr6	13086461		chr3	98446356		chr1	173872925		chr4	59473425
	chr4	53860730		chr2	53140557		chr15	61989906		chr4	59472413
	chr7	120183614		chr2	22971174		chr3	108676930		chr5	96075799
	chr5	87325168		chr1	66845235		chr19	6059350		chr5	96076901
	chr1	134432072		chr1	66838395		chr17	65867551		chr5	96076002
	chr7	89140779		chr3	153930235		chr17	65864506		chr7	25721483
	chr11	58061177		chrX	36797010		chr12	4650033		chr13	85215690
	chr6	24614609		chr5	115561100		chr4	123452870		chr14	122891247
	chr8	117662419		chr14	26646696		chr4	123382659		chr1	181175246
	chr1	125595527		chr14	26653113		chr4	123367972		chr1	181175298
	chr13	91785093		chr12	40036399		chr16	29605573		chr1	181175341
	chr5	108123409		chr2	31514832		chr9	20941540		chr3	142547823
	chr5	108123094		chr18	77782380		chr5	117255918		chr4	134746214
	chr14	31509430		chr18	77781011		chr3	108437540		chr6	83340453
	chr11	73223271		chr6	120801108		chr7	5062329		chr9	20892059
	chr15	83116542		chr6	124715086		chr1	52132582		chr9	55454708
	chr17	78949779		chr8	84844653		chr1	125397518		chr15	102095552
	chr17	78949588		chr6	17665079		chr6	17307957		chr15	102095417
	chr6	85900457		chr7	144932619		chr14	75227031		chr15	102096989
	chr6	85899342		chr15	31592430		chr14	75198150		chr9	44742605
	chr6	85899334		chr15	31595699		chr14	75202666		chr13	55609883
	chr10	121395156		chr15	31595716		chr11	33157045		chr17	27190415
	chr4	107200616		chr5	17813078		chr11	62384792		chr1	36699951
	chr4	107200718		chr6	125462401		chr11	62343230		chr7	90207779
	chr19	5100177		chr10	78427328		chr7	16858446		chr10	93239896
	chr2	152109270		chr9	90074880		chr11	46196408		chrX	57232727
	chr4	116592962		chr9	90074980		chr7	44978902		chr1	74396615
	chr3	58522641		chr4	115635950		chrX	101444723		chr2	76383487
	chr5	116408805		chr1	120113462		chr2	18146782		chr4	133197490
	chr12	75715806		chr11	106786107		chr3	60625131		chr9	106374470
	chr19	37269131		chr3	14603666		chr3	90079835		chr9	106375022
	chr1	139523455		chr3	129284146		chr15	95967665		chr15	103497729
	chr1	54987279		chr4	109961866		chr9	71858862		chr7	118109089
	chr5	134621131		chrX	52062953		chr9	59671623		chr11	95006737
	chr12	51609788		chr2	155582029		chr1	138099640		chr11	95005497
	chr10	78272355		chr4	119656817		chr1	138067979		chr10	80686941
	chr6	85866861		chr17	34860595		chr1	138064680		chr10	80686575
	chr6	85865714		chr17	34030621		chr7	142484575		chr10	80687016
	chr6	85865869		chr11	116023971		chr2	181547456		chr10	80685524
	chr6	85866471		chr3	131245191		chr11	49095992		chr10	80685589
	chr6	85865574		chr18	36773577		chr11	116174736		chr15	66526476
	chr3	144597042		chr11	32296855		chr19	53234841		chr13	9172284
	chr3	144597504		chr7	141191420		chr1	75212092		chr13	9173596
	chr8	93166191		chr18	50162126		chr15	6580058		chr15	79672676
	chr5	103990068		chr4	40732880		chr15	6630080		chr2	32231466
	chr5	103990191		chr11	53266029		chr3	144709304		chr2	71900595
	chr4	106588186		chr11	53283592		chr13	55663822		chr5	32491686
	chr4	105231499		chr11	53280609		chr13	55666217		chr5	32492374
	chr4	105232437		chr1	55090751		chr13	55669759		chr7	4146207
	chr1	161002771		chr7	44585327		chr13	55677572		chr7	4632031
	chr1	161002904		chr12	31329400		chr13	55678829		chr9	56203391
	chr10	76589563		chr18	21095065		chr13	55647641		chr11	88049622
	chr19	41214556		chr18	21096190		chr4	107883079		chr11	88051040
	chr19	41214999		chr5	135790121		chr15	100010432		chr9	66846309
	chr14	41123074		chr11	21564156		chr14	74736019		chr4	44128154
	chr14	41123399		chr11	21557464		chr11	104521517		chr11	54697413
	chr7	143067446		chr12	8922140		chr7	80306421		chr2	131994249
	chr10	91116883		chr17	40956258		chr4	103162692		chr2	131993849
	chr7	127107921		chr17	40958336		chr4	103139495		chr4	108558866
	chr18	35860976		chr17	40958779		chr17	32213598		chr2	32068381
	chr5	65450321		chr11	93952807		chr3	106573676		chr16	3945241
	chr9	15283641		chr15	36600962		chr10	117690675		chr16	3945956
	chr5	130011527		chr15	36600676		chr15	80643782		chr19	44574009
	chr1	175660615		chr10	87578309		chr13	103834729		chr16	37883765
	chr1	175660677		chr10	87578931		chr5	122818915		chr16	37883970
	chr1	175660383		chr10	87583568		chr18	42567969		chr16	37884018
	chr1	175660655		chr10	87567358		chr6	128896483		chr16	37883142
	chr1	133138432		chrX	100495124		chr5	30173928		chr1	88698331
	chr5	127595851		chr19	4621197		chr3	33809121		chr1	88700072
	chr7	140928394		chr1	4841071		chrX	101673123		chr1	88699871
	chr8	45306673		chr14	20839835		chrX	101676265		chr1	88699834
	chr8	45306829		chr14	20840578		chr7	30586510		chr16	32020141
	chr12	84431143		chr11	75433282		chr11	32057589		chr16	32019987
	chr12	84431884		chr2	164835226		chr1	23876435		chr16	32019538
	chr13	4089791		chr9	96895867		chr17	12924425		chr1	87943540
	chr13	4089542		chr12	72784194		chr3	51264952		chr11	77457761
	chr13	4090044		chr14	118976773		chr11	69742536		chr5	124005953
	chr14	25700200		chr14	118970728		chr2	156149311		chr12	111546423
	chr14	25700355		chr3	121774024		chr2	156161928		chr8	95720349
	chr16	26701660		chr5	110283672		chr11	77842209		chr3	88361954
	chr16	26701768		chr11	20224675		chr2	180687540		chr11	54719282
	chr9	77983961		chr15	3275584		chr10	59733037		chr19	4184559
	chr9	77984180		chr8	72731154		chr10	59740709		chr14	47319599
	chr19	30098638		chr17	12659671		chr3	106539523		chr18	89269556
	chr19	30098705		chr17	12652442		chr13	74735324		chr6	140650803
	chr2	27188973		chr17	85028818		chr6	113428256		chr5	30119807
	chr10	121410673		chr1	133604054		chr14	34739434		chr13	55701469
	chr8	105093379		chr11	30121633		chr14	34691794		chr13	55701147
	chr8	105093338		chr11	30149594		chr14	34724782		chr1	37420402
	chr6	121337497		chr7	127272594		chr13	58395676		chr9	73122592
	chr11	4097839		chr2	118478965		chr13	58395257		chr6	54889923
	chr11	4097634		chr13	94842685		chr1	93412492		chr8	70778826
	chr9	53582533		chr14	30549282		chr11	11758235		chr17	83478972
	chr10	40001868		chr14	30568347		chr11	11769376		chr6	48659589
	chr10	40002101		chr7	111051490		chr11	60718274		chr4	45404811
	chr13	23822741		chr6	72616298		chr1	173937800		chr18	10595700
	chr13	23823011		chr2	78920053		chr1	132991877		chr15	102470775
	chr13	23822671		chr14	18283344		chr1	133003813		chr2	129199498
	chr15	9370671		chr5	87139672		chr11	102308967		chr15	100720111
	chr1	191352865		chr5	87139946		chr2	69991582		chr4	129839531
	chr1	191352644		chr7	119476732		chr1	161244254		chr4	129839005
	chr1	191352483		chr4	42990807		chr7	127558857		chr19	53907485
	chr4	49536110		chr11	75764633		chr3	105943819		chr1	173879959
	chr4	49536669		chr12	8015768		chr4	148618558		chr5	117193639
	chr4	49536499		chr13	93940550		chr10	28761272		chr3	60473158
	chr4	49536444		chr15	80256772		chr10	28782673		chr6	125236893
	chr6	90363790		chr5	122460951		chr10	28782574		chr7	67316854
	chr6	37567899		chr5	122457419		chr10	28782588		chrX	48146604
	chr1	13626489		chr9	114454198		chr1	5084474		chr6	38557664
	chr15	88864912		chr9	114464215		chr1	51472360		chr18	38419028
	chr1	181175298		chr15	83573883		chr1	55152757		chr13	111487475
	chr1	181175246		chr2	103476876		chr10	117366120		chr13	111487497
	chr1	53309248		chr18	35154470		chr10	117356067		chr5	100562751
	chr6	82092851		chr11	40753852		chr3	103041210		chr14	26638393
	chr6	82092943		chr5	129790667		chr9	80143741		chr10	96617158
	chr6	34773512		chr8	11448197		chr9	80113759		chr15	36608791
	chr6	34773789		chr4	96641426		chr7	126120417		chr15	36608849
	chr6	34774909		chr4	96635868		chr1	80281464		chr1	106713668
	chr8	123204684		chr4	96630798		chr10	93471892		chr6	127150816
	chr8	123204795		chr4	96629592		chr10	93474514		chr13	117220770
	chr9	55454619		chr9	78479634		chr12	73937747		chr11	51606766
	chr15	102095417		chr9	78479326		chr11	109663016		chr3	100685064
	chr15	102096305		chr3	129739920		chr4	126439505		chr11	83116938
	chr15	102096834		chr1	181001978		chr10	128492730		chr11	48992107
	chr10	77597286		chr6	3376634		chr7	131568215		chr17	26508369
	chr14	45459435		chr6	3376835		chr8	84970503		chrX	152233397
	chr15	31273951		chr4	130312372		chr12	11289172		chr7	80803224
	chr19	10195749		chr19	17329100		chr12	111711235		chr9	108315364
	chr19	10195644		chr19	17330079		chr16	13827463		chr11	58201596
	chr2	122264313		chr15	3347522		chr6	125113577		chr11	58201549
	chr2	122265156		chr9	77779614		chr6	125120233		chr13	24802170
	chr2	122264702		chr5	18267053		chr6	125128899		chr10	80142454
	chr4	126165340		chr12	87159126		chr11	45887410		chr7	126777811
	chr7	90208381		chrX	7931353		chr6	38332593		chr3	135439704
	chr7	90208244		chr18	34942066		chr4	83482471		chr9	108796107
	chr5	86917168		chr18	34940856		chr17	33997517		chr16	35941088
	chr5	86917288		chr18	34940222		chr2	18847637		chr6	48768821
	chr5	86916852		chr1	65171182		chr2	130542404		chr19	5726128
	chr11	52407469		chr8	128710375		chr6	83967320		chr13	55570407
	chr11	52408145		chr2	121012901		chr3	152219992		chr3	36864434
	chr10	127791893		chr2	121012875		chr3	152221347		chr7	4658710
	chr17	12924256		chr18	70616623		chr6	47502507		chr12	111539487
	chr12	31926594		chr13	73320301		chr11	5040300		chr14	73238148
	chr5	28077496		chr9	72739125		chr11	86717904		chr8	95788850
	chr5	28078477		chr17	34931977		chr11	86707550		chr11	54740493
	chr13	36726188		chr16	18872474		chr11	86702363		chr3	37715074
	chr13	36725746		chr10	78405678		chr11	58109693		chr15	79546514
	chr5	86890081		chr8	120658161		chr1	128589594		chr8	72151822
	chr5	86890569		chr9	120129170		chr16	4766017		chr17	84186943
	chr7	118109089		chr11	120562499		chr17	28979239		chr1	152844295
	chr3	119432504		chr4	116693738		chr1	133639138		chr1	152859439
	chr5	121371985		chr2	132249836		chr9	45972979		chr1	171408224
	chr13	64195432		chr1	130848556		chr18	35613404		chrX	35976165
	chr2	71901078		chr12	102423694		chr18	61555781		chrX	36034327
	chr5	32492374		chr10	60292567		chr18	61575487		chrX	36067760
	chr5	32492188		chr17	15494492		chr18	61578767		chrX	36067699
	chr5	32492019		chr2	38633934		chr9	44819338		chrX	36076216
	chr9	42254448		chr5	21799434		chr9	44821295		chr11	93883722
	chr5	87011842		chr5	21800582		chr9	44842356		chr7	68329312
	chr11	60558341		chr9	110722432		chr17	28330542		chr10	118861031
	chr6	21772269		chr10	58492837		chr9	44614279		chr11	77692146
	chr6	21771756		chr5	121205836		chr17	32310661		chr8	82071682
	chr6	21771790		chr5	121207154		chr15	34083235		chr1	173529299
	chr7	80095067		chr5	121208837		chr7	93179547		chr8	3583896
	chr11	88049622		chr10	23786833		chr16	76293447		chr17	78935166
	chr11	88051040		chr12	28631670		chr10	62616256		chr10	20333398
	chr11	88052688		chr4	108055530		chr8	105680125		chr10	20323428
	chr10	128670265		chr14	73581747		chr5	134261859		chr10	20325500
	chr8	85525976		chr14	73591092		chr5	134261869		chr10	20332241
	chr11	86690111		chr11	100320799		chr5	134243581		chr16	4124772
	chr4	62390832		chr2	26922031		chr10	116498375		chr16	4138786
	chr4	62388969		chr11	52243742		chr10	42815159		chr17	65985936
	chr4	62389188		chr10	86703514		chr9	107754083		chr17	65986511
	chr4	62391334		chr15	98931975		chr9	107750493		chr17	65983322
	chr6	113515722		chr11	52388521		chr11	107076679		chr17	65986397
	chr13	55726011		chr14	21838027		chr11	107052966		chr7	25235674
	chr7	14411113		chr14	21838435		chr14	31074954		chr7	118166508
	chr7	14410815		chr8	22580491		chr5	86828035		chr7	118152857
	chr11	51692828		chrX	136246530		chr5	86815714		chr7	118146033
	chr5	115143406		chr9	123595132		chr9	122853051		chr7	118145730
	chr4	139649022		chr4	119294250		chr5	124393901		chr7	118140604
	chr1	133380081		chr4	119285118		chr5	92416271		chr4	33246416
	chr10	79967653		chr9	65324275		chr13	74309814		chr16	52033145
	chr8	8666743		chr9	65299993		chr7	24885506		chr15	98862253
	chr16	37883765		chr9	65308546		chr7	24888951		chr15	98850337
	chr16	37883142		chr6	58692266		chr14	52075681		chr15	98846437
	chr6	148989625		chr6	58655770		chr14	31366192		chr15	98837080
	chr12	80337347		chr16	17015952		chr13	119469742		chr15	98864711
	chr2	5293618		chr16	17015993		chr13	119473865		chr2	146889171
	chr18	74806100		chr16	17035458		chr1	151473293		chr10	17915954
	chrX	139079532		chr9	54957783		chr1	151471804		chr10	17915506
	chr12	111546355		chr2	126587903		chr1	171774864		chr9	72619821
	chr12	111545056		chrY	1012128		chr11	94292930		chr1	155863187
	chr17	79850089		chr2	163636880		chr11	101106312		chr1	136156136
	chr17	79849519		chr9	77008951		chr13	111439193		chr1	136170016
	chr4	105033360		chr9	76996928		chr13	111436441		chr11	119416481
	chr6	71128477		chr14	65973394		chr13	111436529		chr11	119436166
	chr8	64740782		chr19	3370858		chr11	98804334		chr11	119441373
	chr5	88659614		chr19	3371625		chr11	98804362		chr11	119440560
	chr14	65987343		chr7	111077276		chr9	112185731		chr11	119443725
	chr15	54601922		chr12	17547693		chr11	50382822		chr11	119468843
	chr6	124510280		chr11	74689139		chr11	96801567		chr17	27768169
	chr4	15286650		chr14	50950643		chr11	5070230		chr11	48908099
	chr6	119355298		chr12	32974154		chr11	5082282		chr5	99966088
	chr6	119355625		chr17	29036329		chr11	49215289		chr13	101688702
	chr9	95561831		chr17	13010623		chr11	20064691		chr13	101689450
	chr9	95561349		chr17	13015081		chr11	120610926		chr3	103353902
	chr11	59776141		chr1	88216285		chr8	83719419		chr3	103353849
	chr19	40038187		chr4	126273008		chr11	49677459		chr1	58828886
	chr11	16913739		chr6	83480883		chr11	49675262		chr1	58833770
	chr11	100887204		chr6	141911823		chr11	49682161		chr11	86319978
	chr11	100887373		chr19	43822125		chr6	72435054		chr2	126322993
	chr1	167308838		chr19	43829897		chr12	110545607		chr17	36165679
	chr1	21244975		chr19	43837430		chr12	98759779		chr1	30805165
	chr6	85901981		chr13	34883336		chr9	15275971		chr1	30805410
	chr10	80634261		chrX	20959421		chr17	34632385		chr1	30805188
	chr11	33163021		chr10	63395806		chr8	106079547		chr1	30830560
	chr3	83007832		chr12	71126340		chr8	106078878		chr2	69750328
	chr8	13159300		chr12	71125508		chr4	135332228		chr2	69749404
	chr15	96699496		chr19	10624755		chr4	135343935		chr2	69750043
	chr10	97483358		chr7	87295845		chr4	21871556		chr2	140168032
	chr11	96828137		chr10	111494219		chr4	21871595		chr5	65892514
	chr17	12675677		chrX	139809077		chr4	21873755		chr2	6010366
	chr8	71381411		chr7	86746792		chr4	21874226		chr1	180334195
	chr11	51606766		chr7	28830263		chr4	21874280		chr12	71075051
	chr17	26508369		chr10	128089019		chr4	21874325		chr19	8820692
	chr5	4104369		chr15	98813700		chr2	30030115		chr19	8824292
	chr6	141634410		chr13	47028956		chr2	53141625		chr19	8824428
	chr6	85831202		chr6	72385534		chr2	53140557		chr19	8826085
	chr6	148206645		chr12	79166381		chr1	66854729		chr9	82900775
	chr11	90249695		chr2	74876326		chr1	66845235		chr18	10594217
	chr15	78468482		chr1	178336127		chr1	66838395		chr18	34824897
	chr17	36951511		chr6	51466194		chr3	153939121		chr8	25640887
	chr12	76255462		chr15	85462428		chr3	153930235		chr8	25666079
	chr11	21370393		chr3	152137705		chr3	153930336		chr1	162705145
	chr7	27448094		chr3	152137636		chr2	163731178		chr1	162705184
	chr3	57425537		chr3	152128149		chr1	177796306		chr1	162704499
	chr7	4658710		chr7	119768014		chr5	115561100		chr1	162692802
	chr7	14427996		chr9	20897937		chr18	77782380		chr1	162720492
	chr7	14427941		chr9	20895945		chr18	77778763		chr19	6857389
	chr3	37715074		chr14	32189154		chr18	77781011		chr19	6856191
	chr19	44005529		chr10	41528826		chr17	74619793		chr3	95774189
	chr8	72151822		chr6	71203148		chr17	74660449		chr9	110551233
	chr16	8700164		chr10	42533267		chr6	29366071		chr9	110551204
	chr4	62150197		chr3	10315217		chr6	17656277		chr7	73429693
	chr4	62053533		chr1	59710600		chr6	17656318		chr5	144857425
	chr4	62051568		chrX	72916287		chr16	93608842		chr5	25344969
	chr13	4246862		chrX	72916325		chr15	31595699		chr4	32730408
	chr19	8131594		chr11	52118051		chr15	31595716		chr16	8843219
	chr19	39643410		chr8	94341251		chr15	31594383		chr15	66580141
	chr19	39626194		chr8	94335287		chr6	85467097		chr15	66594861
	chr19	39617462		chr3	98881835		chr6	85461555		chr5	41821544
	chr19	39617396		chr3	95628609		chr6	85464914		chr5	41821729
	chr8	3583896		chr7	118705478		chr9	45001104		chr5	41827195
	chr17	78935852		chr5	125386787		chr13	81792053		chr15	81020267
	chr2	121452679		chr5	125387927		chr17	15761404		chr9	113969368
	chr1	139810945		chr5	125386331		chr17	15770146		chr2	26385558
	chr1	139810977		chr5	125388155		chr17	15730558		chr4	150613811
	chr5	87092409		chr5	125386559		chr13	24460187		chr2	166864790
	chr5	87092403		chr5	125387699		chr19	53625010		chr2	122522815
	chr4	59020234		chr5	125387243		chr19	53640861		chr3	158012445
	chr9	119369648		chr5	125387015		chr10	78427328		chr3	158014023
	chr4	40279186		chr5	125387471		chr9	90074880		chr2	72970904
	chr18	60245756		chr2	157295337		chr6	50565628		chr2	174704099
	chr18	60246410		chr3	32715452		chr1	120113462		chr9	101101105
	chrX	60281643		chr19	46551654		chr11	106786509		chr9	101100590
	chrX	60295239		chr8	41343823		chr11	106786107		chr19	34593973
	chr1	87227833		chr5	145092546		chr1	153461080		chr1	10209571
	chr4	118431684		chrX	166457931		chr18	37889735		chr1	10209522
	chr7	25474702		chrX	94539939		chr10	81181569		chr9	110381002
	chr19	39739398		chr5	122405147		chr18	34863414		chr11	98245617
	chr19	39734360		chr7	80923154		chr14	79573441		chr11	98210843
	chr9	106157792		chr10	57802470		chr2	121434899		chr8	88327376
	chr13	101689450		chrX	164090741		chr2	121437647		chr8	88306601
	chr2	102781492		chr7	140769140		chr4	109890953		chr2	103778099
	chr10	91166031		chr16	33058720		chr5	31207591		chr1	91114629
	chr1	67123221		chr6	106795916		chr5	31204084		chr1	91114934
	chr1	67160887		chr2	122799928		chr2	151557438		chr6	67271920
	chr1	67230258		chr4	8572571		chr2	151557445		chr6	67277836
	chr2	69749404		chr12	32830178		chrX	74412391		chr6	67281773
	chr2	5902411		chr12	32840964		chr4	155535434		chr9	108528697
	chr18	51302705		chr12	32841033		chr7	34220912		chr9	73012799
	chr8	93071969		chr9	75052244		chr1	155132598		chr11	48948302
	chr7	38194751		chrX	38631464		chr10	36986315		chr9	95464434
	chr7	38194864		chr2	34775648		chr11	54866518		chr9	95461432
	chr4	11059072		chr2	34775918		chr11	54869856		chr9	95491449
	chr6	124531413		chr2	174438870		chr8	57513135		chr5	142788695
	chr4	6386603		chr8	94392398		chr8	57513413		chr3	19227744
	chr2	72970904		chr13	100803887		chr8	57513356		chr10	39511773
	chr5	145387043		chr11	73308784		chr4	40732100		chr4	32640429
	chr16	23027140		chr18	84680992		chr11	53280609		chr16	30348086
	chr16	23000607		chr18	84675100		chr17	45569752		chr8	88731739
	chr16	23000601		chr6	85910905		chr11	97180550		chr7	24922549
	chr9	110376616		chr9	54724088		chrX	107398783		chr7	24925848
	chr19	39876290		chr3	95937100		chrX	107397921		chr12	16565468
	chr5	145570451		chr19	47085960		chr8	84977586		chrX	159958223
	chr5	146102868		chr4	43029507		chr18	6222777		chr7	16284359
	chr5	146112854		chr3	60037307		chr18	6220820		chr2	157110551
	chr5	146098255		chr12	84757168		chr5	36807875		chr2	157101812
	chr1	93800885		chr19	41917765		chr1	131097485		chr2	157129883
	chr18	32852940		chr1	42879909		chr1	131055180		chr8	71349033
	chr11	49261484		chr3	35960122		chr9	72448698		chr10	80024745
	chr7	31102817		chr16	4694393		chr9	72456836		chr10	80027587
	chr11	50299222		chr11	68842107		chr5	135790121		chr10	80027664
	chr3	113558176		chr6	142133176		chr12	8934711		chr18	64503596
	chr3	113563499		chr12	78848440		chr1	40024396		chr11	49058550
	chr3	113563524		chr12	78843524		chr11	93952807		chr14	56659264
	chr18	3267664		chr5	8969999		chr2	26468370		chr17	46165101
	chr2	103779336		chr5	8987874		chr15	36605468		chr11	5797664
	chr2	103778099		chr7	74284467		chr15	36600962		chr11	100576858
	chr15	37968455		chr4	63550108		chr11	75612225		chr11	100580613
	chr7	25530569		chr15	4142803		chr7	122600818		chr11	100580582
	chr13	114824605		chr15	4057722		chr7	122516966		chr11	100580429
	chr6	67271920		chr6	113730803		chr2	11299296		chr11	98030392
	chr6	67277836		chr9	64177373		chr12	59072263		chr13	56083204
	chr19	34827353		chr7	97406977		chr11	6419133		chr13	56074284
	chr4	60581574		chr14	8166778		chr12	72784194		chr17	83504104
	chr15	41859284		chr17	24852800		chr14	118970149		chr10	80639126
	chr12	16573732		chr9	90102333		chr12	100114886		chr4	130730523
	chr4	60820901		chr5	45495182		chr1	86529732		chr12	101041966
	chr4	109071967		chr10	61093859		chr19	6351573		chr12	8743894
	chr4	109063420		chr9	37651367		chr2	101642348		chr12	8710274
	chr1	191719574		chr18	36667505		chr2	101642119		chr4	139391857
	chr4	61781644		chr14	31667816		chr2	101641958		chr4	139436199
	chr9	57700392		chr7	120944660		chr4	129318456		chr15	79906895
	chr9	38741183		chr4	139316956		chrX	162761618		chr15	100716242
	chr16	26676754		chr6	89419804		chr18	10099327		chr15	100697818
	chr17	84994143		chr3	135463026		chr18	10097504		chr3	103040002
	chr10	80638248		chr6	38539226		chr18	10090834		chr2	24926952
	chr1	157537549		chr9	108942147		chrX	102187902		chr8	83728322
	chr1	63150075		chr2	60252375		chr7	102446624		chr15	76233351
	chr3	98753440		chr11	46440887		chr7	102447828		chr17	51804395
	chr3	103040002		chr3	8802345		chr12	24712737		chr17	51767972
	chr4	60501824		chr13	45520971		chr3	93564310		chr11	49863601
	chr4	60501335		chr1	178322543		chr3	90516001		chr15	74958314
	chr13	33972378		chr7	92568559		chr8	4349835		chr4	149652302
	chr13	33985366		chr3	51408158		chr15	3275584		chr4	149650725
	chr11	69680300		chr3	51407377		chr5	33646049		chr12	31596370
	chr3	130631779		chr5	113775225		chr7	16782303		chr3	146737989
	chr11	49863601		chr2	174465907		chr2	130177144		chr9	113672771
	chr15	74958314		chr10	94220762		chr11	30143079		chr9	113671898
	chr18	80257082		chr18	36796563		chr2	37603962		chr9	113662405
	chr4	60661783		chr18	36797950		chr2	37596795		chr9	113680109
	chr4	49450844		chr2	71511502		chr2	69867325		chr12	112656952
	chr9	113674374		chr4	114961729		chr13	94842685		chr3	94876719
	chr9	113672771		chr11	76910153		chr19	41041340		chr15	22714201
	chr9	113662405		chr11	76916027		chr19	41047610		chr3	90019251
	chr9	113680109		chr13	30541321		chr14	30571006		chr6	117924736
	chr6	50194572		chr3	79605634		chr14	30565592		chr6	117924260
	chr3	67491009		chr6	52736966		chr2	160704825		chr6	117924670
	chr9	71483271		chr6	86389340		chr2	160670119		chr6	117924294
	chr9	111141291		chr11	82765327		chr2	160682726		chr11	69917995
	chr12	112656952		chr3	135411072		chr2	160682738		chr11	69917956
	chr12	103980507		chr14	49232903		chr2	160682657		chr2	91939967
	chr6	117924759		chr14	49232826		chr2	160693734		chr9	123779323
	chr19	8749976		chr2	122600707		chr14	16412963		chr19	3807342
	chr19	40090364		chr2	174462534		chr16	94408621		chr3	101007886
	chr19	40111381		chr11	72663097		chr2	78920053		chr19	53926229
	chr19	12626990		chr15	82351051		chr11	51986684		chr15	89295449
	chr14	59581367		chr15	93391075		chr17	6755854		chr10	6900616
	chr15	77735192		chr5	3643623		chrX	105855889		chr1	173857436
	chr6	87020742		chr19	44552741		chrX	105855949		chr1	173875626
	chr6	87025494		chr12	78866702		chrX	105852025		chr1	173872925
	chr6	38592623		chr2	156872441		chrX	105851133		chr10	128765666
	chr18	65998655		chr5	121445457		chrX	105839900		chr15	61989906
	chr8	21666587		chr4	15919072		chrX	105823734		chr15	61989382
	chr6	6109245		chr4	15933091		chrX	105875140		chr8	21529860
	chr2	120586199		chr10	62753207		chrX	105875986		chr2	91170606
	chr16	96373006		chr13	66902755		chr11	75755675		chr16	57570117
	chr19	6059350		chr3	34077456		chr11	75764633		chr16	57570385
	chr9	92290833		chr8	94677334		chr12	108812976		chr6	120036937
	chr2	71262743		chr10	43532886		chr19	21280569		chr6	119950631
	chr9	86598739		chr10	43525284		chr5	21776814		chr6	119948312
	chr9	86587038		chr17	74493957		chr5	90460982		chr6	119937629
	chr9	86679941		chr2	36177184		chr9	62372156		chr11	23426166
	chr9	86611914		chr11	29513383		chr18	46758032		chr11	23488291
	chr17	65864506		chr2	162934603		chr18	46780750		chr5	8397531
	chr14	55569266		chr16	90927151		chr9	46229855		chr5	124567994
	chr11	100504263		chr3	28806820		chr15	80256772		chr4	128747133
	chr11	100498645		chr13	41009491		chr17	57221017		chr7	144500360
	chr4	61673508		chr8	116989130		chr17	57221056		chr3	88646296
	chr9	36780216		chr16	37649112		chr17	57204288		chr17	65867551
	chr4	60740701		chr6	54985921		chr18	33109766		chr17	65864539
	chr4	61303375		chr1	78522762		chr3	104839906		chr17	65864569
	chr4	60139272		chr8	85027009		chr4	139257346		chr17	65864506
	chr4	61439118		chr3	107283670		chr4	139280067		chr12	4653489
	chr2	72242736		chr4	155731342		chr3	36568707		chr12	4624940
	chr7	5062329		chr15	82348003		chr16	87493779		chr4	123472946
	chr1	52132582		chr2	83661233		chr6	71326211		chr4	123474196
	chr1	125394030		chr3	30809936		chr1	172119950		chr4	123497844
	chr14	21318016		chr3	30809903		chrX	13291427		chr4	123452870
	chr14	75198150		chr15	102326442		chr2	62378232		chr4	123435193
	chr11	33156033		chr12	69300243		chr9	78479634		chr4	123401426
	chr16	23321442		chr1	86118521		chr9	78479326		chr4	123394169
	chr10	69266275		chr11	115416892		chr19	60764124		chr4	123391132
	chr9	21747221		chr11	115415860		chr6	3376835		chr4	123385678
	chr9	21731809		chr12	17280912		chr4	132661933		chr4	123383182
	chr6	71871504		chr19	55291483		chr4	130312372		chr4	123382659
	chr3	90079835		chr8	85836410		chr1	175619069		chr4	123382416
	chr5	146211188		chr3	121450297		chrX	74240071		chr4	123374883
	chr3	95556137		chrX	17558733		chrX	74228118		chr4	123372417
	chr17	35264106		chr9	110711157		chrX	74226255		chr4	123369876
	chr14	66084729		chr11	62525220		chrX	74241548		chr4	123367972
	chr1	121307240		chr10	68431282		chr15	82037475		chr4	123512071
	chr1	121306909		chr7	122002190		chr15	82027269		chr8	83671340
	chr11	5523361		chr13	93677106		chr3	108123638		chr8	83683521
	chr11	116174736		chr13	73683958		chr17	35671228		chr8	70529490
	chr11	116178802		chr11	4679507		chr17	35670435		chr3	108433085
	chr11	116178746		chr19	12719180		chr13	113095823		chr7	5062329
	chr1	71651616		chr6	42246581		chr1	82894522		chr1	52147951
	chr1	71624200		chr14	122377821		chr12	110692329		chr1	52132582
	chr1	71615454		chr14	122384245		chr12	110692296		chr15	79738599
	chr1	71606710		chr3	117800946		chr12	110694245		chr15	79737477
	chr1	71606013		chr11	86495906		chr12	110694165		chr1	125397518
	chr4	141115764		chr18	76965208		chr12	110692734		chr1	125403403
	chr6	124398107		chr13	4581211		chr18	34942066		chr1	125403538
	chr1	75212092		chr2	73156847		chr10	19609392		chr10	67240763
	chr1	75213179		chr12	85130976		chr8	128710365		chr7	106161313
	chr18	6788653		chr12	85130964		chr8	128710375		chr7	106162720
	chr4	60421372		chr10	52430143		chr8	128713222		chr7	106159436
	chr11	29540772		chr5	124477961		chr16	49896357		chr7	106160078
	chr14	32176541		chr17	29282160		chr8	70700001		chr7	106158782
	chr4	147887474		chr9	66970844		chr19	37413278		chr7	106164215
	chr15	9106783		chr1	139517281		chr19	37420318		chr7	106162781
	chr17	34912644		chr1	139522383		chr19	37420380		chr7	106159174
	chr6	48835558		chr9	40804950		chr19	37390854		chr7	106159889
	chr17	24598311		chr10	70925350		chr11	100258545		chr7	106164678
	chr3	106573676		chr19	4193023		chr11	34088100		chr7	106161601
	chr7	35120324		chr3	60086144		chr19	46035550		chr5	34461304
	chr3	138451055		chr5	134625409		chr13	13746639		chr6	48691247
	chr3	138451360		chr10	78274218		chr6	122315079		chr6	48691100
	chr3	138454725		chr3	144596952		chr2	121012901		chr7	101504668
	chr14	30899329		chr9	105054535		chr7	127023102		chr14	75224127
	chr14	30891461		chr13	73331663		chr18	70580762		chr14	75227031
	chr5	30181019		chr8	93166296		chr18	70616623		chr14	75198150
	chr5	30163700		chr5	87254655		chr17	87986337		chr14	75202666
	chr5	30173928		chr5	87242363		chr17	87986043		chr14	75210453
	chrX	48480239		chr5	104003205		chrX	96152675		chr1	39370076
	chrX	101673360		chr10	108413715		chr10	21139306		chr11	33160918
	chr11	21353407		chr6	38058887		chr9	72747177		chr11	33156033
	chr11	21333791		chr15	51797623		chr9	121749171		chr11	62392564
	chr17	12924425		chr15	51790051		chr9	120128583		chr11	62343230
	chr2	80524576		chr9	44250433		chr9	120128618		chr11	62325527
	chr13	12453403		chr7	128272185		chr9	120129170		chr6	56891525
	chr13	12452735		chr7	128267368		chr11	120562499		chr7	16858446
	chr3	75898115		chr7	128267965		chr2	132251259		chr11	46249817
	chr2	155567781		chr10	91118719		chr2	132249836		chr11	46221379
	chr2	156167561		chr9	79775160		chr2	132249685		chr11	46199037
	chr2	156161928		chr15	81389689		chr11	70654377		chr11	46196408
	chr13	119702665		chr15	81371516		chr11	70652933		chr11	20726094
	chr10	59839710		chr9	15292111		chr12	105818823		chrX	101443317
	chr3	142731233		chr2	50280370		chr2	164846864		chr2	18146782
	chr3	142726055		chr5	87424056		chr10	60292567		chr4	152393068
	chr3	142726258		chr5	87424050		chr12	70993043		chr3	60625131
	chr3	106539523		chr5	87411809		chr5	21799434		chr3	90079835
	chr8	109860126		chr7	140923434		chr9	56126618		chr15	95972601
	chr14	34691923		chr1	84724679		chr10	58492837		chr9	71858862
	chr13	58394743		chr10	71331101		chr2	117284908		chr7	127306862
	chr1	93417247		chr13	23855615		chr2	117298577		chr7	127311330
	chr1	93408210		chr13	23855921		chr7	123001406		chr7	127305318
	chr4	59610800		chr18	50090666		chr7	123001994		chr9	59670662
	chr11	59205777		chr6	83758440		chr9	107779623		chr9	59671623
	chr19	3989699		chr16	91925590		chr5	124121333		chr9	59671613
	chr2	69991582		chr16	57152734		chr5	121205578		chr5	105123009
	chr16	46153882		chr13	17671718		chr5	121205836		chr5	105120927
	chr3	105943819		chr13	17662787		chr5	121207154		chr5	105120995
	chr2	4992938		chr2	27244347		chr1	16101756		chr3	95538770
	chr4	45884607		chr2	164215266		chr10	23786833		chr3	95556137
	chr4	148618558		chr12	76314495		chr12	28631670		chr1	138099640
	chr7	19696460		chr12	76288911		chr4	41903934		chr1	138099590
	chr7	19696806		chr11	22956442		chr19	26683834		chr1	138080875
	chr6	71510051		chr11	22956565		chr9	21635591		chr1	138068330
	chr6	71509040		chr15	9367340		chr6	137739787		chr1	138067979
	chr12	81532757		chr15	9370341		chr6	137741364		chr1	138113721
	chr2	168227482		chr18	34907639		chr14	73581747		chr1	138111175
	chr1	5084474		chr3	85604451		chr11	120595152		chr7	142484575
	chr1	16645807		chr3	101594254		chr5	124718479		chr2	181547456
	chr1	55152757		chr8	93267258		chr10	91162478		chr11	49095992
	chr5	108672184		chr8	122813074		chr11	99010912		chr11	49096606
	chr3	103050427		chr15	102187601		chr11	99009821		chr3	31098358
	chr3	103050417		chr15	79085683		chr11	99004245		chr5	91951831
	chr3	103043163		chr2	105005803		chr11	99003702		chr3	131115476
	chr15	10380678		chr1	13630194		chr11	99000832		chr5	64927138
	chr9	88463043		chr11	60855775		chr11	99014960		chr19	53236785
	chr13	4490267		chr12	100853279		chr5	76199477		chr19	53234841
	chr2	163559022		chr15	88862877		chr10	86703514		chr4	8822445
	chrX	155332410		chr3	105739646		chr1	118309817		chr4	8822453
	chrX	134605951		chr4	96068753		chr3	116126123		chr7	106601363
	chr1	80281464		chr4	96061917		chr3	116121034		chr7	106601495
	chr18	32123366		chr6	52557878		chr11	52384017		chr7	106601825
	chr18	32123396		chr16	20681822		chr11	52388521		chr7	106603743
	chr11	109663016		chr16	20686277		chr14	21838435		chr7	106598655
	chr11	109665946		chr7	45144899		chr14	21840470		chr7	106602990
	chr4	104782971		chr17	85066185		chr2	13578485		chr7	106602769
	chr4	104784420		chr9	44760085		chr5	38561174		chr1	171593918
	chr4	104791859		chr12	59154403		chr5	38545771		chr1	75212092
	chr3	83011389		chr12	59136114		chr4	119285118		chr15	6580058
	chr3	83012897		chr12	59176386		chr2	120524523		chr15	6651898
	chr3	83014243		chr12	59184296		chr2	120519069		chr15	6638907
	chr10	128492399		chr1	52862305		chr18	24003295		chr3	106499836
	chr8	13165909		chr1	74282088		chr18	24002815		chr11	46341223
	chr6	124815588		chr2	122263244		chr7	28378420		chr11	46363857
	chr12	59108221		chr3	133330433		chr15	12146312		chr8	91101427
	chr3	129850715		chr11	84836423		chr16	95718952		chr3	144709286
	chr7	51943676		chr1	172172474		chr10	128516682		chr3	144706647
	chr16	17336350		chr12	76576547		chr9	95991014		chr13	55666221
	chr16	17339781		chr2	75854177		chr16	17015993		chr13	55678829
	chr16	17340008		chr4	94569843		chr16	17035458		chr13	55647641
	chr11	61253685		chr7	4139439		chr16	17038387		chr6	113324160
	chr10	7775326		chr15	80261342		chr5	100533334		chr4	107883079
	chr10	7768492		chr19	37599575		chrX	12684215		chr15	75896728
	chr11	45887410		chr4	32800650		chr2	35171082		chr10	127328456
	chr1	160197085		chr19	8404723		chr3	101287474		chr1	80578659
	chr4	60069786		chr7	28820611		chr3	101276258		chr1	80560953
	chr4	60221955		chr5	20886623		chr9	44985079		chr1	80551503
	chr4	61227646		chr12	111542715		chr6	124870427		chr1	80536871
	chr10	81122597		chr11	9483904		chr14	65973394		chr12	84396695
	chr5	31247404		chr5	88665884		chr14	65980977		chr13	55451719
	chr17	56574929		chr16	91664737		chr7	111074411		chr13	55454434
	chr3	121228883		chr7	89796630		chr7	111074138		chr12	70051224
	chr18	38447743		chr3	96171129		chr10	128048007		chr12	70043908
	chr18	38452342		chr5	147110720		chr11	74684438		chr13	24701484
	chr11	86726345		chr11	4702204		chr1	85709054		chr13	24701605
	chr6	90571961		chr11	120701235		chr4	134093811		chr13	24710200
	chr2	30191976		chr13	36092842		chr11	55487480		chr4	103150604
	chr2	30186479		chr4	115577977		chr4	136005618		chr4	103162654
	chr1	55078568		chr3	90232474		chr12	44208130		chr17	32214724
	chr1	55081711		chr15	9314483		chr17	30775017		chr3	138963916
	chr1	55081666		chr17	26218721		chr13	34895413		chr5	122818915
	chr1	172129182		chr4	155815299		chr13	34883306		chr18	42567969
	chr3	121993665		chr3	58525604		chr13	34883336		chr6	149328007
	chr11	86607254		chr7	45720810		chr13	34883363		chr6	149327602
	chr5	76961231		chr9	21067567		chr13	34884089		chr6	149326099
	chr5	76964579		chr17	35120521		chr13	34883599		chr14	27385876
	chr7	45093850		chr11	101086531		chr15	81956389		chr2	73437384
	chr7	45093306		chr19	8593217		chr4	34808240		chrX	101673360
	chr1	9566833		chr5	115110319		chr4	34805489		chrX	7872027
	chr1	74262505		chr3	90213037		chr16	77108052		chrX	99468051
	chr18	35613404		chr15	76070460		chr19	10624755		chr7	30575939
	chr9	123582298		chr17	35910476		chr10	111494219		chrX	159973141
	chr9	123585295		chr1	55089062		chr4	156199948		chr11	32057589
	chr18	61569499		chr9	44799418		chr9	98582319		chr17	12924425
	chr18	61575487		chr10	128919935		chr12	3252661		chr13	6603425
	chr3	19144391		chr10	75798445		chrX	109006028		chr2	156159117
	chr7	93179450		chr10	79682250		chr1	80322922		chr2	156167561
	chr7	93179547		chr11	120618451		chr7	80736350		chr2	156161928
	chr10	75784082		chr3	108226609		chr14	101666546		chr2	158495481
	chr10	62640490		chr10	80826730		chr5	24692865		chr19	8907259
	chr5	134261859		chr13	55322168		chr11	72977148		chr9	58651288
	chr5	135137358		chr2	26911447		chr7	28830263		chr3	90499933
	chr1	151360065		chrX	101448123		chr10	128089019		chr1	58735688
	chr10	42828956		chr1	171288825		chr1	178330752		chr4	122862433
	chr10	127994568		chr1	171288607		chr1	178336127		chr13	74746054
	chr10	127991333		chr1	171288728		chr6	51466386		chr6	136933674
	chr5	129900380		chr2	5844856		chr19	8764950		chr6	136933695
	chr10	95490386		chr4	47474929		chr15	85393488		chr14	34736810
	chr11	107052966		chr3	10208517		chr19	46378397		chr14	34691794
	chr14	18269209		chr2	112262006		chr19	46380322		chr14	34691976
	chr9	122853051		chr7	105737159		chr9	20897937		chr4	98934475
	chr13	74316385		chr15	34495107		chr7	132569973		chr2	73909363
	chr13	96652733		chr5	129846033		chr10	42533267		chr2	44243173
	chr19	6376408		chr11	73176449		chr10	42534722		chr11	11769376
	chr19	4915070		chr4	117887279		chr15	77966171		chr11	60718274
	chr1	91412139		chr2	164221622		chr2	90779276		chr4	155996434
	chr18	56502623		chr5	100572150		chr9	61913939		chr1	173937792
	chr2	167514694		chr9	104127040		chr1	59710600		chr1	173928647
	chrX	38613296		chr3	133310186		chrX	72916739		chr1	173927124
	chr19	20634369		chr17	24164316		chrX	72916287		chr1	132991877
	chr13	111439193		chr1	184882945		chr11	52113261		chr1	133003813
	chr13	111436529		chr8	4259755		chr7	118120332		chr11	102313931
	chr15	73809631		chr9	64178442		chr6	136603327		chr18	21026136
	chr15	73809668		chr2	155278048		chr6	136561084		chr7	127530624
	chr11	74908709		chr10	127517637		chr13	22002773		chr7	127541969
	chr4	155082683		chr11	78521998		chr9	15007516		chr7	127558857
	chr4	155082698		chr11	78521956		chr3	95628609		chr3	105943819
	chr2	59308382		chr15	3279674		chr11	101289888		chr9	57627373
	chr11	120580309		chr8	85003294		chr5	125386787		chr9	57627421
	chr6	72435054		chr8	111626393		chr5	125387927		chr9	57627478
	chr8	123070431		chr13	23895660		chr5	125386331		chr10	28761559
	chr18	20974328		chr6	117933600		chr5	125388155		chr1	52071920
	chr19	30239494		chr8	21094984		chr5	125386559		chrX	101267477
	chr6	86368810		chr16	96422042		chr5	125387699		chr3	89180283
	chr4	76066240		chr8	122578308		chr5	125387243		chr2	6553852
	chr4	135343935		chr16	84954468		chr5	125387015		chr10	117356067
	chr4	44025494		chr11	54909981		chr5	125387471		chr8	122401637
	chr4	21871556		chr11	54910209		chr10	93870266		chr3	103050315
	chr4	21874226		chr11	102403242		chr11	5964656		chr3	103041210
	chr2	30030115		chr16	56690374		chrX	36874764		chr1	131178640
	chr2	53140557		chr14	54369461		chr11	103190311		chr9	66946898
	chr6	128506864		chr14	64122662		chrX	152059412		chr9	80132942
	chr6	128524056		chr14	66084432		chr11	100584639		chr9	80143741
	chr2	22971174		chr13	97176538		chr11	100598639		chr9	80113759
	chr1	66831477		chr15	76646082		chr11	100590936		chr1	80281464
	chr1	66843117		chr15	89155594		chr2	173776129		chr1	80282647
	chr1	66838395		chr11	21322086		chr2	180173960		chr12	73937747
	chr3	153922940		chr1	164437265		chr2	155673102		chr12	100203603
	chr3	153930235		chr9	22014163		chr2	155671097		chr11	109653897
	chr4	86661998		chr8	84834140		chr13	43425074		chr11	109663016
	chr4	86660236		chr19	3989986		chr17	87031036		chr12	73776952
	chr3	138280447		chr14	30039558		chr3	65948559		chr15	78911597
	chr8	124563815		chr10	75586161		chr7	80923154		chr10	128492730
	chr8	124557748		chr5	93182177		chr16	91659816		chr7	131568215
	chr4	63143795		chr9	100982090		chr16	91659519		chr7	43799196
	chrX	36798542		chr1	75213990		chr4	118412701		chr12	11289172
	chr5	115561100		chr11	109669593		chr17	53659361		chr12	11290010
	chr14	26646696		chr1	162839717		chr5	145187176		chr12	11297188
	chr14	26646981		chr16	17526262		chr2	10063566		chr12	11283123
	chr14	26653162		chr4	96044036		chr6	145246794		chr5	34630723
	chr10	24916451		chr18	38465166		chr6	145220677		chr6	125110303
	chr12	40036399		chr1	157488990		chr2	143068292		chr6	125113549
	chr2	31514832		chr5	35612784		chr16	33057407		chr6	125120233
	chr18	77782380		chr11	69917229		chr16	33058720		chr6	125100493
	chr18	77781011		chr11	69917241		chr4	116639942		chr6	125122200
	chr6	120797943		chr15	57243788		chr4	8604399		chr6	125101653
	chr8	40916418		chr16	44085499		chrX	151927736		chr3	108079682
	chr4	49502807		chr10	75783870		chr7	28915245		chr11	45887410
	chr4	49502846		chr7	127926187		chr2	34774701		chr15	83138292
	chr4	49490117		chr4	44032802		chr2	34775918		chr6	38332399
	chr17	74696282		chr6	128483632		chr15	77771925		chr6	38332903
	chr17	74702308		chrX	36798718		chr8	70765019		chr6	38333005
	chr4	136896248		chr19	60864148		chr2	131192659		chr4	83482471
	chr1	130643061		chr2	31520636		chr17	37195313		chr5	31249639
	chr8	84844653		chr7	26843206		chr3	95934795		chr5	31247404
	chr8	84842746		chr8	21795128		chr3	95937100		chr6	146588839
	chr6	17656318		chr12	31331641		chr1	169510445		chr5	149617601
	chr6	17665079		chr4	119656692		chr1	91384606		chr14	31203360
	chr6	51481770		chr11	32284467		chr10	80240871		chr14	103089414
	chr15	31595699		chr11	32297284		chr1	42905463		chr7	132760002
	chr15	31595716		chr7	103812555		chr6	83124707		chr10	5153248
	chr15	31594383		chr9	108085432		chr14	120944511		chr1	85844629
	chr6	85461555		chr11	54870408		chr8	41312193		chr1	85848317
	chr5	92454155		chr16	96121659		chr13	34127628		chr2	18847637
	chr19	44078393		chr14	73362277		chr19	45754762		chr2	130542404
	chr19	46132157		chr8	94173483		chr19	45770176		chr2	24407232
	chr19	46134029		chr11	93949905		chr2	91270009		chr6	113055987
	chr5	115348671		chr7	16455359		chr2	30069027		chr6	83969164
	chr3	19977167		chr8	128505386		chr13	90924586		chr4	8847215
	chr3	19979035		chr3	94884381		chr18	12142967		chr4	8852802
	chr3	19968173		chr11	77880639		chr8	94670394		chr4	8853210
	chr3	19970926		chr12	69157742		chr9	64177027		chr4	8862513
	chr1	172698982		chr3	94944742		chr9	64177373		chr17	56568962
	chr9	90074880		chr17	12648880		chr16	55967124		chr4	155630264
	chr19	39309755		chr2	130171665		chr14	8166778		chr4	155648356
	chr5	145873452		chr7	127271927		chr2	144252524		chr15	96698225
	chr5	145864929		chr17	6436207		chr16	87462080		chr11	5040300
	chr5	137905568		chr14	75848280		chr16	87469709		chr18	38447740
	chr5	145467492		chr11	98695931		chr6	71429100		chr2	34728848
	chr5	145463089		chr2	84765428		chr2	173688192		chr11	58113159
	chr5	145452808		chr7	30187013		chr17	36268668		chr1	128589594
	chr4	115487145		chr2	170483031		chr13	24805969		chr1	190937481
	chr4	115493582		chr8	21065877		chr18	36667505		chr17	28974327
	chr4	6272838		chr16	4040148		chr11	106252443		chr17	28979239
	chr3	18097317		chr16	4040420		chr3	135463026		chr9	96343362
	chr1	120113462		chr7	45457953		chr6	29467969		chr9	96340331
	chr11	106786107		chr7	45457963		chr9	108942147		chr9	96335396
	chr18	37893401		chr8	95864186		chr9	122949028		chr9	96335419
	chrX	8190108		chr2	4938714		chrX	159378540		chr1	133636003
	chrX	8185680		chr17	87991849		chr5	123729282		chr8	105695693
	chr10	81181977		chr4	6395323		chr5	123740734		chr1	74262505
	chr11	16872912		chr2	164839471		chr9	98592648		chr18	35613404
	chr11	16872848		chr10	88474050		chr12	87458957		chr18	61575487
	chr11	16883575		chr10	88473659		chr1	178322543		chr9	44819174
	chr3	129309105		chr10	88474100		chr2	174465907		chr9	44849484
	chr2	121437647		chr2	164424338		chr9	13252438		chr9	44849933
	chr2	121431752		chr19	9984323		chr2	172468639		chr9	44847623
	chr8	93124539		chr15	76906294		chr10	94220762		chr17	28330542
	chr8	93120311		chr3	90670013		chr2	69204863		chr9	44624587
	chr8	93108473		chr10	128624556		chr2	3778486		chr9	44628669
	chr8	13045096		chr8	123105200		chr2	3778436		chr17	32316418
	chr1	164192205		chr9	61913351		chr2	3779595		chr17	32310661
	chr1	164192540		chr9	61913330		chr4	116069944		chr11	69915006
	chr1	164192904		chr13	62864827		chr11	95834342		chr3	16205259
	chr1	164195636		chr7	118688602		chr12	102769840		chr7	93179450
	chr8	46519000		chr2	155562690		chr7	99848376		chr7	93179236
	chr8	46524976		chr2	155563202		chr7	99839704		chr16	76293190
	chr8	46526354		chr15	77915068		chr10	115212769		chr10	117056071
	chr8	46531041		chr2	174427789		chr6	136634501		chr10	117054090
	chr2	151557445		chr9	44402945		chr6	52736966		chr10	117053102
	chr2	151557467		chr5	8966129		chr1	58397690		chr8	105681486
	chr11	101370780		chr2	130279445		chr12	36130138		chr5	134243581
	chr5	89439654		chr11	59211618		chr3	108904180		chr9	21344898
	chr5	89438432		chr16	55971379		chr3	108904024		chr9	21338480
	chr14	57100418		chr3	88328440		chr2	72483931		chr9	21342602
	chr7	34227227		chr14	20391273		chr5	45523445		chr10	42815159
	chr10	80054737		chr7	90450786		chr2	174462534		chr10	42828984
	chr17	36083327		chr7	30616994		chr11	72663097		chr9	107754083
	chr17	34029621		chrX	152004262		chr15	82351051		chr11	107076679
	chr3	98297437		chr9	50596433		chr4	124683777		chr11	107074918
	chr9	70803718		chr17	46773376		chr8	35482623		chr11	107073177
	chr15	34486618		chr19	44550300		chr10	75532314		chr11	107081368
	chr1	193222052		chr1	75199594		chr16	91015170		chr9	31399215
	chr8	117734662		chr1	75199384		chr16	91042608		chr9	25288289
	chr8	117758633		chr19	8793199		chr12	78866702		chr9	49001560
	chr18	50162126		chr3	79603956		chr19	5865259		chr14	18269209
	chr3	98630176		chr4	135870963		chr2	37351895		chr5	86815714
	chr4	40724035		chr17	25877127		chr10	62753207		chr5	86816618
	chr4	40732880		chr1	78538152		chr10	62753273		chr5	86821293
	chr11	53267095		chr17	45698446		chr10	62776738		chr9	122853051
	chr11	53266029		chr11	120788569		chr13	55596964		chr5	124395914
	chr1	55090751		chr8	83571555		chr13	66901492		chr5	124395988
	chr5	108670125		chr2	65088429		chr6	91519641		chr5	124393901
	chr11	48866262		chr10	95547044		chr1	152771480		chr5	124392661
	chr11	48866209		chr11	61672901		chr1	179753197		chr13	74316385
	chr14	30941996		chr18	36742481		chr6	115956664		chr13	74309814
	chr14	30937802		chr9	110711514		chr13	38226920		chr7	83645845
	chr14	30917316		chr12	84433931		chr7	99182432		chr7	24885506
	chr9	36732926		chr17	56614229		chr2	118823465		chr7	24885481
	chr8	45275561		chr17	56613953		chr4	111779115		chr7	24888951
	chr8	45270707		chr12	71123507		chr2	162934603		chr14	52084200
	chr8	105942447		chr10	80256754		chr3	28806573		chr14	20764201
	chr8	105940107		chr14	57275050		chr16	31956332		chr14	59547103
	chr8	105939972		chr5	125517312		chrX	37096977		chr1	171695743
	chr10	93484720		chr15	81914812		chr16	37649112		chr1	171695797
	chr10	53925510		chr15	81914265		chr9	66138349		chr13	119469742
	chr1	131055180		chr2	25352332		chr16	5064474		chr13	119469784
	chr16	23496224		chr4	155858820		chr5	114795714		chr13	119472188
	chr3	95659830		chr15	101427710		chr8	104640056		chr1	86529518
	chr5	135790121		chr19	7425924		chr5	106638509		chr18	56502623
	chr11	21557464		chr5	87240523		chr4	41294018		chr18	56485258
	chr12	8922140		chr5	87240532		chr4	155731364		chr12	11279627
	chr12	8934697		chr8	121598028		chr2	83653366		chr11	94293259
	chr6	121838670		chr5	87409972		chr2	83661233		chr12	111778035
	chr6	121861222		chr11	30880292		chr11	69839215		chr11	6297044
	chr6	121879043		chr12	84430752		chr5	23492306		chr13	111439193
	chr6	121881854		chr1	162793399		chr5	23501950		chr13	111438024
	chr6	121851427		chr3	101576265		chr12	54752050		chr13	111436529
	chr6	122051838		chr11	48806049		chr15	101711667		chr11	98804362
	chr6	122071874		chr16	23113208		chr15	101711701		chr19	5283901
	chr6	122075226		chr16	23113529		chr15	101710581		chr19	5279576
	chr6	122075263		chr11	29742415		chr3	30809936		chr11	50379541
	chr6	122081215		chr11	29742644		chr13	17751713		chr11	50382941
	chr17	40956258		chr11	96935557		chr10	93588071		chr11	50383054
	chr17	40958336		chr11	52408628		chr12	83675189		chr11	5070698
	chr11	96822254		chr2	13001550		chr15	58098694		chr11	5070452
	chr11	93952807		chr5	100804334		chr7	19905129		chr11	5078547
	chr11	103063841		chr12	84374203		chr15	8339041		chr11	5070230
	chr11	103063824		chr19	24678183		chr15	8319505		chr11	5082371
	chr8	128457934		chr19	7426347		chr15	8312413		chr2	26962619
	chr4	63345084		chr11	30099439		chr15	8292263		chr11	20064691
	chrX	10300357		chr15	99104632		chr12	17280912		chr11	20094282
	chr15	36600962		chr13	54551913		chr12	17280379		chr11	20091343
	chr10	87578309		chr7	29174324		chr10	39145636		chr11	20080727
	chr10	87578931		chr11	102436437		chr14	67023102		chr11	20072567
	chr10	87583568					chr10	116506240		chr4	133689215
	chr10	87538208					chr18	67784037		chr4	133680766
	chr10	87567358					chr15	96419261		chr11	44525102
	chrX	100495124					chr15	96418540		chr11	49677459
	chr11	89984737					chr12	112965922		chr11	120580309
	chr19	4621197					chr5	28352506		chr8	106886351
	chrX	106194658					chr17	66079512		chr8	22935584
	chr5	8959111					chr19	25100931		chr18	84014683
	chr5	8959066					chr16	70561108		chr10	43966333
	chr17	12390299					chr18	74219424		chr15	100641559
	chr11	75432590					chr13	73685869		chr8	106108591
	chr12	72784194					chr14	27464281		chr1	173590408
	chr12	72783741					chr7	92661546		chr4	135346826
	chr12	72783712					chr10	59951444		chr4	135343935
	chr10	79860927					chr9	106891111		chr4	44025494
	chr19	32817942					chr9	106889099		chr4	21871595
	chr10	28354648					chr4	124715884		chr4	21874226
	chr10	28354709					chr7	75704430		chr2	30030115
	chr3	121765085					chr1	44087924		chr8	3453174
	chr5	110283672					chr2	156096554		chr8	3380391
	chr5	110281233					chr2	119071824		chr7	119740282
	chr11	20224675					chr6	71852814		chr2	53140557
	chr10	127811171					chr1	185401524		chr2	22971174
	chr9	52082480					chr11	86495906		chr5	142904516
	chrX	20552453					chr17	33677396		chr9	70761700
	chrX	20560011					chr17	33665562		chr1	177796306
	chr18	10099327					chr9	106184698		chr5	115560755
	chr5	147078681					chr9	106186421		chr5	115560745
	chr3	93564310					chr9	53204296		chr5	115561100
	chr3	90516001					chr3	94444603		chr14	26646981
	chr3	90692909					chr5	104977699		chr9	53486851
	chrX	155215796					chr9	14321115		chr18	77782380
	chr19	44400296					chr2	130437681		chr18	77781011
	chr19	44301287					chr5	122866819		chr6	120797943
	chr12	59004513					chr9	40804950		chr6	124715086
	chr15	3275584					chr1	55001419		chr17	74612084
	chr12	80947841					chr1	55000326		chr17	74619793
	chr17	12659671					chr5	137297926		chr17	74622089
	chr17	12652442					chr19	4193023		chr17	74702308
	chr7	45394767					chr16	46117810		chr17	74580200
	chr1	133604054					chr5	134625409		chr17	87435919
	chr12	103855931					chr6	7864137		chr8	84842746
	chr12	103853706					chr3	51461121		chr19	5990421
	chr12	103853681					chr13	73331663		chr6	17656318
	chr12	103732055					chr8	93192799		chr6	17665079
	chr12	103897268					chr10	128118574		chr15	31595699
	chr12	103767510					chr4	3598556		chr15	31595716
	chr12	104411259					chr14	122141220		chr15	31594383
	chr12	104389174					chr15	81904810		chr6	85467097
	chr15	59326113					chr15	51797623		chr9	45002298
	chr13	94842685					chr15	51790051		chr9	45001054
	chr6	55171026					chr2	112266902		chr1	171699591
	chr6	3965473					chr15	81389689		chr4	43452480
	chr14	30571006					chr15	81371516		chr19	5492507
	chr14	30568347					chr9	108464182		chr17	15770146
	chr2	160704825					chr7	112109994		chr17	15730558
	chr2	160670119					chr1	150431165		chr17	15730836
	chr2	160682726					chr3	69021279		chr17	15732044
	chr2	160693728					chr3	69022419		chr11	117967924
	chr11	94213719					chr3	69031530		chr11	51273576
	chr6	72616298					chr3	69032717		chr13	24468567
	chr1	75217331					chr3	69033235		chr10	79994352
	chr2	78920053					chr3	69019316		chr9	57531696
	chr11	51997868					chr3	69743575		chr19	53623123
	chr11	51986684					chr1	181832161		chr19	53624981
	chr5	87139672					chr2	50280370		chr19	53625010
	chr5	87140185					chr8	110842851		chr19	53640861
	chr5	87140191					chr1	84750463		chr19	53644748
	chr5	87127768					chr1	84730541		chr8	122426984
	chr5	87125231					chr10	71331101		chr17	33911579
	chr3	146630534					chr11	23296041		chr17	33913848
	chr4	42982991					chr11	23295991		chr1	120113462
	chr7	12990985					chr14	105130353		chr11	106786509
	chr11	75756974					chr15	100471702		chr11	106786107
	chr11	75759307					chr9	77976805		chr11	106785036
	chr19	21280546					chr6	22308534		chr18	37893401
	chr3	89381078					chr13	69811684		chr18	37889735
	chr5	90460982					chr16	91925590		chr9	21467580
	chr5	90468653					chr16	57152734		chr3	115711979
	chr14	20456585					chr16	57140660		chr10	81181569
	chr1	58102625					chr11	75487681		chr10	81181977
	chr12	7990256					chr11	75506705		chr18	34863414
	chr12	8001775					chr10	7911442		chr14	79569291
	chr12	8011032					chr10	7911475		chr4	109324215
	chr12	8010678					chr11	119288737		chr2	121434899
	chr12	8009231					chr6	108844940		chr2	121437647
	chr12	8012151					chr2	30435631		chr2	121431752
	chr12	8005803					chr6	146566559		chr5	31207591
	chr12	8010389					chr2	122041621		chr9	32461403
	chr12	8010111					chr15	63950093		chr7	19305015
	chr12	8008673					chr15	63950085		chr10	127170070
	chr12	8010815					chr18	34906067		chr10	127170021
	chr12	8013096					chr19	5672632		chr13	3564860
	chr12	8010805					chr1	191353912		chr4	155535434
	chr12	8016312					chr1	191353958		chr12	98275637
	chr12	8015768					chr3	101586173		chr7	34205860
	chr12	8016225					chr3	101594254		chr7	34227227
	chr12	8016513					chr5	96080092		chr10	80054802
	chr15	89473437					chr8	104519560		chr17	34029938
	chr15	80256772					chr2	105014864		chr11	116023971
	chr5	122460951					chr13	55543559		chr18	36768160
	chr6	4077928					chr10	85957660		chr16	36955303
	chr2	84771470					chr13	98313664		chr10	36998452
	chr17	57221056					chr13	119430200		chr11	54866518
	chr17	57220184					chr14	121337540		chr15	76500595
	chr17	34738916					chr18	73794932		chr4	40724035
	chr1	160203621					chr1	165215742		chr4	40726151
	chr6	47799284					chr3	105739646		chr4	40730245
	chr2	103476876					chr3	105739604		chr4	40732880
	chr1	6262840					chr6	52557878		chr11	53267095
	chr5	129790667					chr6	72434370		chr11	53266029
	chr1	140118651					chr6	83340251		chr11	53280609
	chr1	140100945					chr15	102094697		chr11	53272790
	chr1	140086398					chr16	20681027		chr1	55090751
	chr1	140147783					chr16	20681822		chr11	48866284
	chr10	77096406					chr16	20685539		chr16	91407667
	chr1	172110518					chr16	20686277		chr16	91407686
	chr1	172119950					chr7	128699390		chr16	91414724
	chr7	88309784					chr6	120431950		chr6	120482305
	chr9	57679014					chr6	120432064		chr15	78482139
	chr19	39993861					chr11	79516157		chr15	9516433
	chr19	39993868					chr12	59154403		chr15	9516346
	chr19	39994535					chr4	101164507		chr15	9511180
	chr4	96635868					chr4	101156462		chr15	9508266
	chr4	96630798					chr4	101153534		chr11	97175808
	chr4	115519641					chr4	101191663		chr4	124793267
	chr3	116548068					chr4	101179495		chr15	43262686
	chr3	116548079					chr4	101177700		chr19	29287921
	chr8	84909048					chr4	101177730		chr19	29301682
	chr5	104093297					chr4	101177645		chr19	29283640
	chr9	78479634					chr7	126563741		chr8	84977586
	chr9	78479326					chr9	72331135		chr18	6222777
	chr19	60764124					chrX	57304589		chr5	64821926
	chr10	61435089					chr18	53895782		chr3	69085751
	chr7	5097181					chr3	96173682		chr3	69079500
	chr8	13032222					chr1	193194365		chr10	93484720
	chr8	13033389					chr11	84836423		chr1	171605135
	chr4	116017536					chr15	103475688		chr10	53907544
	chr3	83028539					chr13	59821786		chr12	76953256
	chr3	83030897					chr1	172186298		chr3	95659830
	chr1	175609756					chr11	69885448		chr1	128341412
	chr6	128434771					chr5	77343213		chr1	128332009
	chr6	128433214					chr16	20501948		chr5	135786264
	chr3	97650677					chr13	9151051		chr5	135790121
	chr3	97651766					chr13	92682799		chr11	21564156
	chr7	45458613					chr13	103752582		chr11	21562977
	chr15	99719183					chr3	36953938		chr11	21557464
	chr15	3320283					chr5	32487592		chr2	166052418
	chr15	3347522					chr7	4145092		chr3	135590385
	chr9	77787337					chr17	17529757		chr3	135618877
	chr9	77779614					chr6	71591939		chr1	40014664
	chr8	95866834					chr3	135237595		chr11	93952807
	chr3	108016890					chr3	135256574		chr11	93952011
	chr12	87159126					chr6	48678229		chr14	62703247
	chr17	34283629					chr6	113520492		chr13	55245795
	chr17	35473545					chr7	97726637		chr13	55246906
	chr10	93490817					chr17	23820746		chr13	55247571
	chr2	134548218					chr17	23817341		chr15	36605901
	chr2	35031915					chr17	23817911		chr15	36605822
	chr2	35031863					chr17	23817705		chr15	36600962
	chr2	35013483					chr11	54568384		chr17	15525319
	chr2	35006251					chr10	111267673		chrX	160127672
	chr2	34986338					chr4	126577807		chr11	75598284
	chr7	56231090					chr13	46707759		chr2	11226891
	chr12	110694245					chr18	37643283		chr2	11253126
	chr12	110694165					chr11	30104636		chr1	4837025
	chr12	110693027					chr6	48743356		chr19	6976584
	chr18	34942066					chr8	9971631		chr12	59070399
	chr18	34940856					chr9	15341590		chr12	59071567
	chr18	34940222					chr9	103320510		chr2	164835226
	chr18	34947916					chr9	103334125		chr12	72784194
	chr1	65171182					chr2	127238192		chr14	118976773
	chr16	91385966					chr7	28820611		chr10	79860927
	chr8	22681684					chr7	28820724		chr19	32817942
	chr13	112498870					chr11	77455441		chr3	103886305
	chr8	128713222					chr17	79852778		chr3	103875932
	chr16	33920013					chr8	95769567		chr8	13568693
	chr2	10129265					chr8	95765060		chrX	162761618
	chr2	10115274					chr8	95744304		chr19	5638883
	chr4	95050269					chr8	95743229		chr17	33937226
	chr11	100378300					chr8	95734322		chr18	10181297
	chr13	56542831					chr11	3333341		chr18	10099327
	chr6	122315079					chr5	62677196		chr18	10097504
	chr11	120629571					chr16	90229574		chr18	10080463
	chr8	85092114					chr13	55699296		chr7	45719538
	chr18	35584782					chr5	147110720		chr5	147078681
	chr18	70580762					chr2	181237508		chr7	81343745
	chr18	70616623					chr10	130362267		chrX	102185515
	chr14	41153651					chr5	4067867		chr7	12922983
	chr1	51797078					chr11	4702204		chr4	86855928
	chr1	51760356					chr5	90268407		chr3	93564274
	chr13	73320301					chr2	29146843		chr3	90516001
	chr9	72721520					chr13	14164865		chr12	80946714
	chr9	72747177					chr11	120701235		chr12	80946600
	chr2	75676258					chr18	90534420		chr12	80947841
	chr16	18872474					chr18	90521010		chr1	106772474
	chr10	78405629					chr15	79540453		chr15	66782568
	chr8	120659063					chr15	79537495		chr7	45376732
	chr8	120658161					chr15	79537534		chr7	45394767
	chrX	72949199					chr15	76179096		chr1	133604054
	chr4	63364198					chr6	17096307		chr11	30120662
	chr9	120128583					chr14	103155302		chr2	69867325
	chr9	120129170					chr4	155815299		chr10	127655366
	chr11	120562209					chr7	45720810		chr10	127650744
	chr11	120562499					chr2	84671556		chr19	47620787
	chr2	173156993					chr9	21067567		chr17	33926046
	chr2	132249836					chr11	78289926		chr13	94842685
	chr7	114526914					chr3	90213037		chr9	44046886
	chr7	114532397					chr4	136180481		chr10	19005302
	chr11	70654377					chr15	76070460		chr2	160670119
	chr11	70652933					chrX	73717719		chr2	160682726
	chr5	8865847					chr10	128493810		chr2	160682738
	chr1	130848556					chr19	45005589		chr2	160682657
	chr6	5177275					chr8	69894202		chr2	160693728
	chr6	5168474					chr8	69894199		chr2	160693734
	chr11	118394011					chr11	69999694		chr14	16398998
	chr16	62926467					chr10	80826730		chr14	16409857
	chr17	15494492					chr15	36608908		chr14	16412963
	chr2	38642179					chr13	55322168		chr14	16384503
	chr5	21799434					chr17	36042613		chr14	16428543
	chr5	21800582					chr4	129558279		chr6	72616298
	chr11	101317349					chr3	103057788		chrX	20672843
	chr10	58492837					chr11	120598300		chrX	20681482
	chr3	94389142					chr9	106203199		chr4	42982991
	chr5	121205578					chrX	101448123		chr4	42996028
	chr5	121205836					chr4	129601097		chr17	6741440
	chr1	16101756					chr19	8770851		chr17	6752999
	chr10	23786833					chr17	24074376		chrX	8086616
	chr12	28631670					chr4	117887279		chrX	105855949
	chr4	108071271					chr5	129787476		chrX	105852025
	chr4	108105115					chr17	24164316		chrX	105851133
	chr4	108098122					chr9	64178442		chrX	105875562
	chr4	108092844					chr16	48772000		chrX	105875140
	chr12	104340911					chr1	171357993		chrX	105875986
	chr12	104345392					chr1	165648964		chrX	105876326
	chr6	108664789					chr7	120659086		chr11	75756974
	chr6	137739787					chr7	29256364		chr11	75759307
	chr6	137741364					chr17	25876981		chr12	108793726
	chr14	73581747					chr4	156246735		chr19	9006666
	chr11	100320799					chr14	52006147		chr19	9013949
	chr2	26922031					chr11	98030457		chr19	9006053
	chr2	164428976					chr18	34442396		chr19	9008504
	chr14	18216749					chrX	160123558		chr19	9016316
	chr7	13029771					chr9	67022868		chr19	9011288
	chr10	86703514					chr17	25790525		chr19	9011672
	chr11	52388521					chr2	23509815		chr19	9012056
	chr14	21838435					chr15	3279674		chr19	9016641
	chr8	22580491					chr19	3807312		chr19	9011028
	chr4	119285118					chr19	53929831		chr19	9018164
	chr4	119282331					chr8	21455551		chr15	80256772
	chr4	119279133					chr19	6059501		chr17	26184182
	chr15	36790765					chr11	54909933		chr17	26188699
	chr9	46275790					chr11	54909981		chr7	30192343
	chr7	28378420					chr11	54910209		chr3	104839906
	chr7	28378003					chr7	103826587		chr4	139280067
	chr9	65324275					chr9	110083553		chr3	88309316
	chr9	65308546					chr13	97176538		chr11	23001624
	chr19	8943475					chr6	122317396		chr5	129790667
	chr18	36752409					chr6	122317208		chr16	87484880
	chr18	36753429					chr15	80652782		chr17	42824477
	chr6	58692266					chr16	17087115		chr11	121037763
	chr19	20719248					chr6	136923731		chr6	71326211
	chr19	20708255					chr1	36335823		chr6	71332519
	chr16	17015952					chr6	125130533		chr7	126701028
	chr16	17015993					chr15	79907862		chr6	142756972
	chr16	17038387					chr15	79907876		chr1	172106151
	chr9	54957783					chr4	135968590		chr1	172110518
	chr19	44998362					chr1	128588299		chr7	142376673
	chr2	126587918					chr9	96332698		chrX	13291481
	chrY	1012128					chr8	105698458		chrX	13291427
	chr9	49077601					chr10	128720215		chr2	62334637
	chr11	108412066					chr5	111388340		chr9	78479634
	chr8	105525217					chr7	24889749		chr9	78479326
	chr15	6497000					chr16	91654699		chr19	60764124
	chr15	6467369					chr16	91654753		chr19	60763255
	chr15	6483139					chr6	128483632		chr10	61435089
	chr15	6489945					chr5	108433330		chr7	45920031
	chr14	65973394					chr9	57532342		chr6	3374965
	chr19	3370858					chr9	107614190		chr6	3373633
	chr19	3371625					chr16	96121659		chr6	3372644
	chr1	195114704					chr7	16455359		chr6	3376987
	chr7	111077276					chr11	101091467		chr6	3375383
	chr7	111074798					chr12	69157742		chr6	3375250
	chr7	111074411					chr9	44048557		chr6	3376835
	chr7	111073931					chr9	44048508		chr6	3373266
	chr19	4035867					chr14	75848280		chrX	74237977
	chr13	49193950					chr2	122153075		chrX	74236851
	chr3	89145503					chr4	139291798		chrX	74236005
	chr3	89141809					chr7	126699796		chrX	74235877
	chr3	89142317					chr7	30187013		chrX	74233300
	chr3	90669924					chr9	78478552		chrX	74229089
	chr17	29036277					chr17	34282774		chrX	74228118
	chr17	13010623					chr19	46032658		chrX	74226975
	chr17	13015081					chr11	78963005		chrX	74226916
	chr4	126273008					chr11	78963010		chrX	74226255
	chr2	26912110					chr5	144195310		chrX	74241548
	chr4	15981375					chr2	164839471		chr12	85476190
	chr12	44208130					chr16	18070942		chr16	91630231
	chr12	44207148					chr1	34473712		chr16	91624350
	chr13	4194105					chr7	100499608		chr3	142630668
	chr9	44913432					chr8	22577175		chrX	140540883
	chr9	44913418					chr19	9984323		chr11	109396307
	chr6	141911823					chr15	76906294		chr7	56220497
	chr6	141925690					chrX	134587476		chr3	103777336
	chr19	43821647					chr10	128624556		chr3	103763728
	chr19	43823444					chr13	34902809		chr10	14133838
	chr19	43829897					chr19	10629759		chr1	82882373
	chr19	43837430					chr13	55325187		chr12	110692296
	chr19	43798488					chr9	61913351		chr12	110692176
	chr13	34883336					chr11	52122717		chr12	110694245
	chrX	20959421					chr13	22002198		chr12	110694165
	chr11	61799119					chr11	100582872		chr12	110693811
	chr4	135226050					chr2	174427789		chr18	34943097
	chr12	71126340					chr16	91679032		chr18	34942066
	chr12	65069047					chr4	149328498		chr18	34940222
	chr4	99032148					chr15	77760633		chr18	34938957
	chr4	99037427					chr7	83643228		chr8	84662123
	chr6	23072974					chr11	59211603		chr1	155098550
	chr10	128920562					chr16	55971379		chr10	19609392
	chr15	54865992					chr6	72957369		chr13	112504217
	chr10	111494219					chr11	115608303		chr2	79303284
	chr9	98582883					chr7	30616994		chr2	79314940
	chr15	4739851					chr9	18313983		chr8	128710365
	chr15	84939823					chr9	50596433		chr8	128710375
	chr19	7034684					chr1	152775488		chr4	95050269
	chr9	21140992					chr4	135870947		chr17	57024811
	chr6	83655096					chr10	61674089		chr6	129598433
	chr7	28830263					chr2	25222590		chr11	97806833
	chr10	128089019					chr7	19152705		chr4	129556378
	chr1	178330752					chr12	87450615		chr2	26668608
	chr1	178336127					chr11	115415713		chr11	34078514
	chr6	51466194					chr18	36742481		chr17	34198447
	chr15	85462291					chr17	56614229		chr10	81148301
	chr7	119768014					chr17	56613953		chr13	13712813
	chr9	20897937					chr11	116850161		chr13	13746639
	chr16	8648744					chr10	80256754		chr2	121012901
	chr1	45912317					chr7	3706877		chr18	35583913
	chr5	93188131					chr15	81914265		chr18	70580762
	chr5	93188156					chr3	58522020		chr18	70616623
	chr8	109577517					chr5	137528325		chrX	96152675
	chr8	109575616					chr8	110810511		chr1	86357397
	chr8	109575822					chr17	34592732		chr9	121749171
	chr9	64725570					chr11	29742644		chr10	78410982
	chr5	145705802					chr11	29742731		chr10	78405678
	chr5	145705870					chr11	29742268		chr10	78405007
	chr6	71201713					chr7	126546954		chr9	120128618
	chr6	71203148					chr11	95832506		chr9	120129170
	chr10	42533267					chr4	133198486		chr11	120562209
	chr7	45986492					chr9	57750887		chr11	120563711
	chr3	10315217					chr9	22113080		chr2	132249836
	chr1	59710586					chr3	83898381		chr19	47125095
	chr1	59710600					chr19	7426628		chr7	114526914
	chr11	52118051					chr6	145174642		chr7	114536205
	chr11	52118120					chr7	119715307		chr11	70654377
	chr7	118120332					chr2	93200816		chr11	70652933
	chrX	20615766					chr8	71534325		chr10	61303134
	chr5	125386787					chr8	124889769		chr9	66060360
	chr5	125387927								chr9	66066386
	chr5	125386331								chr11	118185431
	chr5	125388155								chr11	118182883
	chr5	125386559								chr5	121154464
	chr5	125387699								chr1	34472924
	chr5	125387243								chr10	58492837
	chr5	125387015								chr10	58493740
	chr5	125387471								chr19	6414848
	chr2	94115021								chr2	117284908
	chr2	126742173								chr2	117298577
	chr2	143942197								chr7	122999878
	chrX	166457931								chr7	123001406
	chrX	166457890								chr7	123001994
	chr8	85539282								chr10	39822661
	chr6	72430090								chr5	121205845
	chr5	122440249								chr5	121205836
	chr2	180172157								chr5	121207154
	chr2	180173999								chr1	16101756
	chr5	122405147								chr1	16101779
	chr5	87530647								chr10	23786865
	chr6	138156310								chr10	23786833
	chr7	80923154								chr10	23786874
	chr13	64174219								chr12	28631670
	chr13	64182151								chr7	45424326
	chr1	167361458								chr4	129742106
	chr17	53659361								chr19	5655306
	chr5	4099174								chr11	83121656
	chr5	4091923								chr11	83121348
	chr5	4087842								chr11	83121788
	chr17	49454393								chr9	21673245
	chr6	141672208								chr9	21701200
	chr6	141655407								chr11	100320799
	chr8	22419787								chr17	34205640
	chr2	69284595								chr17	34214072
	chr2	69265700								chr11	52243742
	chr2	69265439								chr11	48987331
	chr18	61718818								chr7	13027840
	chr16	33057476								chr7	13028723
	chr16	33058720								chr4	43549499
	chr9	64988501								chr4	43548078
	chr9	44387708								chr4	145224303
	chr6	106795916								chr10	86703514
	chr8	93319856								chr1	118309817
	chr19	34494191								chr15	98932124
	chr19	34494049								chr15	98931975
	chr4	116639942								chr17	35836197
	chr4	8572571								chr17	35835328
	chr4	8604399								chr10	12765290
	chrX	151917357								chr10	12710074
	chr9	75052244								chr10	12641028
	chrX	38631464								chr2	13578485
	chr1	172070002								chr2	13580143
	chr18	60391004								chr2	13582512
	chr18	60390845								chr12	106062711
	chr7	28915245								chr5	38551424
	chr2	34774701								chr5	38545771
	chr2	34775648								chr4	119285118
	chr2	34775918								chr4	119279133
	chr2	174438870								chr15	36775267
	chr8	94392398								chr16	33495823
	chr15	77783482								chr16	33497024
	chr8	85278996								chr7	28378076
	chr6	85910905								chr7	28378420
	chr9	54717418								chr11	98467562
	chr2	126925802								chr6	42350323
	chr4	43029507								chr19	4151646
	chr3	116923597								chr8	25827265
	chr5	130250982								chr5	9128073
	chr5	130250931								chr9	32730130
	chr5	130246415								chr9	32754257
	chr1	155779840								chr9	32754290
	chr1	155783482								chr10	128520293
	chr1	91375958								chr10	128517674
	chr9	20663233								chr10	128516682
	chr7	83633223								chr5	29750986
	chr7	83633183								chr18	36753429
	chr3	60037307								chr4	33498952
	chr3	60039872								chr12	55108604
	chr1	42879909								chr13	111760087
	chr6	83124707								chr16	17015952
	chr13	43400595								chr16	17015993
	chr1	58118635								chr16	17038387
	chr1	58194732								chr15	76904434
	chr16	4696409								chr3	101287511
	chr12	10394578								chr3	101287474
	chr5	8969999								chr3	101283078
	chr5	8987874								chr9	44985079
	chr16	21766317								chr1	171851993
	chr2	91275134								chr6	87845211
	chr2	91270009								chr15	102217852
	chr2	30069027								chr15	102224355
	chr4	63550108								chr11	113658491
	chr13	90924586								chr17	34183672
	chr6	113730803								chr11	74684430
	chr15	57880057								chr8	105937244
	chr9	64178230								chr13	51702802
	chr9	64177027								chr13	51703227
	chr9	64177373								chr15	102409331
	chr14	8166778								chr1	85709054
	chr1	74736684								chr7	28317472
	chr16	38508852								chr4	134093811
	chr16	38508873								chr11	55496188
	chr6	71440126								chr2	26912110
	chr6	71393129								chr12	44208130
	chr9	90102333								chr12	44207212
	chr5	45495182								chr6	31433004
	chr8	114151679								chr17	30663448
	chr10	61093859								chr12	54975253
	chr11	95474552								chr15	79717705
	chr18	36667505								chr15	79719077
	chr7	105810010								chr15	79707776
	chr11	115606892								chr15	79716150
	chr10	81265783								chr2	60352406
	chr4	139316956								chr13	34883306
	chr3	135463026								chr13	34883336
	chr13	64308867								chr15	82852270
	chr13	64297371								chr17	50606915
	chr15	102460410								chr17	50606378
	chr9	108942147								chr7	81893901
	chr3	8802345								chr12	65069974
	chr8	64722485								chr16	77108020
	chr5	123740734								chr2	3489748
	chr1	178322543								chr14	57691608
	chr3	51408158								chr10	111494219
	chr5	113775225								chr8	84036216
	chr2	174465907								chr12	3252661
	chr11	51779732								chr12	17786477
	chr2	172444648								chr5	100037972
	chr2	172446669								chr5	115260197
	chr2	172468639								chr15	84939823
	chr14	14114254								chr1	80322922
	chr14	14112555								chr7	80743174
	chr10	94220762								chr7	80739013
	chr19	4964720								chr7	80736350
	chr5	147872640								chr7	80728037
	chr13	95354033								chr7	80726782
	chr4	114961729								chr7	80723032
	chr11	98584108								chr7	80758228
	chr7	99848376								chr19	7029165
	chr7	99839704								chr9	21143110
	chr18	46588485								chr9	21142024
	chr10	115212769								chr9	21140992
	chr13	30541321								chr11	72982677
	chr11	30939613								chr5	65537530
	chr8	123374004								chr17	28600265
	chr6	52736966								chr17	28607112
	chr6	52739609								chr1	178330752
	chr6	52742067								chr1	178330324
	chr6	86389340								chr1	178336127
	chr1	58405060								chr1	178332162
	chr7	131432008								chr6	51466578
	chr8	86624353								chr6	51466680
	chr8	86714020								chr6	51466386
	chr8	86716308								chr6	51466194
	chr8	86634875								chr6	51464465
	chr8	86636616								chr19	8762434
	chr8	86636553								chr9	20897937
	chr3	108904180								chr16	8648744
	chr3	108904024								chr11	103225588
	chr3	108904680								chr5	93183088
	chr9	26991336								chr15	81823503
	chr11	107497721								chr7	127216932
	chr7	16116525								chr10	42533267
	chr14	45334946								chr11	58206199
	chr13	37989583								chr11	80060145
	chr2	174462534								chr6	91101351
	chr15	82351051								chr6	91031640
	chr11	106213237								chr2	90779276
	chr12	72077253								chr9	61913939
	chr19	44552741								chr1	59710600
	chr11	5704668								chr1	36807921
	chr16	91019208								chrX	72916739
	chr12	78866702								chrX	72916287
	chr11	97047489								chr2	31054149
	chr12	44288244								chr11	52113261
	chr18	31583321								chr6	136561084
	chr4	15919072								chr17	37062546
	chr4	15929867								chr2	22875267
	chr10	62753207								chr2	22834344
	chr13	55596964								chr9	15007516
	chr13	66902755								chr10	62588051
	chr10	99263755								chr10	62598644
	chr18	20977782								chr10	62590736
	chr17	12913873								chr10	62589785
	chr3	34078833								chr3	95628609
	chr11	116471500								chr11	101289796
	chr10	43532886								chr5	125386787
[truncated: 784 more rows]

## Sheet: Supplementary Fig. 5c
	Tissue-specific	2595
	Detectable in 2 or 3 tissues	951
	Detectable in ≥ 4 tissues	462

## Sheet: Supplementary Fig. 5d
	chr	pos	name	mRNA region	Average Ψ fraction in B-cell %	Average Ψ fraction in Bone marrow %	Average Ψ fraction in CD4 T %	Average Ψ fraction in CD8 T %	Average Ψ fraction in Cerebellum %	Average Ψ fraction in Cortex %	Average Ψ fraction in Heart %	Average Ψ fraction in Kidney %	Average Ψ fraction in Liver %	Average Ψ fraction in Small intestine %	Average Ψ fraction in Testis %	Average Ψ fraction in Thymus %
	chr19	4318487	Kdm2a	3' UTR	50.2506	0	0	0	0	0	0	0	0	0	0	0
	chr6	129268151	Cd69	3' UTR	57.2625	0	0	0	0	0	0	0	0	0	0	0
	chr17	34339114	H2-Eb2	3' UTR	53.3204	0	0	0	0	0	0	0	0	0	0	0
	chr17	34339807	H2-Eb2	3' UTR	59.8692	0	0	0	0	0	0	0	0	0	0	0
	chr7	3298826	Myadm	3' UTR	59.6638	0	0	0	0	0	0	0	0	0	0	0
	chr2	157098892	Samhd1	3' UTR	62.8563	0	0	0	0	0	0	0	0	0	0	0
	chr2	158764742	Ppp1r16b	3' UTR	74.9952	0	0	0	0	0	0	0	0	0	0	0
	chr1	173857325	Mndal	3' UTR	52.1967	0	0	0	0	0	0	0	0	0	0	0
	chr4	123349973	Macf1	3' UTR	63.3823	0	0	0	0	0	0	0	0	0	0	0
	chr3	60626626	Mbnl1	3' UTR	57.7377	0	0	0	0	0	0	0	0	0	0	0
	chr8	3682013	Fcer2a	3' UTR	50.1219	0	0	0	0	0	0	0	0	0	0	0
	chr1	138063454	Ptprc	3' UTR	58.6087	0	0	0	0	0	0	0	0	0	0	0
	chr11	45004845	Ebf1	3' UTR	55.637	0	0	0	0	0	0	0	0	0	0	0
	chr3	136053908	Bank1	3' UTR	54.3549	0	0	0	0	0	0	0	0	0	0	0
	chr16	32142964	Nrros	3' UTR	62.0931	0	0	0	0	0	0	0	0	0	0	0
	chr15	98739139	Arf3	3' UTR	51.815	0	0	0	0	0	0	0	0	0	0	0
	chr8	105682039	Ctcf	3' UTR	84.9056	0	0	0	0	0	0	0	0	0	0	0
	chr14	105106915	Rbm26	3' UTR	50.8386	0	0	0	0	0	0	0	0	0	0	0
	chr12	69374739	Arf6	3' UTR	54.3665	0	0	0	0	0	0	0	0	0	0	0
	chr12	80108541	Zfp36l1	3' UTR	50.9982	0	0	0	0	0	0	0	0	0	0	0
	chr10	53905637	Man1a	3' UTR	66.0831	0	0	0	0	0	0	0	0	0	0	0
	chr2	90433958	Ptprj	3' UTR	52.9061	0	0	0	0	0	0	0	0	0	0	0
	chr4	137320732	Cdc42	3' UTR	60.8957	0	0	0	0	0	0	0	0	0	0	0
	chr15	101274358	Nr4a1	3' UTR	56.5095	0	0	0	0	0	0	0	0	0	0	0
	chr11	100321861	Eif1	3' UTR	63.3599	0	0	0	0	0	0	0	0	0	0	0
	chr7	28377284	Zfp36	3' UTR	61.6309	0	0	0	0	0	0	0	0	0	0	0
	chr11	24173064	Bcl11a	3' UTR	64.4011	0	0	0	0	0	0	0	0	0	0	0
	chr9	57791131	Arid3b	3' UTR	50.0896	0	0	0	0	0	0	0	0	0	0	0
	chr16	91662665	Son	3' UTR	60.8438	0	0	0	0	0	0	0	0	0	0	0
	chr14	69242858	Slc25a37	3' UTR	72.7958	0	0	0	0	0	0	0	0	0	0	0
	chr15	37000804	Zfp706	3' UTR	51.0737	0	0	0	0	0	0	0	0	0	0	0
	chr7	101411371	Arap1	3' UTR	63.2733	0	0	0	0	0	0	0	0	0	0	0
	chr6	13088044	Tmem106b	3' UTR	85.4438	0	0	0	0	0	0	0	0	0	0	0
	chr6	143206228	Etnk1	3' UTR	50.9136	0	0	0	0	0	0	0	0	0	0	0
	chr1	156005126	Tor1aip1	3' UTR	58.008	0	0	0	0	0	0	0	0	0	0	0
	chr11	77537550	Taok1	3' UTR	65.8482	0	0	0	0	0	0	0	0	0	0	0
	chr13	69634257	Nsun2	3' UTR	61.7761	0	0	0	0	0	0	0	0	0	0	0
	chr15	3986166	AW549877	3' UTR	63.0394	0	0	0	0	0	0	0	0	0	0	0
	chr6	120439995	Kdm5a	3' UTR	67.3414	0	0	0	0	0	0	0	0	0	0	0
	chr13	45410627	Mylip	3' UTR	54.2419	0	0	0	0	0	0	0	0	0	0	0
	chr1	132026868	Mfsd4a	3' UTR	71.532	0	0	0	0	0	0	0	0	0	0	0
	chr2	122460595	Slc28a2	3' UTR	53.0385	0	0	0	0	0	0	0	0	0	0	0
	chr5	99218581	Rasgef1b	3' UTR	74.2608	0	0	0	0	0	0	0	0	0	0	0
	chr11	6561198	Ccm2	5' UTR	64.8975	0	0	0	0	0	0	0	0	0	0	0
	chr19	32758418	Pten	5' UTR	57.2103	0	0	0	0	0	0	0	0	0	0	0
	chr5	9117476	Tmem243	CDS	55.8218	0	0	0	0	0	0	0	0	0	0	0
	chr5	9117516	Tmem243	CDS	53.811	0	0	0	0	0	0	0	0	0	0	0
	chr5	41819485	Bod1l	CDS	72.2846	0	0	0	0	0	0	0	0	0	0	0
	chr9	113969357	Ubp1	CDS	51.0455	0	0	0	0	0	0	0	0	0	0	0
	chr9	113972827	Ubp1	CDS	70.6382	0	0	0	0	0	0	0	0	0	0	0
	chr16	92644182	Runx1	CDS	55.7382	0	0	0	0	0	0	0	0	0	0	0
	chr1	54486613	Pgap1	CDS	62.5962	0	0	0	0	0	0	0	0	0	0	0
	chr4	74333688	Kdm4c	CDS	69.2304	0	0	0	0	0	0	0	0	0	0	0
	chr4	123474407	Macf1	CDS	54.7947	0	0	0	0	0	0	0	0	0	0	0
	chr10	67226795	Jmjd1c	CDS	58.0964	0	0	0	0	0	0	0	0	0	0	0
	chr8	120755143	Irf8	CDS	59.1708	0	0	0	0	0	0	0	0	0	0	0
	chr1	13167072	Ncoa2	CDS	72.7398	0	0	0	0	0	0	0	0	0	0	0
	chr9	57434963	Ppcdc	CDS	83.2959	0	0	0	0	0	0	0	0	0	0	0
	chr13	102706209	Cd180	CDS	51.8373	0	0	0	0	0	0	0	0	0	0	0
	chr19	47896629	Itprip	CDS	61.0061	0	0	0	0	0	0	0	0	0	0	0
	chr8	22935633	Kat6a	CDS	51.5562	0	0	0	0	0	0	0	0	0	0	0
	chr9	44514035	Cxcr5	CDS	75.9481	0	0	0	0	0	0	0	0	0	0	0
	chr12	80110107	Zfp36l1	CDS	70.479	0	0	0	0	0	0	0	0	0	0	0
	chr6	85468113	Cct7	CDS	70.019	0	0	0	0	0	0	0	0	0	0	0
	chr5	89439590	Gc	CDS	64.6193	0	0	0	0	0	0	0	0	0	0	0
	chr6	47796627	Pdia4	CDS	53.2429	0	0	0	0	0	0	0	0	0	0	0
	chr2	35160289	Cntrl	CDS	51.608	0	0	0	0	0	0	0	0	0	0	0
	chr6	136561197	Atf7ip	CDS	68.9726	0	0	0	0	0	0	0	0	0	0	0
	chr11	16992904	Plek	CDS	59.5855	0	0	0	0	0	0	0	0	0	0	0
	chrX	151857840	Huwe1	CDS	59.2913	0	0	0	0	0	0	0	0	0	0	0
	chr16	17428266	Snap29	CDS	51.4578	0	0	0	0	0	0	0	0	0	0	0
	chr9	20646646	Ubl5	CDS	65.0367	0	0	0	0	0	0	0	0	0	0	0
	chr19	8969429	Eef1g	CDS	68.3109	0	0	0	0	0	0	0	0	0	0	0
	chr8	80981821	Usp38	CDS	67.6316	0	0	0	0	0	0	0	0	0	0	0
	chr7	122003981	Gga2	CDS	57.575	0	0	0	0	0	0	0	0	0	0	0
	chr7	75609451	Akap13	CDS	74.9893	0	0	0	0	0	0	0	0	0	0	0
	chr11	69777800	Zbtb4	CDS	87.2961	0	0	0	0	0	0	0	0	0	0	0
	chr2	130441831	Vps16	CDS	53.0954	0	0	0	0	0	0	0	0	0	0	0
	chr2	105001368	Eif3m	CDS	75.6251	0	0	0	0	0	0	0	0	0	0	0
	chr18	65444917	Malt1	CDS	58.6123	0	0	0	0	0	0	0	0	0	0	0
	chr7	43417837	Siglecg	CDS	96.748	0	0	0	0	0	0	0	0	0	0	0
	chr7	43409425	Siglecg	CDS	53.096	0	0	0	0	0	0	0	0	0	0	0
	chr2	122458270	Slc28a2	CDS	52.345	0	0	0	0	0	0	0	0	0	0	0
	chr18	36594811	Ankhd1	CDS	54.5669	0	0	0	0	0	0	0	0	0	0	0
	chr4	108491433	Tut4	CDS	50.1023	0	0	0	0	0	0	0	0	0	0	0
	chr5	62604272	Arap2	CDS	62.7406	0	0	0	0	0	0	0	0	0	0	0
	chr5	32828199	Prr14l	CDS	89.8936	0	0	0	0	0	0	0	0	0	0	0
	chr5	3968747	Akap9	CDS	55.5559	0	0	0	0	0	0	0	0	0	0	0
	chr14	103154865	Mycbp2	CDS	62.312	0	0	0	0	0	0	0	0	0	0	0
	chr6	83055237	Aup1	CDS	51.1275	0	0	0	0	0	0	0	0	0	0	0
	chr17	46683005	Mea1	3' UTR	62.8878	0	0	0	0	0	0	0	0	0	0	0
	chr8	13567310	Rasa3	3' UTR	68.8402	0	0	0	0	0	0	0	0	0	0	0
	chr3	95235885	Cdc42se1	3' UTR	0	58.7284	0	0	0	0	0	0	0	0	0	0
	chr5	92053422	G3bp2	3' UTR	0	65.9515	0	0	0	0	0	0	0	0	0	0
	chr10	12940260	Stx11	3' UTR	0	65.3067	0	0	0	0	0	0	0	0	0	0
	chr10	67012469	Reep3	3' UTR	0	73.3291	0	0	0	0	0	0	0	0	0	0
	chr15	79724857	Sun2	3' UTR	0	53.1778	0	0	0	0	0	0	0	0	0	0
	chr7	80315387	Prc1	3' UTR	0	60.3823	0	0	0	0	0	0	0	0	0	0
	chrX	51115195	Mbnl3	3' UTR	0	81.8651	0	0	0	0	0	0	0	0	0	0
	chr14	25665586	Zmiz1	3' UTR	0	61.6636	0	0	0	0	0	0	0	0	0	0
	chr17	28968864	Kctd20	3' UTR	0	51.0044	0	0	0	0	0	0	0	0	0	0
	chr17	25260913	Ube2i	3' UTR	0	61.0826	0	0	0	0	0	0	0	0	0	0
	chr10	61692180	Sar1a	3' UTR	0	71.1367	0	0	0	0	0	0	0	0	0	0
	chr11	98807023	Msl1	3' UTR	0	52.9512	0	0	0	0	0	0	0	0	0	0
	chr11	100781203	Stat5b	3' UTR	0	57.6851	0	0	0	0	0	0	0	0	0	0
	chr15	84944583	5031439G07Rik	3' UTR	0	54.6689	0	0	0	0	0	0	0	0	0	0
	chr9	32423310	Fli1	3' UTR	0	53.6465	0	0	0	0	0	0	0	0	0	0
	chr4	155559158	Gnb1	3' UTR	0	50.2238	0	0	0	0	0	0	0	0	0	0
	chr15	51963044	Rad21	3' UTR	0	52.8667	0	0	0	0	0	0	0	0	0	0
	chr5	3528019	Cdk6	3' UTR	0	61.1244	0	0	0	0	0	0	0	0	0	0
	chr8	128732831	Itgb1	3' UTR	0	71.7559	0	0	0	0	0	0	0	0	0	0
	chr6	86649005	Mxd1	3' UTR	0	56.289	0	0	0	0	0	0	0	0	0	0
	chr6	86649942	Mxd1	3' UTR	0	66.6548	0	0	0	0	0	0	0	0	0	0
	chrX	96167882	Msn	3' UTR	0	58.8223	0	0	0	0	0	0	0	0	0	0
	chr4	145215346	Tnfrsf1b	3' UTR	0	57.0772	0	0	0	0	0	0	0	0	0	0
	chr13	5868093	Klf6	3' UTR	0	51.1878	0	0	0	0	0	0	0	0	0	0
	chr9	108046135	Ip6k1	3' UTR	0	54.4787	0	0	0	0	0	0	0	0	0	0
	chr11	16972061	Plek	3' UTR	0	50.3333	0	0	0	0	0	0	0	0	0	0
	chr18	12155514	Riok3	3' UTR	0	55.0126	0	0	0	0	0	0	0	0	0	0
	chr17	26699338	Atp6v0e	3' UTR	0	51.7267	0	0	0	0	0	0	0	0	0	0
	chr3	135465302	Ube2d3	3' UTR	0	63.1515	0	0	0	0	0	0	0	0	0	0
	chr15	102462585	Prr13	3' UTR	0	57.4879	0	0	0	0	0	0	0	0	0	0
	chr2	3781290	Fam107b	3' UTR	0	69.3618	0	0	0	0	0	0	0	0	0	0
	chr2	35181942	Rab14	3' UTR	0	62.7454	0	0	0	0	0	0	0	0	0	0
	chr12	54746779	Snx6	3' UTR	0	77.2557	0	0	0	0	0	0	0	0	0	0
	chrX	12615881	Atp6ap2	3' UTR	0	51.5225	0	0	0	0	0	0	0	0	0	0
	chr4	19520161	Cpne3	3' UTR	0	56.6328	0	0	0	0	0	0	0	0	0	0
	chr1	13565802	Tram1	3' UTR	0	56.339	0	0	0	0	0	0	0	0	0	0
	chr2	30958127	Tor1b	3' UTR	0	55.8482	0	0	0	0	0	0	0	0	0	0
	chr12	116461923	Ncapg2	3' UTR	0	58.4099	0	0	0	0	0	0	0	0	0	0
	chr4	132332722	Rcc1	3' UTR	0	72.9595	0	0	0	0	0	0	0	0	0	0
	chr1	156006140	Tor1aip1	3' UTR	0	56.651	0	0	0	0	0	0	0	0	0	0
	chr3	89450111	Pbxip1	3' UTR	0	57.5617	0	0	0	0	0	0	0	0	0	0
	chr6	120887503	Bcl2l13	3' UTR	0	53.0329	0	0	0	0	0	0	0	0	0	0
	chr8	25155358	Tacc1	3' UTR	0	59.3644	0	0	0	0	0	0	0	0	0	0
	chr13	19750440	Gpr141	3' UTR	0	56.7007	0	0	0	0	0	0	0	0	0	0
	chr8	104968919	Ces2g	3' UTR	0	51.6863	0	0	0	0	0	0	0	0	0	0
	chr17	24944044	Jpt2	3' UTR	0	55.9834	0	0	0	0	0	0	0	0	0	0
	chr8	22862050	Kat6a	5' UTR	0	60.3886	0	0	0	0	0	0	0	0	0	0
	chr4	41314714	Dcaf12	5' UTR	0	57.6515	0	0	0	0	0	0	0	0	0	0
	chr6	39173305	Kdm7a	CDS	0	75.0484	0	0	0	0	0	0	0	0	0	0
	chr1	136161510	Kif21b	CDS	0	68.8432	0	0	0	0	0	0	0	0	0	0
	chr9	20470393	Zfp426	CDS	0	86.1975	0	0	0	0	0	0	0	0	0	0
	chr1	91115391	Lrrfip1	CDS	0	53.7531	0	0	0	0	0	0	0	0	0	0
	chr1	191760027	Lpgat1	CDS	0	57.6083	0	0	0	0	0	0	0	0	0	0
	chr2	152876573	Tpx2	CDS	0	67.6221	0	0	0	0	0	0	0	0	0	0
	chr14	33109603	Wdfy4	CDS	0	60.7569	0	0	0	0	0	0	0	0	0	0
	chr9	21109257	Tyk2	CDS	0	50.0671	0	0	0	0	0	0	0	0	0	0
	chr13	55451359	Grk6	CDS	0	54.2179	0	0	0	0	0	0	0	0	0	0
	chr14	34677043	Wapl	CDS	0	53.948	0	0	0	0	0	0	0	0	0	0
	chr15	103249419	Nfe2	CDS	0	51.5006	0	0	0	0	0	0	0	0	0	0
	chr2	163611812	Ttpal	CDS	0	56.0814	0	0	0	0	0	0	0	0	0	0
	chr5	65311093	Rfc1	CDS	0	55.8992	0	0	0	0	0	0	0	0	0	0
	chr4	49645636	Rnf20	CDS	0	55.437	0	0	0	0	0	0	0	0	0	0
	chr2	147029525	Xrn2	CDS	0	61.9758	0	0	0	0	0	0	0	0	0	0
	chr5	134293790	Gtf2i	CDS	0	53.6135	0	0	0	0	0	0	0	0	0	0
	chr14	31369765	Capn7	CDS	0	51.2841	0	0	0	0	0	0	0	0	0	0
	chr18	24638508	Elp2	CDS	0	59.3102	0	0	0	0	0	0	0	0	0	0
	chr19	5160004	Pacs1	CDS	0	55.2597	0	0	0	0	0	0	0	0	0	0
	chr11	50378418	Hnrnph1	CDS	0	58.1571	0	0	0	0	0	0	0	0	0	0
	chr8	123066570	Spg7	CDS	0	51.605	0	0	0	0	0	0	0	0	0	0
	chr2	53153008	Prpf40a	CDS	0	51.3657	0	0	0	0	0	0	0	0	0	0
	chr2	53153077	Prpf40a	CDS	0	58.1241	0	0	0	0	0	0	0	0	0	0
	chr9	44163515	Cbl	CDS	0	60.1777	0	0	0	0	0	0	0	0	0	0
	chr18	37894197	Diaph1	CDS	0	56.4209	0	0	0	0	0	0	0	0	0	0
	chr15	78929696	Lgals1	CDS	0	98.5259	0	0	0	0	0	0	0	0	0	0
	chr5	138169582	Mcm7	CDS	0	64.4486	0	0	0	0	0	0	0	0	0	0
	chr9	100757719	Stag1	CDS	0	71.0908	0	0	0	0	0	0	0	0	0	0
	chr2	160720641	Top1	CDS	0	98.9543	0	0	0	0	0	0	0	0	0	0
	chr6	116415510	Alox5	CDS	0	59.5408	0	0	0	0	0	0	0	0	0	0
	chr9	109848410	Camp	CDS	0	55.1372	0	0	0	0	0	0	0	0	0	0
	chr9	122979483	Kif15	CDS	0	61.3912	0	0	0	0	0	0	0	0	0	0
	chr13	100189270	Naip2	CDS	0	53.7825	0	0	0	0	0	0	0	0	0	0
	chr11	83069970	Slfn2	CDS	0	54.1354	0	0	0	0	0	0	0	0	0	0
	chr4	43536255	Tln1	CDS	0	56.103	0	0	0	0	0	0	0	0	0	0
	chr10	128519653	Esyt1	CDS	0	54.8689	0	0	0	0	0	0	0	0	0	0
	chr19	3370737	Cpt1a	CDS	0	56.7423	0	0	0	0	0	0	0	0	0	0
	chr12	54917034	Baz1a	CDS	0	59.1225	0	0	0	0	0	0	0	0	0	0
	chr1	178333956	Hnrnpu	CDS	0	52.0839	0	0	0	0	0	0	0	0	0	0
	chr8	23182844	Gpat4	CDS	0	76.7409	0	0	0	0	0	0	0	0	0	0
	chr14	21044709	Ap3m1	CDS	0	68.893	0	0	0	0	0	0	0	0	0	0
	chr11	16995290	Plek	CDS	0	52.0318	0	0	0	0	0	0	0	0	0	0
	chrX	151857499	Huwe1	CDS	0	55.5797	0	0	0	0	0	0	0	0	0	0
	chr2	61785445	Psmd14	CDS	0	67.328	0	0	0	0	0	0	0	0	0	0
	chr1	151718304	Niban1	CDS	0	55.6667	0	0	0	0	0	0	0	0	0	0
	chr18	12139329	Riok3	CDS	0	64.2319	0	0	0	0	0	0	0	0	0	0
	chr9	87057234	Cyb5r4	CDS	0	63.9429	0	0	0	0	0	0	0	0	0	0
	chr2	173661468	Rab22a	CDS	0	70.9781	0	0	0	0	0	0	0	0	0	0
	chr6	126840627	Ndufa9	CDS	0	55.0239	0	0	0	0	0	0	0	0	0	0
	chr8	25768036	Bag4	CDS	0	52.4353	0	0	0	0	0	0	0	0	0	0
	chr4	155966489	C1qtnf12	CDS	0	53.6302	0	0	0	0	0	0	0	0	0	0
	chr11	29513494	Prorsd1	CDS	0	76.633	0	0	0	0	0	0	0	0	0	0
	chr7	64377295	Mphosph10	CDS	0	51.6638	0	0	0	0	0	0	0	0	0	0
	chr13	20449490	Elmo1	CDS	0	51.6132	0	0	0	0	0	0	0	0	0	0
	chr2	29228012	Ntng2	CDS	0	65.3586	0	0	0	0	0	0	0	0	0	0
	chr5	98003273	Antxr2	CDS	0	63.0346	0	0	0	0	0	0	0	0	0	0
	chr5	115552185	Pxn	CDS	0	50.63	0	0	0	0	0	0	0	0	0	0
	chr13	6560609	Pitrm1	CDS	0	75.9478	0	0	0	0	0	0	0	0	0	0
	chr7	81873790	Tm6sf1	CDS	0	56.9372	0	0	0	0	0	0	0	0	0	0
	chr2	155729330	Edem2	CDS	0	54.2522	0	0	0	0	0	0	0	0	0	0
	chr11	79515522	Evi2	CDS	0	52.3573	0	0	0	0	0	0	0	0	0	0
	chr6	48708091	Gimap6	CDS	0	67.9491	0	0	0	0	0	0	0	0	0	0
	chr5	137835398	Pilra	CDS	0	53.0408	0	0	0	0	0	0	0	0	0	0
	chr3	109161287	Slc25a24	CDS	0	59.1686	0	0	0	0	0	0	0	0	0	0
	chr4	121082959	Zmpste24	CDS	0	67.5734	0	0	0	0	0	0	0	0	0	0
	chr10	84528718	Ckap4	CDS	0	54.022	0	0	0	0	0	0	0	0	0	0
	chr15	35417578	Vps13b	CDS	0	60.2898	0	0	0	0	0	0	0	0	0	0
	chr6	29551887	Tnpo3	CDS	0	64.7269	0	0	0	0	0	0	0	0	0	0
	chr8	95769523	Cnot1	CDS	0	55.2813	0	0	0	0	0	0	0	0	0	0
	chr2	30342979	Nup188	CDS	0	86.0185	0	0	0	0	0	0	0	0	0	0
	chrX	106157207	Tlr13	CDS	0	50.5023	0	0	0	0	0	0	0	0	0	0
	chrX	106159504	Tlr13	CDS	0	54.8994	0	0	0	0	0	0	0	0	0	0
	chr3	96558020	Txnip	5' UTR	0	50.9503	0	0	0	0	0	0	0	0	0	0
	chr1	152836060	Ncf2	CDS	0	61.8143	0	0	0	0	0	0	0	0	0	0
	chr7	45233736	Cd37	3' UTR	0	62.3736	0	0	0	0	0	0	0	0	0	0
	chr15	78262530	Ncf4	3' UTR	0	51.4339	0	0	0	0	0	0	0	0	0	0
	chr2	13582769	Vim	3' UTR	0	52.1864	0	0	0	0	0	0	0	0	0	0
	chr8	94674384	Arl2bp	3' UTR	0	71.5323	0	0	0	0	0	0	0	0	0	0
	chr16	35927853	Dtx3l	3' UTR	0	0	55.2395	0	0	0	0	0	0	0	0	0
	chr4	33245725	Pnrc1	3' UTR	0	0	57.8835	0	0	0	0	0	0	0	0	0
	chr4	63367580	Akna	3' UTR	0	0	50.0683	0	0	0	0	0	0	0	0	0
	chr18	10567410	Esco1	3' UTR	0	0	62.0983	0	0	0	0	0	0	0	0	0
	chr2	72937866	Sp3	3' UTR	0	0	67.8228	0	0	0	0	0	0	0	0	0
	chr1	10138664	Arfgef1	3' UTR	0	0	55.8417	0	0	0	0	0	0	0	0	0
	chr10	80287853	Dazap1	3' UTR	0	0	51.9925	0	0	0	0	0	0	0	0	0
	chr17	51738970	Satb1	3' UTR	0	0	57.6306	0	0	0	0	0	0	0	0	0
	chrX	12037502	Bcor	3' UTR	0	0	78.2296	0	0	0	0	0	0	0	0	0
	chr6	119924644	Wnk1	3' UTR	0	0	63.8168	0	0	0	0	0	0	0	0	0
	chr4	11170485	Trp53inp1	3' UTR	0	0	50.7437	0	0	0	0	0	0	0	0	0
	chr15	80650006	Grap2	3' UTR	0	0	78.6147	0	0	0	0	0	0	0	0	0
	chr15	80649081	Grap2	3' UTR	0	0	69.2421	0	0	0	0	0	0	0	0	0
	chr11	11771020	Ikzf1	3' UTR	0	0	50.8827	0	0	0	0	0	0	0	0	0
	chr11	115645175	Grb2	3' UTR	0	0	53.6224	0	0	0	0	0	0	0	0	0
	chr7	19303491	Fosb	3' UTR	0	0	52.5238	0	0	0	0	0	0	0	0	0
	chr9	40294802	Gramd1b	3' UTR	0	0	80.8365	0	0	0	0	0	0	0	0	0
	chr9	44637525	Ddx6	3' UTR	0	0	69.4138	0	0	0	0	0	0	0	0	0
	chr5	135053160	Bud23	3' UTR	0	0	81.7762	0	0	0	0	0	0	0	0	0
	chr8	106886066	Chtf8	3' UTR	0	0	80.3096	0	0	0	0	0	0	0	0	0
	chr8	84842366	Calr	3' UTR	0	0	57.8163	0	0	0	0	0	0	0	0	0
	chr11	106781212	Ddx5	3' UTR	0	0	59.0665	0	0	0	0	0	0	0	0	0
	chr1	153456012	Dhx9	3' UTR	0	0	62.7135	0	0	0	0	0	0	0	0	0
	chr15	9506384	Il7r	3' UTR	0	0	64.3748	0	0	0	0	0	0	0	0	0
	chr16	36034769	Kpna1	3' UTR	0	0	55.3376	0	0	0	0	0	0	0	0	0
	chr17	29494753	Pim1	3' UTR	0	0	60.9969	0	0	0	0	0	0	0	0	0
	chr10	79863677	Ptbp1	3' UTR	0	0	59.3407	0	0	0	0	0	0	0	0	0
	chr10	19002259	Tnfaip3	3' UTR	0	0	96.3528	0	0	0	0	0	0	0	0	0
	chr4	42980377	Vcp	3' UTR	0	0	50.8824	0	0	0	0	0	0	0	0	0
	chr11	75764730	Ywhae	3' UTR	0	0	65.1586	0	0	0	0	0	0	0	0	0
	chr3	89379463	Zbtb7b	3' UTR	0	0	61.2827	0	0	0	0	0	0	0	0	0
	chr2	122152966	B2m	3' UTR	0	0	51.1337	0	0	0	0	0	0	0	0	0
	chr1	64600648	Creb1	3' UTR	0	0	75.9798	0	0	0	0	0	0	0	0	0
	chrX	13293589	Ddx3x	3' UTR	0	0	62.7612	0	0	0	0	0	0	0	0	0
	chr11	109399823	Gna13	3' UTR	0	0	55.4727	0	0	0	0	0	0	0	0	0
	chrX	96168077	Msn	3' UTR	0	0	63.0252	0	0	0	0	0	0	0	0	0
	chr11	120561009	P4hb	3' UTR	0	0	57.3206	0	0	0	0	0	0	0	0	0
	chr11	6474772	Purb	3' UTR	0	0	53.2949	0	0	0	0	0	0	0	0	0
	chr5	33027664	Ywhah	3' UTR	0	0	57.7967	0	0	0	0	0	0	0	0	0
	chr11	80046647	Crlf3	3' UTR	0	0	60.9745	0	0	0	0	0	0	0	0	0
	chrX	48411395	Elf4	3' UTR	0	0	53.7902	0	0	0	0	0	0	0	0	0
	chr5	114730129	Git2	3' UTR	0	0	70.1994	0	0	0	0	0	0	0	0	0
	chr2	102301342	Trim44	3' UTR	0	0	61.1082	0	0	0	0	0	0	0	0	0
	chr2	164153409	Stk4	3' UTR	0	0	52.4745	0	0	0	0	0	0	0	0	0
	chr7	125632996	Il21r	3' UTR	0	0	54.8409	0	0	0	0	0	0	0	0	0
	chr1	85907734	Itm2c	3' UTR	0	0	77.1797	0	0	0	0	0	0	0	0	0
	chr7	104300158	Trim12a	3' UTR	0	0	52.7649	0	0	0	0	0	0	0	0	0
	chr18	46587026	Tmed7	3' UTR	0	0	75.9784	0	0	0	0	0	0	0	0	0
	chr7	141430625	Slc25a22	3' UTR	0	0	79.4935	0	0	0	0	0	0	0	0	0
	chr3	30819504	Sec62	3' UTR	0	0	75.7746	0	0	0	0	0	0	0	0	0
	chr6	38315908	Zc3hav1	3' UTR	0	0	54.5284	0	0	0	0	0	0	0	0	0
	chr5	105014895	Gbp8	3' UTR	0	0	76.2898	0	0	0	0	0	0	0	0	0
	chr3	58523415	Serp1	3' UTR	0	0	52.3852	0	0	0	0	0	0	0	0	0
	chr11	23296920	Xpo1	3' UTR	0	0	52.9336	0	0	0	0	0	0	0	0	0
	chr7	25721920	Hnrnpul1	3' UTR	0	0	66.4697	0	0	0	0	0	0	0	0	0
	chr7	4146367	Leng8	3' UTR	0	0	83.6842	0	0	0	0	0	0	0	0	0
	chr13	55701044	B230219D22Rik	3' UTR	0	0	55.6348	0	0	0	0	0	0	0	0	0
	chr6	48659685	Gimap8	3' UTR	0	0	55.1804	0	0	0	0	0	0	0	0	0
	chr4	95051840	Jun	5' UTR	0	0	61.5226	0	0	0	0	0	0	0	0	0
	chr11	6395242	Zmiz2	5' UTR	0	0	51.8326	0	0	0	0	0	0	0	0	0
	chr12	15816254	Trib2	5' UTR	0	0	68.0941	0	0	0	0	0	0	0	0	0
	chr2	32535961	Fam102a	5' UTR	0	0	54.716	0	0	0	0	0	0	0	0	0
	chrX	36041233	Dock11	CDS	0	0	66.5379	0	0	0	0	0	0	0	0	0
	chr2	32305831	Golga2	CDS	0	0	58.5352	0	0	0	0	0	0	0	0	0
	chr5	20927675	Rsbn1l	CDS	0	0	52.8177	0	0	0	0	0	0	0	0	0
	chr9	110547805	Setd2	CDS	0	0	54.5798	0	0	0	0	0	0	0	0	0
	chr7	73429669	Chd2	CDS	0	0	51.2935	0	0	0	0	0	0	0	0	0
	chr5	25315174	Kmt2c	CDS	0	0	51.5352	0	0	0	0	0	0	0	0	0
	chr11	50298169	Canx	CDS	0	0	58.3637	0	0	0	0	0	0	0	0	0
	chr15	38047084	Ubr5	CDS	0	0	57.9082	0	0	0	0	0	0	0	0	0
	chr12	101044584	Ppp4r3a	CDS	0	0	59.9183	0	0	0	0	0	0	0	0	0
	chr12	31670346	Cog5	CDS	0	0	50.9081	0	0	0	0	0	0	0	0	0
	chr12	118300726	Sp4	CDS	0	0	54.0495	0	0	0	0	0	0	0	0	0
	chr11	83017014	Slfn8	CDS	0	0	59.9367	0	0	0	0	0	0	0	0	0
	chr14	20689032	Sec24c	CDS	0	0	58.1243	0	0	0	0	0	0	0	0	0
	chr9	65873149	Trip4	CDS	0	0	68.4126	0	0	0	0	0	0	0	0	0
	chrX	107293504	Gpr174	CDS	0	0	58.6484	0	0	0	0	0	0	0	0	0
	chr7	144481742	Ppfia1	CDS	0	0	82.3178	0	0	0	0	0	0	0	0	0
	chr5	117266088	Taok3	CDS	0	0	58.9738	0	0	0	0	0	0	0	0	0
	chr7	5074633	U2af2	CDS	0	0	52.1302	0	0	0	0	0	0	0	0	0
	chr11	62349403	Ncor1	CDS	0	0	57.1653	0	0	0	0	0	0	0	0	0
	chr16	23321437	St6gal1	CDS	0	0	51.5484	0	0	0	0	0	0	0	0	0
	chr10	76440323	Pcnt	CDS	0	0	56.3578	0	0	0	0	0	0	0	0	0
	chr1	80568824	Dock10	CDS	0	0	62.0932	0	0	0	0	0	0	0	0	0
	chr1	80595668	Dock10	CDS	0	0	64.6212	0	0	0	0	0	0	0	0	0
	chr13	55454493	Grk6	CDS	0	0	54.3999	0	0	0	0	0	0	0	0	0
	chr8	107368725	Nfat5	CDS	0	0	75.4908	0	0	0	0	0	0	0	0	0
	chr9	45952757	Sidt2	CDS	0	0	60.6874	0	0	0	0	0	0	0	0	0
	chr11	21277741	Vps54	CDS	0	0	72.7545	0	0	0	0	0	0	0	0	0
	chr11	72308801	Xaf1	CDS	0	0	67.0613	0	0	0	0	0	0	0	0	0
	chr7	126174196	Xpo6	CDS	0	0	50.0471	0	0	0	0	0	0	0	0	0
	chr11	109661067	Prkar1a	CDS	0	0	65.0244	0	0	0	0	0	0	0	0	0
	chr7	131563467	Bub3	CDS	0	0	60.683	0	0	0	0	0	0	0	0	0
	chr6	38316362	Zc3hav1	CDS	0	0	53.1977	0	0	0	0	0	0	0	0	0
	chr18	53197880	Snx2	CDS	0	0	55.1362	0	0	0	0	0	0	0	0	0
	chr9	123585350	Sacm1l	CDS	0	0	60.0422	0	0	0	0	0	0	0	0	0
	chr16	76293393	Nrip1	CDS	0	0	54.3536	0	0	0	0	0	0	0	0	0
	chr7	28797821	Rinl	CDS	0	0	51.2819	0	0	0	0	0	0	0	0	0
	chr9	105418623	Atp2c1	CDS	0	0	60.7417	0	0	0	0	0	0	0	0	0
	chr7	34351466	Lsm14a	CDS	0	0	60.0119	0	0	0	0	0	0	0	0	0
	chr11	50379924	Hnrnph1	CDS	0	0	51.5175	0	0	0	0	0	0	0	0	0
	chr11	100861833	Stat5a	CDS	0	0	60.7349	0	0	0	0	0	0	0	0	0
	chr12	110551063	Ppp2r5c	CDS	0	0	52.9546	0	0	0	0	0	0	0	0	0
	chr2	29992689	Sptan1	CDS	0	0	63.0956	0	0	0	0	0	0	0	0	0
	chr2	30022463	Sptan1	CDS	0	0	60.634	0	0	0	0	0	0	0	0	0
	chr12	80110000	Zfp36l1	CDS	0	0	70.7354	0	0	0	0	0	0	0	0	0
	chr17	74611020	Birc6	CDS	0	0	53.1331	0	0	0	0	0	0	0	0	0
	chr6	85462040	Cct7	CDS	0	0	99.3815	0	0	0	0	0	0	0	0	0
	chr5	89446543	Gc	CDS	0	0	58.9275	0	0	0	0	0	0	0	0	0
	chr4	136144342	Id3	CDS	0	0	79.22	0	0	0	0	0	0	0	0	0
	chr11	97178343	Kpnb1	CDS	0	0	56.685	0	0	0	0	0	0	0	0	0
	chr1	52490588	Nab1	CDS	0	0	62.67	0	0	0	0	0	0	0	0	0
	chrX	20679450	Uba1	CDS	0	0	64.1102	0	0	0	0	0	0	0	0	0
	chrX	20681999	Uba1	CDS	0	0	53.6037	0	0	0	0	0	0	0	0	0
	chr19	21276529	Zfand5	CDS	0	0	51.4033	0	0	0	0	0	0	0	0	0
	chr8	122336792	Zfpm1	CDS	0	0	72.8262	0	0	0	0	0	0	0	0	0
	chrX	74307755	Gdi1	CDS	0	0	70.6172	0	0	0	0	0	0	0	0	0
	chr3	108118342	Gnai3	CDS	0	0	51.2299	0	0	0	0	0	0	0	0	0
	chr13	112475083	Il6st	CDS	0	0	79.7904	0	0	0	0	0	0	0	0	0
	chr10	78401921	Rrp1	CDS	0	0	99.452	0	0	0	0	0	0	0	0	0
	chr11	118398457	Lgals3bp	CDS	0	0	69.8565	0	0	0	0	0	0	0	0	0
	chr9	107783783	Rbm6	CDS	0	0	76.6767	0	0	0	0	0	0	0	0	0
	chrX	57212276	Cd40lg	CDS	0	0	66.761	0	0	0	0	0	0	0	0	0
	chr4	156015412	Tnfrsf4	CDS	0	0	81.2716	0	0	0	0	0	0	0	0	0
	chr11	113656244	Cog1	CDS	0	0	81.8813	0	0	0	0	0	0	0	0	0
	chrX	152242084	Kdm5c	CDS	0	0	58.0508	0	0	0	0	0	0	0	0	0
	chr4	34807552	Zfp292	CDS	0	0	67.0665	0	0	0	0	0	0	0	0	0
	chr2	90757538	Fnbp4	CDS	0	0	62.2139	0	0	0	0	0	0	0	0	0
	chr17	37054794	Gabbr1	CDS	0	0	56.8719	0	0	0	0	0	0	0	0	0
	chr5	123630881	Clip1	CDS	0	0	59.8107	0	0	0	0	0	0	0	0	0
	chr17	35157425	Prrc2a	CDS	0	0	56.9604	0	0	0	0	0	0	0	0	0
	chr2	60234065	Marchf7	CDS	0	0	66.5754	0	0	0	0	0	0	0	0	0
	chr9	35564926	Pus3	CDS	0	0	63.1203	0	0	0	0	0	0	0	0	0
	chr19	5869758	Frmd8	CDS	0	0	57.8723	0	0	0	0	0	0	0	0	0
	chr15	89085344	Trabd	CDS	0	0	55.6617	0	0	0	0	0	0	0	0	0
	chr12	100913109	Ccdc88c	CDS	0	0	55.4571	0	0	0	0	0	0	0	0	0
	chr8	71713550	Fcho1	CDS	0	0	64.6212	0	0	0	0	0	0	0	0	0
	chr2	127594541	Mrps5	CDS	0	0	52.3318	0	0	0	0	0	0	0	0	0
	chr4	121016793	Smap2	CDS	0	0	50.3104	0	0	0	0	0	0	0	0	0
	chr7	45873834	Kdelr1	CDS	0	0	54.9296	0	0	0	0	0	0	0	0	0
	chr13	3582146	Tasor2	CDS	0	0	87.9078	0	0	0	0	0	0	0	0	0
	chr19	5666219	Pcnx3	CDS	0	0	84.0181	0	0	0	0	0	0	0	0	0
	chr9	21274032	Kri1	CDS	0	0	67.7793	0	0	0	0	0	0	0	0	0
	chr4	40206020	Ddx58	CDS	0	0	56.8921	0	0	0	0	0	0	0	0	0
	chr10	111263197	Osbpl8	CDS	0	0	60.5411	0	0	0	0	0	0	0	0	0
	chr11	79691837	Rab11fip4	CDS	0	0	74.1137	0	0	0	0	0	0	0	0	0
	chr2	30111282	Zer1	CDS	0	0	57.1844	0	0	0	0	0	0	0	0	0
	chr2	29133943	Setx	CDS	0	0	71.3233	0	0	0	0	0	0	0	0	0
	chr13	14187334	Arid4b	CDS	0	0	56.9827	0	0	0	0	0	0	0	0	0
	chr18	80636067	Nfatc1	CDS	0	0	55.0274	0	0	0	0	0	0	0	0	0
	chr3	90235449	Jtb	CDS	0	0	67.2126	0	0	0	0	0	0	0	0	0
	chr17	36042636	H2-T22	5' UTR	0	0	62.168	0	0	0	0	0	0	0	0	0
	chr9	108559806	Qrich1	3' UTR	0	0	70.591	0	0	0	0	0	0	0	0	0
	chr3	96558036	Txnip	5' UTR	0	0	53.4862	0	0	0	0	0	0	0	0	0
	chr17	35267458	H2-D1	3' UTR	0	0	63.1752	0	0	0	0	0	0	0	0	0
	chr11	70651925	Pfn1	3' UTR	0	0	55.7563	0	0	0	0	0	0	0	0	0
	chr9	14900097	Izumo1r	3' UTR	0	0	81.3989	0	0	0	0	0	0	0	0	0
	chr13	24812888	BC005537	3' UTR	0	0	62.6817	0	0	0	0	0	0	0	0	0
	chr3	89267041	Dpm3	3' UTR	0	0	56.2467	0	0	0	0	0	0	0	0	0
	chr9	58652435	Nptn	3' UTR	0	0	57.1367	0	0	0	0	0	0	0	0	0
	chr11	97715181	Pip4k2b	3' UTR	0	0	51.6994	0	0	0	0	0	0	0	0	0
	chr1	88264203	Hjurp	3' UTR	0	0	50.4319	0	0	0	0	0	0	0	0	0
	chr2	131297918	Pank2	3' UTR	0	0	57.8442	0	0	0	0	0	0	0	0	0
	chr15	77422958	Apol7b	3' UTR	0	0	0	58.258	0	0	0	0	0	0	0	0
	chr18	82557026	Mbp	3' UTR	0	0	0	62.8803	0	0	0	0	0	0	0	0
	chr6	39141289	Kdm7a	3' UTR	0	0	0	65.7907	0	0	0	0	0	0	0	0
	chr4	135865115	Srsf10	3' UTR	0	0	0	77.4824	0	0	0	0	0	0	0	0
	chr15	66643728	Phf20l1	3' UTR	0	0	0	64.7671	0	0	0	0	0	0	0	0
	chr7	38195761	1600014C10Rik	3' UTR	0	0	0	57.6492	0	0	0	0	0	0	0	0
	chr19	34593337	Ifit1bl1	3' UTR	0	0	0	50.6323	0	0	0	0	0	0	0	0
	chr19	57034507	Ablim1	3' UTR	0	0	0	54.078	0	0	0	0	0	0	0	0
	chr8	88328555	Adcy7	3' UTR	0	0	0	57.2396	0	0	0	0	0	0	0	0
	chr10	122944966	Ppm1h	3' UTR	0	0	0	55.0725	0	0	0	0	0	0	0	0
	chrX	136981661	Slc25a53	3' UTR	0	0	0	58.3664	0	0	0	0	0	0	0	0
	chr13	56073818	Macroh2a1	3' UTR	0	0	0	63.9603	0	0	0	0	0	0	0	0
	chr10	60371095	Vsir	3' UTR	0	0	0	53.07	0	0	0	0	0	0	0	0
	chr12	101040383	Ppp4r3a	3' UTR	0	0	0	51.7202	0	0	0	0	0	0	0	0
	chr12	102390457	Rin3	3' UTR	0	0	0	75.4517	0	0	0	0	0	0	0	0
	chr15	84341581	Parvg	3' UTR	0	0	0	57.1277	0	0	0	0	0	0	0	0
	chr3	9692595	Pag1	3' UTR	0	0	0	59.975	0	0	0	0	0	0	0	0
	chr14	75230233	Lcp1	3' UTR	0	0	0	65.8095	0	0	0	0	0	0	0	0
	chr3	131223979	Lef1	3' UTR	0	0	0	51.1455	0	0	0	0	0	0	0	0
	chr19	53246851	Add3	3' UTR	0	0	0	57.1869	0	0	0	0	0	0	0	0
	chr13	55680803	Ddx46	3' UTR	0	0	0	62.5944	0	0	0	0	0	0	0	0
	chr4	41739054	Sigmar1	3' UTR	0	0	0	76.7239	0	0	0	0	0	0	0	0
	chr5	3690877	Ankib1	3' UTR	0	0	0	58.5832	0	0	0	0	0	0	0	0
	chr2	73431962	Wipf1	3' UTR	0	0	0	51.5817	0	0	0	0	0	0	0	0
	chrX	169989541	Mid1	3' UTR	0	0	0	70.4903	0	0	0	0	0	0	0	0
	chrX	155213287	Sat1	3' UTR	0	0	0	64.5583	0	0	0	0	0	0	0	0
	chr1	58756892	Cflar	3' UTR	0	0	0	62.7465	0	0	0	0	0	0	0	0
	chr13	74694791	Cast	3' UTR	0	0	0	51.9425	0	0	0	0	0	0	0	0
	chr1	173922447	Ifi203	3' UTR	0	0	0	62.3359	0	0	0	0	0	0	0	0
	chr5	140623047	Ttyh3	3' UTR	0	0	0	52.344	0	0	0	0	0	0	0	0
	chr14	60763728	Spata13	3' UTR	0	0	0	59.1134	0	0	0	0	0	0	0	0
	chr11	109669035	Prkar1a	3' UTR	0	0	0	72.784	0	0	0	0	0	0	0	0
	chr6	98928788	Foxp1	3' UTR	0	0	0	55.0324	0	0	0	0	0	0	0	0
	chr13	9685067	Zmynd11	3' UTR	0	0	0	57.8204	0	0	0	0	0	0	0	0
	chr8	105682252	Ctcf	3' UTR	0	0	0	53.2633	0	0	0	0	0	0	0	0
	chr13	55384487	Rgs14	3' UTR	0	0	0	67.6399	0	0	0	0	0	0	0	0
	chr11	20064074	Actr2	3' UTR	0	0	0	51.5228	0	0	0	0	0	0	0	0
	chr11	20064563	Actr2	3' UTR	0	0	0	64.1738	0	0	0	0	0	0	0	0
	chr7	119742121	Ppp1ccb	3' UTR	0	0	0	51.7115	0	0	0	0	0	0	0	0
	chr9	7849143	Birc3	3' UTR	0	0	0	67.3711	0	0	0	0	0	0	0	0
	chr9	44998980	Cd3e	3' UTR	0	0	0	61.41	0	0	0	0	0	0	0	0
	chr10	80171405	Cirbp	3' UTR	0	0	0	58.0396	0	0	0	0	0	0	0	0
	chr14	79580892	Elf1	3' UTR	0	0	0	63.5637	0	0	0	0	0	0	0	0
	chr1	132025501	Elk4	3' UTR	0	0	0	54.6203	0	0	0	0	0	0	0	0
	chr6	35510525	Mtpn	3' UTR	0	0	0	62.31	0	0	0	0	0	0	0	0
	chr5	64829601	Klf3	3' UTR	0	0	0	70.4549	0	0	0	0	0	0	0	0
	chr11	75628056	Pitpna	3' UTR	0	0	0	61.1196	0	0	0	0	0	0	0	0
	chr15	78559861	Rac2	3' UTR	0	0	0	55.1451	0	0	0	0	0	0	0	0
	chr15	78560869	Rac2	3' UTR	0	0	0	70.4082	0	0	0	0	0	0	0	0
	chr12	80950187	Srsf5	3' UTR	0	0	0	62.7808	0	0	0	0	0	0	0	0
	chr10	19001869	Tnfaip3	3' UTR	0	0	0	52.2502	0	0	0	0	0	0	0	0
	chr19	9019082	Ahnak	3' UTR	0	0	0	57.6493	0	0	0	0	0	0	0	0
	chr4	139291644	Capzb	3' UTR	0	0	0	50.4903	0	0	0	0	0	0	0	0
	chr1	130439424	Cd55	3' UTR	0	0	0	59.2112	0	0	0	0	0	0	0	0
	chr13	112506088	Il6st	3' UTR	0	0	0	64.1131	0	0	0	0	0	0	0	0
	chr5	121130904	Ptpn11	3' UTR	0	0	0	79.4166	0	0	0	0	0	0	0	0
	chr11	98465580	Ikzf3	3' UTR	0	0	0	51.7616	0	0	0	0	0	0	0	0
	chr9	32756882	Ets1	3' UTR	0	0	0	53.5295	0	0	0	0	0	0	0	0
	chr9	88371224	Nt5e	3' UTR	0	0	0	69.0296	0	0	0	0	0	0	0	0
	chr11	98155232	Med1	3' UTR	0	0	0	52.4203	0	0	0	0	0	0	0	0
	chr11	55500160	G3bp1	3' UTR	0	0	0	61.3144	0	0	0	0	0	0	0	0
	chr7	81885377	Hdgfl3	3' UTR	0	0	0	66.3274	0	0	0	0	0	0	0	0
	chr17	28589979	Srpk1	3' UTR	0	0	0	76.1439	0	0	0	0	0	0	0	0
	chr6	136607061	Atf7ip	3' UTR	0	0	0	67.3158	0	0	0	0	0	0	0	0
	chr17	27580563	Nudt3	3' UTR	0	0	0	54.184	0	0	0	0	0	0	0	0
	chr3	90099917	Tpm3	3' UTR	0	0	0	67.8987	0	0	0	0	0	0	0	0
	chr10	115290265	Rab21	3' UTR	0	0	0	53.8825	0	0	0	0	0	0	0	0
	chr6	92171761	Mrps25	3' UTR	0	0	0	66.6193	0	0	0	0	0	0	0	0
	chr3	135408041	Cisd2	3' UTR	0	0	0	57.8786	0	0	0	0	0	0	0	0
	chr11	72684282	Ube2g1	3' UTR	0	0	0	61.0786	0	0	0	0	0	0	0	0
	chr2	162935784	Srsf6	3' UTR	0	0	0	51.478	0	0	0	0	0	0	0	0
	chr1	86139187	Psmd1	3' UTR	0	0	0	50.6483	0	0	0	0	0	0	0	0
	chr10	40832866	Cdc40	3' UTR	0	0	0	59.4117	0	0	0	0	0	0	0	0
	chr5	73021545	Fryl	3' UTR	0	0	0	59.9467	0	0	0	0	0	0	0	0
	chr4	135450365	Nipal3	3' UTR	0	0	0	57.7566	0	0	0	0	0	0	0	0
	chr16	3903634	Naa60	3' UTR	0	0	0	58.1245	0	0	0	0	0	0	0	0
	chr8	15030787	Kbtbd11	3' UTR	0	0	0	54.4918	0	0	0	0	0	0	0	0
	chr6	143205056	Etnk1	3' UTR	0	0	0	57.432	0	0	0	0	0	0	0	0
	chr7	75754108	Akap13	3' UTR	0	0	0	64.5344	0	0	0	0	0	0	0	0
	chr5	105014753	Gbp8	3' UTR	0	0	0	62.388	0	0	0	0	0	0	0	0
	chr3	95184871	Gabpb2	3' UTR	0	0	0	66.8407	0	0	0	0	0	0	0	0
	chr15	6797413	Rictor	3' UTR	0	0	0	60.8844	0	0	0	0	0	0	0	0
	chr8	71934044	Zfp617	3' UTR	0	0	0	56.8166	0	0	0	0	0	0	0	0
	chr2	30958096	Tor1b	3' UTR	0	0	0	64.4157	0	0	0	0	0	0	0	0
	chr15	65872377	Efr3a	3' UTR	0	0	0	63.8959	0	0	0	0	0	0	0	0
	chr11	97681913	Mllt6	3' UTR	0	0	0	51.5865	0	0	0	0	0	0	0	0
	chr14	60300833	Mtmr6	3' UTR	0	0	0	53.8508	0	0	0	0	0	0	0	0
	chr5	96076002	Cnot6l	3' UTR	0	0	0	56.8701	0	0	0	0	0	0	0	0
	chr14	122891247	Ggact	3' UTR	0	0	0	64.6233	0	0	0	0	0	0	0	0
	chr3	142547823	Gbp7	3' UTR	0	0	0	51.5379	0	0	0	0	0	0	0	0
	chr4	134746214	Ldlrap1	3' UTR	0	0	0	50.6798	0	0	0	0	0	0	0	0
	chr15	102096989	Eif4b	3' UTR	0	0	0	56.0183	0	0	0	0	0	0	0	0
	chr10	93239896	Cdk17	3' UTR	0	0	0	66.472	0	0	0	0	0	0	0	0
	chrX	57232727	Arhgef6	3' UTR	0	0	0	52.7175	0	0	0	0	0	0	0	0
	chr9	106374470	Dusp7	3' UTR	0	0	0	67.5208	0	0	0	0	0	0	0	0
	chr9	106375022	Dusp7	3' UTR	0	0	0	82.1414	0	0	0	0	0	0	0	0
	chr13	9172284	Larp4b	3' UTR	0	0	0	71.7684	0	0	0	0	0	0	0	0
	chr2	32231466	Prrc2b	3' UTR	0	0	0	54.5396	0	0	0	0	0	0	0	0
	chr4	44128154	Rnf38	3' UTR	0	0	0	61.5219	0	0	0	0	0	0	0	0
	chr2	32068381	Fam78a	3' UTR	0	0	0	63.3635	0	0	0	0	0	0	0	0
	chr16	3945241	Nlrc3	3' UTR	0	0	0	50.6447	0	0	0	0	0	0	0	0
	chr19	44574009	Hif1an	3' UTR	0	0	0	76.8329	0	0	0	0	0	0	0	0
	chr16	32019538	Pak2	3' UTR	0	0	0	55.2623	0	0	0	0	0	0	0	0
	chr3	88361954	Smg5	3' UTR	0	0	0	69.9531	0	0	0	0	0	0	0	0
	chr6	140650803	Aebp2	3' UTR	0	0	0	58.913	0	0	0	0	0	0	0	0
	chr17	83478972	Eml4	3' UTR	0	0	0	63.8233	0	0	0	0	0	0	0	0
	chr4	129839531	Ptp4a2	5' UTR	0	0	0	59.4969	0	0	0	0	0	0	0	0
	chr18	38419028	Ndfip1	5' UTR	0	0	0	50.8574	0	0	0	0	0	0	0	0
	chr5	100562751	Plac8	5' UTR	0	0	0	54.376	0	0	0	0	0	0	0	0
	chr14	26638393	Arf4	5' UTR	0	0	0	76.5859	0	0	0	0	0	0	0	0
	chr1	106713668	Bcl2	5' UTR	0	0	0	72.9236	0	0	0	0	0	0	0	0
	chr3	100685064	Man1a2	5' UTR	0	0	0	73.9437	0	0	0	0	0	0	0	0
	chrX	152233397	Kdm5c	5' UTR	0	0	0	61.4332	0	0	0	0	0	0	0	0
	chr11	58201596	Igtp	5' UTR	0	0	0	60.0036	0	0	0	0	0	0	0	0
	chr13	55570407	Fam193b	5' UTR	0	0	0	86.2509	0	0	0	0	0	0	0	0
	chrX	36034327	Dock11	CDS	0	0	0	57.7019	0	0	0	0	0	0	0	0
	chrX	36067699	Dock11	CDS	0	0	0	50.2845	0	0	0	0	0	0	0	0
	chr11	93883722	Utp18	CDS	0	0	0	61.3587	0	0	0	0	0	0	0	0
	chr7	68329312	Fam169b	CDS	0	0	0	62.8048	0	0	0	0	0	0	0	0
	chr17	78935166	Cebpz	CDS	0	0	0	64.8835	0	0	0	0	0	0	0	0
	chr2	146889171	Kiz	CDS	0	0	0	55.4984	0	0	0	0	0	0	0	0
	chr17	27768169	Ilrun	CDS	0	0	0	54.1717	0	0	0	0	0	0	0	0
	chr1	58828886	Casp8	CDS	0	0	0	52.4769	0	0	0	0	0	0	0	0
	chr1	30830560	Phf3	CDS	0	0	0	55.0335	0	0	0	0	0	0	0	0
	chr2	6010366	Upf2	CDS	0	0	0	87.2003	0	0	0	0	0	0	0	0
	chr19	8824292	Hnrnpul2	CDS	0	0	0	55.4914	0	0	0	0	0	0	0	0
	chr1	162704499	Prrc2c	CDS	0	0	0	53.6189	0	0	0	0	0	0	0	0
	chr19	6857389	Ccdc88b	CDS	0	0	0	56.6132	0	0	0	0	0	0	0	0
	chr3	95774189	Rprd2	CDS	0	0	0	70.739	0	0	0	0	0	0	0	0
	chr9	110551204	Setd2	CDS	0	0	0	50.013	0	0	0	0	0	0	0	0
	chr15	66580141	Phf20l1	CDS	0	0	0	55.3658	0	0	0	0	0	0	0	0
	chr15	66594861	Phf20l1	CDS	0	0	0	53.7149	0	0	0	0	0	0	0	0
	chr15	81020267	Mrtfa	CDS	0	0	0	67.9819	0	0	0	0	0	0	0	0
	chr1	10209571	Arfgef1	CDS	0	0	0	50.1842	0	0	0	0	0	0	0	0
	chr9	110381002	Scap	CDS	0	0	0	67.1622	0	0	0	0	0	0	0	0
	chr8	88306601	Adcy7	CDS	0	0	0	99.4728	0	0	0	0	0	0	0	0
	chr9	108528697	Qrich1	CDS	0	0	0	72.2415	0	0	0	0	0	0	0	0
	chr16	30348086	Atp13a3	CDS	0	0	0	57.2922	0	0	0	0	0	0	0	0
	chr17	46165101	Gtpbp2	CDS	0	0	0	65.4049	0	0	0	0	0	0	0	0
	chr4	130730523	Pum1	CDS	0	0	0	52.3157	0	0	0	0	0	0	0	0
	chr3	101007886	Cd101	CDS	0	0	0	50.0717	0	0	0	0	0	0	0	0
	chr6	119950631	Wnk1	CDS	0	0	0	68.2128	0	0	0	0	0	0	0	0
	chr5	8397531	Dbf4	CDS	0	0	0	74.3796	0	0	0	0	0	0	0	0
	chr4	128747133	Phc2	CDS	0	0	0	50.6078	0	0	0	0	0	0	0	0
	chr12	4653489	Itsn2	CDS	0	0	0	60.3991	0	0	0	0	0	0	0	0
	chr4	123472946	Macf1	CDS	0	0	0	52.7217	0	0	0	0	0	0	0	0
	chr7	106160078	Gvin2	CDS	0	0	0	53.7347	0	0	0	0	0	0	0	0
	chr7	106164215	Gvin2	CDS	0	0	0	66.4745	0	0	0	0	0	0	0	0
	chr7	106162781	Gvin2	CDS	0	0	0	58.7939	0	0	0	0	0	0	0	0
	chr5	64927138	Tlr1	CDS	0	0	0	67.5889	0	0	0	0	0	0	0	0
	chr7	106602990	Gvin3	CDS	0	0	0	78.1891	0	0	0	0	0	0	0	0
	chr3	106499836	Dennd2d	CDS	0	0	0	57.1089	0	0	0	0	0	0	0	0
	chr3	144706647	Sh3glb1	CDS	0	0	0	63.3484	0	0	0	0	0	0	0	0
	chr15	75896728	Eef1d	CDS	0	0	0	54.3449	0	0	0	0	0	0	0	0
	chr10	127328456	Arhgap9	CDS	0	0	0	57.1276	0	0	0	0	0	0	0	0
	chr1	80560953	Dock10	CDS	0	0	0	74.5335	0	0	0	0	0	0	0	0
	chr12	84396695	Entpd5	CDS	0	0	0	56.5334	0	0	0	0	0	0	0	0
	chr2	73437384	Wipf1	CDS	0	0	0	73.2127	0	0	0	0	0	0	0	0
	chr14	34736810	Wapl	CDS	0	0	0	58.2062	0	0	0	0	0	0	0	0
	chr2	44243173	Arhgap15	CDS	0	0	0	60.8541	0	0	0	0	0	0	0	0
	chr7	127541969	Srcap	CDS	0	0	0	51.5553	0	0	0	0	0	0	0	0
	chr8	122401637	Zc3h18	CDS	0	0	0	53.9322	0	0	0	0	0	0	0	0
	chr12	11290010	Smc6	CDS	0	0	0	56.0519	0	0	0	0	0	0	0	0
	chr15	83138292	Poldip3	CDS	0	0	0	98.5026	0	0	0	0	0	0	0	0
	chr10	5153248	Syne1	CDS	0	0	0	52.0389	0	0	0	0	0	0	0	0
	chr4	8847215	Chd7	CDS	0	0	0	72.9176	0	0	0	0	0	0	0	0
	chr4	8862513	Chd7	CDS	0	0	0	64.816	0	0	0	0	0	0	0	0
	chr11	107081368	Bptf	CDS	0	0	0	55.651	0	0	0	0	0	0	0	0
	chr9	31399215	Nfrkb	CDS	0	0	0	53.5248	0	0	0	0	0	0	0	0
	chr5	86821293	Ythdc1	CDS	0	0	0	54.1	0	0	0	0	0	0	0	0
	chr14	52084200	Hnrnpc	CDS	0	0	0	76.9205	0	0	0	0	0	0	0	0
	chr14	59547103	Cab39l	CDS	0	0	0	63.2825	0	0	0	0	0	0	0	0
	chr1	171695797	Cd48	CDS	0	0	0	51.1193	0	0	0	0	0	0	0	0
	chr8	22935584	Kat6a	CDS	0	0	0	65.7791	0	0	0	0	0	0	0	0
	chr18	84014683	Tshz1	CDS	0	0	0	64.4312	0	0	0	0	0	0	0	0
	chr17	74612084	Birc6	CDS	0	0	0	63.9936	0	0	0	0	0	0	0	0
	chr11	51273576	Clk4	CDS	0	0	0	56.3162	0	0	0	0	0	0	0	0
	chr9	32461403	Fli1	CDS	0	0	0	61.4324	0	0	0	0	0	0	0	0
	chr7	19305015	Fosb	CDS	0	0	0	55.3175	0	0	0	0	0	0	0	0
	chr16	91407667	Il10rb	CDS	0	0	0	64.9848	0	0	0	0	0	0	0	0
	chr3	69079500	Kpna4	CDS	0	0	0	74.1452	0	0	0	0	0	0	0	0
	chr2	166052418	Ncoa3	CDS	0	0	0	59.1685	0	0	0	0	0	0	0	0
	chr3	135618877	Nfkb1	CDS	0	0	0	55.0837	0	0	0	0	0	0	0	0
	chr13	55247571	Nsd1	CDS	0	0	0	55.6244	0	0	0	0	0	0	0	0
	chr17	15525319	Pdcd2	CDS	0	0	0	62.6636	0	0	0	0	0	0	0	0
	chr15	66782568	Sla	CDS	0	0	0	60.7598	0	0	0	0	0	0	0	0
	chrX	105875562	Atrx	CDS	0	0	0	82.0145	0	0	0	0	0	0	0	0
	chr17	26184182	Axin1	CDS	0	0	0	73.154	0	0	0	0	0	0	0	0
	chr17	42824477	Cd2ap	CDS	0	0	0	57.8892	0	0	0	0	0	0	0	0
	chr3	142630668	Gbp2	CDS	0	0	0	52.2652	0	0	0	0	0	0	0	0
	chr7	56220497	Herc2	CDS	0	0	0	52.0393	0	0	0	0	0	0	0	0
	chr12	110693811	Hsp90aa1	CDS	0	0	0	59.3368	0	0	0	0	0	0	0	0
	chr13	112504217	Il6st	CDS	0	0	0	66.1132	0	0	0	0	0	0	0	0
	chr13	13712813	Lyst	CDS	0	0	0	52.6524	0	0	0	0	0	0	0	0
	chr1	16101779	Rpl7	CDS	0	0	0	98.2369	0	0	0	0	0	0	0	0
	chr19	5655306	Sipa1	CDS	0	0	0	63.3978	0	0	0	0	0	0	0	0
	chr11	83121788	Slfn1	CDS	0	0	0	55.1545	0	0	0	0	0	0	0	0
	chr17	35835328	Tubb5	CDS	0	0	0	97.2284	0	0	0	0	0	0	0	0
	chr16	33497024	Zfp148	CDS	0	0	0	78.6574	0	0	0	0	0	0	0	0
	chr8	25827265	Ash2l	CDS	0	0	0	65.6372	0	0	0	0	0	0	0	0
	chr5	9128073	Dmtf1	CDS	0	0	0	52.9441	0	0	0	0	0	0	0	0
	chr11	113658491	Cog1	CDS	0	0	0	53.6667	0	0	0	0	0	0	0	0
	chr12	44207212	Dnajb9	CDS	0	0	0	53.8599	0	0	0	0	0	0	0	0
	chr6	31433004	Mkln1	CDS	0	0	0	68.6695	0	0	0	0	0	0	0	0
	chr17	30663448	Dnah8	CDS	0	0	0	54.2641	0	0	0	0	0	0	0	0
	chr2	60352406	Ly75	CDS	0	0	0	56.1107	0	0	0	0	0	0	0	0
	chr15	82852270	Tcf20	CDS	0	0	0	82.9272	0	0	0	0	0	0	0	0
	chr10	62590736	Ddx21	CDS	0	0	0	54.2656	0	0	0	0	0	0	0	0
	chr11	101289796	Becn1	CDS	0	0	0	59.2211	0	0	0	0	0	0	0	0
	chr17	32317198	Akap8	CDS	0	0	0	70.9381	0	0	0	0	0	0	0	0
	chr15	103298694	Copz1	CDS	0	0	0	53.3659	0	0	0	0	0	0	0	0
	chr2	160752141	Plcg1	CDS	0	0	0	99.0276	0	0	0	0	0	0	0	0
	chr1	172066711	Ncstn	CDS	0	0	0	58.767	0	0	0	0	0	0	0	0
	chr2	131197232	Cdc25b	CDS	0	0	0	66.3385	0	0	0	0	0	0	0	0
	chr14	54679321	Acin1	CDS	0	0	0	55.1411	0	0	0	0	0	0	0	0
	chr4	41003073	Nfx1	CDS	0	0	0	57.4812	0	0	0	0	0	0	0	0
	chr19	10517220	Sdhaf2	CDS	0	0	0	53.4549	0	0	0	0	0	0	0	0
	chr2	145920632	Crnkl1	CDS	0	0	0	62.8878	0	0	0	0	0	0	0	0
	chr3	69037281	Trim59	CDS	0	0	0	54.7199	0	0	0	0	0	0	0	0
	chr13	47101640	Dek	CDS	0	0	0	51.8446	0	0	0	0	0	0	0	0
	chr6	135020675	Ddx47	CDS	0	0	0	54.3215	0	0	0	0	0	0	0	0
	chr2	162933692	Srsf6	CDS	0	0	0	95.9646	0	0	0	0	0	0	0	0
	chr19	12587297	Fam111a	CDS	0	0	0	79.4401	0	0	0	0	0	0	0	0
	chr15	8327835	Nipbl	CDS	0	0	0	52.9246	0	0	0	0	0	0	0	0
	chr17	84707159	Lrpprc	CDS	0	0	0	89.7235	0	0	0	0	0	0	0	0
	chr7	142009300	Mob2	CDS	0	0	0	57.0515	0	0	0	0	0	0	0	0
	chr14	36879146	Ccser2	CDS	0	0	0	61.0013	0	0	0	0	0	0	0	0
	chr15	83121862	Rrp7a	CDS	0	0	0	68.4897	0	0	0	0	0	0	0	0
	chr17	78985277	Prkd3	CDS	0	0	0	68.4296	0	0	0	0	0	0	0	0
	chr7	75726008	Akap13	CDS	0	0	0	53.7497	0	0	0	0	0	0	0	0
	chr4	48194633	Erp44	CDS	0	0	0	60.5115	0	0	0	0	0	0	0	0
	chr17	33665523	Hnrnpm	CDS	0	0	0	59.883	0	0	0	0	0	0	0	0
	chr16	36891447	Golgb1	CDS	0	0	0	74.3593	0	0	0	0	0	0	0	0
	chr7	114217671	Copb1	CDS	0	0	0	59.4551	0	0	0	0	0	0	0	0
	chr11	34733443	Dock2	CDS	0	0	0	53.2401	0	0	0	0	0	0	0	0
	chr8	80714016	Smarca5	CDS	0	0	0	60.0933	0	0	0	0	0	0	0	0
	chr17	35145188	Bag6	CDS	0	0	0	66.4389	0	0	0	0	0	0	0	0
	chr1	150443344	Tpr	CDS	0	0	0	56.9487	0	0	0	0	0	0	0	0
	chr15	80880167	Tnrc6b	CDS	0	0	0	58.8601	0	0	0	0	0	0	0	0
	chr13	70608890	Ice1	CDS	0	0	0	59.3587	0	0	0	0	0	0	0	0
	chr1	191368692	Ppp2r5a	CDS	0	0	0	50.0353	0	0	0	0	0	0	0	0
	chr13	6562081	Pitrm1	CDS	0	0	0	58.2423	0	0	0	0	0	0	0	0
	chr9	66453426	Herc1	CDS	0	0	0	67.8691	0	0	0	0	0	0	0	0
	chr4	126180311	Thrap3	CDS	0	0	0	56.2523	0	0	0	0	0	0	0	0
	chr7	126552295	Eif3c	CDS	0	0	0	51.3742	0	0	0	0	0	0	0	0
	chr2	32565629	Fam102a	CDS	0	0	0	54.4013	0	0	0	0	0	0	0	0
	chr2	32010212	Nup214	CDS	0	0	0	72.8516	0	0	0	0	0	0	0	0
	chr3	36989798	4932438A13Rik	CDS	0	0	0	59.9789	0	0	0	0	0	0	0	0
	chr3	37041807	4932438A13Rik	CDS	0	0	0	54.2771	0	0	0	0	0	0	0	0
	chr3	37044799	4932438A13Rik	CDS	0	0	0	50.7359	0	0	0	0	0	0	0	0
	chr9	31394791	Nfrkb	CDS	0	0	0	61.1499	0	0	0	0	0	0	0	0
	chr1	133679809	Lax1	CDS	0	0	0	59.9579	0	0	0	0	0	0	0	0
	chr11	78022473	Phf12	CDS	0	0	0	68.1452	0	0	0	0	0	0	0	0
	chr2	127229580	Snrnp200	CDS	0	0	0	56.5302	0	0	0	0	0	0	0	0
	chr1	183357612	Mia3	CDS	0	0	0	59.8756	0	0	0	0	0	0	0	0
	chr2	29148584	Setx	CDS	0	0	0	60.8256	0	0	0	0	0	0	0	0
	chr13	14164211	Arid4b	CDS	0	0	0	54.415	0	0	0	0	0	0	0	0
	chr15	76176028	Plec	CDS	0	0	0	52.3533	0	0	0	0	0	0	0	0
	chr2	112242060	Lpcat4	CDS	0	0	0	52.2886	0	0	0	0	0	0	0	0
	chr6	48650779	Gimap8	CDS	0	0	0	53.7736	0	0	0	0	0	0	0	0
	chr11	49087051	Olfr56	5' UTR	0	0	0	60.1838	0	0	0	0	0	0	0	0
	chr15	78773360	Mfng	5' UTR	0	0	0	54.8696	0	0	0	0	0	0	0	0
	chr2	26911082	Rpl7a	CDS	0	0	0	53.0281	0	0	0	0	0	0	0	0
	chr1	74284630	Aamp	CDS	0	0	0	63.7274	0	0	0	0	0	0	0	0
	chr7	30565294	U2af1l4	3' UTR	0	0	0	55.6404	0	0	0	0	0	0	0	0
	chr11	101324956	Aoc2	5' UTR	0	0	0	60.1972	0	0	0	0	0	0	0	0
	chr4	133606138	Zdhhc18	3' UTR	0	0	0	54.7951	0	0	0	0	0	0	0	0
	chr2	122528021	Slc28a2b	3' UTR	0	0	0	55.3563	0	0	0	0	0	0	0	0
	chr2	18206115	Mllt10	CDS	0	0	0	63.1122	0	0	0	0	0	0	0	0
	chrX	48161552	Sash3	3' UTR	0	0	0	54.9142	0	0	0	0	0	0	0	0
	chr10	80062244	Sbno2	CDS	0	0	0	51.2854	0	0	0	0	0	0	0	0
	chr11	48865280	Irgm1	3' UTR	0	0	0	56.2843	0	0	0	0	0	0	0	0
	chr17	24882761	Nubp2	3' UTR	0	0	0	58.233	0	0	0	0	0	0	0	0
	chr11	106263773	Smarcd2	3' UTR	0	0	0	55.1719	0	0	0	0	0	0	0	0
	chr6	72609962	Tgoln1	3' UTR	0	0	0	55.0833	0	0	0	0	0	0	0	0
	chr6	72610302	Tgoln1	3' UTR	0	0	0	56.8719	0	0	0	0	0	0	0	0
	chr7	45458008	Ftl1	3' UTR	0	0	0	78.1406	0	0	0	0	0	0	0	0
	chr8	70700521	Jund	3' UTR	0	0	0	52.7904	0	0	0	0	0	0	0	0
	chr7	13030993	Trim28	3' UTR	0	0	0	55.9294	0	0	0	0	0	0	0	0
	chr9	32757729	Ets1	3' UTR	0	0	0	61.2167	0	0	0	0	0	0	0	0
	chr10	80665368	Mknk2	3' UTR	0	0	0	59.8237	0	0	0	0	0	0	0	0
	chr14	54470213	Lrp10	3' UTR	0	0	0	52.2023	0	0	0	0	0	0	0	0
	chr17	23736673	Pkmyt1	3' UTR	0	0	0	51.1867	0	0	0	0	0	0	0	0
	chr7	83643143	Il16	3' UTR	0	0	0	50.6135	0	0	0	0	0	0	0	0
	chr8	72460680	Cherp	3' UTR	0	0	0	80.9453	0	0	0	0	0	0	0	0
	chr8	84030829	Il27ra	3' UTR	0	0	0	59.3103	0	0	0	0	0	0	0	0
	chr17	6738658	Ezr	3' UTR	0	0	0	58.736	0	0	0	0	0	0	0	0
	chr17	6738949	Ezr	3' UTR	0	0	0	51.1512	0	0	0	0	0	0	0	0
	chr3	82393766	Map9	3' UTR	0	0	0	0	0	50.1327	0	0	0	0	0	0
	chr7	88134407	Grm5	3' UTR	0	0	0	0	0	60.4187	0	0	0	0	0	0
	chr9	52673428	AI593442	3' UTR	0	0	0	0	0	56.0082	0	0	0	0	0	0
	chr2	44387113	Arhgap15	3' UTR	0	0	0	0	0	62.8035	0	0	0	0	0	0
	chr15	37368097	Ncald	3' UTR	0	0	0	0	0	52.5949	0	0	0	0	0	0
	chr13	97251840	Enc1	3' UTR	0	0	0	0	0	52.7612	0	0	0	0	0	0
	chr11	7171916	Adcy1	3' UTR	0	0	0	0	0	59.0554	0	0	0	0	0	0
	chr18	33195424	Camk4	3' UTR	0	0	0	0	0	53.9841	0	0	0	0	0	0
	chr18	35591187	Matr3	3' UTR	0	0	0	0	0	55.8553	0	0	0	0	0	0
	chr2	117281246	Rasgrp1	3' UTR	0	0	0	0	0	62.1416	0	0	0	0	0	0
	chr9	57962106	Sema7a	3' UTR	0	0	0	0	0	56.4384	0	0	0	0	0	0
	chr8	125034090	Tsnax	3' UTR	0	0	0	0	0	55.9462	0	0	0	0	0	0
	chr5	135909706	Ywhag	3' UTR	0	0	0	0	0	51.7134	0	0	0	0	0	0
	chr18	35806806	Ube2d2a	3' UTR	0	0	0	0	0	51.4439	0	0	0	0	0	0
	chr15	25363623	Basp1	3' UTR	0	0	0	0	0	55.3075	0	0	0	0	0	0
	chr5	88642127	Rufy3	3' UTR	0	0	0	0	0	72.3635	0	0	0	0	0	0
	chr7	100277416	Pgm2l1	3' UTR	0	0	0	0	0	51.6651	0	0	0	0	0	0
	chr17	88587938	Ppp1r21	3' UTR	0	0	0	0	0	51.0303	0	0	0	0	0	0
	chr9	66044819	Csnk1g1	3' UTR	0	0	0	0	0	82.4241	0	0	0	0	0	0
	chr8	83941250	Adgrl1	3' UTR	0	0	0	0	0	53.0403	0	0	0	0	0	0
	chr2	73659965	Chn1	5' UTR	0	0	0	0	0	55.1307	0	0	0	0	0	0
	chr6	87850967	Cnbp	5' UTR	0	0	0	0	0	74.6395	0	0	0	0	0	0
	chr16	90964246	Synj1	CDS	0	0	0	0	0	71.5888	0	0	0	0	0	0
	chr19	37210687	Marchf5	CDS	0	0	0	0	0	75.6169	0	0	0	0	0	0
	chr1	75258118	Ptprn	CDS	0	0	0	0	0	53.3477	0	0	0	0	0	0
	chr17	86654664	Prkce	CDS	0	0	0	0	0	82.1524	0	0	0	0	0	0
	chr6	122887383	Necap1	CDS	0	0	0	0	0	58.191	0	0	0	0	0	0
	chr10	119219668	Cand1	CDS	0	0	0	0	0	50.4758	0	0	0	0	0	0
	chr18	37820514	Pcdhgc5	CDS	0	0	0	0	0	66.2486	0	0	0	0	0	0
	chr4	126166997	Thrap3	CDS	0	0	0	0	0	55.7246	0	0	0	0	0	0
	chr1	133706952	Atp2b4	CDS	0	0	0	0	0	57.1136	0	0	0	0	0	0
	chr15	3279963	Selenop	3' UTR	0	0	0	0	0	59.3989	0	0	0	0	0	0
	chr9	106463967	Pcbp4	3' UTR	0	0	0	0	0	55.2385	0	0	0	0	0	0
	chr13	104946915	Rgs7bp	3' UTR	0	0	0	0	0	55.7896	0	0	0	0	0	0
	chr16	91925285	Atp5o	CDS	0	0	0	0	0	97.2369	0	0	0	0	0	0
	chr5	67055056	Limch1	3' UTR	0	0	0	0	56.864	0	0	0	0	0	0	0
	chr5	67054882	Limch1	3' UTR	0	0	0	0	55.5443	0	0	0	0	0	0	0
	chr5	34002566	Nat8l	3' UTR	0	0	0	0	53.811	0	0	0	0	0	0	0
	chr16	35303794	Adcy5	3' UTR	0	0	0	0	64.5657	0	0	0	0	0	0	0
	chr10	85117203	Tmem263	3' UTR	0	0	0	0	54.9122	0	0	0	0	0	0	0
	chr9	45128620	Scn2b	3' UTR	0	0	0	0	55.1239	0	0	0	0	0	0	0
	chr13	52506659	Diras2	3' UTR	0	0	0	0	58.9885	0	0	0	0	0	0	0
	chr2	106964456	Arl14ep	3' UTR	0	0	0	0	77.0471	0	0	0	0	0	0	0
	chr11	94125910	Spag9	3' UTR	0	0	0	0	50.6774	0	0	0	0	0	0	0
	chr11	55251149	Fat2	3' UTR	0	0	0	0	57.008	0	0	0	0	0	0	0
	chr7	118131718	Smg1	3' UTR	0	0	0	0	55.2395	0	0	0	0	0	0	0
	chr7	118133165	Smg1	3' UTR	0	0	0	0	62.9887	0	0	0	0	0	0	0
	chr12	81664619	Ttc9	3' UTR	0	0	0	0	55.6237	0	0	0	0	0	0	0
	chr2	104147327	D430041D05Rik	3' UTR	0	0	0	0	70.7486	0	0	0	0	0	0	0
	chr4	155783522	Tmem88b	3' UTR	0	0	0	0	55.722	0	0	0	0	0	0	0
	chrX	41796083	Thoc2	3' UTR	0	0	0	0	63.8531	0	0	0	0	0	0	0
	chr19	10209883	Myrf	3' UTR	0	0	0	0	52.7435	0	0	0	0	0	0	0
	chr4	108232871	Zyg11b	3' UTR	0	0	0	0	65.3784	0	0	0	0	0	0	0
	chr6	86990848	Aak1	3' UTR	0	0	0	0	70.5074	0	0	0	0	0	0	0
	chr15	79249091	Pick1	3' UTR	0	0	0	0	58.432	0	0	0	0	0	0	0
	chr10	91148868	Tmpo	3' UTR	0	0	0	0	52.8185	0	0	0	0	0	0	0
	chr4	125713732	Grik3	3' UTR	0	0	0	0	65.0716	0	0	0	0	0	0	0
	chr5	144186398	Lmtk2	3' UTR	0	0	0	0	68.2543	0	0	0	0	0	0	0
	chr4	46663892	Gabbr2	3' UTR	0	0	0	0	52.8572	0	0	0	0	0	0	0
	chr17	43456338	Adgrf5	3' UTR	0	0	0	0	57.9814	0	0	0	0	0	0	0
	chr1	170708760	Atf6	3' UTR	0	0	0	0	61.01	0	0	0	0	0	0	0
	chr8	105369673	Slc9a5	3' UTR	0	0	0	0	58.816	0	0	0	0	0	0	0
	chr2	20848094	Arhgap21	3' UTR	0	0	0	0	51.8082	0	0	0	0	0	0	0
	chr10	76264227	Dip2a	3' UTR	0	0	0	0	60.4968	0	0	0	0	0	0	0
	chr10	76263505	Dip2a	3' UTR	0	0	0	0	71.7519	0	0	0	0	0	0	0
	chr12	80602453	Galnt16	3' UTR	0	0	0	0	74.6859	0	0	0	0	0	0	0
	chr13	65066117	Mfsd14b	3' UTR	0	0	0	0	52.8387	0	0	0	0	0	0	0
	chr2	84601873	Ctnnd1	3' UTR	0	0	0	0	78.8245	0	0	0	0	0	0	0
	chr2	166897047	Arfgef2	3' UTR	0	0	0	0	80.2288	0	0	0	0	0	0	0
	chr2	166897318	Arfgef2	3' UTR	0	0	0	0	66.2825	0	0	0	0	0	0	0
	chr5	8077020	Adam22	3' UTR	0	0	0	0	53.0367	0	0	0	0	0	0	0
	chr9	101102757	Msl2	3' UTR	0	0	0	0	58.0794	0	0	0	0	0	0	0
	chr1	10138815	Arfgef1	3' UTR	0	0	0	0	72.9605	0	0	0	0	0	0	0
	chr6	76882520	Ctnna2	3' UTR	0	0	0	0	76.4704	0	0	0	0	0	0	0
	chr5	118191918	Rnft2	3' UTR	0	0	0	0	66.5536	0	0	0	0	0	0	0
	chr4	86987829	Slc24a2	3' UTR	0	0	0	0	62.7313	0	0	0	0	0	0	0
	chr4	86988562	Slc24a2	3' UTR	0	0	0	0	69.2787	0	0	0	0	0	0	0
	chr4	86984376	Slc24a2	3' UTR	0	0	0	0	56.94	0	0	0	0	0	0	0
	chr4	86985159	Slc24a2	3' UTR	0	0	0	0	59.7235	0	0	0	0	0	0	0
	chr1	93016418	Kif1a	3' UTR	0	0	0	0	60.4686	0	0	0	0	0	0	0
	chr2	103765134	Caprin1	3' UTR	0	0	0	0	54.4715	0	0	0	0	0	0	0
	chr7	46437861	Kcnc1	3' UTR	0	0	0	0	56.078	0	0	0	0	0	0	0
	chr7	46438402	Kcnc1	3' UTR	0	0	0	0	56.2766	0	0	0	0	0	0	0
	chr5	36492499	Tbc1d14	3' UTR	0	0	0	0	68.722	0	0	0	0	0	0	0
	chr8	11826548	Arhgef7	3' UTR	0	0	0	0	63.3312	0	0	0	0	0	0	0
	chr17	66337449	Mtcl1	3' UTR	0	0	0	0	71.3455	0	0	0	0	0	0	0
	chr5	75654835	Kit	3' UTR	0	0	0	0	70.6372	0	0	0	0	0	0	0
	chr7	142651850	Igf2	3' UTR	0	0	0	0	54.9342	0	0	0	0	0	0	0
	chr4	138242675	Hp1bp3	3' UTR	0	0	0	0	59.9217	0	0	0	0	0	0	0
	chr2	110656572	Ano3	3' UTR	0	0	0	0	55.2227	0	0	0	0	0	0	0
	chr11	6615712	Tbrg4	3' UTR	0	0	0	0	61.5881	0	0	0	0	0	0	0
	chr1	191781014	Lpgat1	3' UTR	0	0	0	0	66.1413	0	0	0	0	0	0	0
	chr12	69584614	Sos2	3' UTR	0	0	0	0	77.5901	0	0	0	0	0	0	0
	chr13	41274401	Smim13	3' UTR	0	0	0	0	50.106	0	0	0	0	0	0	0
	chr1	166395539	Pogk	3' UTR	0	0	0	0	53.1821	0	0	0	0	0	0	0
	chr1	166398276	Pogk	3' UTR	0	0	0	0	57.9251	0	0	0	0	0	0	0
	chr4	56962162	Frrs1l	3' UTR	0	0	0	0	51.2384	0	0	0	0	0	0	0
	chr10	81318017	Pip5k1c	3' UTR	0	0	0	0	68.8423	0	0	0	0	0	0	0
	chr17	83502510	Cox7a2l	3' UTR	0	0	0	0	70.107	0	0	0	0	0	0	0
	chr2	115863973	Meis2	3' UTR	0	0	0	0	51.6333	0	0	0	0	0	0	0
	chr4	109387277	Eps15	3' UTR	0	0	0	0	50.3776	0	0	0	0	0	0	0
	chr4	109387288	Eps15	3' UTR	0	0	0	0	60.3174	0	0	0	0	0	0	0
	chr1	132564818	Nfasc	3' UTR	0	0	0	0	51.3458	0	0	0	0	0	0	0
	chr1	132570345	Nfasc	3' UTR	0	0	0	0	51.0805	0	0	0	0	0	0	0
	chr19	27251686	Vldlr	3' UTR	0	0	0	0	59.0376	0	0	0	0	0	0	0
	chr15	89100105	Tubgcp6	3' UTR	0	0	0	0	58.5029	0	0	0	0	0	0	0
	chr11	49884436	Mapk9	3' UTR	0	0	0	0	61.1821	0	0	0	0	0	0	0
	chr8	120164205	6430548M08Rik	3' UTR	0	0	0	0	59.3656	0	0	0	0	0	0	0
	chr8	120163206	6430548M08Rik	3' UTR	0	0	0	0	61.1232	0	0	0	0	0	0	0
	chr8	120162850	6430548M08Rik	3' UTR	0	0	0	0	69.1719	0	0	0	0	0	0	0
	chr3	146732498	Prkacb	3' UTR	0	0	0	0	96.429	0	0	0	0	0	0	0
	chr4	101642067	Dnajc6	3' UTR	0	0	0	0	57.2674	0	0	0	0	0	0	0
	chr11	4142392	Ccdc157	3' UTR	0	0	0	0	63.1597	0	0	0	0	0	0	0
	chr13	57426194	Spock1	3' UTR	0	0	0	0	55.3369	0	0	0	0	0	0	0
	chr2	73612765	Chn1	3' UTR	0	0	0	0	59.9906	0	0	0	0	0	0	0
	chr10	40480983	Cdk19	3' UTR	0	0	0	0	65.8604	0	0	0	0	0	0	0
	chrX	150983353	Gnl3l	3' UTR	0	0	0	0	55.4459	0	0	0	0	0	0	0
	chr5	43289097	Cpeb2	3' UTR	0	0	0	0	54.6147	0	0	0	0	0	0	0
	chr2	31027926	Fnbp1	3' UTR	0	0	0	0	58.1857	0	0	0	0	0	0	0
	chr5	35884532	Ablim2	3' UTR	0	0	0	0	53.6196	0	0	0	0	0	0	0
	chr10	21079606	Ahi1	3' UTR	0	0	0	0	61.9299	0	0	0	0	0	0	0
	chr9	35036086	Kirrel3	3' UTR	0	0	0	0	53.4029	0	0	0	0	0	0	0
	chr3	55538049	Dclk1	3' UTR	0	0	0	0	67.4229	0	0	0	0	0	0	0
	chr5	89237923	Slc4a4	3' UTR	0	0	0	0	51.2109	0	0	0	0	0	0	0
	chr9	36779847	Ei24	3' UTR	0	0	0	0	54.2321	0	0	0	0	0	0	0
	chr9	110003961	Map4	3' UTR	0	0	0	0	53.1364	0	0	0	0	0	0	0
	chr9	110004337	Map4	3' UTR	0	0	0	0	51.1867	0	0	0	0	0	0	0
	chr19	15905949	Psat1	3' UTR	0	0	0	0	61.3961	0	0	0	0	0	0	0
	chr3	35894829	Dcun1d1	3' UTR	0	0	0	0	50.7526	0	0	0	0	0	0	0
	chr3	102770010	Tspan2	3' UTR	0	0	0	0	54.6509	0	0	0	0	0	0	0
	chr11	61518476	Epn2	3' UTR	0	0	0	0	50.0905	0	0	0	0	0	0	0
	chr15	87758116	Tafa5	3' UTR	0	0	0	0	53.4324	0	0	0	0	0	0	0
	chr17	33691733	Marchf2	3' UTR	0	0	0	0	65.9432	0	0	0	0	0	0	0
	chr8	55059264	Gpm6a	3' UTR	0	0	0	0	64.2957	0	0	0	0	0	0	0
	chr15	39682874	Rims2	3' UTR	0	0	0	0	65.6696	0	0	0	0	0	0	0
	chr8	24950549	Adam9	3' UTR	0	0	0	0	69.9322	0	0	0	0	0	0	0
	chr3	84160734	Trim2	3' UTR	0	0	0	0	65.8357	0	0	0	0	0	0	0
	chr14	93015444	Pcdh9	3' UTR	0	0	0	0	59.0875	0	0	0	0	0	0	0
	chr6	86124290	Add2	3' UTR	0	0	0	0	67.2292	0	0	0	0	0	0	0
	chr11	116172320	Acox1	3' UTR	0	0	0	0	55.178	0	0	0	0	0	0	0
	chr11	67688259	Gas7	3' UTR	0	0	0	0	73.0063	0	0	0	0	0	0	0
	chr11	104329419	Mapt	3' UTR	0	0	0	0	100	0	0	0	0	0	0	0
	chr11	104329915	Mapt	3' UTR	0	0	0	0	63.7458	0	0	0	0	0	0	0
	chr4	102970970	Sgip1	3' UTR	0	0	0	0	67.1353	0	0	0	0	0	0	0
	chr7	127192452	Cd2bp2	3' UTR	0	0	0	0	50.1824	0	0	0	0	0	0	0
	chr14	19875731	Gng2	3' UTR	0	0	0	0	61.7705	0	0	0	0	0	0	0
	chr17	78378435	Fez2	3' UTR	0	0	0	0	62.338	0	0	0	0	0	0	0
	chr12	108538691	Eml1	3' UTR	0	0	0	0	52.1008	0	0	0	0	0	0	0
	chr12	108539357	Eml1	3' UTR	0	0	0	0	56.0263	0	0	0	0	0	0	0
	chr3	138926315	Rap1gds1	3' UTR	0	0	0	0	51.4843	0	0	0	0	0	0	0
	chr7	90409754	Sytl2	3' UTR	0	0	0	0	100	0	0	0	0	0	0	0
	chr6	54701535	Mturn	3' UTR	0	0	0	0	70.1906	0	0	0	0	0	0	0
	chr5	76216205	Clock	3' UTR	0	0	0	0	53.3169	0	0	0	0	0	0	0
	chr9	69386270	Rora	3' UTR	0	0	0	0	68.0099	0	0	0	0	0	0	0
	chr4	41012119	Nfx1	3' UTR	0	0	0	0	55.9874	0	0	0	0	0	0	0
	chrX	51388935	Hs6st2	3' UTR	0	0	0	0	61.0465	0	0	0	0	0	0	0
	chr11	31931689	Cpeb4	3' UTR	0	0	0	0	54.3104	0	0	0	0	0	0	0
	chr2	76596265	Osbpl6	3' UTR	0	0	0	0	52.5449	0	0	0	0	0	0	0
	chr2	84672003	Tmx2	3' UTR	0	0	0	0	51.0688	0	0	0	0	0	0	0
	chr2	84671985	Tmx2	3' UTR	0	0	0	0	51.6098	0	0	0	0	0	0	0
	chrX	8123832	Wdr13	3' UTR	0	0	0	0	53.3092	0	0	0	0	0	0	0
	chr11	53602816	Kif3a	3' UTR	0	0	0	0	57.8759	0	0	0	0	0	0	0
	chr19	37024081	Cpeb3	3' UTR	0	0	0	0	76.5976	0	0	0	0	0	0	0
	chr11	69797772	Fgf11	3' UTR	0	0	0	0	64.636	0	0	0	0	0	0	0
	chr2	156540115	Epb41l1	3' UTR	0	0	0	0	68.1074	0	0	0	0	0	0	0
	chr2	156542521	Epb41l1	3' UTR	0	0	0	0	63.6029	0	0	0	0	0	0	0
	chr8	4246481	Map2k7	3' UTR	0	0	0	0	63.5127	0	0	0	0	0	0	0
	chr8	4247039	Map2k7	3' UTR	0	0	0	0	57.5915	0	0	0	0	0	0	0
	chr16	95360532	Erg	3' UTR	0	0	0	0	51.3775	0	0	0	0	0	0	0
	chr19	29026023	Cdc37l1	3' UTR	0	0	0	0	51.0323	0	0	0	0	0	0	0
	chr13	43138309	Phactr1	3' UTR	0	0	0	0	50.7318	0	0	0	0	0	0	0
	chr18	15392428	Aqp4	3' UTR	0	0	0	0	51.3115	0	0	0	0	0	0	0
	chr18	15393233	Aqp4	3' UTR	0	0	0	0	58.6533	0	0	0	0	0	0	0
	chr14	20501137	Ppp3cb	3' UTR	0	0	0	0	57.6858	0	0	0	0	0	0	0
	chr5	28202206	Cnpy1	3' UTR	0	0	0	0	59.2967	0	0	0	0	0	0	0
	chr1	58525555	Fam126b	3' UTR	0	0	0	0	53.4996	0	0	0	0	0	0	0
	chr1	66441518	Map2	3' UTR	0	0	0	0	55.9151	0	0	0	0	0	0	0
	chr1	66441532	Map2	3' UTR	0	0	0	0	60.1489	0	0	0	0	0	0	0
	chr9	60587648	Lrrc49	3' UTR	0	0	0	0	50.6195	0	0	0	0	0	0	0
	chr11	109667857	Prkar1a	3' UTR	0	0	0	0	67.2674	0	0	0	0	0	0	0
	chr2	66272592	Scn1a	3' UTR	0	0	0	0	51.805	0	0	0	0	0	0	0
	chr11	65689865	Map2k4	3' UTR	0	0	0	0	74.2532	0	0	0	0	0	0	0
	chr19	58796076	Hspa12a	3' UTR	0	0	0	0	52.0017	0	0	0	0	0	0	0
	chr19	58796440	Hspa12a	3' UTR	0	0	0	0	51.4528	0	0	0	0	0	0	0
	chrX	75786526	Pls3	3' UTR	0	0	0	0	54.1062	0	0	0	0	0	0	0
	chr4	42939852	Phf24	3' UTR	0	0	0	0	54.6421	0	0	0	0	0	0	0
	chr9	55206058	Ube2q2	3' UTR	0	0	0	0	66.0012	0	0	0	0	0	0	0
	chr1	153693419	Rgs8	3' UTR	0	0	0	0	54.1041	0	0	0	0	0	0	0
	chr16	42174867	Lsamp	3' UTR	0	0	0	0	71.0592	0	0	0	0	0	0	0
	chr11	42627438	Gabrb2	3' UTR	0	0	0	0	69.1361	0	0	0	0	0	0	0
	chr11	42630176	Gabrb2	3' UTR	0	0	0	0	56.8382	0	0	0	0	0	0	0
	chr6	113746818	Atp2b2	3' UTR	0	0	0	0	64.0406	0	0	0	0	0	0	0
	chr17	70820688	Dlgap1	3' UTR	0	0	0	0	53.8457	0	0	0	0	0	0	0
	chr19	26777776	Smarca2	3' UTR	0	0	0	0	51.2952	0	0	0	0	0	0	0
	chr5	118764479	Med13l	3' UTR	0	0	0	0	59.059	0	0	0	0	0	0	0
	chr14	64812284	Hmbox1	3' UTR	0	0	0	0	61.5828	0	0	0	0	0	0	0
	chr1	177449915	Zbtb18	3' UTR	0	0	0	0	51.5562	0	0	0	0	0	0	0
	chr2	29931528	Odf2	3' UTR	0	0	0	0	67.7596	0	0	0	0	0	0	0
	chr2	156928303	Ndrg3	3' UTR	0	0	0	0	52.9758	0	0	0	0	0	0	0
	chr2	164998576	Slc12a5	3' UTR	0	0	0	0	54.8803	0	0	0	0	0	0	0
	chr2	164998887	Slc12a5	3' UTR	0	0	0	0	50.6075	0	0	0	0	0	0	0
	chr4	48662469	Tmeff1	3' UTR	0	0	0	0	58.3866	0	0	0	0	0	0	0
	chr3	107439265	Kcnc4	3' UTR	0	0	0	0	56.8437	0	0	0	0	0	0	0
	chr15	81994512	Desi1	3' UTR	0	0	0	0	52.7082	0	0	0	0	0	0	0
	chr1	83255736	Sphkap	3' UTR	0	0	0	0	57.1386	0	0	0	0	0	0	0
	chr15	89286740	Ppp6r2	3' UTR	0	0	0	0	50.1642	0	0	0	0	0	0	0
	chr9	45966814	Pafah1b2	3' UTR	0	0	0	0	56.5788	0	0	0	0	0	0	0
	chr9	28994995	Ntm	3' UTR	0	0	0	0	56.2691	0	0	0	0	0	0	0
	chr9	40296028	Gramd1b	3' UTR	0	0	0	0	53.5328	0	0	0	0	0	0	0
	chr17	71247056	Lpin2	3' UTR	0	0	0	0	61.717	0	0	0	0	0	0	0
	chr16	96318664	B3galt5	3' UTR	0	0	0	0	66.5069	0	0	0	0	0	0	0
	chr15	77079862	Rbfox2	3' UTR	0	0	0	0	60.4781	0	0	0	0	0	0	0
	chrX	136837121	Plp1	3' UTR	0	0	0	0	51.2821	0	0	0	0	0	0	0
	chr9	25308030	Septin7	3' UTR	0	0	0	0	51.0322	0	0	0	0	0	0	0
	chr9	105412838	Atp2c1	3' UTR	0	0	0	0	62.6498	0	0	0	0	0	0	0
	chr15	37366528	Ncald	3' UTR	0	0	0	0	50.0632	0	0	0	0	0	0	0
	chr14	18268695	Rpl15	3' UTR	0	0	0	0	61.2883	0	0	0	0	0	0	0
	chr5	36954046	Ppp2r2c	3' UTR	0	0	0	0	53.4628	0	0	0	0	0	0	0
	chr7	105641706	Timm10b	3' UTR	0	0	0	0	51.7548	0	0	0	0	0	0	0
	chr14	52074607	Hnrnpc	3' UTR	0	0	0	0	54.4627	0	0	0	0	0	0	0
	chr18	20817768	Trappc8	3' UTR	0	0	0	0	64.725	0	0	0	0	0	0	0
	chr6	85929665	Tprkb	3' UTR	0	0	0	0	74.3595	0	0	0	0	0	0	0
	chr7	100839324	Fam168a	3' UTR	0	0	0	0	57.1182	0	0	0	0	0	0	0
	chr7	100836875	Fam168a	3' UTR	0	0	0	0	51.5425	0	0	0	0	0	0	0
	chr19	10546317	Cpsf7	3' UTR	0	0	0	0	66.2447	0	0	0	0	0	0	0
	chr11	117157947	Sec14l1	3' UTR	0	0	0	0	79.5724	0	0	0	0	0	0	0
	chr11	53416578	Aff4	3' UTR	0	0	0	0	74.9581	0	0	0	0	0	0	0
	chr11	6107273	Nudcd3	3' UTR	0	0	0	0	62.2105	0	0	0	0	0	0	0
	chr6	72433506	Mat2a	3' UTR	0	0	0	0	55.6244	0	0	0	0	0	0	0
	chr12	78962675	Tmem229b	3' UTR	0	0	0	0	50.1364	0	0	0	0	0	0	0
	chr4	33947030	Cnr1	3' UTR	0	0	0	0	58.3264	0	0	0	0	0	0	0
	chr4	33947258	Cnr1	3' UTR	0	0	0	0	50.9205	0	0	0	0	0	0	0
	chr14	54887057	Bcl2l2	3' UTR	0	0	0	0	55.8614	0	0	0	0	0	0	0
	chr12	80108862	Zfp36l1	3' UTR	0	0	0	0	61.2294	0	0	0	0	0	0	0
	chr9	108097674	Bsn	3' UTR	0	0	0	0	61.8069	0	0	0	0	0	0	0
	chr11	5970765	Camk2b	3' UTR	0	0	0	0	71.4152	0	0	0	0	0	0	0
	chr6	17666045	Capza2	3' UTR	0	0	0	0	53.3224	0	0	0	0	0	0	0
	chr6	17665822	Capza2	3' UTR	0	0	0	0	60.7567	0	0	0	0	0	0	0
	chr15	103194199	Cbx5	3' UTR	0	0	0	0	53.0187	0	0	0	0	0	0	0
	chr5	92443986	Scarb2	3' UTR	0	0	0	0	56.8057	0	0	0	0	0	0	0
	chr5	92443722	Scarb2	3' UTR	0	0	0	0	51.8659	0	0	0	0	0	0	0
	chr3	115711162	S1pr1	3' UTR	0	0	0	0	66.0699	0	0	0	0	0	0	0
	chr12	80634354	Erh	3' UTR	0	0	0	0	73.2014	0	0	0	0	0	0	0
	chr11	120807399	Fasn	3' UTR	0	0	0	0	50.5105	0	0	0	0	0	0	0
	chr2	22692016	Gad2	3' UTR	0	0	0	0	62.7281	0	0	0	0	0	0	0
	chr1	153909197	Glul	3' UTR	0	0	0	0	53.8575	0	0	0	0	0	0	0
	chr13	24990308	Gpld1	3' UTR	0	0	0	0	96.3172	0	0	0	0	0	0	0
	chr11	57329021	Gria1	3' UTR	0	0	0	0	57.2802	0	0	0	0	0	0	0
	chr3	107105788	Kcna2	3' UTR	0	0	0	0	64.4716	0	0	0	0	0	0	0
	chr7	46430323	Kcnc1	3' UTR	0	0	0	0	56.5926	0	0	0	0	0	0	0
	chrX	73853983	L1cam	3' UTR	0	0	0	0	51.4472	0	0	0	0	0	0	0
	chr6	107569582	Lrrn1	3' UTR	0	0	0	0	62.8807	0	0	0	0	0	0	0
	chr13	99422546	Map1b	3' UTR	0	0	0	0	52.2844	0	0	0	0	0	0	0
	chr13	99424382	Map1b	3' UTR	0	0	0	0	54.2533	0	0	0	0	0	0	0
	chr13	99425127	Map1b	3' UTR	0	0	0	0	57.5258	0	0	0	0	0	0	0
	chr11	96818408	Nfe2l1	3' UTR	0	0	0	0	60.4181	0	0	0	0	0	0	0
	chr11	103066671	Nmt1	3' UTR	0	0	0	0	58.5864	0	0	0	0	0	0	0
	chr11	103823079	Nsf	3' UTR	0	0	0	0	70.983	0	0	0	0	0	0	0
	chr19	24295286	Pip5k1b	3' UTR	0	0	0	0	55.7805	0	0	0	0	0	0	0
	chr3	7442729	Pkia	3' UTR	0	0	0	0	53.3563	0	0	0	0	0	0	0
	chr18	36288894	Pura	3' UTR	0	0	0	0	51.1433	0	0	0	0	0	0	0
	chr11	20224998	Rab1a	3' UTR	0	0	0	0	81.3655	0	0	0	0	0	0	0
	chr2	181306638	Stmn3	3' UTR	0	0	0	0	51.6507	0	0	0	0	0	0	0
	chr8	111154402	Glg1	3' UTR	0	0	0	0	51.2957	0	0	0	0	0	0	0
	chr8	111154430	Glg1	3' UTR	0	0	0	0	53.37	0	0	0	0	0	0	0
	chr8	110971633	St3gal2	3' UTR	0	0	0	0	50.5239	0	0	0	0	0	0	0
	chr18	57945926	Slc12a2	3' UTR	0	0	0	0	58.9163	0	0	0	0	0	0	0
	chr18	57945711	Slc12a2	3' UTR	0	0	0	0	53.1875	0	0	0	0	0	0	0
	chr18	31438307	Syt4	3' UTR	0	0	0	0	58.5561	0	0	0	0	0	0	0
	chr10	34283800	Tspyl1	3' UTR	0	0	0	0	57.2472	0	0	0	0	0	0	0
	chr6	30213821	Ube2h	3' UTR	0	0	0	0	66.4773	0	0	0	0	0	0	0
	chr11	69090875	Vamp2	3' UTR	0	0	0	0	54.2503	0	0	0	0	0	0	0
	chr13	25252921	Nrsn1	3' UTR	0	0	0	0	54.8955	0	0	0	0	0	0	0
	chr13	25252485	Nrsn1	3' UTR	0	0	0	0	54.8226	0	0	0	0	0	0	0
	chr14	122480081	Zic2	3' UTR	0	0	0	0	64.4762	0	0	0	0	0	0	0
	chr11	7175513	Adcy1	3' UTR	0	0	0	0	50.4601	0	0	0	0	0	0	0
	chr11	7171509	Adcy1	3' UTR	0	0	0	0	53.5041	0	0	0	0	0	0	0
	chr14	66986255	Bnip3l	3' UTR	0	0	0	0	53.3221	0	0	0	0	0	0	0
	chr1	154392736	Cacna1e	3' UTR	0	0	0	0	51.9988	0	0	0	0	0	0	0
	chr4	15906430	Calb1	3' UTR	0	0	0	0	72.4144	0	0	0	0	0	0	0
	chr18	33185236	Camk4	3' UTR	0	0	0	0	54.5732	0	0	0	0	0	0	0
	chr18	33186811	Camk4	3' UTR	0	0	0	0	54.3459	0	0	0	0	0	0	0
	chr1	6274915	Rb1cc1	3' UTR	0	0	0	0	58.7943	0	0	0	0	0	0	0
	chr10	43583979	Cd24a	3' UTR	0	0	0	0	60.9875	0	0	0	0	0	0	0
	chr4	137319836	Cdc42	3' UTR	0	0	0	0	53.0735	0	0	0	0	0	0	0
	chr13	54382544	Cplx2	3' UTR	0	0	0	0	58.3264	0	0	0	0	0	0	0
	chr16	17842325	Dgcr2	3' UTR	0	0	0	0	70.5237	0	0	0	0	0	0	0
	chrX	134454908	Drp2	3' UTR	0	0	0	0	87.3274	0	0	0	0	0	0	0
	chr13	89322398	Edil3	3' UTR	0	0	0	0	63.9555	0	0	0	0	0	0	0
	chr1	181905499	Enah	3' UTR	0	0	0	0	54.9505	0	0	0	0	0	0	0
	chr1	181905657	Enah	3' UTR	0	0	0	0	76.2399	0	0	0	0	0	0	0
	chr1	181901750	Enah	3' UTR	0	0	0	0	50.6789	0	0	0	0	0	0	0
	chr3	121734459	F3	3' UTR	0	0	0	0	69.9828	0	0	0	0	0	0	0
	chr9	62793212	Fem1b	3' UTR	0	0	0	0	53.4069	0	0	0	0	0	0	0
	chr11	42131377	Gabra1	3' UTR	0	0	0	0	55.0269	0	0	0	0	0	0	0
	chr1	17163280	Gdap1	3' UTR	0	0	0	0	65.4065	0	0	0	0	0	0	0
	chr11	11933186	Grb10	3' UTR	0	0	0	0	73.0279	0	0	0	0	0	0	0
	chr9	22017481	Elavl3	3' UTR	0	0	0	0	51.845	0	0	0	0	0	0	0
	chr16	91505945	Ifnar1	3' UTR	0	0	0	0	68.1242	0	0	0	0	0	0	0
	chr6	126639816	Kcna1	3' UTR	0	0	0	0	51.8537	0	0	0	0	0	0	0
	chr6	126641063	Kcna1	3' UTR	0	0	0	0	51.7742	0	0	0	0	0	0	0
	chr6	126637830	Kcna1	3' UTR	0	0	0	0	52.7476	0	0	0	0	0	0	0
	chr6	126639273	Kcna1	3' UTR	0	0	0	0	55.9302	0	0	0	0	0	0	0
	chr6	126641387	Kcna1	3' UTR	0	0	0	0	60.8799	0	0	0	0	0	0	0
	chr19	23167143	Klf9	3' UTR	0	0	0	0	51.0908	0	0	0	0	0	0	0
	chr10	81149228	Zbtb7a	3' UTR	0	0	0	0	59.8295	0	0	0	0	0	0	0
	chr2	127634458	Mal	3' UTR	0	0	0	0	54.0984	0	0	0	0	0	0	0
	chr9	75221211	Myo5a	3' UTR	0	0	0	0	58.0637	0	0	0	0	0	0	0
	chr9	75220671	Myo5a	3' UTR	0	0	0	0	51.9802	0	0	0	0	0	0	0
	chr9	49516931	Ncam1	3' UTR	0	0	0	0	73.2363	0	0	0	0	0	0	0
	chr9	72749562	Nedd4	3' UTR	0	0	0	0	52.084	0	0	0	0	0	0	0
	chr14	68087943	Nefl	3' UTR	0	0	0	0	51.7806	0	0	0	0	0	0	0
	chr13	109952821	Pde4d	3' UTR	0	0	0	0	96.1061	0	0	0	0	0	0	0
	chr17	24074925	Pdpk1	3' UTR	0	0	0	0	50.1147	0	0	0	0	0	0	0
	chr17	86657076	Prkce	3' UTR	0	0	0	0	56.1296	0	0	0	0	0	0	0
	chr12	105837930	Papola	3' UTR	0	0	0	0	51.9668	0	0	0	0	0	0	0
	chrX	57386775	Rbmx	3' UTR	0	0	0	0	57.6389	0	0	0	0	0	0	0
	chrX	103961689	Rlim	3' UTR	0	0	0	0	82.5661	0	0	0	0	0	0	0
	chr8	22569000	Slc20a2	3' UTR	0	0	0	0	57.7298	0	0	0	0	0	0	0
	chr9	21703096	Smarca4	3' UTR	0	0	0	0	52.2973	0	0	0	0	0	0	0
	chr14	18206423	Nr1d2	3' UTR	0	0	0	0	52.3581	0	0	0	0	0	0	0
	chr14	18204985	Nr1d2	3' UTR	0	0	0	0	58.0739	0	0	0	0	0	0	0
	chr10	86348780	Timp3	3' UTR	0	0	0	0	56.9071	0	0	0	0	0	0	0
	chr6	128321354	Tulp3	3' UTR	0	0	0	0	51.1726	0	0	0	0	0	0	0
	chr2	120506979	Zfp106	3' UTR	0	0	0	0	61.5356	0	0	0	0	0	0	0
	chr1	63592822	Adam23	3' UTR	0	0	0	0	53.6366	0	0	0	0	0	0	0
	chr1	63593096	Adam23	3' UTR	0	0	0	0	64.0621	0	0	0	0	0	0	0
	chr1	63594190	Adam23	3' UTR	0	0	0	0	54.9603	0	0	0	0	0	0	0
	chr7	92445446	Dlg2	3' UTR	0	0	0	0	51.1535	0	0	0	0	0	0	0
	chr15	82293945	Septin3	3' UTR	0	0	0	0	54.0531	0	0	0	0	0	0	0
	chr5	14863271	Pclo	3' UTR	0	0	0	0	56.6793	0	0	0	0	0	0	0
	chr8	41397596	Frg1	3' UTR	0	0	0	0	52.4484	0	0	0	0	0	0	0
	chr6	126735502	Kcna6	3' UTR	0	0	0	0	56.0734	0	0	0	0	0	0	0
	chr17	13015675	Sod2	3' UTR	0	0	0	0	59.2885	0	0	0	0	0	0	0
	chr14	52311948	Sall2	3' UTR	0	0	0	0	70.3399	0	0	0	0	0	0	0
	chr7	44399621	Syt3	3' UTR	0	0	0	0	51.6862	0	0	0	0	0	0	0
	chr4	41658044	Cntfr	3' UTR	0	0	0	0	50.5422	0	0	0	0	0	0	0
	chr12	3248119	Rab10	3' UTR	0	0	0	0	57.6637	0	0	0	0	0	0	0
	chr9	75569035	Tmod2	3' UTR	0	0	0	0	55.9521	0	0	0	0	0	0	0
	chr9	75566731	Tmod2	3' UTR	0	0	0	0	60.8284	0	0	0	0	0	0	0
	chr9	75569143	Tmod2	3' UTR	0	0	0	0	53.3851	0	0	0	0	0	0	0
	chr10	41530188	Cd164	3' UTR	0	0	0	0	76.883	0	0	0	0	0	0	0
	chr8	125033891	Tsnax	3' UTR	0	0	0	0	69.4783	0	0	0	0	0	0	0
	chr4	123936516	Rragc	3' UTR	0	0	0	0	53.5463	0	0	0	0	0	0	0
	chr6	87912854	Copg1	3' UTR	0	0	0	0	50.1379	0	0	0	0	0	0	0
	chr19	31985276	Asah2	3' UTR	0	0	0	0	51.8442	0	0	0	0	0	0	0
	chrX	101212282	Snx12	3' UTR	0	0	0	0	51.4237	0	0	0	0	0	0	0
	chr3	57842248	Pfn2	3' UTR	0	0	0	0	51.7108	0	0	0	0	0	0	0
	chr12	78839429	Pals1	3' UTR	0	0	0	0	57.3396	0	0	0	0	0	0	0
	chr8	87469311	Cbln1	3' UTR	0	0	0	0	50.0235	0	0	0	0	0	0	0
	chr2	148695433	Napb	3' UTR	0	0	0	0	65.0399	0	0	0	0	0	0	0
	chr2	157325833	Rpn2	3' UTR	0	0	0	0	99.7547	0	0	0	0	0	0	0
	chr2	31294422	Ncs1	3' UTR	0	0	0	0	77.4441	0	0	0	0	0	0	0
	chr6	21728927	Kcnd2	3' UTR	0	0	0	0	51.8465	0	0	0	0	0	0	0
	chr9	21212479	Pde4a	3' UTR	0	0	0	0	58.3931	0	0	0	0	0	0	0
	chr16	38243261	Gsk3b	3' UTR	0	0	0	0	72.176	0	0	0	0	0	0	0
	chr4	102605691	Pde4b	3' UTR	0	0	0	0	53.8079	0	0	0	0	0	0	0
	chr9	59390873	Arih1	3' UTR	0	0	0	0	57.1189	0	0	0	0	0	0	0
	chr3	108358163	Sort1	3' UTR	0	0	0	0	51.035	0	0	0	0	0	0	0
	chr13	64185445	Habp4	3' UTR	0	0	0	0	54.4199	0	0	0	0	0	0	0
	chr2	102300410	Trim44	3' UTR	0	0	0	0	55.9838	0	0	0	0	0	0	0
	chr11	60468226	Drg2	3' UTR	0	0	0	0	59.1736	0	0	0	0	0	0	0
	chr3	116027673	Extl2	3' UTR	0	0	0	0	53.9425	0	0	0	0	0	0	0
	chr6	58906035	Nap1l5	3' UTR	0	0	0	0	65.4355	0	0	0	0	0	0	0
	chr2	161525274	Ptprt	3' UTR	0	0	0	0	56.4425	0	0	0	0	0	0	0
	chrX	151934413	Huwe1	3' UTR	0	0	0	0	58.1831	0	0	0	0	0	0	0
	chr7	109032489	Tub	3' UTR	0	0	0	0	52.5396	0	0	0	0	0	0	0
	chr14	46810045	Gmfb	3' UTR	0	0	0	0	54.152	0	0	0	0	0	0	0
	chr3	96194105	Sv2a	3' UTR	0	0	0	0	69.7189	0	0	0	0	0	0	0
	chr17	56893753	Mllt1	3' UTR	0	0	0	0	65.9865	0	0	0	0	0	0	0
	chr4	135413752	Rcan3	3' UTR	0	0	0	0	66.4327	0	0	0	0	0	0	0
	chr13	110059969	Rab3c	3' UTR	0	0	0	0	58.4816	0	0	0	0	0	0	0
	chr13	110059747	Rab3c	3' UTR	0	0	0	0	58.7707	0	0	0	0	0	0	0
	chr15	57870421	Derl1	3' UTR	0	0	0	0	53.0421	0	0	0	0	0	0	0
	chr8	119348282	Hsbp1	3' UTR	0	0	0	0	56.528	0	0	0	0	0	0	0
	chr4	136548110	Luzp1	3' UTR	0	0	0	0	98.8183	0	0	0	0	0	0	0
	chr11	17199138	Ppp3r1	3' UTR	0	0	0	0	58.5779	0	0	0	0	0	0	0
	chr15	102462445	Prr13	3' UTR	0	0	0	0	51.8167	0	0	0	0	0	0	0
	chrX	159386709	Eif1ax	3' UTR	0	0	0	0	70.069	0	0	0	0	0	0	0
	chrX	159388959	Eif1ax	3' UTR	0	0	0	0	58.2025	0	0	0	0	0	0	0
	chr2	125674318	Eid1	3' UTR	0	0	0	0	51.0212	0	0	0	0	0	0	0
	chr11	60444217	Gid4	3' UTR	0	0	0	0	61.9454	0	0	0	0	0	0	0
	chr8	84671900	Nacc1	3' UTR	0	0	0	0	78.2372	0	0	0	0	0	0	0
	chr2	122595355	Gatm	3' UTR	0	0	0	0	55.7195	0	0	0	0	0	0	0
	chr13	46649410	Cap2	3' UTR	0	0	0	0	64.328	0	0	0	0	0	0	0
	chr8	121597634	Map1lc3b	3' UTR	0	0	0	0	67.0329	0	0	0	0	0	0	0
	chr9	60738164	Larp6	3' UTR	0	0	0	0	67.2774	0	0	0	0	0	0	0
	chr5	36795863	Mrfap1	3' UTR	0	0	0	0	53.3557	0	0	0	0	0	0	0
	chr2	164492442	Dbndd2	3' UTR	0	0	0	0	66.0869	0	0	0	0	0	0	0
	chr9	123077537	Zdhhc3	3' UTR	0	0	0	0	59.9286	0	0	0	0	0	0	0
	chr5	129983521	Vkorc1l1	3' UTR	0	0	0	0	86.1666	0	0	0	0	0	0	0
	chr9	75637479	Lysmd2	3' UTR	0	0	0	0	63.6729	0	0	0	0	0	0	0
	chr12	83682560	Rbm25	3' UTR	0	0	0	0	54.107	0	0	0	0	0	0	0
	chr4	129142956	Fndc5	3' UTR	0	0	0	0	54.5501	0	0	0	0	0	0	0
	chr7	100276238	Pgm2l1	3' UTR	0	0	0	0	53.3311	0	0	0	0	0	0	0
	chr11	83403042	Ap2b1	3' UTR	0	0	0	0	51.9018	0	0	0	0	0	0	0
	chr8	119809384	Cotl1	3' UTR	0	0	0	0	50.4151	0	0	0	0	0	0	0
	chr5	138457374	Zfp157	3' UTR	0	0	0	0	65.5715	0	0	0	0	0	0	0
	chr15	99497115	Faim2	3' UTR	0	0	0	0	57.6527	0	0	0	0	0	0	0
	chr2	128852402	Tmem87b	3' UTR	0	0	0	0	54.9649	0	0	0	0	0	0	0
	chrX	38533609	Cul4b	3' UTR	0	0	0	0	53.4916	0	0	0	0	0	0	0
	chr5	147546885	Pan3	3' UTR	0	0	0	0	55.7433	0	0	0	0	0	0	0
	chr6	24615252	Wasl	3' UTR	0	0	0	0	61.9231	0	0	0	0	0	0	0
	chr6	58919526	Herc3	3' UTR	0	0	0	0	73.4801	0	0	0	0	0	0	0
	chr15	79827400	Cbx6	3' UTR	0	0	0	0	52.939	0	0	0	0	0	0	0
	chr19	3456791	Ppp6r3	3' UTR	0	0	0	0	51.8884	0	0	0	0	0	0	0
	chr13	94202001	Scamp1	3' UTR	0	0	0	0	53.8154	0	0	0	0	0	0	0
	chr18	6026446	Arhgap12	3' UTR	0	0	0	0	80.5036	0	0	0	0	0	0	0
	chr3	94331755	Them4	3' UTR	0	0	0	0	75.2703	0	0	0	0	0	0	0
	chr2	170347349	Bcas1	3' UTR	0	0	0	0	65.5484	0	0	0	0	0	0	0
	chr13	104950004	Rgs7bp	3' UTR	0	0	0	0	50.4534	0	0	0	0	0	0	0
	chr16	91575139	Tmem50b	3' UTR	0	0	0	0	55.2378	0	0	0	0	0	0	0
	chr8	40386130	Micu3	3' UTR	0	0	0	0	68.324	0	0	0	0	0	0	0
	chr8	67690563	Psd3	3' UTR	0	0	0	0	65.896	0	0	0	0	0	0	0
	chr8	67695034	Psd3	3' UTR	0	0	0	0	50.9763	0	0	0	0	0	0	0
	chr1	37408648	Inpp4a	3' UTR	0	0	0	0	53.5191	0	0	0	0	0	0	0
	chr1	37408403	Inpp4a	3' UTR	0	0	0	0	60.3667	0	0	0	0	0	0	0
	chr6	141806904	Slco1a4	3' UTR	0	0	0	0	55.2632	0	0	0	0	0	0	0
	chr10	4359265	Akap12	3' UTR	0	0	0	0	57.5832	0	0	0	0	0	0	0
	chr11	53543097	Septin8	3' UTR	0	0	0	0	51.5252	0	0	0	0	0	0	0
	chr18	73735426	Elac1	3' UTR	0	0	0	0	76.2487	0	0	0	0	0	0	0
	chr2	75667535	Hnrnpa3	3' UTR	0	0	0	0	59.7549	0	0	0	0	0	0	0
	chr10	95543951	Ube2n	3' UTR	0	0	0	0	54.3651	0	0	0	0	0	0	0
	chr2	120738283	Ttbk2	3' UTR	0	0	0	0	54.0983	0	0	0	0	0	0	0
	chr3	51516757	Setd7	3' UTR	0	0	0	0	54.3573	0	0	0	0	0	0	0
	chr11	87615002	Mtmr4	3' UTR	0	0	0	0	52.0929	0	0	0	0	0	0	0
	chr6	8596499	Glcci1	3' UTR	0	0	0	0	58.8346	0	0	0	0	0	0	0
	chr15	65872432	Efr3a	3' UTR	0	0	0	0	52.6666	0	0	0	0	0	0	0
	chr4	53622058	Slc44a1	3' UTR	0	0	0	0	50.1915	0	0	0	0	0	0	0
	chr6	119481522	Fbxl14	3' UTR	0	0	0	0	78.285	0	0	0	0	0	0	0
	chr7	130912386	Plekha1	3' UTR	0	0	0	0	53.1428	0	0	0	0	0	0	0
	chr12	28681456	Adi1	3' UTR	0	0	0	0	53.1453	0	0	0	0	0	0	0
	chr14	69717508	Chmp7	3' UTR	0	0	0	0	51.2168	0	0	0	0	0	0	0
	chr15	96576325	Slc38a1	3' UTR	0	0	0	0	55.8395	0	0	0	0	0	0	0
	chr2	132309537	Cds2	3' UTR	0	0	0	0	54.3562	0	0	0	0	0	0	0
	chr2	132306934	Cds2	3' UTR	0	0	0	0	51.3128	0	0	0	0	0	0	0
	chr6	39604553	Braf	3' UTR	0	0	0	0	60.7991	0	0	0	0	0	0	0
	chr2	180162501	Osbpl2	3' UTR	0	0	0	0	62.7721	0	0	0	0	0	0	0
	chr18	10816971	Mib1	3' UTR	0	0	0	0	56.4393	0	0	0	0	0	0	0
	chr1	38864762	Chst10	3' UTR	0	0	0	0	73.9741	0	0	0	0	0	0	0
	chr14	26923195	Appl1	3' UTR	0	0	0	0	55.6275	0	0	0	0	0	0	0
	chr1	156679637	Fam20b	3' UTR	0	0	0	0	72.4731	0	0	0	0	0	0	0
	chr1	156679867	Fam20b	3' UTR	0	0	0	0	51.7548	0	0	0	0	0	0	0
	chr15	86139525	Cerk	3' UTR	0	0	0	0	52.3631	0	0	0	0	0	0	0
	chr2	138286564	Btbd3	3' UTR	0	0	0	0	53.046	0	0	0	0	0	0	0
	chr15	3985962	AW549877	3' UTR	0	0	0	0	50.195	0	0	0	0	0	0	0
	chr6	108108240	Sumf1	3' UTR	0	0	0	0	77.9386	0	0	0	0	0	0	0
	chr17	5753299	Zdhhc14	3' UTR	0	0	0	0	59.0947	0	0	0	0	0	0	0
	chr7	81792799	Btbd1	3' UTR	0	0	0	0	53.2954	0	0	0	0	0	0	0
	chr5	142721995	Slc29a4	3' UTR	0	0	0	0	63.1737	0	0	0	0	0	0	0
	chr15	8634818	Slc1a3	3' UTR	0	0	0	0	57.0983	0	0	0	0	0	0	0
	chr1	84370504	Dner	3' UTR	0	0	0	0	50.4486	0	0	0	0	0	0	0
	chr1	84370076	Dner	3' UTR	0	0	0	0	67.8373	0	0	0	0	0	0	0
	chr1	84370132	Dner	3' UTR	0	0	0	0	54.899	0	0	0	0	0	0	0
	chr7	24534559	Irgq	3' UTR	0	0	0	0	55.0831	0	0	0	0	0	0	0
	chr9	106893311	Dock3	3' UTR	0	0	0	0	56.8644	0	0	0	0	0	0	0
	chr5	28077507	Insig1	3' UTR	0	0	0	0	51.7218	0	0	0	0	0	0	0
	chr12	3912570	Dnmt3a	3' UTR	0	0	0	0	56.7887	0	0	0	0	0	0	0
	chr10	78439488	Pdxk	3' UTR	0	0	0	0	50.7056	0	0	0	0	0	0	0
	chr11	96049446	Ube2z	3' UTR	0	0	0	0	59.1185	0	0	0	0	0	0	0
	chr13	24910306	Aldh5a1	3' UTR	0	0	0	0	58.1223	0	0	0	0	0	0	0
	chr11	90339414	Hlf	3' UTR	0	0	0	0	61.3902	0	0	0	0	0	0	0
	chr13	92711439	Serinc5	3' UTR	0	0	0	0	58.9306	0	0	0	0	0	0	0
	chr13	95023091	Wdr41	3' UTR	0	0	0	0	55.3276	0	0	0	0	0	0	0
	chr13	103743113	Srek1	3' UTR	0	0	0	0	51.405	0	0	0	0	0	0	0
	chr15	31458797	Marchf6	3' UTR	0	0	0	0	51.1817	0	0	0	0	0	0	0
	chr15	31456138	Marchf6	3' UTR	0	0	0	0	50.626	0	0	0	0	0	0	0
	chr4	138206648	Eif4g3	3' UTR	0	0	0	0	66.6851	0	0	0	0	0	0	0
	chr7	64338039	Mtmr10	3' UTR	0	0	0	0	70.5372	0	0	0	0	0	0	0
	chr3	31203194	Slc7a14	3' UTR	0	0	0	0	55.8318	0	0	0	0	0	0	0
	chr4	88719789	Klhl9	3' UTR	0	0	0	0	51.9852	0	0	0	0	0	0	0
	chr7	80349371	Man2a2	3' UTR	0	0	0	0	50.0697	0	0	0	0	0	0	0
	chr19	10448503	Syt7	3' UTR	0	0	0	0	65.7831	0	0	0	0	0	0	0
	chr5	101823407	Cds1	3' UTR	0	0	0	0	64.6588	0	0	0	0	0	0	0
	chr11	88051191	Srsf1	3' UTR	0	0	0	0	65.913	0	0	0	0	0	0	0
	chr1	131847436	Slc41a1	3' UTR	0	0	0	0	78.1279	0	0	0	0	0	0	0
	chr9	37385355	Hepacam	3' UTR	0	0	0	0	54.5175	0	0	0	0	0	0	0
	chr14	99036417	Mzt1	3' UTR	0	0	0	0	59.1712	0	0	0	0	0	0	0
	chr11	68815374	Myh10	3' UTR	0	0	0	0	54.2466	0	0	0	0	0	0	0
	chr11	68816358	Myh10	3' UTR	0	0	0	0	52.4336	0	0	0	0	0	0	0
	chr9	111276634	Epm2aip1	3' UTR	0	0	0	0	69.7874	0	0	0	0	0	0	0
	chr10	86835028	Nt5dc3	3' UTR	0	0	0	0	72.6204	0	0	0	0	0	0	0
	chr4	32802013	Lyrm2	3' UTR	0	0	0	0	63.495	0	0	0	0	0	0	0
	chr1	66699001	Unc80	3' UTR	0	0	0	0	52.8727	0	0	0	0	0	0	0
	chr1	66697161	Unc80	3' UTR	0	0	0	0	69.586	0	0	0	0	0	0	0
	chr2	158382044	Snhg11	3' UTR	0	0	0	0	52.3904	0	0	0	0	0	0	0
	chr2	158385126	Snhg11	3' UTR	0	0	0	0	67.6747	0	0	0	0	0	0	0
	chr11	30100251	Sptbn1	3' UTR	0	0	0	0	56.5849	0	0	0	0	0	0	0
	chr18	67490593	Spire1	3' UTR	0	0	0	0	83.2072	0	0	0	0	0	0	0
	chr8	25157322	Tacc1	3' UTR	0	0	0	0	50.142	0	0	0	0	0	0	0
	chr11	87229674	Ppm1e	3' UTR	0	0	0	0	51.3439	0	0	0	0	0	0	0
	chr2	104681602	Tcp11l1	3' UTR	0	0	0	0	51.8713	0	0	0	0	0	0	0
	chr7	139940509	Kndc1	3' UTR	0	0	0	0	58.3158	0	0	0	0	0	0	0
	chr17	90034688	Nrxn1	3' UTR	0	0	0	0	55.311	0	0	0	0	0	0	0
	chr17	90035488	Nrxn1	3' UTR	0	0	0	0	54.8419	0	0	0	0	0	0	0
	chr17	90036716	Nrxn1	3' UTR	0	0	0	0	52.8621	0	0	0	0	0	0	0
	chr16	32019420	Pak2	3' UTR	0	0	0	0	55.8983	0	0	0	0	0	0	0
	chr3	28797315	Eif5a2	3' UTR	0	0	0	0	53.2502	0	0	0	0	0	0	0
	chr9	28923051	Opcml	3' UTR	0	0	0	0	53.3472	0	0	0	0	0	0	0
	chr2	155387226	Trp53inp2	3' UTR	0	0	0	0	54.5275	0	0	0	0	0	0	0
	chr11	3342100	Pik3ip1	3' UTR	0	0	0	0	52.8698	0	0	0	0	0	0	0
	chr1	172272873	Atp1a2	3' UTR	0	0	0	0	53.5511	0	0	0	0	0	0	0
	chr3	126922120	Ank2	3' UTR	0	0	0	0	57.0117	0	0	0	0	0	0	0
	chr6	114317045	Slc6a1	3' UTR	0	0	0	0	58.4885	0	0	0	0	0	0	0
	chr6	114315825	Slc6a1	3' UTR	0	0	0	0	69.7359	0	0	0	0	0	0	0
	chr7	55268739	Luzp2	3' UTR	0	0	0	0	62.0689	0	0	0	0	0	0	0
	chr7	19006507	Irf2bp1	3' UTR	0	0	0	0	51.3781	0	0	0	0	0	0	0
	chr19	17221308	Prune2	3' UTR	0	0	0	0	51.2054	0	0	0	0	0	0	0
	chr19	17221360	Prune2	3' UTR	0	0	0	0	62.0574	0	0	0	0	0	0	0
	chr7	78301211	Ntrk3	3' UTR	0	0	0	0	54.0528	0	0	0	0	0	0	0
	chr13	74034631	Tppp	3' UTR	0	0	0	0	66.7202	0	0	0	0	0	0	0
	chr13	74033764	Tppp	3' UTR	0	0	0	0	66.0369	0	0	0	0	0	0	0
	chr2	52401072	Arl5a	3' UTR	0	0	0	0	51.3533	0	0	0	0	0	0	0
	chr2	52402332	Arl5a	3' UTR	0	0	0	0	50.7707	0	0	0	0	0	0	0
	chr4	106440639	Usp24	3' UTR	0	0	0	0	65.27	0	0	0	0	0	0	0
	chr11	115431081	Kctd2	3' UTR	0	0	0	0	65.6297	0	0	0	0	0	0	0
	chr14	103704145	Slain1	3' UTR	0	0	0	0	60.2365	0	0	0	0	0	0	0
	chr11	107692709	Helz	3' UTR	0	0	0	0	51.967	0	0	0	0	0	0	0
	chr8	110739823	Mtss2	3' UTR	0	0	0	0	57.9558	0	0	0	0	0	0	0
	chr11	69823651	Nlgn2	3' UTR	0	0	0	0	59.8506	0	0	0	0	0	0	0
	chr2	121935267	Golm2	3' UTR	0	0	0	0	50.7962	0	0	0	0	0	0	0
	chr15	79535540	Ddx17	3' UTR	0	0	0	0	55.7232	0	0	0	0	0	0	0
	chr2	124666925	Sema6d	3' UTR	0	0	0	0	54.4603	0	0	0	0	0	0	0
	chr2	124666584	Sema6d	3' UTR	0	0	0	0	57.9203	0	0	0	0	0	0	0
	chr11	51814393	Jade2	3' UTR	0	0	0	0	79.4401	0	0	0	0	0	0	0
	chr14	52198409	Chd8	3' UTR	0	0	0	0	59.9381	0	0	0	0	0	0	0
	chr4	149178129	Kif1b	3' UTR	0	0	0	0	53.4222	0	0	0	0	0	0	0
	chr11	3650008	Morc2a	5' UTR	0	0	0	0	63.0944	0	0	0	0	0	0	0
	chr11	3650138	Morc2a	5' UTR	0	0	0	0	52.3136	0	0	0	0	0	0	0
	chr11	4849172	Nf2	5' UTR	0	0	0	0	58.9579	0	0	0	0	0	0	0
	chr4	155668898	Mib2	5' UTR	0	0	0	0	63.8046	0	0	0	0	0	0	0
	chr5	28209287	Cnpy1	5' UTR	0	0	0	0	51.028	0	0	0	0	0	0	0
	chr7	141427996	Cend1	5' UTR	0	0	0	0	50.0617	0	0	0	0	0	0	0
	chr11	69837244	Nlgn2	5' UTR	0	0	0	0	57.6143	0	0	0	0	0	0	0
	chr11	84524590	Lhx1	5' UTR	0	0	0	0	73.0935	0	0	0	0	0	0	0
	chr2	37647264	Strbp	5' UTR	0	0	0	0	59.3526	0	0	0	0	0	0	0
	chr2	168955221	Zfp64	5' UTR	0	0	0	0	75.4699	0	0	0	0	0	0	0
	chr3	84220745	Trim2	5' UTR	0	0	0	0	62.9405	0	0	0	0	0	0	0
	chr17	91089125	Nrxn1	5' UTR	0	0	0	0	58.2869	0	0	0	0	0	0	0
	chr1	75477546	Chpf	CDS	0	0	0	0	57.751	0	0	0	0	0	0	0
	chr10	96028502	Eea1	CDS	0	0	0	0	52.0515	0	0	0	0	0	0	0
	chr5	67030885	Limch1	CDS	0	0	0	0	53.5083	0	0	0	0	0	0	0
	chr16	8712104	Usp7	CDS	0	0	0	0	60.2657	0	0	0	0	0	0	0
	chr1	152841065	Smg7	CDS	0	0	0	0	66.6021	0	0	0	0	0	0	0
	chr3	58541079	Eif2a	CDS	0	0	0	0	53.5327	0	0	0	0	0	0	0
	chr1	22483210	Rims1	CDS	0	0	0	0	66.9197	0	0	0	0	0	0	0
	chr1	22288596	Rims1	CDS	0	0	0	0	55.5604	0	0	0	0	0	0	0
	chr14	31708978	Ankrd28	CDS	0	0	0	0	54.0892	0	0	0	0	0	0	0
	chr16	56017231	Pcnp	CDS	0	0	0	0	52.9417	0	0	0	0	0	0	0
	chr2	104252617	D430041D05Rik	CDS	0	0	0	0	64.2926	0	0	0	0	0	0	0
	chr12	87174184	Tmed8	CDS	0	0	0	0	64.1178	0	0	0	0	0	0	0
	chr19	10221327	Myrf	CDS	0	0	0	0	51.7204	0	0	0	0	0	0	0
	chr11	54320238	Acsl6	CDS	0	0	0	0	50.399	0	0	0	0	0	0	0
	chr7	44357320	Shank1	CDS	0	0	0	0	59.6952	0	0	0	0	0	0	0
	chr4	155271250	Prkcz	CDS	0	0	0	0	66.0838	0	0	0	0	0	0	0
	chr16	13806637	Rrn3	CDS	0	0	0	0	57.0039	0	0	0	0	0	0	0
	chr8	13281040	Dcun1d2	CDS	0	0	0	0	52.652	0	0	0	0	0	0	0
	chr7	99317525	Map6	CDS	0	0	0	0	51.9278	0	0	0	0	0	0	0
	chr2	32306618	Golga2	CDS	0	0	0	0	51.5345	0	0	0	0	0	0	0
	chr2	140154865	Esf1	CDS	0	0	0	0	62.5636	0	0	0	0	0	0	0
	chr2	5988398	Upf2	CDS	0	0	0	0	54.0093	0	0	0	0	0	0	0
	chr9	73931552	Unc13c	CDS	0	0	0	0	68.3221	0	0	0	0	0	0	0
	chr12	98816041	Eml5	CDS	0	0	0	0	70.6466	0	0	0	0	0	0	0
	chr5	36615403	D5Ertd579e	CDS	0	0	0	0	63.6141	0	0	0	0	0	0	0
	chr1	162680042	Prrc2c	CDS	0	0	0	0	77.0681	0	0	0	0	0	0	0
	chr15	27736501	Trio	CDS	0	0	0	0	56.6835	0	0	0	0	0	0	0
	chr18	49921002	Dmxl1	CDS	0	0	0	0	56.5235	0	0	0	0	0	0	0
	chr5	124886176	Zfp664	CDS	0	0	0	0	68.9426	0	0	0	0	0	0	0
	chr8	94064245	Ogfod1	CDS	0	0	0	0	71.0059	0	0	0	0	0	0	0
	chr8	94039058	Ogfod1	CDS	0	0	0	0	63.7286	0	0	0	0	0	0	0
	chr7	4891483	Isoc2a	CDS	0	0	0	0	72.3074	0	0	0	0	0	0	0
	chr15	90935718	Kif21a	CDS	0	0	0	0	63.4983	0	0	0	0	0	0	0
	chr15	37989586	Ubr5	CDS	0	0	0	0	52.3794	0	0	0	0	0	0	0
	chr15	37984077	Ubr5	CDS	0	0	0	0	64.8519	0	0	0	0	0	0	0
	chr4	126925891	Zmym4	CDS	0	0	0	0	51.5315	0	0	0	0	0	0	0
	chr13	108052754	Ndufaf2	CDS	0	0	0	0	63.6938	0	0	0	0	0	0	0
	chr12	16546784	Lpin1	CDS	0	0	0	0	59.1161	0	0	0	0	0	0	0
	chr12	21229423	Asap2	CDS	0	0	0	0	69.5228	0	0	0	0	0	0	0
	chr5	27661623	Dpp6	CDS	0	0	0	0	64.6873	0	0	0	0	0	0	0
	chr6	41614193	Ephb6	CDS	0	0	0	0	79.354	0	0	0	0	0	0	0
	chr15	92317081	Cntn1	CDS	0	0	0	0	50.6787	0	0	0	0	0	0	0
	chr15	92317967	Cntn1	CDS	0	0	0	0	51.4564	0	0	0	0	0	0	0
	chr9	101212905	Ppp2r3a	CDS	0	0	0	0	50.2225	0	0	0	0	0	0	0
	chr4	65613397	Trim32	CDS	0	0	0	0	68.819	0	0	0	0	0	0	0
	chr17	26012056	Rab11fip3	CDS	0	0	0	0	56.8305	0	0	0	0	0	0	0
	chrX	135843223	Gprasp2	CDS	0	0	0	0	58.5965	0	0	0	0	0	0	0
	chr5	139263534	Get4	CDS	0	0	0	0	51.1173	0	0	0	0	0	0	0
	chr15	98128309	Pfkm	CDS	0	0	0	0	59.1778	0	0	0	0	0	0	0
	chr5	92272498	Naaa	CDS	0	0	0	0	52.4621	0	0	0	0	0	0	0
	chr18	38307987	Rnf14	CDS	0	0	0	0	57.0061	0	0	0	0	0	0	0
	chr14	59586357	Cdadc1	CDS	0	0	0	0	56.6562	0	0	0	0	0	0	0
	chr2	180973506	Arfgap1	CDS	0	0	0	0	68.1047	0	0	0	0	0	0	0
	chr11	94437983	Cacna1g	CDS	0	0	0	0	52.2312	0	0	0	0	0	0	0
	chr6	119948714	Wnk1	CDS	0	0	0	0	77.4432	0	0	0	0	0	0	0
	chr6	119990179	Wnk1	CDS	0	0	0	0	63.5976	0	0	0	0	0	0	0
	chr6	119971057	Wnk1	CDS	0	0	0	0	53.4777	0	0	0	0	0	0	0
	chr9	32259615	Arhgap32	CDS	0	0	0	0	74.7019	0	0	0	0	0	0	0
	chr16	29630124	Opa1	CDS	0	0	0	0	62.8497	0	0	0	0	0	0	0
	chr16	32824127	Rubcn	CDS	0	0	0	0	60.586	0	0	0	0	0	0	0
	chr19	6481732	Nrxn2	CDS	0	0	0	0	100	0	0	0	0	0	0	0
	chr15	82207218	Shisa8	CDS	0	0	0	0	72.1948	0	0	0	0	0	0	0
	chr11	20725895	Aftph	CDS	0	0	0	0	65.4404	0	0	0	0	0	0	0
	chr11	22151165	Ehbp1	CDS	0	0	0	0	70.7797	0	0	0	0	0	0	0
	chr2	165828425	Zmynd8	CDS	0	0	0	0	56.3365	0	0	0	0	0	0	0
	chr12	84305963	Ptgr2	CDS	0	0	0	0	59.9091	0	0	0	0	0	0	0
	chr4	143142212	Prdm2	CDS	0	0	0	0	51.4068	0	0	0	0	0	0	0
	chr3	84165244	Trim2	CDS	0	0	0	0	53.4974	0	0	0	0	0	0	0
	chr14	93887113	Pcdh9	CDS	0	0	0	0	63.7351	0	0	0	0	0	0	0
	chr15	64166484	Asap1	CDS	0	0	0	0	57.8407	0	0	0	0	0	0	0
	chr11	75692252	Crk	CDS	0	0	0	0	62.6558	0	0	0	0	0	0	0
	chr11	62219372	Specc1	CDS	0	0	0	0	50.0235	0	0	0	0	0	0	0
	chr14	32176726	Ncoa4	CDS	0	0	0	0	51.4146	0	0	0	0	0	0	0
	chr17	32212979	Brd4	CDS	0	0	0	0	58.4427	0	0	0	0	0	0	0
	chr12	86962061	Cipc	CDS	0	0	0	0	51.6254	0	0	0	0	0	0	0
	chr18	42574571	Tcerg1	CDS	0	0	0	0	56.2376	0	0	0	0	0	0	0
	chr18	35979664	Psd2	CDS	0	0	0	0	57.5691	0	0	0	0	0	0	0
	chr3	33809067	Ttc14	CDS	0	0	0	0	65.7061	0	0	0	0	0	0	0
	chrX	101643046	Ogt	CDS	0	0	0	0	52.0524	0	0	0	0	0	0	0
	chrX	152623273	Shroom2	CDS	0	0	0	0	60.9384	0	0	0	0	0	0	0
	chr2	80535508	Nckap1	CDS	0	0	0	0	56.6126	0	0	0	0	0	0	0
	chr11	53584297	Kif3a	CDS	0	0	0	0	51.81	0	0	0	0	0	0	0
	chr2	121205035	Trp53bp1	CDS	0	0	0	0	61.0113	0	0	0	0	0	0	0
	chr4	149258010	Kif1b	CDS	0	0	0	0	52.1281	0	0	0	0	0	0	0
	chr2	158440920	Ralgapb	CDS	0	0	0	0	50.6587	0	0	0	0	0	0	0
	chr2	158462175	Ralgapb	CDS	0	0	0	0	59.4479	0	0	0	0	0	0	0
	chr5	136332694	Cux1	CDS	0	0	0	0	63.4095	0	0	0	0	0	0	0
	chr7	3329900	Prkcg	CDS	0	0	0	0	56.8466	0	0	0	0	0	0	0
	chr11	59205759	Mrpl55	CDS	0	0	0	0	55.0706	0	0	0	0	0	0	0
	chr7	127559091	Srcap	CDS	0	0	0	0	63.2919	0	0	0	0	0	0	0
	chr14	20531022	Ppp3cb	CDS	0	0	0	0	64.0395	0	0	0	0	0	0	0
	chr5	5093026	Cdk14	CDS	0	0	0	0	59.8579	0	0	0	0	0	0	0
	chr5	23788307	Rint1	CDS	0	0	0	0	52.9536	0	0	0	0	0	0	0
	chr1	33863853	Bend6	CDS	0	0	0	0	66.2851	0	0	0	0	0	0	0
	chr8	110863341	Cog4	CDS	0	0	0	0	54.8857	0	0	0	0	0	0	0
	chr8	119942127	Usp10	CDS	0	0	0	0	54.8157	0	0	0	0	0	0	0
	chr1	66413553	Map2	CDS	0	0	0	0	53.2843	0	0	0	0	0	0	0
	chr14	25645841	Zmiz1	CDS	0	0	0	0	51.5033	0	0	0	0	0	0	0
	chr6	23016161	Ptprz1	CDS	0	0	0	0	55.9329	0	0	0	0	0	0	0
	chr9	50688652	Dixdc1	CDS	0	0	0	0	56.7296	0	0	0	0	0	0	0
	chr9	110052316	Map4	CDS	0	0	0	0	55.4147	0	0	0	0	0	0	0
	chr2	70579122	Gad1	CDS	0	0	0	0	70.4326	0	0	0	0	0	0	0
	chr4	126439463	Ago1	CDS	0	0	0	0	64.5497	0	0	0	0	0	0	0
	chr8	84971404	Prdx2	CDS	0	0	0	0	57.5636	0	0	0	0	0	0	0
	chrX	75816168	Pls3	CDS	0	0	0	0	55.0889	0	0	0	0	0	0	0
	chr6	125100829	Chd4	CDS	0	0	0	0	59.235	0	0	0	0	0	0	0
	chr10	71381405	Ipmk	CDS	0	0	0	0	58.6628	0	0	0	0	0	0	0
	chr16	66815458	Cadm2	CDS	0	0	0	0	50.565	0	0	0	0	0	0	0
	chr10	5249357	Syne1	CDS	0	0	0	0	50.4295	0	0	0	0	0	0	0
	chr10	5248157	Syne1	CDS	0	0	0	0	54.2805	0	0	0	0	0	0	0
	chr17	88015628	Fbxo11	CDS	0	0	0	0	64.8216	0	0	0	0	0	0	0
	chr4	43646619	Npr2	CDS	0	0	0	0	73.9919	0	0	0	0	0	0	0
	chr2	147074946	Xrn2	CDS	0	0	0	0	59.0695	0	0	0	0	0	0	0
	chr2	119660085	Ndufaf1	CDS	0	0	0	0	66.8305	0	0	0	0	0	0	0
	chr4	155006650	Plch2	CDS	0	0	0	0	54.034	0	0	0	0	0	0	0
	chr11	86586559	Vmp1	CDS	0	0	0	0	51.3975	0	0	0	0	0	0	0
	chr7	141630114	Ap2a2	CDS	0	0	0	0	51.0925	0	0	0	0	0	0	0
	chr9	58618793	Nptn	CDS	0	0	0	0	55.1821	0	0	0	0	0	0	0
	chr10	62626210	Ddx50	CDS	0	0	0	0	51.3528	0	0	0	0	0	0	0
	chr15	102501543	Map3k12	CDS	0	0	0	0	77.5086	0	0	0	0	0	0	0
	chr1	33805397	Zfp451	CDS	0	0	0	0	55.6911	0	0	0	0	0	0	0
	chr1	75258153	Ptprn	CDS	0	0	0	0	57.7092	0	0	0	0	0	0	0
	chr5	33600856	Fam53a	CDS	0	0	0	0	77.1188	0	0	0	0	0	0	0
	chr1	188972323	Kctd3	CDS	0	0	0	0	50.8878	0	0	0	0	0	0	0
	chr14	31036034	Pbrm1	CDS	0	0	0	0	74.4252	0	0	0	0	0	0	0
	chr5	43700001	Cc2d2a	CDS	0	0	0	0	78.5683	0	0	0	0	0	0	0
	chr9	122852301	Zfp445	CDS	0	0	0	0	73.9112	0	0	0	0	0	0	0
	chr13	96659065	Hmgcr	CDS	0	0	0	0	70.2235	0	0	0	0	0	0	0
	chr14	31370740	Capn7	CDS	0	0	0	0	65.9229	0	0	0	0	0	0	0
	chr18	39415712	Nr3c1	CDS	0	0	0	0	59.2966	0	0	0	0	0	0	0
	chr11	94303936	Luc7l3	CDS	0	0	0	0	59.8044	0	0	0	0	0	0	0
	chr19	29646185	Ermp1	CDS	0	0	0	0	56.4918	0	0	0	0	0	0	0
	chr11	101029207	Atp6v0a1	CDS	0	0	0	0	53.7549	0	0	0	0	0	0	0
	chr11	20100901	Actr2	CDS	0	0	0	0	50.4428	0	0	0	0	0	0	0
	chr11	87201390	Trim37	CDS	0	0	0	0	98.6666	0	0	0	0	0	0	0
	chr11	53399651	Aff4	CDS	0	0	0	0	50.286	0	0	0	0	0	0	0
	chr12	21312337	Cpsf3	CDS	0	0	0	0	58.971	0	0	0	0	0	0	0
	chr9	105061958	Mrpl3	CDS	0	0	0	0	58.6961	0	0	0	0	0	0	0
	chr11	59758579	Mprip	CDS	0	0	0	0	62.0068	0	0	0	0	0	0	0
	chr2	29978521	Sptan1	CDS	0	0	0	0	51.4383	0	0	0	0	0	0	0
	chr2	29983197	Sptan1	CDS	0	0	0	0	56.5679	0	0	0	0	0	0	0
	chr2	25444653	Abca2	CDS	0	0	0	0	53.1802	0	0	0	0	0	0	0
	chr1	177784937	Adss	CDS	0	0	0	0	65.7737	0	0	0	0	0	0	0
	chr8	72252899	Ap1m1	CDS	0	0	0	0	59.9696	0	0	0	0	0	0	0
	chr18	34312914	Apc	CDS	0	0	0	0	59.1933	0	0	0	0	0	0	0
	chr18	34316637	Apc	CDS	0	0	0	0	50.7765	0	0	0	0	0	0	0
	chr18	34313540	Apc	CDS	0	0	0	0	59.9235	0	0	0	0	0	0	0
	chr18	34316343	Apc	CDS	0	0	0	0	53.7992	0	0	0	0	0	0	0
	chr9	108114932	Bsn	CDS	0	0	0	0	99.3434	0	0	0	0	0	0	0
	chr9	108114481	Bsn	CDS	0	0	0	0	69.5641	0	0	0	0	0	0	0
	chr18	34349751	Reep5	CDS	0	0	0	0	97.6579	0	0	0	0	0	0	0
	chr18	34863739	Egr1	CDS	0	0	0	0	66.4676	0	0	0	0	0	0	0
	chrX	101384368	Gjb1	CDS	0	0	0	0	57.8488	0	0	0	0	0	0	0
	chr4	117864543	Slc6a9	CDS	0	0	0	0	72.0756	0	0	0	0	0	0	0
	chr11	57309813	Gria1	CDS	0	0	0	0	71.7229	0	0	0	0	0	0	0
	chr11	57186004	Gria1	CDS	0	0	0	0	55.801	0	0	0	0	0	0	0
	chr6	63930927	Grid2	CDS	0	0	0	0	58.2568	0	0	0	0	0	0	0
	chr11	97173107	Kpnb1	CDS	0	0	0	0	64.0193	0	0	0	0	0	0	0
	chrX	107398853	Itm2a	CDS	0	0	0	0	55.5677	0	0	0	0	0	0	0
	chr7	44591724	Kcnc3	CDS	0	0	0	0	56.6011	0	0	0	0	0	0	0
	chr8	126025301	Kcnk1	CDS	0	0	0	0	66.5372	0	0	0	0	0	0	0
	chr7	6709711	Peg3	CDS	0	0	0	0	61.0759	0	0	0	0	0	0	0
	chr15	51976158	Rad21	CDS	0	0	0	0	67.7211	0	0	0	0	0	0	0
	chr15	51971771	Rad21	CDS	0	0	0	0	58.3783	0	0	0	0	0	0	0
	chr11	60187236	Rai1	CDS	0	0	0	0	68.5558	0	0	0	0	0	0	0
	chr14	73298122	Rb1	CDS	0	0	0	0	81.1577	0	0	0	0	0	0	0
	chr2	113788772	Scg5	CDS	0	0	0	0	60.0717	0	0	0	0	0	0	0
	chr17	55972817	Shd	CDS	0	0	0	0	53.8985	0	0	0	0	0	0	0
	chr2	32812048	Stxbp1	CDS	0	0	0	0	50.4649	0	0	0	0	0	0	0
	chr11	78233642	Supt6	CDS	0	0	0	0	68.6011	0	0	0	0	0	0	0
	chr11	98690525	Psmd3	CDS	0	0	0	0	51.3981	0	0	0	0	0	0	0
	chrX	105818101	Atrx	CDS	0	0	0	0	60.171	0	0	0	0	0	0	0
	chr13	94477020	Ap3b1	CDS	0	0	0	0	54.4304	0	0	0	0	0	0	0
	chr14	29300797	Cacna2d3	CDS	0	0	0	0	61.6892	0	0	0	0	0	0	0
	chr1	6245436	Rb1cc1	CDS	0	0	0	0	57.662	0	0	0	0	0	0	0
	chr16	87490511	Cct8	CDS	0	0	0	0	54.0358	0	0	0	0	0	0	0
	chr13	89131809	Edil3	CDS	0	0	0	0	50.6564	0	0	0	0	0	0	0
	chr13	89177221	Edil3	CDS	0	0	0	0	52.586	0	0	0	0	0	0	0
	chr14	63164567	Fdft1	CDS	0	0	0	0	84.9941	0	0	0	0	0	0	0
	chr7	130198501	Fgfr2	CDS	0	0	0	0	59.6295	0	0	0	0	0	0	0
	chr7	130196267	Fgfr2	CDS	0	0	0	0	64.5981	0	0	0	0	0	0	0
	chr11	42140320	Gabra1	CDS	0	0	0	0	50.1291	0	0	0	0	0	0	0
	chr1	17161434	Gdap1	CDS	0	0	0	0	54.3549	0	0	0	0	0	0	0
	chrX	74307710	Gdi1	CDS	0	0	0	0	53.6334	0	0	0	0	0	0	0
	chr3	80845032	Glrb	CDS	0	0	0	0	51.3128	0	0	0	0	0	0	0
	chr1	170212353	Uhmk1	CDS	0	0	0	0	59.1885	0	0	0	0	0	0	0
	chr2	125109701	Myef2	CDS	0	0	0	0	69.5674	0	0	0	0	0	0	0
	chr9	75144100	Myo5a	CDS	0	0	0	0	56.0799	0	0	0	0	0	0	0
	chr3	40768841	Hspa4l	CDS	0	0	0	0	63.8895	0	0	0	0	0	0	0
	chr4	147920224	Plod1	CDS	0	0	0	0	66.6608	0	0	0	0	0	0	0
	chr2	131936846	Prnp	CDS	0	0	0	0	57.6742	0	0	0	0	0	0	0
	chrX	103963457	Rlim	CDS	0	0	0	0	80.9771	0	0	0	0	0	0	0
	chr15	101011102	Scn8a	CDS	0	0	0	0	51.8335	0	0	0	0	0	0	0
	chr8	22560531	Slc20a2	CDS	0	0	0	0	50.4416	0	0	0	0	0	0	0
	chr6	122736639	Slc2a3	CDS	0	0	0	0	53.8597	0	0	0	0	0	0	0
	chr7	105556570	Smpd1	CDS	0	0	0	0	52.3742	0	0	0	0	0	0	0
	chr7	13028487	Trim28	CDS	0	0	0	0	76.2275	0	0	0	0	0	0	0
	chr5	113844422	Coro1c	CDS	0	0	0	0	56.1919	0	0	0	0	0	0	0
	chr1	177097051	Akt3	CDS	0	0	0	0	56.0154	0	0	0	0	0	0	0
	chr8	25817456	Ash2l	CDS	0	0	0	0	64.2079	0	0	0	0	0	0	0
	chr7	140897455	Psmd13	CDS	0	0	0	0	56.8437	0	0	0	0	0	0	0
	chr6	88911700	Tpra1	CDS	0	0	0	0	59.871	0	0	0	0	0	0	0
	chr4	126750821	Ncdn	CDS	0	0	0	0	97.8452	0	0	0	0	0	0	0
	chrY	1265598	Ddx3y	CDS	0	0	0	0	52.839	0	0	0	0	0	0	0
	chrY	1278986	Ddx3y	CDS	0	0	0	0	63.567	0	0	0	0	0	0	0
	chr4	53050337	Abca1	CDS	0	0	0	0	65.4309	0	0	0	0	0	0	0
	chr8	105529244	Atp6v0d1	CDS	0	0	0	0	57.2521	0	0	0	0	0	0	0
	chr17	13013470	Sod2	CDS	0	0	0	0	54.7867	0	0	0	0	0	0	0
	chr12	76632500	Sptb	CDS	0	0	0	0	58.1708	0	0	0	0	0	0	0
	chr1	143766752	Ro60	CDS	0	0	0	0	58.3398	0	0	0	0	0	0	0
	chr15	82854655	Tcf20	CDS	0	0	0	0	66.8417	0	0	0	0	0	0	0
	chr17	35963665	Abcf1	CDS	0	0	0	0	57.0431	0	0	0	0	0	0	0
	chr17	50608396	Plcl2	CDS	0	0	0	0	70.5111	0	0	0	0	0	0	0
	chr19	10622093	Ddb1	CDS	0	0	0	0	55.2902	0	0	0	0	0	0	0
	chr2	44989127	Zeb2	CDS	0	0	0	0	59.1223	0	0	0	0	0	0	0
	chr17	78313231	Crim1	CDS	0	0	0	0	78.811	0	0	0	0	0	0	0
	chr5	93189589	Ccni	CDS	0	0	0	0	72.5937	0	0	0	0	0	0	0
	chr13	52968381	Nfil3	CDS	0	0	0	0	78.7482	0	0	0	0	0	0	0
	chr3	108414628	Celsr2	CDS	0	0	0	0	73.8922	0	0	0	0	0	0	0
	chr4	123921033	Rragc	CDS	0	0	0	0	72.9042	0	0	0	0	0	0	0
	chr8	23190860	Gpat4	CDS	0	0	0	0	61.6816	0	0	0	0	0	0	0
	chr9	95404701	Chst2	CDS	0	0	0	0	70.7045	0	0	0	0	0	0	0
	chrX	142332243	Acsl4	CDS	0	0	0	0	63.0622	0	0	0	0	0	0	0
	chr1	171504252	Alyref2	CDS	0	0	0	0	68.7971	0	0	0	0	0	0	0
	chr5	92170744	Uso1	CDS	0	0	0	0	67.26	0	0	0	0	0	0	0
	chr4	134470710	Stmn1	CDS	0	0	0	0	61.7029	0	0	0	0	0	0	0
	chr11	79251103	Wsb1	CDS	0	0	0	0	57.2568	0	0	0	0	0	0	0
	chr17	79865129	Atl2	CDS	0	0	0	0	57.5709	0	0	0	0	0	0	0
	chr18	20692421	B4galt6	CDS	0	0	0	0	73.2713	0	0	0	0	0	0	0
	chr10	121561746	Tbk1	CDS	0	0	0	0	54.4428	0	0	0	0	0	0	0
	chr13	58243932	Gkap1	CDS	0	0	0	0	54.0237	0	0	0	0	0	0	0
	chr4	102602680	Pde4b	CDS	0	0	0	0	66.3012	0	0	0	0	0	0	0
	chr3	108340624	Sort1	CDS	0	0	0	0	55.569	0	0	0	0	0	0	0
	chr16	91659463	Son	CDS	0	0	0	0	54.8857	0	0	0	0	0	0	0
	chr17	47613063	Med20	CDS	0	0	0	0	67.2413	0	0	0	0	0	0	0
	chr15	78918154	Pdxp	CDS	0	0	0	0	82.3158	0	0	0	0	0	0	0
	chr15	27562740	Ank	CDS	0	0	0	0	51.1024	0	0	0	0	0	0	0
	chr2	180944188	Nkain4	CDS	0	0	0	0	76.7348	0	0	0	0	0	0	0
	chr7	46891133	Tsg101	CDS	0	0	0	0	51.6388	0	0	0	0	0	0	0
	chr14	46811759	Gmfb	CDS	0	0	0	0	58.5396	0	0	0	0	0	0	0
	chr8	85294914	Vps35	CDS	0	0	0	0	72.2437	0	0	0	0	0	0	0
	chr8	123419041	Tubb3	CDS	0	0	0	0	56.0314	0	0	0	0	0	0	0
	chr4	40977118	Nfx1	CDS	0	0	0	0	50.4509	0	0	0	0	0	0	0
	chr14	56674444	Mphosph8	CDS	0	0	0	0	65.0473	0	0	0	0	0	0	0
	chr13	11668940	Ryr2	CDS	0	0	0	0	51.2749	0	0	0	0	0	0	0
	chr17	15402105	Fam120b	CDS	0	0	0	0	61.1848	0	0	0	0	0	0	0
	chr12	69320391	Nemf	CDS	0	0	0	0	53.0782	0	0	0	0	0	0	0
	chr2	172446641	Rtf2	CDS	0	0	0	0	71.9621	0	0	0	0	0	0	0
	chr18	36796611	Zmat2	CDS	0	0	0	0	62.9194	0	0	0	0	0	0	0
	chr11	29222867	Cfap36	CDS	0	0	0	0	61.3012	0	0	0	0	0	0	0
	chr9	56489882	Hmg20a	CDS	0	0	0	0	51.4718	0	0	0	0	0	0	0
	chr11	85216465	Appbp2	CDS	0	0	0	0	68.7502	0	0	0	0	0	0	0
	chr13	37987598	Ssr1	CDS	0	0	0	0	55.5797	0	0	0	0	0	0	0
	chr9	120572770	Rpl14	CDS	0	0	0	0	58.497	0	0	0	0	0	0	0
	chr11	106213228	Ccdc47	CDS	0	0	0	0	59.1938	0	0	0	0	0	0	0
	chrX	135799660	Gprasp1	CDS	0	0	0	0	64.9457	0	0	0	0	0	0	0
	chr14	75332031	Zc3h13	CDS	0	0	0	0	77.4875	0	0	0	0	0	0	0
	chr14	73513838	Med4	CDS	0	0	0	0	55.6213	0	0	0	0	0	0	0
	chr14	49751576	Armh4	CDS	0	0	0	0	53.9727	0	0	0	0	0	0	0
	chr1	181106902	Nvl	CDS	0	0	0	0	63.3318	0	0	0	0	0	0	0
	chr10	20984373	Ahi1	CDS	0	0	0	0	59.0028	0	0	0	0	0	0	0
	chr1	24744339	Lmbrd1	CDS	0	0	0	0	66.2317	0	0	0	0	0	0	0
	chr1	24685479	Lmbrd1	CDS	0	0	0	0	53.8792	0	0	0	0	0	0	0
	chr1	24731873	Lmbrd1	CDS	0	0	0	0	59.7946	0	0	0	0	0	0	0
	chr5	139759783	Ints1	CDS	0	0	0	0	56.3663	0	0	0	0	0	0	0
	chr16	48948515	Dzip3	CDS	0	0	0	0	53.7778	0	0	0	0	0	0	0
	chr5	144199753	Tecpr1	CDS	0	0	0	0	56.7515	0	0	0	0	0	0	0
	chr10	81638110	Ankrd24	CDS	0	0	0	0	65.1473	0	0	0	0	0	0	0
	chr14	79058746	Vwa8	CDS	0	0	0	0	66.4979	0	0	0	0	0	0	0
	chr11	115797220	Tmem94	CDS	0	0	0	0	67.4925	0	0	0	0	0	0	0
	chrX	17557953	Fundc1	CDS	0	0	0	0	52.4602	0	0	0	0	0	0	0
	chr1	127495856	Tmem163	CDS	0	0	0	0	99.7604	0	0	0	0	0	0	0
	chr12	112993110	Brf1	CDS	0	0	0	0	64.4388	0	0	0	0	0	0	0
	chr15	99500166	Faim2	CDS	0	0	0	0	57.169	0	0	0	0	0	0	0
	chrX	36198540	Zcchc12	CDS	0	0	0	0	51.5397	0	0	0	0	0	0	0
	chrX	36198369	Zcchc12	CDS	0	0	0	0	68.6603	0	0	0	0	0	0	0
	chr12	116321152	Esyt2	CDS	0	0	0	0	55.5672	0	0	0	0	0	0	0
	chr2	91262845	Pacsin3	CDS	0	0	0	0	73.7418	0	0	0	0	0	0	0
	chr9	99529389	Armc8	CDS	0	0	0	0	60.3458	0	0	0	0	0	0	0
	chr11	4498002	Mtmr3	CDS	0	0	0	0	57.1292	0	0	0	0	0	0	0
	chr2	134639783	Tmx4	CDS	0	0	0	0	73.7664	0	0	0	0	0	0	0
	chr1	105753552	Relch	CDS	0	0	0	0	50.2866	0	0	0	0	0	0	0
	chr9	7188784	Dcun1d5	CDS	0	0	0	0	65.1057	0	0	0	0	0	0	0
	chr2	170406419	Bcas1	CDS	0	0	0	0	55.1453	0	0	0	0	0	0	0
	chrX	135994495	Arxes2	CDS	0	0	0	0	66.0607	0	0	0	0	0	0	0
	chr9	106184235	Wdr82	CDS	0	0	0	0	58.8964	0	0	0	0	0	0	0
	chr2	127601390	Mrps5	CDS	0	0	0	0	56.828	0	0	0	0	0	0	0
	chr2	58047756	Ermn	CDS	0	0	0	0	50.1798	0	0	0	0	0	0	0
	chr16	36915438	Golgb1	CDS	0	0	0	0	58.354	0	0	0	0	0	0	0
	chr18	34606435	Brd8	CDS	0	0	0	0	53.9336	0	0	0	0	0	0	0
	chr15	6791755	Rictor	CDS	0	0	0	0	52.8877	0	0	0	0	0	0	0
	chr9	14316170	Sesn3	CDS	0	0	0	0	54.8755	0	0	0	0	0	0	0
	chr3	56004616	Nbea	CDS	0	0	0	0	53.7855	0	0	0	0	0	0	0
	chr19	37288137	Ide	CDS	0	0	0	0	66.3027	0	0	0	0	0	0	0
	chr5	137300106	Srrt	CDS	0	0	0	0	53.0404	0	0	0	0	0	0	0
	chr10	40931941	Wasf1	CDS	0	0	0	0	54.1363	0	0	0	0	0	0	0
	chr9	123715320	Lztfl1	CDS	0	0	0	0	58.6691	0	0	0	0	0	0	0
	chr12	104782393	Clmn	CDS	0	0	0	0	63.3804	0	0	0	0	0	0	0
	chr7	51669218	Slc17a6	CDS	0	0	0	0	50.7476	0	0	0	0	0	0	0
	chr8	112753046	Cntnap4	CDS	0	0	0	0	75.0946	0	0	0	0	0	0	0
	chr17	25796438	Metrn	CDS	0	0	0	0	51.0956	0	0	0	0	0	0	0
	chr17	25835565	Rhbdl1	CDS	0	0	0	0	80.9533	0	0	0	0	0	0	0
	chr5	52546521	Lgi2	CDS	0	0	0	0	72.6334	0	0	0	0	0	0	0
	chr16	96004540	Brwd1	CDS	0	0	0	0	54.7973	0	0	0	0	0	0	0
	chr14	26927819	Appl1	CDS	0	0	0	0	51.2244	0	0	0	0	0	0	0
	chr11	98768335	Nr1d1	CDS	0	0	0	0	56.6717	0	0	0	0	0	0	0
	chr13	107738471	Zswim6	CDS	0	0	0	0	75.8057	0	0	0	0	0	0	0
	chr2	138279791	Btbd3	CDS	0	0	0	0	70.4236	0	0	0	0	0	0	0
	chr5	117994521	Fbxo21	CDS	0	0	0	0	55.2741	0	0	0	0	0	0	0
	chr6	29410187	Ccdc136	CDS	0	0	0	0	64.2672	0	0	0	0	0	0	0
	chr9	4385305	Msantd4	CDS	0	0	0	0	68.9607	0	0	0	0	0	0	0
	chr14	33932683	Gdf10	CDS	0	0	0	0	54.8226	0	0	0	0	0	0	0
	chr2	37961671	Dennd1a	CDS	0	0	0	0	67.0536	0	0	0	0	0	0	0
	chr10	93216395	Cdk17	CDS	0	0	0	0	56.1111	0	0	0	0	0	0	0
	chr2	30146831	Tbc1d13	CDS	0	0	0	0	86.81	0	0	0	0	0	0	0
	chr15	59341993	Washc5	CDS	0	0	0	0	76.74	0	0	0	0	0	0	0
	chr5	31197689	Snx17	CDS	0	0	0	0	58.7246	0	0	0	0	0	0	0
	chr2	26378573	Snapc4	CDS	0	0	0	0	71.3842	0	0	0	0	0	0	0
	chr11	87772157	Tspoap1	CDS	0	0	0	0	62.1033	0	0	0	0	0	0	0
	chr4	59885114	Snx30	CDS	0	0	0	0	55.2745	0	0	0	0	0	0	0
	chr13	9151091	Larp4b	CDS	0	0	0	0	53.705	0	0	0	0	0	0	0
	chr2	32185393	Prrc2b	CDS	0	0	0	0	50.3831	0	0	0	0	0	0	0
	chr4	94571713	Plaa	CDS	0	0	0	0	70.2251	0	0	0	0	0	0	0
	chr4	151968533	Dnajc11	CDS	0	0	0	0	61.2635	0	0	0	0	0	0	0
	chr7	16511255	Arhgap35	CDS	0	0	0	0	59.394	0	0	0	0	0	0	0
	chr5	101852552	Wdfy3	CDS	0	0	0	0	53.1076	0	0	0	0	0	0	0
	chr6	114225850	Slc6a11	CDS	0	0	0	0	53.376	0	0	0	0	0	0	0
	chr9	88404372	Snx14	CDS	0	0	0	0	58.6235	0	0	0	0	0	0	0
	chr9	88381507	Snx14	CDS	0	0	0	0	56.6151	0	0	0	0	0	0	0
	chr11	77473069	Ankrd13b	CDS	0	0	0	0	61.3627	0	0	0	0	0	0	0
	chr16	32233215	Fbxo45	CDS	0	0	0	0	66.0688	0	0	0	0	0	0	0
	chr17	23817959	Srrm2	CDS	0	0	0	0	50.4585	0	0	0	0	0	0	0
	chr11	68808851	Myh10	CDS	0	0	0	0	60.4708	0	0	0	0	0	0	0
	chr9	111272710	Epm2aip1	CDS	0	0	0	0	52.6115	0	0	0	0	0	0	0
	chr9	111273643	Epm2aip1	CDS	0	0	0	0	72.4505	0	0	0	0	0	0	0
	chr5	137735671	Nyap1	CDS	0	0	0	0	76.8913	0	0	0	0	0	0	0
	chr9	53375223	Exph5	CDS	0	0	0	0	54.0629	0	0	0	0	0	0	0
	chr8	36512406	Trmt9b	CDS	0	0	0	0	59.3929	0	0	0	0	0	0	0
	chr8	36512279	Trmt9b	CDS	0	0	0	0	63.6765	0	0	0	0	0	0	0
	chr19	23937506	Apba1	CDS	0	0	0	0	80.4915	0	0	0	0	0	0	0
	chr9	86545277	Dop1a	CDS	0	0	0	0	75.0357	0	0	0	0	0	0	0
	chr2	127225171	Snrnp200	CDS	0	0	0	0	61.055	0	0	0	0	0	0	0
	chr8	47524990	Trappc11	CDS	0	0	0	0	54.4112	0	0	0	0	0	0	0
	chr7	139932926	Kndc1	CDS	0	0	0	0	53.4779	0	0	0	0	0	0	0
	chr7	127254129	Zfp771	CDS	0	0	0	0	86.6229	0	0	0	0	0	0	0
	chr3	28794439	Eif5a2	CDS	0	0	0	0	54.3262	0	0	0	0	0	0	0
	chr1	136626675	Zfp281	CDS	0	0	0	0	70.591	0	0	0	0	0	0	0
	chr5	144012864	Ccz1	CDS	0	0	0	0	50.142	0	0	0	0	0	0	0
	chr4	128909158	Trim62	CDS	0	0	0	0	79.5158	0	0	0	0	0	0	0
	chr10	64087935	Lrrtm3	CDS	0	0	0	0	50.6533	0	0	0	0	0	0	0
	chr10	64087906	Lrrtm3	CDS	0	0	0	0	99.4704	0	0	0	0	0	0	0
	chr5	88664115	Grsf1	CDS	0	0	0	0	65.1104	0	0	0	0	0	0	0
	chr1	92919049	Rnpepl1	CDS	0	0	0	0	62.4611	0	0	0	0	0	0	0
	chr6	4905545	Ppp1r9a	CDS	0	0	0	0	59.8168	0	0	0	0	0	0	0
	chr7	45172130	Slc17a7	CDS	0	0	0	0	52.6699	0	0	0	0	0	0	0
	chr2	52405028	Arl5a	CDS	0	0	0	0	51.032	0	0	0	0	0	0	0
	chr11	29705544	Rtn4	CDS	0	0	0	0	51.3112	0	0	0	0	0	0	0
	chr5	32830071	Prr14l	CDS	0	0	0	0	64.5104	0	0	0	0	0	0	0
	chr11	76472555	Abr	CDS	0	0	0	0	54.6754	0	0	0	0	0	0	0
	chrX	66656109	Slitrk2	CDS	0	0	0	0	54.7119	0	0	0	0	0	0	0
	chr2	124664181	Sema6d	CDS	0	0	0	0	57.0222	0	0	0	0	0	0	0
	chr2	124655205	Sema6d	CDS	0	0	0	0	61.5779	0	0	0	0	0	0	0
	chr14	52198919	Chd8	CDS	0	0	0	0	59.9457	0	0	0	0	0	0	0
	chr3	129996757	Sec24b	CDS	0	0	0	0	61.7178	0	0	0	0	0	0	0
	chr7	132981338	Zranb1	CDS	0	0	0	0	55.0593	0	0	0	0	0	0	0
	chr18	36300111	Igip	5' UTR	0	0	0	0	67.3629	0	0	0	0	0	0	0
	chr15	76660710	Kifc2	CDS	0	0	0	0	50.6482	0	0	0	0	0	0	0
	chr5	31054018	Atraid	CDS	0	0	0	0	73.4896	0	0	0	0	0	0	0
	chr11	32000495	Nsg2	5' UTR	0	0	0	0	59.9187	0	0	0	0	0	0	0
	chr11	78245622	Supt6	5' UTR	0	0	0	0	60.5833	0	0	0	0	0	0	0
	chr11	98357627	Ppp1r1b	3' UTR	0	0	0	0	57.2781	0	0	0	0	0	0	0
	chr18	36671195	Apbb3	3' UTR	0	0	0	0	59.9584	0	0	0	0	0	0	0
	chr2	23156619	Yme1l1	5' UTR	0	0	0	0	57.8232	0	0	0	0	0	0	0
	chr4	154160628	Tprgl	CDS	0	0	0	0	99.963	0	0	0	0	0	0	0
	chr3	90062213	4933434E20Rik	3' UTR	0	0	0	0	62.4883	0	0	0	0	0	0	0
	chr10	60106280	Spock2	5' UTR	0	0	0	0	53.7627	0	0	0	0	0	0	0
	chr9	108392195	Usp4	3' UTR	0	0	0	0	51.6173	0	0	0	0	0	0	0
	chr7	44496384	Emc10	CDS	0	0	0	0	61.6155	0	0	0	0	0	0	0
	chr2	32308486	Dnm1	3' UTR	0	0	0	0	65.6443	0	0	0	0	0	0	0
	chr10	75184845	Bcr	3' UTR	0	0	0	0	58.8488	0	0	0	0	0	0	0
	chr3	87992573	Bcan	3' UTR	0	0	0	0	59.6369	0	0	0	0	0	0	0
	chr10	70559000	Phyhipl	3' UTR	0	0	0	0	65.3385	0	0	0	0	0	0	0
	chr13	97181905	Hexb	CDS	0	0	0	0	56.0323	0	0	0	0	0	0	0
	chr5	108647914	Dgkq	3' UTR	0	0	0	0	56.1529	0	0	0	0	0	0	0
	chr9	67023940	Tpm1	3' UTR	0	0	0	0	64.2684	0	0	0	0	0	0	0
	chr9	110262512	Cspg5	3' UTR	0	0	0	0	51.3095	0	0	0	0	0	0	0
	chr17	25235082	Gnptg	CDS	0	0	0	0	50.7931	0	0	0	0	0	0	0
	chr15	81950664	Csdc2	3' UTR	0	0	0	0	54.4595	0	0	0	0	0	0	0
	chrX	8123371	Wdr13	3' UTR	0	0	0	0	59.9574	0	0	0	0	0	0	0
	chr5	145147999	Bud31	3' UTR	0	0	0	0	68.4972	0	0	0	0	0	0	0
	chr14	18267861	Rpl15	3' UTR	0	0	0	0	71.0698	0	0	0	0	0	0	0
	chr19	5758348	Ltbp3	3' UTR	0	0	0	0	67.6213	0	0	0	0	0	0	0
	chr13	111425760	Gpbp1	3' UTR	0	0	0	0	62.3776	0	0	0	0	0	0	0
	chr9	105077246	Mrpl3	3' UTR	0	0	0	0	50.7769	0	0	0	0	0	0	0
	chr7	141493189	Tspan4	3' UTR	0	0	0	0	67.7191	0	0	0	0	0	0	0
	chr7	6705525	Peg3	3' UTR	0	0	0	0	68.9775	0	0	0	0	0	0	0
	chr12	72795920	Ppm1a	3' UTR	0	0	0	0	61.3184	0	0	0	0	0	0	0
	chr4	141468287	Spen	3' UTR	0	0	0	0	60.0204	0	0	0	0	0	0	0
	chr10	75016853	Rsph14	3' UTR	0	0	0	0	57.9317	0	0	0	0	0	0	0
	chr16	49912391	Cd47	3' UTR	0	0	0	0	53.779	0	0	0	0	0	0	0
	chr11	6467676	Purb	3' UTR	0	0	0	0	74.2145	0	0	0	0	0	0	0
	chr11	116849980	Srsf2	3' UTR	0	0	0	0	52.8877	0	0	0	0	0	0	0
	chr14	18204132	Nr1d2	3' UTR	0	0	0	0	53.2411	0	0	0	0	0	0	0
	chr5	130841288	Caln1	3' UTR	0	0	0	0	61.4319	0	0	0	0	0	0	0
	chr7	109034506	Ric3	3' UTR	0	0	0	0	55.9296	0	0	0	0	0	0	0
	chr1	180164461	Cdc42bpa	3' UTR	0	0	0	0	59.7161	0	0	0	0	0	0	0
	chr6	49084579	Malsu1	CDS	0	0	0	0	68.9907	0	0	0	0	0	0	0
	chr11	106248382	Ddx42	3' UTR	0	0	0	0	70.0963	0	0	0	0	0	0	0
	chr11	106199408	Ccdc47	3' UTR	0	0	0	0	59.6022	0	0	0	0	0	0	0
	chr8	105467571	Tppp3	3' UTR	0	0	0	0	57.7121	0	0	0	0	0	0	0
	chr13	34074856	Tubb2a	CDS	0	0	0	0	51.4581	0	0	0	0	0	0	0
	chr8	34135604	Leprotl1	3' UTR	0	0	0	0	82.0434	0	0	0	0	0	0	0
	chr7	44901408	Ap2a1	CDS	0	0	0	0	51.3409	0	0	0	0	0	0	0
	chr16	4940773	Nudt16l1	3' UTR	0	0	0	0	61.1529	0	0	0	0	0	0	0
	chr9	58652693	Nptn	3' UTR	0	0	0	0	52.3932	0	0	0	0	0	0	0
	chr18	37841336	Pcdhgb8	3' UTR	0	0	0	0	53.643	0	0	0	0	0	0	0
	chr10	78270941	AGPAT3	3' UTR	0	0	0	0	52.3959	0	0	0	0	0	0	0
	chr15	88955935	Mlc1	3' UTR	0	0	0	0	59.918	0	0	0	0	0	0	0
	chr1	127483405	Mgat5	3' UTR	0	0	0	0	100	0	0	0	0	0	0	0
	chr5	122731229	Camkk2	3' UTR	0	0	0	0	58.7402	0	0	0	0	0	0	0
	chr14	45458837	Fermt2	3' UTR	0	0	0	0	58.2254	0	0	0	0	0	0	0
	chr13	47085958	Dek	3' UTR	0	0	0	0	64.7456	0	0	0	0	0	0	0
	chr18	67225006	Gnal	3' UTR	0	0	0	0	50.3633	0	0	0	0	0	0	0
	chr1	135371197	Shisa4	3' UTR	0	0	0	0	54.7772	0	0	0	0	0	0	0
	chr4	101152827	Jak1	3' UTR	0	0	0	0	57.492	0	0	0	0	0	0	0
	chr8	70758282	Rab3a	3' UTR	0	0	0	0	60.3798	0	0	0	0	0	0	0
	chr3	95629540	Ensa	3' UTR	0	0	0	0	0	0	50.1591	0	0	0	0	0
	chr19	4131698	Tmem134	3' UTR	0	0	0	0	0	0	55.3032	0	0	0	0	0
	chr9	123790264	Fyco1	3' UTR	0	0	0	0	0	0	54.0811	0	0	0	0	0
	chr9	123790068	Fyco1	3' UTR	0	0	0	0	0	0	54.5209	0	0	0	0	0
	chr5	72300322	Corin	3' UTR	0	0	0	0	0	0	52.0545	0	0	0	0	0
	chr15	73757165	Ptp4a3	3' UTR	0	0	0	0	0	0	56.6637	0	0	0	0	0
	chr11	4767031	Nf2	3' UTR	0	0	0	0	0	0	60.5671	0	0	0	0	0
	chr6	116407864	Marchf8	3' UTR	0	0	0	0	0	0	59.0772	0	0	0	0	0
	chr8	45827009	Sorbs2	3' UTR	0	0	0	0	0	0	57.7832	0	0	0	0	0
	chr16	4480633	Srl	3' UTR	0	0	0	0	0	0	50.3671	0	0	0	0	0
	chr2	75669027	Hnrnpa3	3' UTR	0	0	0	0	0	0	59.9001	0	0	0	0	0
	chr18	16590124	Cdh2	3' UTR	0	0	0	0	0	0	58.6186	0	0	0	0	0
	chr1	153909234	Glul	3' UTR	0	0	0	0	0	0	60.6017	0	0	0	0	0
	chr4	149234788	Kif1b	3' UTR	0	0	0	0	0	0	77.7515	0	0	0	0	0
	chr8	128503456	Nrp1	3' UTR	0	0	0	0	0	0	54.6981	0	0	0	0	0
	chr1	106772001	Vps4b	3' UTR	0	0	0	0	0	0	53.2259	0	0	0	0	0
	chrX	105798413	Atrx	3' UTR	0	0	0	0	0	0	51.8184	0	0	0	0	0
	chr6	71215157	Smyd1	3' UTR	0	0	0	0	0	0	52.6983	0	0	0	0	0
	chr11	40750253	Ccng1	3' UTR	0	0	0	0	0	0	53.8232	0	0	0	0	0
	chr8	104143934	Cdh5	3' UTR	0	0	0	0	0	0	60.0167	0	0	0	0	0
	chr15	3318366	Ghr	3' UTR	0	0	0	0	0	0	53.0557	0	0	0	0	0
	chr4	138799764	Pla2g5	3' UTR	0	0	0	0	0	0	59.0621	0	0	0	0	0
	chr9	120014203	Xirp1	3' UTR	0	0	0	0	0	0	54.5903	0	0	0	0	0
	chr14	34527147	Ldb3	3' UTR	0	0	0	0	0	0	53.1795	0	0	0	0	0
	chr8	13465481	Gas6	3' UTR	0	0	0	0	0	0	50.5426	0	0	0	0	0
	chrX	109161832	Sh3bgrl	3' UTR	0	0	0	0	0	0	59.4459	0	0	0	0	0
	chr16	84824158	Jam2	3' UTR	0	0	0	0	0	0	53.3598	0	0	0	0	0
	chr16	14299850	Cep20	3' UTR	0	0	0	0	0	0	51.1994	0	0	0	0	0
	chr6	57689511	Pyurf	3' UTR	0	0	0	0	0	0	54.1671	0	0	0	0	0
	chr11	120646797	Myadml2	3' UTR	0	0	0	0	0	0	50.8871	0	0	0	0	0
	chr7	45473808	Dhdh	3' UTR	0	0	0	0	0	0	64.1312	0	0	0	0	0
	chr9	110983103	Lrrc2	3' UTR	0	0	0	0	0	0	50.197	0	0	0	0	0
	chr12	85301374	Nek9	3' UTR	0	0	0	0	0	0	51.0624	0	0	0	0	0
	chr17	86997857	Rhoq	3' UTR	0	0	0	0	0	0	52.3543	0	0	0	0	0
	chr2	32232645	Prrc2b	3' UTR	0	0	0	0	0	0	54.0776	0	0	0	0	0
	chr1	163245725	Prrx1	3' UTR	0	0	0	0	0	0	51.4597	0	0	0	0	0
	chr14	29029410	Lrtm1	3' UTR	0	0	0	0	0	0	53.8019	0	0	0	0	0
	chr14	29028388	Lrtm1	3' UTR	0	0	0	0	0	0	51.8902	0	0	0	0	0
	chr10	128677626	Rab5b	3' UTR	0	0	0	0	0	0	60.8556	0	0	0	0	0
	chr7	89851942	Me3	3' UTR	0	0	0	0	0	0	58.0489	0	0	0	0	0
	chr6	82774309	Hk2	5' UTR	0	0	0	0	0	0	56.741	0	0	0	0	0
	chr1	92831777	Gpc1	5' UTR	0	0	0	0	0	0	54.7181	0	0	0	0	0
	chr17	43427005	Adgrf5	CDS	0	0	0	0	0	0	50.1625	0	0	0	0	0
	chr14	101444722	Tbc1d4	CDS	0	0	0	0	0	0	72.2199	0	0	0	0	0
	chr16	38374296	Popdc2	CDS	0	0	0	0	0	0	60.497	0	0	0	0	0
	chr9	123838937	Fyco1	CDS	0	0	0	0	0	0	67.0372	0	0	0	0	0
	chr9	123828230	Fyco1	CDS	0	0	0	0	0	0	98.1994	0	0	0	0	0
	chr1	194949366	Cd34	CDS	0	0	0	0	0	0	63.2029	0	0	0	0	0
	chr14	54965444	Myh6	CDS	0	0	0	0	0	0	54.323	0	0	0	0	0
	chr2	84453959	Tfpi	CDS	0	0	0	0	0	0	64.1084	0	0	0	0	0
	chr4	123473736	Macf1	CDS	0	0	0	0	0	0	67.0076	0	0	0	0	0
	chr11	109429018	Amz2	CDS	0	0	0	0	0	0	56.3766	0	0	0	0	0
	chr7	105567729	Apbb1	CDS	0	0	0	0	0	0	56.2467	0	0	0	0	0
	chr5	30168527	Hadhb	CDS	0	0	0	0	0	0	50.7282	0	0	0	0	0
	chr14	101910794	Lmo7	CDS	0	0	0	0	0	0	50.4585	0	0	0	0	0
	chr19	46541471	Arl3	CDS	0	0	0	0	0	0	53.2318	0	0	0	0	0
	chr6	47508989	Cul1	CDS	0	0	0	0	0	0	51.1837	0	0	0	0	0
	chr5	76966669	Paics	CDS	0	0	0	0	0	0	55.0324	0	0	0	0	0
	chr11	50382681	Hnrnph1	CDS	0	0	0	0	0	0	52.1924	0	0	0	0	0
	chr7	131371272	Pstk	CDS	0	0	0	0	0	0	50.6171	0	0	0	0	0
	chr2	53145725	Prpf40a	CDS	0	0	0	0	0	0	71.8784	0	0	0	0	0
	chr3	132667398	Aimp1	CDS	0	0	0	0	0	0	50.5811	0	0	0	0	0
	chr2	32385753	Lcn2	CDS	0	0	0	0	0	0	64.3813	0	0	0	0	0
	chr15	10983446	Amacr	CDS	0	0	0	0	0	0	55.2598	0	0	0	0	0
	chr3	104652892	Slc16a1	CDS	0	0	0	0	0	0	58.9805	0	0	0	0	0
	chr12	103857519	Serpina1a	CDS	0	0	0	0	0	0	62.9083	0	0	0	0	0
	chr9	21289062	Cdkn2d	CDS	0	0	0	0	0	0	67.4637	0	0	0	0	0
	chr16	32462088	Pcyt1a	CDS	0	0	0	0	0	0	50.2307	0	0	0	0	0
	chr10	81533356	Gna11	CDS	0	0	0	0	0	0	70.5774	0	0	0	0	0
	chr15	101274175	Nr4a1	CDS	0	0	0	0	0	0	76.0486	0	0	0	0	0
	chr7	17007814	Ppp5c	CDS	0	0	0	0	0	0	53.2268	0	0	0	0	0
	chr6	108665056	Bhlhe40	CDS	0	0	0	0	0	0	85.284	0	0	0	0	0
	chr2	76810327	Ttn	CDS	0	0	0	0	0	0	50.0874	0	0	0	0	0
	chr2	76776527	Ttn	CDS	0	0	0	0	0	0	57.9814	0	0	0	0	0
	chr2	76753843	Ttn	CDS	0	0	0	0	0	0	51.7708	0	0	0	0	0
	chr2	76941943	Ttn	CDS	0	0	0	0	0	0	51.7246	0	0	0	0	0
	chr2	76934302	Ttn	CDS	0	0	0	0	0	0	57.7407	0	0	0	0	0
	chr9	46275758	Zpr1	CDS	0	0	0	0	0	0	82.7919	0	0	0	0	0
	chr13	11721834	Ryr2	CDS	0	0	0	0	0	0	94.403	0	0	0	0	0
	chr6	146649162	Med21	CDS	0	0	0	0	0	0	57.0551	0	0	0	0	0
	chr9	108944777	Uqcrc1	CDS	0	0	0	0	0	0	95.6791	0	0	0	0	0
	chr9	98601508	Mrps22	CDS	0	0	0	0	0	0	63.3755	0	0	0	0	0
	chr4	114963086	Cmpk1	CDS	0	0	0	0	0	0	100	0	0	0	0	0
	chr8	70869956	Ccdc124	CDS	0	0	0	0	0	0	98.0334	0	0	0	0	0
	chr2	105930825	Immp1l	CDS	0	0	0	0	0	0	64.9702	0	0	0	0	0
	chr8	77409573	Arhgap10	CDS	0	0	0	0	0	0	54.4918	0	0	0	0	0
	chr17	29282731	BC004004	CDS	0	0	0	0	0	0	50.5589	0	0	0	0	0
	chr14	54973161	Myh7	CDS	0	0	0	0	0	0	100	0	0	0	0	0
	chr3	85601921	Gatb	CDS	0	0	0	0	0	0	51.8992	0	0	0	0	0
	chr10	117045505	Lrrc10	CDS	0	0	0	0	0	0	98.3483	0	0	0	0	0
	chr6	57515662	Ppm1k	CDS	0	0	0	0	0	0	65.3711	0	0	0	0	0
	chr11	82922781	Unc45b	CDS	0	0	0	0	0	0	56.0041	0	0	0	0	0
	chr4	155754016	Atad3a	CDS	0	0	0	0	0	0	60.418	0	0	0	0	0
	chr7	89851801	Me3	CDS	0	0	0	0	0	0	54.6591	0	0	0	0	0
	chr19	4040762	Gstp2	CDS	0	0	0	0	0	0	51.3509	0	0	0	0	0
	chr17	43836392	Rcan2	CDS	0	0	0	0	0	0	55.2919	0	0	0	0	0
	chr17	71019560	Myom1	5' UTR	0	0	0	0	0	0	64.1924	0	0	0	0	0
	chr16	84735522	Mrpl39	5' UTR	0	0	0	0	0	0	55.2071	0	0	0	0	0
	chr17	47610999	Bysl	CDS	0	0	0	0	0	0	67.0484	0	0	0	0	0
	chr9	104127557	Acad11	3' UTR	0	0	0	0	0	0	56.1114	0	0	0	0	0
	chr11	69324180	Trappc1	CDS	0	0	0	0	0	0	61.6236	0	0	0	0	0
	chr7	128205613	Cox6a2	3' UTR	0	0	0	0	0	0	79.2498	0	0	0	0	0
	chr4	34768731	Smim8	3' UTR	0	0	0	0	0	0	59.6197	0	0	0	0	0
	chr2	25505381	Fbxw5	3' UTR	0	0	0	0	0	0	51.4336	0	0	0	0	0
	chr13	34073719	Bphl	CDS	0	0	0	0	0	0	73.3283	0	0	0	0	0
	chr5	104079171	Sparcl1	3' UTR	0	0	0	0	0	0	60.6546	0	0	0	0	0
	chr2	120506907	Zfp106	3' UTR	0	0	0	0	0	0	60.0128	0	0	0	0	0
	chr19	46531138	Arl3	3' UTR	0	0	0	0	0	0	55.7102	0	0	0	0	0
	chr10	29347255	Rnf146	CDS	0	0	0	0	0	0	51.6002	0	0	0	0	0
	chr3	79812771	Tmem144	3' UTR	0	0	0	0	0	0	53.8598	0	0	0	0	0
	chr10	3464893	Ppp1r14c	3' UTR	0	0	0	0	0	0	79.2949	0	0	0	0	0
	chr16	23113743	Eif4a2	CDS	0	0	0	0	0	0	50.4241	0	0	0	0	0
	chr3	97673743	Prkab2	3' UTR	0	0	0	0	0	0	52.7159	0	0	0	0	0
	chr10	70189792	Ccdc6	3' UTR	0	0	0	0	0	0	0	71.3511	0	0	0	0
	chr6	117925106	Hnrnpf	3' UTR	0	0	0	0	0	0	0	78.8477	0	0	0	0
	chr9	119393313	Xylb	3' UTR	0	0	0	0	0	0	0	52.4137	0	0	0	0
	chr19	10905483	Prpf19	3' UTR	0	0	0	0	0	0	0	63.1699	0	0	0	0
	chr11	116172293	Acox1	3' UTR	0	0	0	0	0	0	0	51.3528	0	0	0	0
	chr3	63942514	Slc33a1	3' UTR	0	0	0	0	0	0	0	56.1469	0	0	0	0
	chr5	3690905	Ankib1	3' UTR	0	0	0	0	0	0	0	53.3443	0	0	0	0
	chr15	6440595	Dab2	3' UTR	0	0	0	0	0	0	0	50.2055	0	0	0	0
	chr17	46018166	Vegfa	3' UTR	0	0	0	0	0	0	0	97.8226	0	0	0	0
	chr15	98737868	Arf3	3' UTR	0	0	0	0	0	0	0	54.0197	0	0	0	0
	chr3	98711344	Hsd3b2	3' UTR	0	0	0	0	0	0	0	52.4098	0	0	0	0
	chr11	53420826	Aff4	3' UTR	0	0	0	0	0	0	0	63.0068	0	0	0	0
	chr7	144930041	Ccnd1	3' UTR	0	0	0	0	0	0	0	54.077	0	0	0	0
	chr13	55168403	Fgfr4	3' UTR	0	0	0	0	0	0	0	63.127	0	0	0	0
	chr12	98203801	Galc	3' UTR	0	0	0	0	0	0	0	57.8683	0	0	0	0
	chr11	98695639	Psmd3	3' UTR	0	0	0	0	0	0	0	51.7949	0	0	0	0
	chr1	182131665	Srp9	3' UTR	0	0	0	0	0	0	0	50.66	0	0	0	0
	chr5	150991967	Kl	3' UTR	0	0	0	0	0	0	0	57.2294	0	0	0	0
	chr19	10629720	Ddb1	3' UTR	0	0	0	0	0	0	0	57.0816	0	0	0	0
	chr13	100803211	Slc30a5	3' UTR	0	0	0	0	0	0	0	54.1964	0	0	0	0
	chr1	118683702	Tfcp2l1	3' UTR	0	0	0	0	0	0	0	71.339	0	0	0	0
	chr11	17203832	Pno1	3' UTR	0	0	0	0	0	0	0	53.8436	0	0	0	0
	chr5	36795710	Mrfap1	3' UTR	0	0	0	0	0	0	0	78.235	0	0	0	0
	chr13	41012794	Pak1ip1	3' UTR	0	0	0	0	0	0	0	60.4916	0	0	0	0
	chr10	63076983	Pbld1	3' UTR	0	0	0	0	0	0	0	52.6496	0	0	0	0
	chr9	42966527	Arhgef12	3' UTR	0	0	0	0	0	0	0	53.8991	0	0	0	0
	chr18	62998467	Napg	3' UTR	0	0	0	0	0	0	0	67.2329	0	0	0	0
	chr19	41211665	Tm9sf3	3' UTR	0	0	0	0	0	0	0	68.7688	0	0	0	0
	chr7	45883270	Kdelr1	3' UTR	0	0	0	0	0	0	0	55.6765	0	0	0	0
	chr15	3982462	AW549877	3' UTR	0	0	0	0	0	0	0	63.1903	0	0	0	0
	chr13	9173560	Larp4b	3' UTR	0	0	0	0	0	0	0	57.0133	0	0	0	0
	chr4	15284793	Tmem64	3' UTR	0	0	0	0	0	0	0	57.9082	0	0	0	0
	chr11	106502772	Tex2	3' UTR	0	0	0	0	0	0	0	54.6992	0	0	0	0
	chr2	125153896	Slc12a1	5' UTR	0	0	0	0	0	0	0	50.3696	0	0	0	0
	chr6	129512896	Tmem52b	5' UTR	0	0	0	0	0	0	0	56.0392	0	0	0	0
	chr2	69496452	Lrp2	CDS	0	0	0	0	0	0	0	65.9368	0	0	0	0
	chr14	50963473	Pnp2	CDS	0	0	0	0	0	0	0	68.5352	0	0	0	0
	chr11	46670984	Timd2	CDS	0	0	0	0	0	0	0	50.003	0	0	0	0
	chr19	8748502	Stx5a	CDS	0	0	0	0	0	0	0	59.5703	0	0	0	0
	chr4	101460579	Ak4	CDS	0	0	0	0	0	0	0	54.1223	0	0	0	0
	chr6	113428210	Cidec	CDS	0	0	0	0	0	0	0	52.4784	0	0	0	0
	chr4	144919853	Dhrs3	CDS	0	0	0	0	0	0	0	64.5095	0	0	0	0
	chr3	16204902	Ythdf3	CDS	0	0	0	0	0	0	0	58.8163	0	0	0	0
	chr8	79281361	Mmaa	CDS	0	0	0	0	0	0	0	55.5497	0	0	0	0
	chr3	129284146	Enpep	CDS	0	0	0	0	0	0	0	61.6963	0	0	0	0
	chr17	34030621	Slc39a7	CDS	0	0	0	0	0	0	0	53.4898	0	0	0	0
	chr11	75433282	Serpinf2	CDS	0	0	0	0	0	0	0	57.4045	0	0	0	0
	chr9	114464215	Glb1	CDS	0	0	0	0	0	0	0	51.2208	0	0	0	0
	chr2	38633934	Psmb7	CDS	0	0	0	0	0	0	0	52.736	0	0	0	0
	chr9	77008951	Tinag	CDS	0	0	0	0	0	0	0	51.3075	0	0	0	0
	chr7	86746792	Folh1	CDS	0	0	0	0	0	0	0	54.9288	0	0	0	0
	chr12	32840964	Nampt	CDS	0	0	0	0	0	0	0	62.4471	0	0	0	0
	chr15	4057722	Oxct1	CDS	0	0	0	0	0	0	0	53.8624	0	0	0	0
	chr14	31667816	Btd	CDS	0	0	0	0	0	0	0	51.7991	0	0	0	0
	chr13	45520971	Gmpr	CDS	0	0	0	0	0	0	0	58.6173	0	0	0	0
	chr2	71511502	Metap1d	CDS	0	0	0	0	0	0	0	50.7548	0	0	0	0
	chr16	90927151	Cfap298	CDS	0	0	0	0	0	0	0	59.3116	0	0	0	0
	chr15	102326442	Pfdn5	CDS	0	0	0	0	0	0	0	68.2314	0	0	0	0
	chr8	85836410	Itfg1	CDS	0	0	0	0	0	0	0	50.1682	0	0	0	0
	chr10	68431282	Cabcoco1	CDS	0	0	0	0	0	0	0	50.1948	0	0	0	0
	chr18	76965208	Hdhd2	CDS	0	0	0	0	0	0	0	57.033	0	0	0	0
	chr10	70925350	Bicc1	CDS	0	0	0	0	0	0	0	52.0819	0	0	0	0
	chr3	60086144	Sucnr1	CDS	0	0	0	0	0	0	0	64.3693	0	0	0	0
	chr9	44250433	Pdzd3	CDS	0	0	0	0	0	0	0	57.8865	0	0	0	0
	chr6	83758440	Atp6v1b1	CDS	0	0	0	0	0	0	0	98.508	0	0	0	0
	chr2	105005803	Eif3m	CDS	0	0	0	0	0	0	0	74.4709	0	0	0	0
	chr2	75854177	Agps	CDS	0	0	0	0	0	0	0	51.2054	0	0	0	0
	chr19	37599575	Exoc6	CDS	0	0	0	0	0	0	0	64.146	0	0	0	0
	chr3	108226609	Sypl2	5' UTR	0	0	0	0	0	0	0	51.0562	0	0	0	0
	chr11	73176449	Emc6	CDS	0	0	0	0	0	0	0	57.2541	0	0	0	0
	chr5	100572150	Plac8	5' UTR	0	0	0	0	0	0	0	52.4311	0	0	0	0
	chr8	111626393	Ldhd	3' UTR	0	0	0	0	0	0	0	59.7567	0	0	0	0
	chr8	122578308	Galns	3' UTR	0	0	0	0	0	0	0	76.4994	0	0	0	0
	chr8	84834140	Gadd45gip1	CDS	0	0	0	0	0	0	0	99.3134	0	0	0	0
	chr11	109669593	Prkar1a	3' UTR	0	0	0	0	0	0	0	56.6077	0	0	0	0
	chr1	157488990	Cryzl2	3' UTR	0	0	0	0	0	0	0	87.2774	0	0	0	0
	chr8	21795128	Defb1	3' UTR	0	0	0	0	0	0	0	53.9706	0	0	0	0
	chr2	170483031	Cyp24a1	3' UTR	0	0	0	0	0	0	0	59.4891	0	0	0	0
	chr10	88474100	Chpt1	3' UTR	0	0	0	0	0	0	0	51.3124	0	0	0	0
	chr1	75199594	Glb1l	CDS	0	0	0	0	0	0	0	75.7098	0	0	0	0
	chr19	24678183	Tmem252	3' UTR	0	0	0	0	0	0	0	51.0955	0	0	0	0
	chr5	117091806	Suds3	3' UTR	0	0	0	0	0	0	0	0	54.4715	0	0	0
	chr1	191779615	Lpgat1	3' UTR	0	0	0	0	0	0	0	0	84.728	0	0	0
	chrX	74449671	Ikbkg	3' UTR	0	0	0	0	0	0	0	0	59.0574	0	0	0
	chr1	86054527	2810459M11Rik	3' UTR	0	0	0	0	0	0	0	0	65.5199	0	0	0
	chr13	33985495	Nqo2	3' UTR	0	0	0	0	0	0	0	0	59.5253	0	0	0
	chr4	101465597	Ak4	3' UTR	0	0	0	0	0	0	0	0	50.8794	0	0	0
	chr13	3651596	Asb13	3' UTR	0	0	0	0	0	0	0	0	65.8329	0	0	0
	chr7	35121606	Cebpa	3' UTR	0	0	0	0	0	0	0	0	52.3013	0	0	0
	chr2	58790771	Upp2	3' UTR	0	0	0	0	0	0	0	0	63.4827	0	0	0
	chr3	75877989	Golim4	3' UTR	0	0	0	0	0	0	0	0	55.5396	0	0	0
	chr10	87934968	Igf1	3' UTR	0	0	0	0	0	0	0	0	89.3831	0	0	0
	chr7	27639227	Akt2	3' UTR	0	0	0	0	0	0	0	0	57.7153	0	0	0
	chrX	75786256	Pls3	3' UTR	0	0	0	0	0	0	0	0	52.6565	0	0	0
	chr9	46271741	Apoa5	3' UTR	0	0	0	0	0	0	0	0	57.8631	0	0	0
	chr15	96689238	Slc38a2	3' UTR	0	0	0	0	0	0	0	0	62.8452	0	0	0
	chr15	96995556	Slc38a4	3' UTR	0	0	0	0	0	0	0	0	65.2773	0	0	0
	chr1	190118952	Prox1	3' UTR	0	0	0	0	0	0	0	0	53.0899	0	0	0
	chr11	20064193	Actr2	3' UTR	0	0	0	0	0	0	0	0	62.5138	0	0	0
	chr8	35385622	Ppp1r3b	3' UTR	0	0	0	0	0	0	0	0	51.4986	0	0	0
	chr8	27275265	Eif4ebp1	3' UTR	0	0	0	0	0	0	0	0	51.7495	0	0	0
	chr5	107745676	Evi5	3' UTR	0	0	0	0	0	0	0	0	67.541	0	0	0
	chr14	118978604	Dnajc3	3' UTR	0	0	0	0	0	0	0	0	51.3609	0	0	0
	chr3	73636726	Bche	3' UTR	0	0	0	0	0	0	0	0	77.1543	0	0	0
	chr2	134497722	Hao1	3' UTR	0	0	0	0	0	0	0	0	50.195	0	0	0
	chr12	25094494	Id2	3' UTR	0	0	0	0	0	0	0	0	56.4723	0	0	0
	chr8	93972838	Amfr	3' UTR	0	0	0	0	0	0	0	0	51.1641	0	0	0
	chr4	53032263	Abca1	3' UTR	0	0	0	0	0	0	0	0	56.0489	0	0	0
	chr4	53031117	Abca1	3' UTR	0	0	0	0	0	0	0	0	55.2996	0	0	0
	chr6	117179732	Cxcl12	3' UTR	0	0	0	0	0	0	0	0	54.4427	0	0	0
	chr6	141908457	Slco1a1	3' UTR	0	0	0	0	0	0	0	0	50.3499	0	0	0
	chr1	91320910	Scly	3' UTR	0	0	0	0	0	0	0	0	69.6743	0	0	0
	chr17	34595948	Pbx2	3' UTR	0	0	0	0	0	0	0	0	59.9699	0	0	0
	chr2	25062509	Nsmf	3' UTR	0	0	0	0	0	0	0	0	50.8503	0	0	0
	chr19	34493583	Lipa	3' UTR	0	0	0	0	0	0	0	0	53.3439	0	0	0
	chr5	123248633	Psmd9	3' UTR	0	0	0	0	0	0	0	0	71.0302	0	0	0
	chr11	90277454	Mmd	3' UTR	0	0	0	0	0	0	0	0	60.3904	0	0	0
	chr6	146603574	Tm7sf3	3' UTR	0	0	0	0	0	0	0	0	54.6918	0	0	0
	chr10	128361446	Cs	3' UTR	0	0	0	0	0	0	0	0	62.174	0	0	0
	chr3	107926841	Gstm7	3' UTR	0	0	0	0	0	0	0	0	51.9371	0	0	0
	chr14	26203732	Tmem254a	3' UTR	0	0	0	0	0	0	0	0	62.4624	0	0	0
	chr14	26064116	Tmem254a	3' UTR	0	0	0	0	0	0	0	0	61.8724	0	0	0
	chr6	72350572	0610030E20Rik	3' UTR	0	0	0	0	0	0	0	0	53.6153	0	0	0
	chr13	58177000	Ubqln1	3' UTR	0	0	0	0	0	0	0	0	53.3374	0	0	0
	chr9	42968064	Arhgef12	3' UTR	0	0	0	0	0	0	0	0	53.2425	0	0	0
	chr6	24614609	Wasl	3' UTR	0	0	0	0	0	0	0	0	51.7761	0	0	0
	chr1	125595527	Slc35f5	3' UTR	0	0	0	0	0	0	0	0	52.7181	0	0	0
	chr17	78949588	Prkd3	3' UTR	0	0	0	0	0	0	0	0	67.6834	0	0	0
	chr12	75715806	Sgpp1	3' UTR	0	0	0	0	0	0	0	0	75.7362	0	0	0
	chr1	161002771	Serpinc1	3' UTR	0	0	0	0	0	0	0	0	50.6786	0	0	0
	chr14	25700200	Ppif	3' UTR	0	0	0	0	0	0	0	0	57.0502	0	0	0
	chr19	30098638	Gldc	3' UTR	0	0	0	0	0	0	0	0	52.2317	0	0	0
	chr11	4097839	Sec14l2	3' UTR	0	0	0	0	0	0	0	0	60.1454	0	0	0
	chr15	9370671	Ugt3a2	3' UTR	0	0	0	0	0	0	0	0	52.4611	0	0	0
	chr6	37567899	Akr1d1	3' UTR	0	0	0	0	0	0	0	0	63.3222	0	0	0
	chr15	88864912	Pim3	3' UTR	0	0	0	0	0	0	0	0	60.6197	0	0	0
	chr6	82092943	Eva1a	3' UTR	0	0	0	0	0	0	0	0	63.3431	0	0	0
	chr6	34774909	Cald1	3' UTR	0	0	0	0	0	0	0	0	53.4911	0	0	0
	chr8	123204684	Chmp1a	3' UTR	0	0	0	0	0	0	0	0	68.3515	0	0	0
	chr15	102096305	Eif4b	3' UTR	0	0	0	0	0	0	0	0	72.0183	0	0	0
	chr17	12924256	Acat3	3' UTR	0	0	0	0	0	0	0	0	51.9057	0	0	0
	chr13	64195432	Cdc14b	3' UTR	0	0	0	0	0	0	0	0	70.26	0	0	0
	chr5	87011842	Ugt2b35	3' UTR	0	0	0	0	0	0	0	0	54.0387	0	0	0
	chr6	21771756	Tspan12	3' UTR	0	0	0	0	0	0	0	0	50.6743	0	0	0
	chr11	88052688	Srsf1	3' UTR	0	0	0	0	0	0	0	0	82.7304	0	0	0
	chr17	79849519	Atl2	3' UTR	0	0	0	0	0	0	0	0	76.5814	0	0	0
	chr15	96699496	Slc38a2	5' UTR	0	0	0	0	0	0	0	0	67.7608	0	0	0
	chr17	36951511	Ppp1r11	5' UTR	0	0	0	0	0	0	0	0	51.3752	0	0	0
	chr4	62051568	Mup20	CDS	0	0	0	0	0	0	0	0	53.7639	0	0	0
	chr19	39626194	Cyp2c67	CDS	0	0	0	0	0	0	0	0	54.6541	0	0	0
	chr4	59020234	Dnajc25	CDS	0	0	0	0	0	0	0	0	50.2121	0	0	0
	chrX	60281643	Atp11c	CDS	0	0	0	0	0	0	0	0	50.7086	0	0	0
	chr1	87227833	Eif4e2	CDS	0	0	0	0	0	0	0	0	58.8162	0	0	0
	chr19	39739398	Cyp2c68	CDS	0	0	0	0	0	0	0	0	52.6736	0	0	0
	chr2	5902411	Dhtkd1	CDS	0	0	0	0	0	0	0	0	54.6277	0	0	0
	chr5	145387043	Cyp3a57	CDS	0	0	0	0	0	0	0	0	61.7257	0	0	0
	chr5	145570451	Cyp3a41b	CDS	0	0	0	0	0	0	0	0	57.2194	0	0	0
	chr11	49261484	Mgat1	CDS	0	0	0	0	0	0	0	0	64.0777	0	0	0
	chr3	113558176	Amy1	CDS	0	0	0	0	0	0	0	0	60.0722	0	0	0
	chr7	25530569	Ceacam2	CDS	0	0	0	0	0	0	0	0	67.6848	0	0	0
	chr15	41859284	Oxr1	CDS	0	0	0	0	0	0	0	0	59.737	0	0	0
	chr4	61781644	Mup19	CDS	0	0	0	0	0	0	0	0	54.2072	0	0	0
	chr1	157537549	Sec16b	CDS	0	0	0	0	0	0	0	0	65.6267	0	0	0
	chr4	60501335	Mup1	CDS	0	0	0	0	0	0	0	0	54.8022	0	0	0
	chr4	60661783	Mup11	CDS	0	0	0	0	0	0	0	0	55.8236	0	0	0
	chr6	117924759	Hnrnpf	CDS	0	0	0	0	0	0	0	0	63.1085	0	0	0
	chr15	77735192	Apol9b	CDS	0	0	0	0	0	0	0	0	58.4097	0	0	0
	chr4	61673508	Mup18	CDS	0	0	0	0	0	0	0	0	56.0841	0	0	0
	chr4	60740701	Mup12	CDS	0	0	0	0	0	0	0	0	54.9273	0	0	0
	chr4	60139272	Mup15	CDS	0	0	0	0	0	0	0	0	55.9121	0	0	0
	chr4	61439118	Mup15	CDS	0	0	0	0	0	0	0	0	56.921	0	0	0
	chr10	69266275	Rhobtb1	CDS	0	0	0	0	0	0	0	0	76.8249	0	0	0
	chr5	146211188	Rnf6	CDS	0	0	0	0	0	0	0	0	61.4676	0	0	0
	chr1	75213179	Stk16	CDS	0	0	0	0	0	0	0	0	55.0142	0	0	0
	chr4	60421372	Mup9	CDS	0	0	0	0	0	0	0	0	55.7972	0	0	0
	chr11	29540772	Mtif2	CDS	0	0	0	0	0	0	0	0	61.0905	0	0	0
	chr14	34691923	Wapl	CDS	0	0	0	0	0	0	0	0	66.8914	0	0	0
	chr2	4992938	Mcm10	CDS	0	0	0	0	0	0	0	0	55.447	0	0	0
	chr4	45884607	Stra6l	CDS	0	0	0	0	0	0	0	0	70.0963	0	0	0
	chr17	56574929	Safb2	CDS	0	0	0	0	0	0	0	0	53.7117	0	0	0
	chr1	9566833	Adhfe1	CDS	0	0	0	0	0	0	0	0	100	0	0	0
	chr10	127991333	Hsd17b6	CDS	0	0	0	0	0	0	0	0	52.1063	0	0	0
	chr4	6272838	Cyp7a1	CDS	0	0	0	0	0	0	0	0	50.4575	0	0	0
	chr1	164192205	F5	CDS	0	0	0	0	0	0	0	0	68.1351	0	0	0
	chr16	23496224	Masp1	CDS	0	0	0	0	0	0	0	0	70.557	0	0	0
	chr6	122071874	Mug2	CDS	0	0	0	0	0	0	0	0	60.9558	0	0	0
	chr10	28354709	Ptprk	CDS	0	0	0	0	0	0	0	0	51.7263	0	0	0
	chr19	44301287	Scd2	CDS	0	0	0	0	0	0	0	0	55.8684	0	0	0
	chr12	103732055	Serpina1b	CDS	0	0	0	0	0	0	0	0	52.2806	0	0	0
	chr12	103767510	Serpina1d	CDS	0	0	0	0	0	0	0	0	61.3747	0	0	0
	chr11	94213719	Tob1	CDS	0	0	0	0	0	0	0	0	52.4777	0	0	0
	chr12	8012151	Apob	CDS	0	0	0	0	0	0	0	0	53.2512	0	0	0
	chr15	89473437	Arsa	CDS	0	0	0	0	0	0	0	0	55.428	0	0	0
	chr1	6262840	Rb1cc1	CDS	0	0	0	0	0	0	0	0	62.4226	0	0	0
	chr9	57679014	Cyp1a2	CDS	0	0	0	0	0	0	0	0	51.4495	0	0	0
	chr15	3320283	Ghr	CDS	0	0	0	0	0	0	0	0	67.0652	0	0	0
	chr9	77787337	Gclc	CDS	0	0	0	0	0	0	0	0	51.3446	0	0	0
	chr14	41153651	Mbl1	CDS	0	0	0	0	0	0	0	0	61.7041	0	0	0
	chr11	118394011	Lgals3bp	CDS	0	0	0	0	0	0	0	0	70.8391	0	0	0
	chr3	94389142	Rorc	CDS	0	0	0	0	0	0	0	0	65.7967	0	0	0
	chr19	8943475	Mta2	CDS	0	0	0	0	0	0	0	0	61.2694	0	0	0
	chr18	36752409	Ik	CDS	0	0	0	0	0	0	0	0	53.5126	0	0	0
	chr15	6467369	C9	CDS	0	0	0	0	0	0	0	0	51.4736	0	0	0
	chr15	6483139	C9	CDS	0	0	0	0	0	0	0	0	59.1289	0	0	0
	chr3	89142317	Pklr	CDS	0	0	0	0	0	0	0	0	54.8056	0	0	0
	chr4	15981375	Nbn	CDS	0	0	0	0	0	0	0	0	61.147	0	0	0
	chr6	141925690	Slco1a1	CDS	0	0	0	0	0	0	0	0	67.2024	0	0	0
	chr19	43823444	Abcc2	CDS	0	0	0	0	0	0	0	0	50.9458	0	0	0
	chr6	23072974	Aass	CDS	0	0	0	0	0	0	0	0	52.3311	0	0	0
	chr5	93188156	Ccni	CDS	0	0	0	0	0	0	0	0	51.8494	0	0	0
	chr5	145705802	Cyp3a41a	CDS	0	0	0	0	0	0	0	0	52.5314	0	0	0
	chr5	145705870	Cyp3a41a	CDS	0	0	0	0	0	0	0	0	69.1495	0	0	0
	chr8	22419787	Mrps31	CDS	0	0	0	0	0	0	0	0	62.563	0	0	0
	chr9	54717418	Wdr61	CDS	0	0	0	0	0	0	0	0	50.4916	0	0	0
	chr2	126925802	Sppl2a	CDS	0	0	0	0	0	0	0	0	50.843	0	0	0
	chr2	91275134	Arfgap2	CDS	0	0	0	0	0	0	0	0	53.4352	0	0	0
	chr15	57880057	Derl1	CDS	0	0	0	0	0	0	0	0	67.8099	0	0	0
	chr16	38508852	Timmdc1	CDS	0	0	0	0	0	0	0	0	52.7243	0	0	0
	chr6	71393129	Rmnd5a	CDS	0	0	0	0	0	0	0	0	64.7498	0	0	0
	chr13	64297371	Prxl2c	CDS	0	0	0	0	0	0	0	0	57.7748	0	0	0
	chr12	44288244	Pnpla8	CDS	0	0	0	0	0	0	0	0	57.6412	0	0	0
	chr11	30977480	Chac2	CDS	0	0	0	0	0	0	0	0	68.3051	0	0	0
	chr19	5089807	Yif1a	CDS	0	0	0	0	0	0	0	0	68.7871	0	0	0
	chr6	24616312	Wasl	CDS	0	0	0	0	0	0	0	0	61.3792	0	0	0
	chr5	87254136	Ugt2b37	CDS	0	0	0	0	0	0	0	0	99.7612	0	0	0
	chr8	27051307	Plpbp	CDS	0	0	0	0	0	0	0	0	52.8673	0	0	0
	chr5	49963765	Adgra3	CDS	0	0	0	0	0	0	0	0	60.0623	0	0	0
	chr5	90523858	Afm	CDS	0	0	0	0	0	0	0	0	57.5074	0	0	0
	chr5	86925836	Ugt2b1	CDS	0	0	0	0	0	0	0	0	56.5087	0	0	0
	chr3	57646830	Commd2	CDS	0	0	0	0	0	0	0	0	57.6187	0	0	0
	chr1	183357153	Mia3	CDS	0	0	0	0	0	0	0	0	58.3965	0	0	0
	chr19	27423537	Pum3	CDS	0	0	0	0	0	0	0	0	50.0673	0	0	0
	chrX	139082039	Serpina7	CDS	0	0	0	0	0	0	0	0	56.5992	0	0	0
	chr17	80295539	Morn2	CDS	0	0	0	0	0	0	0	0	53.9596	0	0	0
	chr1	88166334	Ugt1a5	CDS	0	0	0	0	0	0	0	0	58.1831	0	0	0
	chr3	10332024	Slc10a5	3' UTR	0	0	0	0	0	0	0	0	54.1179	0	0	0
	chr17	36032658	H2-T23	CDS	0	0	0	0	0	0	0	0	59.7653	0	0	0
	chr19	42128956	Avpi1	5' UTR	0	0	0	0	0	0	0	0	56.2132	0	0	0
	chr18	74282526	Mbd1	3' UTR	0	0	0	0	0	0	0	0	56.0912	0	0	0
	chr4	6396334	Nsmaf	3' UTR	0	0	0	0	0	0	0	0	63.0054	0	0	0
	chr3	14607246	Rbis	CDS	0	0	0	0	0	0	0	0	58.3592	0	0	0
	chr12	103853328	Serpina1a	3' UTR	0	0	0	0	0	0	0	0	52.127	0	0	0
	chr9	121914377	Cyp8b1	3' UTR	0	0	0	0	0	0	0	0	51.0594	0	0	0
	chr19	4860803	Ctsf	3' UTR	0	0	0	0	0	0	0	0	66.0084	0	0	0
	chr2	26920150	Surf4	3' UTR	0	0	0	0	0	0	0	0	51.9801	0	0	0
	chr3	88328361	Glmp	CDS	0	0	0	0	0	0	0	0	61.0657	0	0	0
	chr18	12190022	Npc1	3' UTR	0	0	0	0	0	0	0	0	50.5331	0	0	0
	chr10	77486714	Fam207a	3' UTR	0	0	0	0	0	0	0	0	56.6981	0	0	0
	chr15	79527928	Ddx17	3' UTR	0	0	0	0	0	0	0	0	50.3925	0	0	0
	chr5	90553456	Afm	3' UTR	0	0	0	0	0	0	0	0	58.8852	0	0	0
	chr11	78471655	Slc46a1	3' UTR	0	0	0	0	0	0	0	0	61.251	0	0	0
	chr2	119137544	Rmdn3	3' UTR	0	0	0	0	0	0	0	0	0	70.1827	0	0
[truncated: 596 more rows]

## Sheet: Supplementary Fig. 5e
	chr	pos	name	mRNA region	Average Ψ fraction in B-cell %	Average Ψ fraction in Bone marrow %	Average Ψ fraction in CD4 T %	Average Ψ fraction in CD8 T %	Average Ψ fraction in Cerebellum %	Average Ψ fraction in Cortex %	Average Ψ fraction in Heart %	Average Ψ fraction in Kidney %	Average Ψ fraction in Liver %	Average Ψ fraction in Small intestine %	Average Ψ fraction in Testis %	Average Ψ fraction in Thymus %
	chr2	157098444	Samhd1	3' UTR	69.0616	56.8477	74.21	77.9705	0	0	0	0	0	0	0	0
	chr11	5800437	Dbnl	3' UTR	58.5868	55.1609	69.2146	67.413	47.3838	0	0	0	32.9562	47.9871	0	54.4284
	chr7	16870324	Prkd2	3' UTR	52.9069	0	64.3735	43.6019	0	0	0	0	0	0	0	55.0045
	chr8	69706270	Zfp869	3' UTR	54.4059	0	39.3604	49.4194	0	0	60.7006	0	0	0	0	0
	chr11	20063773	Actr2	3' UTR	50.666	18.0039	50.3123	61.3649	77.6026	94.4636	32.3008	60.2535	62.6473	43.7906	0	0
	chr8	106886286	Chtf8	3' UTR	51.8009	25.6121	33.4058	0	39.7117	0	36.977	0	48.9744	38.4177	0	41.3521
	chr10	96618692	Btg1	3' UTR	55.6571	52.2673	50.3083	45.2451	0	0	0	0	0	55.1331	0	39.1078
	chr11	106781233	Ddx5	3' UTR	50.9044	45.6773	49.8294	43.3608	46.2195	0	0	0	0	50.0504	0	45.277
	chr3	32463392	Pik3ca	3' UTR	81.0075	0	0	0	74.5863	0	0	0	0	41.6509	0	56.1685
	chr19	44395749	Scd1	3' UTR	57.0429	0	0	0	61.0048	0	0	50.4247	49.6958	47.5679	0	49.9862
	chr10	81149568	Zbtb7a	3' UTR	57.1902	0	55.8585	52.996	48.2877	0	0	0	0	58.3823	0	0
	chr11	6471844	Purb	3' UTR	50.3221	63.8681	0	53.9337	45.9021	0	0	0	0	0	0	49.0706
	chr9	32756580	Ets1	3' UTR	52.6142	0	57.652	55.1571	0	0	0	0	0	0	0	44.2447
	chr9	32754923	Ets1	3' UTR	60.1156	0	47.0812	62.3736	0	0	0	0	0	0	0	50.9384
	chr10	115290258	Rab21	3' UTR	54.8473	0	44.5861	57.1213	44.6384	0	46.9069	41.1706	0	54.2491	0	49.8046
	chr13	58127231	Hnrnpa0	3' UTR	62.9752	42.2942	49.8892	56.9402	55.0431	0	0	0	0	58.7611	51.3777	45.8024
	chr11	88049622	Srsf1	3' UTR	53.8722	48.3329	0	64.8475	48.5669	0	0	51.2186	36.8028	44.7688	40.2058	48.5403
	chr16	37883765	Lrrc58	3' UTR	50.1643	58.7131	0	52.6583	0	0	0	71.6544	58.3179	53.8894	68.1646	52.9815
	chr10	20332241	Bclaf1	CDS	50.6844	43.3654	45.8046	42.8467	46.9898	0	0	0	0	55.2985	0	36.6138
	chr19	8824428	Hnrnpul2	CDS	54.9952	0	48.8284	56.5366	58.1241	0	0	0	0	0	0	48.9451
	chr4	123512071	Macf1	CDS	53.5094	48.559	0	42.4005	43.608	0	0	0	0	0	0	0
	chr19	53234841	Add3	CDS	58.648	54.276	45.7575	45.2311	41.5513	0	0	0	0	0	0	55.3878
	chr13	55678829	Ddx46	CDS	55.2931	52.9832	49.428	54.1985	45.1473	0	0	0	0	57.6253	54.7443	33.1083
	chr13	24701484	Ripor2	CDS	53.4379	47.9328	50.6994	47.5652	0	0	0	0	0	0	0	0
	chr9	80143741	Senp6	CDS	52.4052	42.8826	41.3829	50.5678	38.1465	0	0	0	0	0	0	35.0622
	chr16	13827463	Ntan1	CDS	58.1151	0	0	0	35.2195	0	37.1275	0	0	0	0	28.1485
	chr6	125120233	Chd4	CDS	51.6919	40.8903	42.2805	54.3506	40.0144	0	0	53.3697	0	0	0	48.765
	chr1	128589594	Cxcr4	CDS	55.6172	48.9801	0	60.5481	0	0	0	0	0	0	0	52.7144
	chr13	111439193	Gpbp1	CDS	51.8463	58.0174	73.1058	63.4503	49.0059	0	0	0	40.3525	0	42.5958	57.1314
	chr18	77782380	Atp5a1	CDS	62.2837	53.5767	56.0935	60.4736	58.0951	57.5078	49.3509	52.6678	53.5704	55.7851	49.9042	53.3678
	chr6	124715086	Phb2	CDS	54.2111	0	51.7276	40.2823	0	0	38.4416	44.8677	0	37.2725	0	0
	chr7	45235498	Cd37	CDS	50.946	44.2368	58.6691	0	0	0	0	0	0	52.6813	0	0
	chr1	120113462	Dbi	CDS	57.0345	49.5645	0	42.9342	49.6295	43.4707	40.4408	43.2794	46.8345	45.087	44.5379	41.6398
	chr5	135790121	Mdh2	CDS	64.8232	66.0482	69.0588	61.1913	70.2082	54.0764	61.7266	58.3549	61.342	63.8755	0	56.6316
	chr11	21557464	Mdh1	CDS	55.0046	53.4681	0	64.7516	68.8231	58.6189	0	49.2119	48.1807	53.349	0	0
	chr12	72784194	Ppm1a	CDS	55.8875	54.5452	49.1189	45.8944	51.7065	53.5063	41.2442	37.3663	46.2145	47.3738	46.2367	39.5962
	chr7	126701028	Coro1a	CDS	59.2453	46.8214	48.1762	59.326	0	0	0	0	0	49.7795	0	0
	chr9	78479634	Eef1a1	CDS	68.905	51.4169	72.0947	72.8866	55.8804	0	42.8508	49.1151	43.8065	46.689	51.7566	47.2734
	chrX	74228118	Flna	CDS	52.4301	48.3391	44.0069	42.7323	0	0	0	0	0	45.1382	0	43.6192
	chr3	103777336	Hipk1	CDS	53.3972	39.8404	0	49.5376	0	0	0	0	0	0	55.4496	0
	chr19	46035550	Ldb1	CDS	51.2277	0	43.5551	0	48.7232	0	0	0	0	0	0	59.7439
	chr5	121208837	Rpl6	CDS	55.6467	49.8787	49.7775	0	0	0	0	52.2363	0	59.0255	0	0
	chr12	28631670	Rps7	CDS	58.2726	47.0694	62.0676	58.1626	55.1842	0	49.5881	45.1864	45.4101	41.0589	42.7849	56.0439
	chr10	128516682	Esyt1	CDS	50.5303	54.5913	59.8214	48.8179	0	0	0	0	0	0	0	49.5463
	chr16	17038387	Mapk1	CDS	59.0948	0	58.8023	56.4433	52.2908	36.6786	0	0	46.5148	0	0	36.5089
	chr13	34883336	Prpf4b	CDS	54.6793	41.8148	37.7839	50.9639	49.4344	0	60.8547	43.4649	50.2102	54.2416	44.645	48.4191
	chr10	42533267	Snx3	CDS	57.0475	50.6698	48.6366	38.0359	46.791	53.3614	36.0619	44.5233	38.7619	0	39.7441	35.6685
	chr5	125386787	Ubc	CDS	55.105	53.5156	63.0241	59.3377	53.7629	0	50.0954	55.2317	55.4649	51.55	52.9899	57.3283
	chr5	125388155	Ubc	CDS	51.8084	51.3767	61.9856	54.8665	56.0157	0	49.5121	49.3306	50.151	51.1645	53.1248	53.0054
	chr5	125387243	Ubc	CDS	51.6837	48.9744	57.9351	58.635	57.1926	51.5349	47.2631	50.7933	51.7838	0	48.2516	49.2728
	chr5	125387015	Ubc	CDS	59.5627	53.9927	52.3403	60.2063	55.9787	49.7485	56.5511	46.9802	52.2437	52.186	55.047	58.1565
	chr6	145246794	Kras	CDS	61.3419	0	0	57.6204	52.3735	0	0	0	0	50.8456	0	48.3662
	chr5	130246415	Sbds	CDS	58.7579	0	0	34.518	45.3492	0	0	0	42.412	38.7497	36.97	0
	chr9	115251809	Stt3b	CDS	53.6006	0	0	53.8766	46.1269	0	0	0	0	52.2994	0	0
	chr6	52736966	Tax1bp1	CDS	56.9797	55.3383	52.3316	44.7815	49.7092	56.9334	46.6668	43.6459	55.5187	49.1766	50.5356	48.8719
	chr1	58397690	Bzw1	CDS	64.6893	0	0	52.4237	67.3321	0	0	0	0	0	0	44.6746
	chr3	108904180	Prpf38b	CDS	55.1094	47.7517	50.803	48.6127	55.9622	0	0	0	63.4757	59.1684	63.5577	51.4605
	chr13	38226920	Snrnp48	CDS	52.7712	0	47.3381	45.7633	53.0571	0	0	0	0	55.3377	0	44.037
	chr6	54985921	Ggct	CDS	51.3445	0	0	0	52.9234	0	43.6961	40.6181	0	0	34.6465	0
	chr2	83653366	Zc3h15	CDS	50.1852	0	51.9004	0	56.9003	0	0	0	0	0	52.1627	47.2578
	chr5	23492306	Kmt2e	CDS	64.6066	0	76.1943	73.337	50.5213	0	0	0	0	0	0	65.543
	chr3	121450297	Cnn3	CDS	53.3753	0	0	0	50.6932	0	0	39.4838	31.7405	0	0	0
	chr6	7864137	C1galt1	CDS	50.5412	37.2391	45.2932	0	0	0	0	0	0	0	0	42.4394
	chr11	23295991	Xpo1	CDS	56.9069	46.2645	50.6735	50.9108	0	0	0	0	0	0	0	35.9134
	chr14	121337540	Stk24	CDS	58.3258	44.0122	55.0654	49.8722	47.1602	62.3695	45.1474	0	0	49.2513	0	50.8666
	chr16	20686277	Eif4g1	CDS	50.111	35.551	47.9458	35.0878	39.1334	0	34.2525	34.7382	39.1106	56.1976	37.3809	52.4903
	chr4	155815299	Ccnl2	CDS	53.93	0	55.4625	45.8607	58.7859	0	0	49.578	47.152	42.7547	0	46.2014
	chr4	117887279	Atp6v0b	5' UTR	83.2258	70.7004	0	0	30.6516	38.2921	56.4935	61.0272	43.738	70.9255	73.4552	70.6988
	chr17	25876981	Mettl26	CDS	53.8204	0	0	65.1802	41.317	0	0	0	0	0	0	55.3363
	chr4	109061115	Nrd1	CDS	61.9333	0	0	54.8239	47.4115	0	0	0	0	45.8306	42.4539	0
	chr3	90099764	Tpm3	3' UTR	62.198	0	49.7991	62.5155	0	0	0	0	0	41.3396	0	0
	chr1	128588299	Cxcr4	3' UTR	66.6221	61.229	0	79.4347	0	0	0	0	0	0	0	61.8684
	chr4	43531603	Tln1	3' UTR	60.1173	62.6307	68.3717	68.7107	81.7205	0	0	0	0	51.6268	0	0
	chr7	30616994	Cox6b1	3' UTR	54.4611	37.2069	0	0	44.7612	0	33.1945	35.7518	33.8739	32.8414	0	37.2849
	chr11	116850161	Srsf2	3' UTR	62.1374	0	44.5167	43.5553	0	0	0	0	0	34.8242	0	37.0795
	chr4	133198486	Wasf2	3' UTR	52.2036	0	53.6799	0	68.8746	0	0	0	0	0	0	51.8795
	chr7	4148051	Leng8	3' UTR	60.4039	0	55.172	53.9926	60.1979	0	0	0	0	0	47.7528	0
	chr4	45105445	Tomm5	3' UTR	0	52.8156	0	0	66.8901	0	51.9836	50.0436	0	48.1464	0	0
	chr6	117925337	Hnrnpf	3' UTR	0	71.681	54.2792	45.0892	0	0	0	0	0	52.5464	0	50.6781
	chr2	156147798	Rbm39	3' UTR	0	58.285	0	56.7489	51.3737	65.1949	53.7737	45.3556	55.8623	54.7716	0	40.8411
	chr11	105282024	Tlk2	3' UTR	0	68.1432	0	0	46.6939	0	0	0	0	50.7242	0	48.0136
	chr11	120346208	Actg1	3' UTR	0	51.7526	40.5929	0	0	0	0	0	0	39.3723	41.0488	0
	chr6	38306003	Zc3hav1	3' UTR	0	50.2576	0	0	0	0	0	0	47.9673	51.8634	0	38.6541
	chr5	143505584	Rac1	3' UTR	0	56.5691	0	48.6795	56.7488	0	0	48.1011	59.4561	58.3253	0	69.0336
	chr2	153767532	Mapre1	3' UTR	0	60.7705	0	0	73.5431	0	64.5102	0	66.0885	59.7259	0	0
	chr4	55390420	Rad23b	3' UTR	0	53.7226	0	0	58.2607	0	46.2573	0	49.8652	52.4765	0	44.8519
	chr14	76507202	Tsc22d1	3' UTR	0	57.2742	0	0	42.342	47.1029	46.3883	45.4605	39.3067	40.0967	45.4769	37.31
	chr3	108109009	Gnai3	3' UTR	0	60.6042	47.5923	50.5084	0	0	0	0	41.7152	54.6419	0	46.7972
	chr5	33027668	Ywhah	3' UTR	0	55.2346	0	56.1301	39.2137	0	0	0	0	44.7868	0	40.4509
	chr16	17045198	Mapk1	3' UTR	0	58.4931	0	0	53.21	0	0	45.7984	0	39.9497	0	0
	chr9	21230606	Keap1	3' UTR	0	53.7655	0	48.1298	51.3616	0	47.5611	0	52.6184	53.4413	0	0
	chr3	96561129	Txnip	3' UTR	0	58.3657	49.1036	36.5901	0	0	40.4983	0	0	0	0	45.4349
	chr12	78843192	Atp6v1d	3' UTR	0	51.2553	0	0	54.2953	0	46.6385	0	0	42.4897	59.8255	40.9148
	chr4	155808677	Mrpl20	3' UTR	0	55.7373	0	0	45.2704	59.9206	52.306	49.3528	42.4154	52.5115	49.4088	53.6282
	chr17	70994350	Myl12a	3' UTR	0	52.519	0	60.7115	0	0	40.1027	46.2856	43.1558	40.4602	0	0
	chr13	58126170	Hnrnpa0	3' UTR	0	58.2456	0	0	56.7164	0	0	73.6606	0	53.9821	0	0
	chr19	10195644	Fads1	3' UTR	0	67.9693	0	0	40.5777	45.1946	0	49.591	39.6371	0	0	0
	chr10	80687016	Mob3a	3' UTR	0	50.1112	47.9947	65.544	0	0	0	0	0	0	0	33.6817
	chr5	32492019	Ppp1cb	3' UTR	0	65.6545	74.3304	0	0	0	54.2522	0	65.0681	62.3599	0	64.3068
	chr5	115143406	Mlec	3' UTR	0	58.0299	0	0	74.7658	0	0	58.6448	69.0429	57.3348	0	0
	chr16	32019987	Pak2	3' UTR	0	53.2615	70.8384	60.9769	69.6085	0	0	0	0	0	0	0
	chr8	3583896	Rps23rg1	CDS	0	57.5391	18.3473	23.8615	0	0	0	0	21.7783	56.177	35.5869	28.4252
	chr10	20323428	Bclaf1	CDS	0	66.751	63.7033	57.0202	58.149	0	0	0	0	0	0	0
	chr10	20325500	Bclaf1	CDS	41.7339	58.6917	54.2798	50.633	54.739	0	0	0	0	42.6962	0	52.1738
	chr2	69749404	Ppig	CDS	48.9307	59.7528	53.6877	52.6213	58.8117	0	0	0	58.3785	60.109	0	45.7402
	chr9	82900775	Phip	CDS	43.5509	52.2199	0	56.7084	0	0	0	0	0	0	0	42.0144
	chr11	50299222	Canx	CDS	0	53.5889	54.5805	0	62.6554	0	51.5247	51.5411	47.6298	57.9282	0	0
	chr4	109063420	Osbpl9	CDS	48.0122	57.0169	51.6788	0	42.2502	0	42.5412	48.976	48.9046	54.7573	49.183	55.0051
	chr2	24926952	Arrdc1	CDS	0	54.2177	56.7198	45.4509	0	0	0	0	0	47.7917	0	57.6292
	chr7	100639264	Rab6a	CDS	0	70.5401	0	0	69.9095	69.8508	0	0	0	64.2648	0	0
	chr3	146737989	Prkacb	CDS	0	57.3412	46.6724	32.8105	42.1178	0	0	0	0	0	0	46.2416
	chr9	113662405	Pdcd6ip	CDS	0	50.7302	0	43.474	48.4478	0	43.8162	47.1458	54.9182	39.3317	0	0
	chr6	50194572	Pals2	CDS	0	52.2086	0	0	60.3101	0	0	0	49.6303	0	45.3764	0
	chr4	123382659	Macf1	CDS	47.7858	52.046	46.3517	47.2051	44.0441	0	42.3721	0	0	0	0	31.0636
	chr14	75198150	Lcp1	CDS	0	57.1303	57.1409	49.2658	0	0	0	0	63.5119	0	0	64.5393
	chr11	46196408	Cyfip2	CDS	47.3463	57.8451	48.3825	61.8346	57.2787	0	48.7816	64.9274	0	0	0	46.9489
	chr1	75212092	Stk16	CDS	0	63.0352	61.3653	80.995	0	0	70.0624	44.9542	39.3713	68.0726	62.1349	28.8992
	chr14	32176541	Ncoa4	CDS	0	57.5125	0	0	52.077	0	67.5996	0	52.4883	0	55.6131	0
	chr18	42567969	Tcerg1	CDS	0	60.4737	63.5133	55.766	53.5294	0	0	0	0	0	0	52.7165
	chr9	58640691	Nptn	CDS	0	56.3843	0	0	43.6027	45.378	41.1413	48.0312	0	0	0	0
	chr3	105943819	Atp5pb	CDS	0	51.7902	0	47.2564	48.6807	0	54.5762	58.6487	53.9892	51.1692	48.3777	55.1292
	chr10	117356067	Cpsf6	CDS	0	51.8678	45.1474	42.6988	46.3802	0	0	0	0	60.6352	0	35.3162
	chr1	80281464	Cul3	CDS	43.7514	57.1865	49.9449	59.0622	37.4553	0	44.7742	55.8815	46.1904	0	49.6411	50.5413
	chr12	73937747	Hif1a	CDS	0	51.7211	41.3136	46.209	41.8251	0	36.0081	0	0	0	0	35.6285
	chr10	128492730	Myl6	CDS	0	52.149	0	46.3729	30.53	0	49.1451	0	0	39.2672	0	42.4352
	chr11	86702363	Cltc	CDS	0	62.8345	70.4526	0	56.2144	60.3281	54.5456	0	0	53.0459	0	54.5246
	chr1	55078568	Hspd1	CDS	0	64.9996	0	0	0	0	56.6167	0	47.1088	58.0868	0	0
	chr17	28330542	Rpl10a	CDS	33.0515	50.4246	51.6661	57.9778	71.0963	0	57.1719	68.4287	0	57.5944	0	54.0731
	chr12	111778035	Klc1	CDS	0	54.2185	0	65.5591	38.1172	0	41.8606	0	0	0	0	0
	chr18	37889735	Diaph1	CDS	0	59.7046	40.7611	49.5036	0	0	0	0	0	64.2827	0	65.0148
	chr4	40732880	Dnaja1	CDS	0	51.0953	32.2715	43.8204	48.6223	0	0	47.8316	44.1776	38.2857	0	0
	chr11	53272790	Hspa4	CDS	0	61.0914	0	55.6503	48.8735	0	51.1288	0	0	42.5279	42.1884	0
	chr15	43262686	Eif3e	CDS	0	56.9679	0	47.7123	0	0	46.92	0	0	51.2963	42.5934	0
	chr15	36605468	Pabpc1	CDS	0	57.7899	0	0	0	0	0	0	0	26.8564	71.9164	18.6864
	chr11	20224675	Rab1a	CDS	0	50.8227	0	0	41.5155	58.8494	0	51.2368	46.7066	0	54.2594	0
	chrX	162761618	Rbbp7	CDS	0	54.5532	0	42.0306	40.616	0	45.2266	0	0	54.2507	0	44.0238
	chr2	160682726	Top1	CDS	0	56.0146	50.9299	47.9211	52.8793	0	0	0	54.3446	39.2586	48.4535	48.9515
	chr7	111051490	Ctr9	CDS	0	69.5458	0	0	65.042	0	70.895	64.9892	0	0	0	0
	chrX	105855949	Atrx	CDS	0	57.7869	0	48.7258	43.2784	0	0	0	0	0	0	40.2503
	chrX	105852025	Atrx	CDS	39.8738	60.6039	57.302	48.259	49.8351	0	0	0	0	0	0	50.3439
	chrX	74236005	Flna	CDS	0	57.5694	69.5918	53.4729	0	0	0	0	0	44.7485	0	0
	chr18	34942066	Hspa9	CDS	0	79.0355	0	67.8348	65.5422	78.346	68.079	64.9826	64.8199	62.6095	64.5484	70.1559
	chr9	120129170	Rpsa	CDS	49.083	54.4937	57.8348	57.5487	60.6997	0	60.5142	52.1407	55.5402	52.6962	0	55.8847
	chr5	121207154	Rpl6	CDS	0	63.2238	74.8107	66.4363	0	0	74.3249	58.8126	0	77.1585	0	65.2058
	chr4	119285118	Ybx1	CDS	0	56.1313	0	69.2561	0	0	69.1137	75.211	57.9408	59.168	55.9015	53.849
	chr10	111494219	Nap1l1	CDS	0	60.3734	70.5253	67.3945	56.3293	58.713	68.7871	68.273	51.7848	53.0821	69.242	48.7001
	chr9	61913939	Rplp1	CDS	0	58.6743	56.9812	55.1207	39.6582	0	50.3217	0	0	46.7473	0	36.085
	chrX	72916287	Cetn2	CDS	0	63.5355	0	56.62	56.1261	0	0	38.999	0	61.3858	0	46.3945
	chr5	125386331	Ubc	CDS	42.4531	51.0347	59.6523	56.5753	50.0498	0	50.6184	39.8781	50.4658	50.951	53.8825	58.4038
	chr5	125387699	Ubc	CDS	49.4313	53.2123	55.5275	55.4687	54.8549	0	53.4397	49.0486	52.8991	53.3967	46.3098	54.3913
	chr8	85278996	Vps35	CDS	0	55.8195	0	0	58.4726	0	57.5968	0	54.8356	51.1898	49.244	0
	chr6	83124707	Ino80b	CDS	48.6569	55.2318	47.9451	52.7762	0	0	0	0	59.9849	56.2911	47.0694	54.5255
	chr9	90102333	Morf4l1	CDS	0	72.2886	83.0266	66.8242	65.3015	0	52.7317	75.9366	56.419	44.6023	54.0537	0
	chr6	29467969	Atp6v1f	CDS	44.9874	65.287	0	0	54.9197	0	0	0	0	0	0	42.2309
	chr15	102460410	Prr13	CDS	0	54.2556	0	100	100	0	0	0	100	97.3528	0	0
	chr9	108942147	Uqcrc1	CDS	0	60.3655	42.23	60.3973	58.8754	0	51.6228	51.9818	47.8413	56.002	50.1788	47.1048
	chr7	99848376	Spcs2	CDS	0	67.321	0	0	62.0268	0	0	0	68.0788	60.0017	43.3571	63.1181
	chr13	66902755	Uqcrb	CDS	0	51.7088	0	0	0	0	40.4256	36.246	47.9402	38.8443	46.9837	0
	chr9	40804950	Hspa8	CDS	0	52.2466	58.4949	41.0693	50.152	0	47.7936	38.2015	44.0116	46.892	0	43.9749
	chr5	137297926	Srrt	CDS	0	52.8974	55.0921	0	41.1282	0	0	0	0	0	42.7741	35.9709
	chr3	144596952	Selenof	CDS	0	51.244	46.8597	0	49.4823	0	52.2474	41.5669	46.1778	42.1733	44.4587	0
	chr13	73331663	Mrpl36	CDS	0	51.6098	0	49.7089	49.0049	0	42.8177	47.6049	49.2466	46.691	42.0525	52.1413
	chr15	51797623	Eif3h	CDS	48.6021	62.3376	56.8519	62.9282	52.6146	0	55.9458	65.8696	53.6592	48.398	52.0664	60.2719
	chr3	69031530	Smc4	CDS	37.5723	51.8027	42.1096	41.3682	0	0	0	0	0	31.1241	43.5535	37.1189
	chr1	181832161	Lbr	CDS	46.54	50.1616	47.2834	46.1083	0	0	0	0	0	0	0	46.4642
	chr1	84724679	Trip12	CDS	0	61.7028	44.1709	43.6054	55.9707	0	61.2103	53.9112	50.7356	46.1625	58.4135	0
	chr11	23296041	Xpo1	CDS	0	55.6054	0	64.6055	0	0	0	0	0	56.6468	0	52.0252
	chr16	57152734	Tomm70a	CDS	48.1782	52.5082	49.821	41.0166	47.5672	0	48.7703	45.4226	53.1092	53.6376	50.298	50.1855
	chr9	44760085	Arcn1	CDS	0	58.8259	68.1709	67.3296	77.012	0	0	69.7949	0	0	0	0
	chr11	84836423	Ggnbp2	CDS	48.8793	50.6856	42.4537	35.1392	40.6501	0	0	44.9573	44.1645	39.2774	37.2869	40.7249
	chr5	77343213	Polr2b	CDS	0	58.6331	0	49.7616	43.1272	0	0	0	0	0	0	38.5945
	chr7	28820611	Hnrnpl	CDS	47.5715	50.7068	50.633	44.4908	48.573	0	46.8945	45.0484	43.5266	43.3441	50.5206	52.7997
	chr15	84210591	Samm50	CDS	0	55.4787	0	57.1127	59.2799	0	59.8206	0	46.5054	57.6487	71.0248	0
	chr5	21757045	Pmpcb	3' UTR	0	58.0247	0	0	0	0	38.0949	0	48.7104	0	40.7113	0
	chr8	95864186	Got2	3' UTR	0	51.2737	0	0	0	0	43.4783	33.8281	48.9307	48	0	0
	chr7	100499608	Ucp2	3' UTR	0	58.7773	66.3326	57.2663	0	0	0	0	0	43.3866	0	37.1476
	chr9	61913351	Rplp1	CDS	45.317	74.7596	45.1695	47.092	24.8353	24.6368	74.8178	69.9585	72.9991	67.8918	77.1305	53.6844
	chr5	100804334	Mrps18c	CDS	0	50.3857	0	0	0	0	0	52.3172	72.6912	40.4159	0	0
	chr7	29174709	Psmd8	CDS	0	83.2695	88.8665	0	85.599	0	78.1352	0	0	78.9024	78.7508	0
	chr18	75003250	Rpl17	3' UTR	47.6155	45.9583	50.3322	44.6823	45.1707	50.3147	44.8729	42.4244	45.3341	40.4106	0	39.8411
	chr3	60627178	Mbnl1	3' UTR	49.684	0	56.1614	62.9949	65.8035	0	0	0	0	0	0	0
	chr17	75537552	Fam98a	3' UTR	48.5076	0	56.7467	54.06	46.4203	0	44.245	0	57.044	44.1708	53.0243	54.0897
	chr7	119742060	Ppp1ccb	3' UTR	0	0	59.7219	0	38.7685	0	0	0	0	41.5129	34.7619	43.6723
	chr9	107614544	Gnai2	3' UTR	45.6088	0	52.2659	45.1515	0	0	0	0	51.0401	0	0	33.9566
	chr3	69073999	Kpna4	3' UTR	0	0	93.877	96.0087	0	0	0	86.8058	0	80.8376	89.2708	0
	chrX	70343338	Ids	3' UTR	0	0	55.849	0	37.9879	40.1762	0	0	0	38.6052	0	0
	chr5	33027407	Ywhah	3' UTR	0	43.2375	74.6132	0	45.7358	0	0	0	0	46.8725	0	0
	chr11	115180646	Slc9a3r1	3' UTR	0	0	60.6643	49.0829	0	0	0	38.3101	35.1498	0	0	0
	chr12	65062653	Fkbp3	3' UTR	48.7381	0	51.4493	49.4741	43.9015	0	42.5393	37.8942	41.5046	44.1074	0	42.642
	chr15	81848653	Tob2	3' UTR	44.9141	0	63.4155	50.3936	46.0542	0	48.1436	0	56.0989	0	0	41.7178
	chr15	57871104	Derl1	3' UTR	0	0	56.6694	0	29.9026	0	21.8732	0	50.2486	0	0	0
	chr6	143205536	Etnk1	3' UTR	0	0	69.0401	0	64.9045	65.7767	0	0	0	0	68.6239	0
	chr5	134621131	Eif4h	3' UTR	0	0	51.6836	0	44.4145	0	42.1255	0	45.5653	39.8078	0	0
	chr1	191352865	Ppp2r5a	3' UTR	0	0	53.8686	60.8158	0	0	50.2124	0	36.7364	0	0	0
	chr12	80337347	Dcaf5	3' UTR	0	0	69.6568	0	54.3688	0	0	0	38.671	36.1759	0	0
	chr11	96828137	Nfe2l1	5' UTR	0	0	54.1192	0	42.9308	0	35.3343	30.4221	43.5595	29.292	0	42.7718
	chr4	34562330	Akirin2	CDS	0	38.2013	59.5712	0	46.9971	0	0	44.1387	0	0	42.0571	0
	chr4	34562343	Akirin2	CDS	0	0	51.0429	0	51.4551	0	56.6636	48.3297	0	0	39.6938	0
	chr13	101689450	Pik3r1	CDS	0	0	66.0084	50.487	65.6538	0	0	0	63.3748	0	0	62.4801
	chr1	180334195	Itpkb	CDS	0	0	74.0818	65.2079	66.9674	0	75.2017	0	0	0	0	0
	chr9	95491449	U2surp	CDS	0	38.3885	52.2167	44.0321	37.8716	0	0	0	0	0	0	47.819
	chr4	32640429	Casp8ap2	CDS	0	0	50.5093	43.5484	56.091	0	0	0	0	0	0	47.999
	chr10	80639126	Csnk1g2	CDS	0	0	71.104	54.4843	47.3803	0	0	0	0	41.1737	40.8006	0
	chr1	125403403	Actr3	CDS	0	44.5265	56.3308	42.5069	0	0	0	0	0	58.494	0	0
	chr7	44978902	Prmt1	CDS	0	0	52.6797	0	48.4881	0	40.8487	0	0	47.6965	0	48.9721
	chr4	155996434	Sdf4	CDS	0	0	61.529	45.1983	43.9864	0	53.9036	0	0	39.1179	41.5581	0
	chr1	55081666	Hspd1	CDS	0	0	65.3504	0	59.5564	0	0	47.9706	50.2611	62.2712	0	0
	chr15	31592430	Cct5	CDS	0	0	66.0299	0	63.1102	0	0	59.1063	0	41.9382	0	0
	chr19	53644748	Smc3	CDS	0	0	72.8873	72.4663	75.8961	0	0	0	0	59.656	0	0
	chr7	122600818	Prkcb	CDS	45.0324	0	67.3075	0	45.7247	48.5824	0	0	0	0	0	52.5086
	chr11	75759307	Ywhae	CDS	0	0	60.4135	47.8407	62.6086	0	48.5948	0	55.9988	0	0	0
	chrX	74236851	Flna	CDS	0	42.0871	55.6808	59.3688	0	0	0	0	0	57.8937	0	0
	chr9	120128618	Rpsa	CDS	0	41.8565	58.0788	55.0869	0	0	0	0	0	0	0	60.4064
	chr7	123001994	Rbbp6	CDS	0	0	57.7222	45.149	65.6017	0	0	0	0	63.8716	0	59.2828
	chr7	13027840	Trim28	CDS	0	0	58.3482	48.3064	0	0	0	0	0	48.7606	39.0105	0
	chr2	120524523	Zfp106	CDS	0	0	67.1409	0	49.1221	0	42.5645	0	0	0	0	52.5589
	chr1	59710600	Nop58	CDS	46.5202	45.5373	54.0534	55.2561	58.0222	0	0	59.6667	50.3728	50.1088	46.8872	49.9578
	chr5	125386559	Ubc	CDS	45.3294	46.4831	59.0582	58.7787	54.7839	58.1297	57.4642	53.839	58.2994	49.6798	52.4933	57.0018
	chr11	100590936	Dnajc7	CDS	42.2459	0	51.9008	41.3959	42.2648	0	47.6188	0	0	48.1908	46.6614	38.3416
	chr16	91659816	Son	CDS	45.1641	0	53.3157	42.4452	48.6703	0	0	0	0	0	0	41.2946
	chr16	33057407	Rpl35a	CDS	0	0	69.772	53.735	0	0	0	0	0	42.8707	0	53.4493
	chr4	116639942	Akr1a1	CDS	49.5408	37.7775	50.8183	45.5737	49.5485	37.4748	32.5445	0	40.2694	37.8595	36.5137	41.2057
	chr5	123740734	Rsrc2	CDS	0	40.3106	52.5119	53.5568	51.8135	0	0	0	57.8254	55.5013	0	44.7668
	chr10	117215728	Yeats4	CDS	40.6054	47.4408	51.5939	0	0	0	0	0	0	0	35.7148	0
	chr11	6404072	Zmiz2	CDS	40.0925	0	60.1009	57.8789	39.6365	0	0	0	0	0	0	0
	chr15	81389689	St13	CDS	48.4623	47.8369	52.0893	46.5418	52.3355	0	51.8337	44.9519	53.6789	50.3625	46.1074	51.0422
	chr9	77976805	Elovl5	CDS	0	0	60.0342	54.1731	59.5207	0	0	0	50.0155	0	66.6742	53.8032
	chr2	71883897	Pdk1	CDS	0	0	50.9649	43.9944	0	0	50.2507	0	70.8849	0	0	0
	chr17	23821322	Srrm2	CDS	49.5695	41.7136	50.8613	67.6684	49.3198	0	0	0	0	48.3131	0	0
	chr3	90232474	Jtb	CDS	0	33.6017	53.6978	45.4328	42.3699	0	40.9329	37.3035	37.9946	39.2852	0	0
	chr17	24074376	Pdpk1	3' UTR	0	0	52.3631	36.4019	61.4157	0	0	0	0	0	0	44.188
	chr7	126546954	Eif3c	3' UTR	0	0	56.2103	42.8399	58.319	0	0	0	0	0	0	40.8032
	chr11	30099439	Sptbn1	3' UTR	0	0	55.6912	0	59.1196	0	54.8787	62.2092	0	49.7653	0	0
	chr1	164079976	Sell	3' UTR	42.5774	36.8383	41.2266	50.4163	0	0	0	0	0	0	0	41.5446
	chrX	105968747	Magt1	3' UTR	0	0	0	61.1869	0	0	0	41.6762	42.4503	44.6804	0	0
	chr10	117689143	Mdm2	3' UTR	0	41.6244	0	59.5222	45.7136	0	0	0	0	50.1076	0	47.4954
	chrX	101683023	Ogt	3' UTR	46.0103	46.7517	47.206	51.2534	44.6419	0	0	0	0	0	0	0
	chr6	35510014	Mtpn	3' UTR	0	47.0584	0	51.7109	46.8112	0	0	50.8248	52.7182	49.2986	55.2057	46.2998
	chr4	155557687	Gnb1	3' UTR	0	48.777	0	50.5428	0	0	0	0	0	35.9794	32.7802	0
	chr1	193221794	Hsd11b1	3' UTR	0	44.8621	0	63.2962	43.8312	0	0	43.209	39.6949	0	0	0
	chr15	43250191	Eif3e	3' UTR	42.3178	38.6419	45.0791	51.9957	0	0	42.3659	0	51.4732	40.8643	0	35.909
	chr1	4845069	Lypla1	3' UTR	0	44.4358	0	62.6512	49.0003	0	48.6039	50.6743	49.51	50.6538	50.0972	50.4718
	chr3	104823604	Capza1	3' UTR	0	43.5876	0	51.2585	0	0	0	0	0	0	40.9507	41.6343
	chr11	6471435	Purb	3' UTR	0	49.4471	40.4198	56.1488	34.1543	0	0	0	0	0	0	31.8911
	chr12	91808592	Sel1l	3' UTR	0	43.4195	0	54.5869	42.4337	0	0	0	49.8427	38.2831	0	0
	chr10	57516334	Serinc1	3' UTR	0	38.6287	0	52.9312	41.054	39.9578	35.9288	43.2286	41.0146	43.4988	0	33.3238
	chr7	84615563	Zfand6	3' UTR	0	0	0	50.5689	0	44.9693	26.3497	0	0	43.7628	0	20.1024
	chr2	162934886	Srsf6	3' UTR	38.2707	0	33.8601	56.3093	53.7575	0	0	0	29.9307	34.7558	41.9143	0
	chr3	58523710	Serp1	3' UTR	37.9272	38.6371	0	57.9584	0	0	0	29.7533	0	33.5668	0	26.5669
	chr17	26508369	Dusp1	5' UTR	44.416	48.1181	49.5265	55.7143	0	0	38.9891	57.8194	59.8988	0	0	0
	chr9	113680109	Pdcd6ip	CDS	0	44.2032	38.1185	52.3574	0	0	45.2527	0	32.4799	0	0	0
	chr2	91939967	Dgkz	CDS	0	0	37.6425	56.8527	48.6309	0	0	0	0	0	0	51.969
	chr10	67240763	Jmjd1c	CDS	47.1618	0	41.8856	51.6555	41.3443	0	0	0	0	0	0	0
	chr5	122818915	Anapc5	CDS	0	46.8941	0	68.9473	54.8525	0	0	0	0	59.7864	0	49.124
	chr11	45887410	Clint1	CDS	0	42.7412	46.532	50.5641	49.6705	0	0	0	52.2403	36.2254	0	44.7366
	chr5	31247404	Nrbp1	CDS	41.8154	0	0	50.4675	58.6455	59.6287	59.8454	0	57.6203	56.6898	0	0
	chr9	122853051	Zfp445	CDS	0	47.0089	0	50.1301	41.1777	0	0	0	45.3337	0	0	53.7166
	chr11	50379541	Hnrnph1	CDS	0	0	0	64.4735	62.6787	57.6022	0	0	0	42.1506	0	0
	chr6	120797943	Atp6v1e1	CDS	0	0	0	67.0723	41.0864	0	0	0	35.5379	41.2776	0	0
	chr15	31594383	Cct5	CDS	0	47.5446	32.8599	50.8118	44.914	0	45.1586	0	38.6297	36.7562	38.2599	41.8348
	chr10	81181977	Eef2	CDS	0	0	0	66.3677	61.0876	0	53.7353	0	59.3082	51.0027	0	0
	chr4	139280067	Capzb	CDS	41.5312	29.2372	0	51.0801	37.9268	0	39.6094	0	0	36.1497	35.4343	40.2617
	chr10	19609392	Ifngr1	CDS	0	32.5828	41.4723	51.8535	0	0	0	0	0	29.0719	0	28.8674
	chr8	128710365	Itgb1	CDS	0	42.3171	49.7703	50.8481	0	0	38.9323	0	0	0	0	40.1516
	chr9	121749171	Nktr	CDS	0	0	48.2984	51.4457	0	0	0	0	0	0	53.5022	51.4261
	chr2	117284908	Rasgrp1	CDS	41.4586	0	43.4521	57.4457	0	51.4049	0	0	0	0	0	48.9646
	chr18	36753429	Ik	CDS	0	0	0	52.6537	43.4267	0	55.5702	0	64.3079	0	55.3172	0
	chr12	3252661	Rab10	CDS	0	45.6063	0	54.7619	47.147	0	0	0	0	50.2902	0	46.2002
	chr5	125387927	Ubc	CDS	41.794	49.76	49.647	54.5274	61.2153	0	55.4238	57.0181	47.7973	52.6147	49.4529	50.1916
	chr5	125387471	Ubc	CDS	49.1702	47.9659	49.5422	52.0841	49.4826	49.0575	50.473	41.1544	56.4746	48.4215	52.7445	56.4013
	chr11	103192076	Fmnl1	CDS	39.3074	39.0097	47.8011	55.5581	59.7866	0	0	0	0	0	0	0
	chr5	122405147	Arpc3	CDS	0	0	0	57.4809	40.3105	0	0	41.1188	40.9358	40.4592	55.6327	0
	chr17	53659361	Kat2b	CDS	0	0	0	51.6663	59.7937	0	49.7873	0	46.3587	0	60.3165	58.4239
	chr2	34774701	Hspa5	CDS	0	0	49.8127	53.5903	42.5729	0	34.7054	0	33.0711	49.571	33.3968	36.0135
	chr2	34775648	Hspa5	CDS	0	0	0	61.674	60.9413	0	57.0614	50.5412	45.7253	53.0683	0	0
	chr7	29175474	Psmd8	CDS	0	0	0	61.5618	40.8657	0	0	0	32.9261	38.8578	0	0
	chr17	33677396	Hnrnpm	CDS	38.6834	43.2986	46.6538	51.986	52.3187	0	0	0	0	0	0	43.4073
	chr16	20681822	Eif4g1	CDS	41.8602	45.3859	45.0976	51.1226	47.7112	0	41.9349	31.2912	38.2867	36.8243	46.9076	52.1885
	chr5	147110720	Polr1d	CDS	0	0	0	58.336	61.6663	0	0	49.6643	0	38.3722	45.7404	44.2914
	chr3	90213037	Rps27	CDS	43.5269	49.2541	49.9743	54.4772	60.2536	0	57.7613	53.502	0	48.7712	0	52.3871
	chr9	107614190	Gnai2	3' UTR	46.2026	0	0	63.1102	0	0	0	0	0	56.2696	0	47.1418
	chr16	96121659	Hmgn1	3' UTR	0	0	0	72.5544	0	0	0	56.7716	59.1041	51.5358	53.6828	46.3667
	chr11	78963010	Lgals9	3' UTR	0	36.096	0	54.7132	0	0	0	0	31.8622	0	0	40.5469
	chr8	121598028	Map1lc3b	3' UTR	0	32.604	0	53.6106	34.1514	31.0824	29.7053	31.6368	0	25.7266	0	0
	chr13	119707167	Hmgcs1	3' UTR	0	0	0	0	0	53.1453	0	41.4361	42.9473	45.287	0	0
	chr3	107663947	Ahcyl1	3' UTR	0	0	0	0	44.5948	50.3011	0	0	0	46.535	0	48.5575
	chr15	34140902	Mtdh	3' UTR	46.063	0	45.6463	40.9804	46.3202	62.1927	0	0	52.7324	45.0921	35.5638	34.6564
	chrX	160122827	Pdha1	3' UTR	0	0	0	0	46.7276	53.7962	46.2341	48.2943	47.3153	0	0	0
	chr11	75626288	Pitpna	3' UTR	0	41.3649	0	0	43.0174	51.3612	37.6875	0	0	46.9501	0	40.0376
	chr9	44048439	Thy1	3' UTR	0	0	47.2645	35.8171	49.5576	50.9302	0	0	0	0	0	0
	chr11	97836464	Lasp1	3' UTR	0	41.1061	44.2435	0	49.8588	55.7289	0	0	43.3749	43.4419	0	0
	chr11	6474047	Purb	3' UTR	0	47.0493	33.7258	0	38.6432	59.1939	0	0	0	59.3727	0	0
	chr6	4008247	Gng11	3' UTR	0	0	0	0	33.5759	51.3659	29.5299	32.766	39.0818	31.7255	0	0
	chr2	117271340	Fam98b	3' UTR	0	0	0	0	0	54.7748	0	0	40.734	33.4272	49.4252	43.3974
	chr1	162692589	Prrc2c	CDS	0	44.9144	32.7314	0	35.2835	60.3713	0	0	0	0	0	37.711
	chr3	158012445	Srsf11	CDS	0	42.1148	43.9578	37.2993	0	51.8904	0	0	0	42.7691	40.7679	45.4319
	chr15	3275584	Selenop	CDS	0	0	0	0	47.8933	63.7364	29.1352	39.975	43.3421	42.6157	0	37.6198
	chr5	122459546	Atp2a2	CDS	0	0	0	0	72.3361	71.1426	70.5888	0	0	26.6239	33.3828	0
	chr14	21838435	Vdac2	CDS	0	47.0886	0	0	49.6802	51.7252	47.967	40.8723	41.9931	41.4449	41.0482	47.0471
	chr5	100533334	Cops4	CDS	0	0	0	0	37.3559	71.4245	41.2492	0	0	0	45.4682	48.8562
	chr11	4702204	Uqcr10	CDS	0	40.4671	47.3301	36.5074	47.5616	51.5245	46.1208	46.649	46.8007	45.9061	41.402	41.3602
	chr13	36092842	Lyrm4	CDS	0	0	0	0	52.5171	63.0725	32.732	42.944	0	31.2364	0	0
	chr8	21455551	Defa42	CDS	0	0	0	0	49.9131	57.349	36.1239	0	45.384	37.288	0	31.4471
	chr4	138313560	Pink1	3' UTR	0	0	0	0	59.7493	61.8704	50.3721	0	48.5187	56.0549	0	0
	chr8	94173483	Mt2	3' UTR	0	0	0	0	51.6009	55.0808	37.0547	41.6463	65.4834	53.1175	40.8724	0
	chr13	114828682	Mocs2	3' UTR	0	0	0	0	50.2445	0	0	44.8949	40.5957	42.6316	0	60.6058
	chr1	63143808	Ndufs1	3' UTR	0	0	0	0	59.7224	0	48.0263	0	47.3157	40.1676	0	0
	chr9	120959932	Ctnnb1	3' UTR	0	46.405	0	0	59.4568	0	44.0588	49.0237	47.2401	52.1853	0	49.8405
	chr13	119707895	Hmgcs1	3' UTR	0	0	0	0	50.3261	0	0	58.4011	44.748	55.0618	0	0
	chr3	90499846	Chtop	3' UTR	47.8322	44.6925	40.5355	49.4705	53.3207	0	52.6388	0	51.6943	46.3949	54.0255	39.7001
	chr11	109668970	Prkar1a	3' UTR	0	0	0	0	57.4547	0	39.8621	0	66.7118	56.4166	0	0
	chr11	86694876	Cltc	3' UTR	0	0	0	0	53.3361	0	61.389	0	37.8374	42.5807	0	46.935
	chr18	35616277	Paip2	3' UTR	0	0	47.2348	48.882	59.0227	0	0	43.2808	0	49.481	44.0334	51.3759
	chr11	6356433	Ogdh	3' UTR	0	0	0	0	56.3847	0	0	47.8597	38.2935	50.3039	0	0
	chr4	155074876	Rer1	3' UTR	0	0	0	0	69.7911	0	41.888	40.8328	0	46.5758	0	48.0768
	chr10	97517928	Dcn	3' UTR	0	0	0	0	66.1432	0	43.2965	31.9533	33.8156	43.0148	0	30.562
	chr12	8938383	Laptm4a	3' UTR	0	46.1131	0	0	60.0942	0	0	0	0	43.9875	0	37.4679
	chr8	83996206	Prkaca	3' UTR	0	0	0	0	54.2457	0	47.6416	0	55.8836	54.8216	0	0
	chr15	51963198	Rad21	3' UTR	0	45.3039	0	0	56.0649	0	0	44.1384	0	47.9559	0	48.7751
	chr9	62377706	Anp32a	3' UTR	0	0	0	40.147	51.8763	0	44.1972	0	0	50.9675	0	0
	chr9	72747853	Nedd4	3' UTR	0	0	0	0	59.1498	0	16.8253	0	32.153	58.1095	0	0
	chr4	119278276	Ybx1	3' UTR	43.2086	44.4008	0	39.5452	57.4008	42.7425	41.2042	41.2463	50.4565	50.2288	43.7046	41.6428
	chr5	29766721	Dnajb6	3' UTR	0	0	0	0	62.3647	0	0	64.527	58.351	64.5863	58.9698	68.4462
	chrX	53021214	Hprt	3' UTR	0	0	0	0	52.571	0	66.0576	0	58.4793	64.5375	0	0
	chr15	81475182	Rbx1	3' UTR	0	0	0	0	50.8899	0	60.4616	47.4754	0	51.6845	0	0
	chr15	77915258	Txn2	3' UTR	0	0	0	0	57.8348	0	41.8833	46.374	40.5377	41.5576	0	0
	chr7	38263106	Pop4	3' UTR	0	0	0	0	67.0986	0	51.6911	52.8938	0	51.5494	58.0548	0
	chr4	107200763	Tmem59	3' UTR	0	0	0	0	63.5154	0	58.7031	37.3275	0	44.1528	0	0
	chr18	35860976	Cxxc5	3' UTR	0	0	0	0	58.0654	0	55.9392	53.5363	57.378	0	43.5666	35.6953
	chr4	49536669	Aldob	3' UTR	0	0	0	0	53.3362	0	43.0563	52.1474	54.4973	47.2028	50.6462	50.4257
	chr9	95461432	U2surp	CDS	0	0	49.3956	47.9538	51.6425	0	0	0	0	0	0	32.7122
	chr9	57923222	Ubl7	CDS	0	0	0	0	56.1267	0	50.0399	0	0	61.3466	38.7328	0
	chr11	49863601	Mapk9	CDS	0	47.8968	0	45.8766	52.2637	0	0	0	50.6641	0	0	48.389
	chr15	74958314	Ly6e	CDS	42.9363	46.3072	48.4001	43.4838	50.2838	44.6157	41.6442	39.9674	43.0057	40.6007	0	45.1425
	chr11	5523361	Xbp1	CDS	0	31.1419	0	0	51.335	0	0	0	18.8257	12.3396	0	0
	chr11	116178802	Acox1	CDS	0	0	0	0	53.0712	0	47.217	43.765	47.2048	45.2394	0	0
	chr14	34691794	Wapl	CDS	0	43.9889	0	38.3822	56.1426	0	0	0	0	0	46.7775	44.0356
	chr2	69991582	Ubr3	CDS	0	0	0	0	59.7574	0	36.0464	0	49.5325	0	0	48.2852
	chr12	111711235	Bag5	CDS	0	0	0	0	52.9675	0	50.9267	0	0	0	50.0513	52.2392
	chr11	98804362	Msl1	CDS	0	0	0	48.5448	51.199	0	0	0	0	0	40.0302	45.1098
	chr4	21871556	Pnisr	CDS	0	0	0	0	50.4807	0	0	0	50.7494	45.7533	0	41.7253
	chr12	8922140	Laptm4a	CDS	0	0	0	0	53.0304	0	53.0448	58.1575	51.6662	0	0	0
	chr5	147078681	Polr1d	CDS	47.3006	0	0	37.9489	57.4314	0	38.9719	0	48.6733	36.3001	0	0
	chr14	30565592	Tkt	CDS	0	45.1552	0	0	61.6645	0	0	0	0	52.3235	0	59.1496
	chr2	160682738	Top1	CDS	42.7608	45.539	46.7879	44.3277	50.145	0	65.9808	0	0	49.3913	0	52.152
	chr13	73320301	Ndufs6	CDS	0	0	0	0	58.6737	0	57.2043	64.15	58.6749	56.9489	0	0
	chr2	26922031	Surf4	CDS	0	45.083	46.8122	0	58.309	0	44.9468	47.0885	39.6353	43.2865	51.0193	0
	chr14	65973394	Clu	CDS	0	0	0	0	54.9084	48.9719	51.0726	57.4986	47.9068	47.4018	49.9156	48.7521
	chr17	29036329	Srsf3	CDS	0	0	0	0	51.7475	0	49.2001	46.3019	0	0	51.3971	0
	chr7	132569973	Oat	CDS	0	0	0	0	55.6307	0	39.855	0	0	35.4485	0	54.5608
	chr11	52118120	Ppp2ca	CDS	0	0	0	0	56.3467	0	30.8747	0	41.0954	57.7454	0	0
	chr4	63550108	Atp6v1g1	CDS	0	0	0	0	64.0162	0	46.9833	49.5797	61.0056	43.0955	52.4964	0
	chr13	30541321	Uqcrfs1	CDS	0	0	0	0	55.3485	0	47.2103	36.2502	50.9794	39.8691	0	0
	chr18	31583321	Slc25a46	CDS	0	0	0	0	52.3392	0	46.005	0	55.0227	52.9939	37.181	0
	chr10	43532886	Mtres1	CDS	0	0	0	0	54.4291	0	52.4852	46.6863	55.1709	54.7349	61.0414	0
	chr12	85130976	Dlst	CDS	0	0	0	0	69.188	0	54.787	56.0112	55.6787	49.3111	0	0
	chr12	85130964	Dlst	CDS	0	0	0	0	54.0927	0	36.1058	33.2753	0	51.311	0	0
	chr10	78274218	Agpat3	CDS	0	0	0	0	86.4416	0	88.688	82.8949	93.9657	83.5629	76.8914	0
	chr10	71331101	Cisd1	CDS	0	0	0	0	51.3871	49.3049	52.3477	49.1463	51.4882	50.0464	51.1765	48.9747
	chr15	79030029	H1f0	3' UTR	0	0	0	0	64.9064	0	45.5793	0	58.2239	54.7261	0	0
	chr15	76070460	Puf60	CDS	0	44.6433	0	0	60.6487	0	52.2232	40.8573	0	53.0091	0	55.6806
	chr16	56690374	Tfg	3' UTR	0	0	0	0	53.4233	0	57.1225	50.7503	0	50.5917	0	0
	chr16	91654699	Son	CDS	0	47.7989	0	44.9574	52.5502	0	0	0	0	39.2972	0	44.9967
	chr12	31331641	Dld	3' UTR	0	0	0	0	59.9358	0	0	51.5131	55.5087	38.4452	0	0
	chr2	130171694	Snrpb	3' UTR	0	0	0	0	55.0842	0	0	0	49.712	37.689	35.5238	0
	chr16	4040148	Trap1	CDS	0	0	0	0	62.4406	0	65.7835	54.3886	51.1982	52.3413	56.7256	0
	chr19	9984323	Fth1	CDS	44.0907	44.3904	39.5478	46.5059	55.9494	47.214	47.9194	46.6299	42.7077	42.076	44.3427	41.2857
	chr9	61913330	Rplp1	CDS	0	0	39.5301	43.5817	53.5562	0	33.431	38.9488	0	36.6676	0	0
	chr19	44550300	Ndufb8	3' UTR	0	0	0	0	55.1706	0	50.3088	52.872	0	51.0031	42.8961	0
	chr4	108235501	Zyg11b	3' UTR	0	0	0	45.5344	44.6538	0	57.5859	0	0	0	0	47.4247
	chr15	79029460	H1f0	3' UTR	0	0	0	0	44.1539	0	62.2099	55.432	0	51.5415	0	0
	chr4	129309857	Rbbp4	3' UTR	0	0	0	0	45.9125	0	64.7917	0	46.7208	45.5942	0	0
	chr15	3319482	Ghr	3' UTR	0	0	0	0	0	0	58.342	60.1873	46.273	76.1067	0	0
	chr4	134898305	Tmem50a	3' UTR	0	39.8738	0	39.3693	45.0005	0	52.9453	0	0	37.4787	0	0
	chr15	83116542	Rrp7a	3' UTR	0	0	0	0	0	0	71.6125	55.1822	35.4072	23.074	0	14.2622
	chr9	113969368	Ubp1	CDS	0	0	0	47.1606	44.2167	0	69.9334	0	0	56.4112	0	24.5711
	chr9	86679941	Me1	CDS	0	0	0	0	0	0	58.4342	35.0403	59.8055	47.6661	43.9353	0
	chr17	65864539	Ralbp1	CDS	45.633	44.3608	35.4211	48.4214	41.5379	0	60.0677	0	0	41.1593	0	0
	chr11	59205777	Mrpl55	CDS	0	0	0	0	0	0	52.3676	52.5057	46.9621	46.1576	39.2582	0
	chr2	168227482	Dpm1	CDS	0	0	0	0	0	0	52.7838	0	38.0341	51.5058	48.628	0
	chr10	75784082	Gstt1	CDS	0	0	0	0	0	0	59.0593	42.7863	42.9412	49.5109	0	0
	chr10	62616256	Ddx50	CDS	0	42.64	44.4006	0	40.4712	0	50.5428	45.0982	0	42.923	0	43.5285
	chr4	21874226	Pnisr	CDS	49.6485	47.1912	0	39.7891	46.0734	0	51.1284	44.5693	50.6505	0	0	50.7161
	chr3	153930235	Acadm	CDS	0	0	0	0	0	0	54.7022	61.321	66.9204	54.9889	0	65.4344
	chr11	53280609	Hspa4	CDS	0	49.5083	0	43.4915	45.7623	0	58.6939	49.9183	0	0	37.3035	40.5109
	chr3	89381078	Zbtb7b	CDS	0	0	0	0	41.7364	0	58.0765	0	35.1834	24.0515	0	0
	chr15	98932217	Tuba1b	CDS	0	42.913	0	0	38.6361	0	51.5891	0	0	41.6301	0	0
	chr16	17015952	Mapk1	CDS	0	0	0	48.8172	0	0	50.6392	43.4604	40.918	0	0	0
	chr13	34883363	Prpf4b	CDS	41.2324	46.7301	39.0875	0	42.8349	0	56.3455	0	0	39.4905	0	40.6865
	chrX	20959421	Uxt	CDS	0	0	0	0	0	0	52.1209	58.0985	41.04	52.4753	0	0
	chr6	145220677	Kras	CDS	0	0	0	37.314	0	0	70.862	0	0	48.4296	0	38.463
	chr16	31956332	Ncbp2	CDS	0	0	0	0	0	0	58.1006	0	60.0635	0	49.002	54.0325
	chr2	50280370	Mmadhc	CDS	0	49.2078	0	0	43.8823	0	50.9385	45.5992	54.3359	45.7671	53.8112	60.1559
	chr14	66084432	Ephx2	3' UTR	0	0	0	0	0	0	55.5197	55.0541	58.4992	60.7743	0	0
	chr4	44032802	Clta	3' UTR	0	0	0	0	0	0	59.9077	57.277	56.8845	49.7781	0	0
	chr14	37121764	Ghitm	3' UTR	0	0	0	0	48.13	0	0	53.348	47.5015	46.8477	0	61.7653
	chr1	160203072	Cacybp	3' UTR	0	36.4926	0	0	0	0	37.3662	54.0646	0	42.5789	51.5753	43.094
	chr6	133849986	Kap	3' UTR	39.1773	38.7293	36.5445	44.3154	35.9157	41.0557	39.4362	53.8899	37.4183	37.1008	39.0505	40.0689
	chr13	55346819	Lman2	3' UTR	0	38.9337	0	0	0	0	0	52.039	52.4725	42.2675	56.7232	43.0738
	chr4	53860730	Tmem38b	3' UTR	0	0	0	0	49.8079	0	43.9101	52.0723	47.7729	49.1623	0	48.9849
	chr12	40036399	Arl4a	CDS	0	0	0	0	0	0	0	50.3952	44.2532	35.5794	43.9752	0
	chr15	80256772	Atf4	CDS	37.9118	47.2133	47.6202	47.5152	0	0	33.5472	50.4012	39.1926	40.4491	0	56.4186
	chr2	132249836	Pcna	CDS	48.4662	45.7823	0	43.1544	42.5151	0	36.514	55.8031	38.64	46.7289	42.1148	41.8321
	chr12	78866702	Eif2s1	CDS	0	0	0	0	0	0	0	55.2056	39.6769	0	40.0932	50.1753
	chr17	85066185	Prepl	CDS	0	0	0	0	44.8138	40.1364	43.9079	53.6165	0	0	46.5202	0
	chrX	101448123	Nono	3' UTR	38.4753	0	42.8803	47.2424	47.6688	0	0	63.1748	44.2175	37.1717	0	41.3567
	chr3	32462954	Pik3ca	3' UTR	0	0	0	41.5223	46.9584	0	0	0	55.5797	0	0	32.7909
	chr13	112505232	Il6st	3' UTR	0	0	42.1473	48.5265	48.8812	0	47.8606	0	54.4093	0	0	46.8095
	chrX	109161593	Sh3bgrl	3' UTR	42.9491	42.6335	43.81	0	44.8373	0	0	0	50.118	37.6739	0	46.0585
	chr15	37000260	Zfp706	3' UTR	0	0	0	0	40.3698	0	0	42.8772	58.7403	45.6967	0	0
	chr16	32906364	Fyttd1	3' UTR	0	0	0	0	46.0728	0	46.595	0	56.3312	0	44.9886	60.2283
	chr2	152109270	Srxn1	3' UTR	0	0	0	0	48.2676	0	0	0	54.8611	35.1244	36.069	0
	chr11	88051040	Srsf1	3' UTR	0	41.3315	47.0243	40.9037	43.1427	0	46.0471	0	57.5696	44.484	0	33.3343
	chr13	111436529	Gpbp1	CDS	46.3968	0	0	48.7738	0	0	41.6734	0	60.4332	41.5773	43.296	43.3418
	chr10	93484720	Lta4h	CDS	0	40.6886	0	41.7241	44.2588	0	0	0	54.7979	44.3295	0	0
	chr12	72783741	Ppm1a	CDS	0	0	0	0	43.7346	0	44.6422	0	57.4378	0	42.9973	0
	chr8	22580491	Vdac3	CDS	0	0	0	0	0	0	43.8807	45.9783	53.2189	51.7396	52.4999	0
	chr7	80923154	Sec11a	CDS	0	38.1972	45.1925	46.9262	48.9369	0	0	46.7692	52.6456	48.3516	50.1691	50.6574
	chr5	28352506	Rbm33	CDS	47.6783	39.3218	0	42.3429	41.6077	0	0	0	53.2706	0	0	38.6746
	chr1	191353912	Ppp2r5a	CDS	0	0	0	36.3566	0	0	0	0	53.0066	61.6842	0	47.5923
	chr13	103752582	Srek1	CDS	0	28.5139	25.7571	30.1531	36.4333	0	0	0	51.2785	0	0	27.8562
	chr9	21067567	Fdx2	3' UTR	0	0	0	0	0	0	36.8259	42.976	52.4046	38.3315	0	62.7968
	chr13	12440071	Lgals8	3' UTR	0	0	0	0	46.1693	0	0	43.4122	42.3473	62.3855	0	0
	chr3	87915266	Hdgf	3' UTR	0	49.6605	0	0	0	0	0	0	0	56.5673	36.9343	48.1834
	chr18	61587578	Csnk1a1	3' UTR	0	0	0	49.231	47.7474	0	48.9971	40.3543	43.4049	50.6522	0	47.8344
	chr5	148504995	Ubl3	3' UTR	0	0	0	0	42.9527	0	0	45.9914	43.502	52.135	0	0
	chr5	129757687	Nipsnap2	3' UTR	0	0	0	0	44.646	0	31.392	37.5741	0	50.487	0	0
	chr14	73362742	Itm2b	3' UTR	0	0	0	0	42.5217	0	39.8029	38.2617	39.6641	50.4205	0	0
	chr17	87650541	Epcam	3' UTR	0	0	0	0	0	0	0	49.0607	0	53.5179	54.0897	49.0412
	chr15	61989906	Myc	CDS	0	47.4815	0	40.672	0	0	0	0	0	62.3087	0	45.1715
	chr13	100739078	Mrps36	CDS	0	0	0	0	0	0	44.0926	41.1451	0	63.7363	54.8537	0
	chr13	55663822	Ddx46	CDS	0	34.3819	0	0	0	0	0	0	0	54.4099	27.5966	28.0907
	chr2	156159117	Rbm39	CDS	43.1232	0	0	39.913	34.5258	0	0	0	0	52.5737	0	0
	chr9	45972979	Pafah1b2	CDS	0	49.5607	0	0	49.4839	0	0	0	0	54.6509	47.4638	42.5211
	chr1	66845235	Acadl	CDS	0	0	0	0	0	0	42.5561	39.697	0	53.5678	0	42.0392
	chr17	74619793	Birc6	CDS	0	0	41.4063	42.8019	0	0	0	0	0	56.2815	0	53.6317
	chr6	122315079	M6pr	CDS	0	0	42.2686	0	45.2145	0	0	0	36.1665	59.4441	0	44.7646
	chr5	29750986	Dnajb6	CDS	0	0	0	40.9903	27.204	0	0	0	0	55.2745	37.7065	0
	chr1	85709054	Sp100	CDS	0	32.1926	39.6141	48.6792	0	0	0	0	0	69.8544	0	41.9888
	chr15	82348003	Smdt1	CDS	0	0	0	0	44.7842	37.3061	47.2012	45.9123	33.1509	50.3533	0	0
	chr9	114920583	Gpd1l	CDS	47.7535	35.7273	0	38.7971	0	0	45.9499	0	0	53.4906	0	0
	chr11	32297284	Hba-a1	3' UTR	0	27.0338	0	0	30.5937	0	24.0073	21.0215	33.213	50.5072	0	0
	chr3	138455262	Adh5	3' UTR	0	0	0	0	49.2864	0	46.1033	41.1949	45.1164	35.3075	55.3998	42.1776
	chr7	16915980	Calm3	3' UTR	0	46.1723	0	0	43.7049	0	0	0	0	45.7201	58.717	0
	chr9	89699487	Tmed3	3' UTR	0	0	0	0	0	0	28.3737	30.1823	0	30.2029	69.353	0
	chr6	71874707	Immt	CDS	0	0	0	0	33.1629	0	41.2212	0	0	38.3945	50.4313	0
	chr11	49677459	Cnot6	CDS	0	0	0	38.4819	46.3769	0	0	0	0	47.1035	51.2422	39.3999
	chr4	130312372	Fabp3	CDS	0	0	0	0	47.4589	0	46.0422	46.766	0	0	54.0264	38.0577
	chr4	126273008	Trappc3	CDS	0	0	0	0	34.4059	0	36.608	44.0789	38.0234	0	51.7836	0
	chr19	7426628	Rtn3	3' UTR	0	31.9118	0	0	41.5858	0	44.0688	0	47.3899	16.3667	53.542	42.4437
	chr14	120429211	Mbnl2	3' UTR	0	0	0	0	26.0067	0	30.6901	0	0	44.0594	0	50.9592
	chr17	35429525	H2-Q6	3' UTR	43.5709	0	43.8577	40.0263	0	0	0	46.0061	0	0	0	51.2462
	chr18	20986105	Rnf125	3' UTR	0	0	29.9424	43.5373	0	0	0	0	42.4407	0	0	53.4175
	chr1	171408224	Arhgap30	CDS	40.7869	43.7595	36.4461	43.3931	0	0	0	0	0	0	0	50.6334
	chr4	148618558	Tardbp	CDS	0	0	0	0	41.7413	0	0	0	36.0972	29.5385	38.2228	52.9703
	chr9	90074880	Ctsh	CDS	0	37.007	0	0	0	0	0	35.3632	31.7103	42.467	0	55.3344
	chr11	106786107	Ddx5	CDS	44.813	49.3903	41.9299	45.6175	36.3732	0	45.3976	47.8239	48.1762	48.1622	0	51.5707
	chr9	13252438	Ccdc82	CDS	0	0	42.4059	33.8828	42.5791	0	0	0	0	0	0	50.9725
	chr6	136634501	Plbd1	CDS	0	42.8697	0	0	0	0	48.821	0	0	49.1005	0	52.4408
	chr13	55596964	Tmed9	CDS	0	0	0	0	0	0	47.9062	0	35.6306	44.7607	0	59.778
	chr16	20685539	Eif4g1	CDS	0	40.7388	42.7952	0	0	0	0	0	41.259	0	0	51.1684
	chr17	36042613	H2-T22	5' UTR	0	47.2175	40.7346	45.5779	0	0	0	0	34.2875	0	0	54.7345
