# Supplementary material for: Quantitative sequencing using BID-seq uncovers abundant pseudouridines in mammalian mRNA at base resolution
Source: Nat Biotechnol. 2022 Oct 27;41(3):344–54. doi: 10.1038/s41587-022-01505-w (PMC10017504; doi:10.1038/s41587-022-01505-w)
Supplement: Supplementary file 11 — Statistical source data for Supplementary Fig.6. [file 41587_2022_1505_MOESM11_ESM.xlsx]

## Sheet: Supplementary Fig. 6a
	Cerebellum			CD4 T			CD8 T			Thymus			Testis
	Normalized expression (< 1.0 Ψ)	Normalized expression (≥ 1.0 Ψ)		Normalized expression (< 1.0 Ψ)	Normalized expression (≥ 1.0 Ψ)		Normalized expression (< 1.0 Ψ)	Normalized expression (≥ 1.0 Ψ)		Normalized expression (< 1.0 Ψ)	Normalized expression (≥ 1.0 Ψ)		Normalized expression (< 1.0 Ψ)	Normalized expression (≥ 1.0 Ψ)
	0.0129342	0.170133		0.111576	0.128043		0.0112419	0.0325602		0.0751719	0.0315726		0.017003	0.0106593
	0.0860872	0.0815585		0.108748	0.0046943		0.0230998	0.0531634		0.103392	0.0146015		0.143931	0.409367
	0.538424	0.221729		0.131034	0.0870354		0.0183828	0.0092465		0.0832739	0.238634		0.16404	0.545284
	0.132506	0.435592		0.139162	0.147799		0.00687724	0.00696558		0.148458	0.0417409		0.366521	0.21459
	0.84913	1.35754		0.297978	0.0522945		0.0529555	0.0480295		0.0995922	0.0432388		0.107366	0.782895
	0.404824	0.151331		0.0263115	0.00691075		0.00892412	0.0419206		0.0873741	0.063566		1.43434	0.248884
	0.082831	0.345549		0.161026	0.160109		0.0486005	0.0468492		0.0975166	0.496767		0.395733	0.398331
	0.0328828	0.764427		0.102917	0.0254419		0.0271443	0.0162068		0.0160972	0.113174		0.418058	0.610366
	1.86113	0.216116		0.00880221	0.128601		0.0725414	0.172459		0.194984	0.124958		0.110435	0.610366
	0.79861	0.65014		0.228789	0.125688		0.048716	0.0124105		0.348144	0.334385		0.593045	0.0843645
	0.453596	0.181384		0.0338647	0.0522999		0.0510687	0.0471197		0.656056	0.110292		0.440117	2.52997
	0.429494	0.323692		0.0195572	0.0972024		0.060484	0.0471197		0.0502253	0.140802		0.189522	0.29795
	0.256661	0.23956		0.0874963	0.0457492		0.151515	0.0194632		0.00704622	0.0143506		0.358197	0.82127
	0.28434	0.383719		0.170007	0.0594574		0.0569751	0.0883056		0.0910883	0.232848		0.284003	2.72904
	1.33447	0.48684		0.441464	0.162622		0.00314855	0.0849045		0.256322	0.20296		0.256959	1.80161
	0.1142	0.440832		0.0824205	0.0212724		0.0231276	0.296039		0.134177	0.179761		1.57102	2.32807
	0.153507	0.116891		0.158611	0.0645023		0.0223839	0.0338324		0.125056	0.284345		4.54051	0.420151
	0.183954	0.132168		0.0320959	0.119469		0.0374901	0.670608		0.318069	0.336722		1.67609	0.690279
	0.0910772	0.514111		0.111852	0.0936636		0.0313759	0.670608		0.143781	0.0777113		1.18002	0.272612
	0.217014	0.135318		0.0495519	0.108429		0.0500794	0.0630447		0.0262949	0.00406093		0.248845	1.44303
	0.21066	0.141528		0.0459854	0.223096		0.0437346	0.0907202		0.00424496	0.0914183		0.0395616	2.19964
	0.877777	0.177532		0.0477212	0.397878		1.29743	0.00937051		0.48379	0.349371		0.924581	0.525007
	0.100416	0.553094		0.0152316	0.343097		0.115177	0.0160231		0.0489777	0.0864066		0.14568	0.826494
	0.163457	0.222911		0.0596945	0.11043		0.238041	0.0101001		0.2167	0.0592861		0.220488	1.30914
	0.224633	0.200099		0.0482157	0.0769268		0.0117887	0.0699224		0.100305	0.0983128		0.0161681	0.500793
	0.170784	0.0235154		0.287624	0.0530757		0.548311	0.0567788		0.04233	0.0064539		0.129608	2.71608
	0.505657	2.02343		0.117072	0.0170828		0.0215593	0.189206		0.312719	0.23511		0.187843	0.159524
	0.199509	0.34831		0.0178032	0.0541329		0.0370491	0.108974		0.0550009	0.275019		0.999965	0.431769
	0.574429	0.368804		0.235442	0.0328131		0.0347014	0.121702		0.0651871	0.169016		4.2366	0.0545325
	0.468252	1.02497		0.106548	0.12496		0.00467296	0.0177495		1.23995	0.346928		0.0969739	0.619546
	0.361301	0.115202		0.00299355	0.278788		0.0505547	0.0139507		0.0934905	0.143303		0.339953	1.78362
	0.20854	0.159006		0.0448096	0.0387632		0.0349557	0.00461835		0.0728738	0.179277		0.16039	0.176696
	0.385443	0.157605		0.066808	0.0895965		0.0481974	0.019831		0.0153574	0.179277		0.327247	6.17323
	0.573631	0.25707		0.414142	0.149168		0.247441	0.0450668		0.00478457	0.283778		0.344551	1.27769
	0.346818	0.19793		0.0414143	0.426449		0.00971373	0.0721374		0.0643942	0.00436149		0.384465	1.45681
	0.252407	0.178141		0.288104	0.162234		0.0882974	0.0721374		0.121342	0.630059		0.325251	0.471147
	0.212461	0.115171		0.264978	0.111719		0.0388282	0.0948153		0.187312	0.161326		0.442058	0.684112
	0.127036	0.146625		0.322512	0.0761189		0.0472935	0.577004		0.11	0.161326		0.224153	1.05382
	0.36409	0.0328322		0.00524951	0.118113		0.0659024	0.0317777		0.227558	0.0738644		0.366955	1.90661
	0.187501	0.297288		0.106524	0.141177		0.0881122	0.326508		0.00896598	0.190211		3.63356	2.89502
	0.433343	0.222776		0.202819	0.0735065		0.0277103	0.0217886		0.0317808	0.713325		0.595503	3.51339
	0.407144	0.15625		0.09236	0.233332		0.00927804	0.0446667		0.466265	0.0681356		1.7032	0.14317
	0.12224	0.214683		0.0687005	0.00307044		0.0185066	0.0224338		0.00698182	0.31017		0.0998624	0.227729
	0.470853	0.12849		0.421597	0.231908		0.0380387	0.0202099		0.0892415	0.188809		0.0636584	0.847517
	0.197944	0.12849		0.0206838	0.079534		0.061466	0.0380447		0.214827	0.00856327		0.188716	4.62057
	0.114084	0.616356		0.0521929	0.113598		0.047736	0.0477639		0.198587	0.00982293		1.01773	3.34061
	0.634545	0.215829		0.0129809	0.237576		0.0949892	0.0317022		0.0726284	0.102382		0.783512	0.430559
	0.564031	0.244278		0.00520357	0.0736874		0.0201996	0.0317022		0.0802599	0.178355		0.161474	0.26145
	0.0941714	1.00105		0.168575	0.195159		0.0383243	0.0551439		0.182242	0.0775585		0.679268	0.649849
	0.117297	0.206439		0.0920799	0.269215		0.0186979	0.0285724		0.0300502	0.0467586		0.555727	0.0592994
	0.148348	0.206439		0.0631051	0.0341716		0.0496098	0.0549924		0.039047	0.189162		0.990886	2.32333
	0.0477901	0.835115		0.0184331	0.0437753		0.0193143	0.11421		0.0138456	0.353346		4.54902	0.260156
	0.165487	0.306044		0.095327	0.148823		0.111321	0.00418403		0.0910936	0.00640321		0.195647	0.43162
	0.143328	1.54208		0.0427102	0.0635587		0.0396026	0.12408		0.0548708	0.168868		1.97729	0.199996
	1.03741	0.342612		0.979283	0.17217		0.0166197	0.153449		0.109834	0.173332		0.545332	0.105105
	0.30571	0.846528		0.108267	0.22314		0.0404852	0.00396605		0.165254	0.336524		1.14066	0.257569
	0.214934	0.0412937		0.200786	0.0461103		0.0645343	0.133348		0.462714	0.220876		0.0174409	0.476719
	0.267908	0.302045		0.108352	0.100031		0.0109832	0.226268		0.156586	0.22468		0.44611	0.476719
	0.252047	0.232015		0.619129	0.160591		0.214638	0.00126644		0.0714577	0.0406906		2.97666	0.424316
	0.622612	0.232015		0.0570116	0.105757		0.0785584	0.0100652		0.046397	0.38567		1.55704	0.318928
	0.112446	1.03062		0.137532	0.109829		0.0554527	0.0289464		0.0442846	0.159588		0.515101	0.318928
	0.13258	0.189827		0.0282487	0.00271584		0.022331	0.0112837		0.0909943	0.0664987		1.09079	0.343384
	0.160288	0.234644		0.0244291	0.0883083		0.00307593	0.0726698		0.255473	0.215678		0.168961	1.65167
	0.146234	0.229675		0.158956	0.0751277		0.0142629	0.0259967		0.252169	0.735961		0.123447	0.47522
	0.557916	0.379465		0.158643	0.116955		0.220752	0.0945239		0.0734653	0.306775		0.53464	0.627729
	0.306398	0.284901		0.0233723	0.090693		0.0160818	0.182599		0.0392279	0.126337		0.436053	1.31844
	0.720123	0.0906754		0.00648244	0.0595991		0.0923001	0.0777058		0.150617	0.0494356		3.99987	1.35808
	0.226946	0.944112		0.0588058	0.0432841		0.0417938	0.0275754		0.0509017	0.112217		0.741901	0.334645
	0.104579	0.0627276		0.0693693	0.185976		0.0587621	0.0150083		0.0545915	0.145022		0.661445	6.73945
	0.218458	0.652156		0.117969	0.351373		0.0546372	0.0150083		0.0962743	0.0217326		0.578903	0.703708
	0.615481	0.652156		0.189216	0.0836035		0.0352131	0.0337145		0.0768142	0.00656274		0.65419	1.59782
	0.612468	0.22291		0.00670629	0.0512604		0.144747	0.0259236		0.0101067	0.177436		0.316138	0.0786099
	0.175781	0.391317		0.0756339	0.0696804		0.0445763	0.00139128		0.00640897	0.276929		0.560612	0.897672
	0.282969	0.978663		0.276568	0.402018		0.033867	0.0196669		0.0327453	0.099354		0.0360754	3.07235
	0.350187	0.311182		0.0609067	0.00289064		0.0155883	0.096703		0.699741	0.149534		0.131629	0.434659
	0.136358	0.531099		0.0815763	0.069494		0.0518174	0.0393436		0.00666682	0.109294		0.473256	0.416769
	0.115191	0.328325		0.0102136	0.0803621		0.00665361	0.0248299		0.0176913	0.339363		0.290567	2.30153
	0.89484	0.36675		0.0179472	0.0707361		0.0826151	0.0128367		0.0561024	0.00327471		1.55774	0.99617
	0.108635	0.471973		0.181848	0.117536		0.0426277	0.0239697		0.0148555	0.21556		0.11338	0.498283
	0.414103	2.37882		0.00682095	0.560934		0.0713161	0.0703938		0.0356536	0.277699		3.78729	0.498283
	0.565251	0.274454		0.577098	0.0877465		0.069069	0.12697		0.16964	0.436686		0.041438	0.376585
	0.178207	0.274454		0.0194617	0.394834		0.0485543	0.0629819		0.18348	0.012628		0.218258	2.53339
	0.435879	1.01035		0.104267	0.098005		0.0482282	0.129414		0.0384944	0.779364		0.427568	0.316173
	0.115432	0.124208		0.0174009	1.26052		0.105855	0.0789538		0.00995496	0.138975		0.45668	2.6554
	0.2227	0.456988		0.0298059	0.0135083		0.020836	0.0862311		0.0818862	0.141186		0.631082	1.03879
	0.0871451	0.168143		0.00929631	0.288687		0.00249874	0.0383879		0.0726633	0.391649		0.516473	0.234391
	0.162076	0.0500714		0.0411516	0.100333		0.108349	0.0214746		0.0451879	0.0131938		0.636019	0.774833
	0.0917406	0.383473		0.0478278	0.433291		0.00376793	0.0307138		0.0693473	0.315876		0.718602	0.273903
	0.103696	0.0735192		0.00361751	0.231292		0.0781445	0.00292462		0.0623567	0.102372		0.09812	0.926845
	0.135429	1.27994		0.102328	0.0626155		0.0580002	0.0164668		0.0348096	0.616199		0.714729	0.0159421
	0.422053	0.151933		0.0362393	0.0585087		0.00103931	0.0308139		0.0360413	0.275788		0.8486	2.72951
	0.369535	0.361654		0.0677145	0.0385501		0.00130179	0.0242414		0.52637	0.213658		0.235124	0.770176
	0.127408	0.336658		0.19971	0.0605508		0.0187279	0.059052		0.0678663	0.164619		0.610259	1.0231
	0.368708	0.221412		0.061145	0.0885511		0.0227446	0.059052		0.0701249	0.239948		0.0886098	0.463291
	0.173903	0.221412		0.161855	0.0825955		0.0277233	0.118033		0.0610998	0.241885		0.315805	0.534002
	2.33701	0.160895		0.12456	0.168994		0.015569	0.0989329		0.00834512	0.116615		0.667507	0.830772
	0.58571	0.278699		0.0407329	0.0714239		0.0941876	0.0325427		0.203145	0.269081		0.0162931	0.522896
	0.176601	0.261681		0.0689908	0.0759103		0.515461	0.102395		0.0983516	0.037878		1.32211	1.48468
	0.251028	0.189979		0.076078	0.159849		0.0019449	0.123111		0.0576579			0.818985	0.823666
	1.72839	0.0957722		0.142995	0.0503539		0.0164211	0.0209071		0.211542			0.886028	3.08365
	0.303236	0.0339499		0.0697088	0.0744633		0.0463199	0.0217054		0.252319			0.407659	0.4564
	0.157465	0.104833		0.0582151	0.0461011		0.0185984	0.0234609		0.106063			0.0352816	0.374996
	0.0538586	0.575163		0.109839	0.0967154		0.0100237	0.239232		0.481116			0.0873504	1.21688
	0.0784813	0.575163		0.0715784	0.420415		0.266462	0.175252		0.180756			0.299888	1.21688
	0.205642	1.04092		0.146172	0.132635		0.0558613	0.0451329		0.0651829			0.356185	0.451883
	0.601115	0.114069		0.0547942	0.150315		0.0312219	0.104272		0.109992			0.166018	0.0638511
	0.131578	0.256997		0.151746	0.147412		0.00801159	0.0148896		0.302089			0.576504	3.08975
	0.0362681	0.0160298		0.0227814	0.0522524		0.0284796	0.0233535		0.112434			0.150673	1.14351
	0.237643	0.166676		0.193964	0.126288		0.0256784	0.0271227		0.138005			0.162307	0.130767
	0.0414548	0.348052		0.0378013	0.20907		0.181064	0.00772055		0.0504711			0.149605	0.324129
	0.256335	1.1998		0.0447072	0.125576		0.00133596	0.0137113		0.108234			0.830507	1.59228
	0.28179	0.140301		0.0148248	0.0329804		0.020627	0.0653071		0.0935462			0.163363	1.64744
	0.150467	0.50654		0.109839	0.152036		0.0254357	0.0833137		0.104612			0.150364	1.64744
	0.440231	0.530552		0.0751198	0.111894		0.0129963	0.16854		0.0242368			0.758109	0.654064
	0.403119	0.530552		0.137485	0.13121		0.455896	0.0199246		0.0295167			0.255274	0.153566
	0.178005	0.634701		0.14046	0.0806142		0.261004	0.0615557		0.384292			0.442783	0.961678
	0.35518	0.0129843		0.0372326	0.149666		0.0537945	0.0627536		0.0795576			0.510256	0.261695
	0.190612	0.0823196		0.0430263	0.28741		0.0235982	0.0424093		0.142081			0.00944174	1.24705
	0.334197	0.599232		0.0527068	0.0141681		0.117471	0.0733338		0.00721255			0.142439	1.01993
	0.365012	0.599232		0.012832	0.114267		0.00228534	0.0618609		0.00792479			0.106275	0.0926528
	0.499933	0.228705		0.00261142	0.312547		0.0186431	0.0621691		0.0673252			0.282147	0.0108795
	0.187187	0.0100589		0.0144177	0.149636		0.0455938	0.0437622		0.149111			0.680581	1.05159
	0.192055	2.31923		0.0677029	0.147363		0.105271	0.0232415		0.0872076			0.694038	0.512116
	0.198627	0.66688		0.0228756	0.00394648		0.0180579	0.0385171		0.053096			0.71514	0.484933
	0.181196	0.278554		0.0637381	0.051958		0.001615	0.0595297		0.0640179			0.963168
	0.0786803	0.205364		0.580494	0.12664		0.0743938	0.0134123		0.0520552			0.637516
	0.339045	0.20891		0.0482157	0.209471		0.0110663	0.515281		0.162479			0.0846733
	0.266118	0.162076		0.0515631	0.123659		0.0237686	0.0722551		0.0403422			0.0976789
	0.0542149	0.136574		0.00781605	0.242179		0.0474587	0.0149623		0.121888			0.198553
	0.731866	0.136574		0.0412965	0.284279		0.0841022	0.075208		0.0220977			0.706224
	0.271593	0.192455		0.122454	0.282463		0.0228433	0.0237466		0.241041			0.186916
	0.103703	0.333169		0.0207829	0.00207627		0.039783	0.0370477		0.02891			1.53864
	0.25571	0.12661		0.0553458	0.143626		0.0745935	0.0370477		0.129554			0.283906
	0.181899	1.56731		0.0169588	0.108519		0.0174128	0.0356684		0.00932181			0.450024
	0.229985	0.387632		0.00699272	0.813695		0.0128277	0.0128325		0.0585807			0.33595
	0.15467	0.240599		0.170873	0.743854		0.0692816	0.0796359		0.295391			0.0142298
	0.248054	0.246509		0.00692545	0.0021527		0.0216549	0.0796359		0.0407364			0.299509
	0.313771	0.320091		0.18637	0.00254285		0.0576007	0.104752		0.403055			1.86589
	0.36349	0.276309		0.0395993	0.115567		0.00949594	0.091446		0.175071			0.299693
	0.228384	0.151162		0.0704648	0.115567		0.0294843	0.091446		0.890747			1.18944
	0.148917	0.238477		0.0586774	0.141717		0.0110964	0.0479507		0.0590193			1.70054
	1.09743	0.0205952		0.0675131	0.839113		0.00815399	0.0637488		0.116726			3.1555
	0.0822039	1.3526		0.0218679	0.155332		0.00531634	0.0553491		0.0428067			0.103072
	0.482786	1.3526		0.0385421	0.440253		0.0565236	0.0927743		0.0762132			1.1686
	0.446913	0.137572		0.0985957	0.290851		0.0301357	0.0927743		0.012725			0.19446
	0.314227	0.69914		0.0822395	0.290851		0.0242185	0.0927743		0.130314			0.266145
	0.155096	0.00967459		0.0427146	0.0710172		0.00108656	0.0234308		0.0461592			0.396945
	0.1743	0.15099		0.0460764	0.00284424		0.0360729	0.135105		0.0655355			0.261843
	0.157681	0.781476		0.0538202	0.00284424		0.0134866	0.0840487		0.0850356			0.290864
	0.133752	0.0146454		0.0143471			0.0255282	0.0341117		0.0166328			2.00684
	0.212745	2.97699		0.203531			0.0173727	1.18822		0.127881			0.0294737
	0.248408	0.215349		0.0613393			0.00562211	0.0426059		0.138833			0.36935
	2.07768	0.0252014		0.0514271			0.00208852	0.467876		0.0809918			0.669573
	0.454959	0.170399		0.0670292			0.0510205	0.0899777		2.44029			1.00964
	0.85687	0.138182		0.0661423			0.0132849	0.0319018		0.44929			0.167814
	0.496782	0.211059		0.0301399			0.200228	0.103		0.142031			0.0379679
	1.06814	0.229226		0.0748711			0.0513527	0.0555424		0.0873747			0.213555
	0.249333	0.189553		0.299556			0.0501275	0.0173277		0.0691303			2.16376
	0.250244	0.790424		0.0634073			0.00601387	0.43272		0.0076652			0.412495
	4.82901	0.160572		0.0451771			0.0263758	0.0413813		0.034493			0.229682
	0.152257	0.304071		0.562025			0.0288425	0.00592266		0.0223798			0.165299
	0.234024	0.0876758		0.0787372			0.0698055	0.0347695		0.0947959			0.104652
	0.20903	0.0925737		0.487941			0.0653175	0.0509987		0.0664685			0.780004
	0.211081	0.106679		0.0749317			0.0230936	0.20273		0.0422616			2.10554
	0.807984	0.681211		0.0498659			0.0340004	0.0239937		0.0802565			2.71019
	0.0622159	0.681211		0.173725			0.0203629	0.00669064		0.12758			0.278197
	0.0189089	0.144064		0.0646853			0.0107648	0.140589		0.0282126			0.881199
	0.584348	0.184375		0.0977905			0.0109768	0.0454241		0.0150225			0.185772
	0.0431165	0.100739		0.163919			0.0491515	0.0584851		0.0424594			0.947454
	0.19304	2.04636		0.167167			0.0297263	0.116023		0.0355664			1.44299
	1.13708	0.454627		0.0486242			0.0462245	0.00986477		0.03916			0.300852
	0.434016	0.168167		0.0422703			0.0523855	0.128247		0.0714837			0.901836
	0.123028	0.380026		0.0858736			0.0206864	0.0320865		0.075973			0.224408
	0.277074	0.183731		0.132174			0.830539	0.10792		0.035151			0.013352
	0.816508	0.178231		0.0232806			0.01531	0.0572148		0.349153			0.363675
	0.1628	0.518401		0.0271919			0.0132132	0.0355145		0.0486546			0.588784
	0.115185	0.533065		0.105285			0.0195735	0.0511579		0.0948353			0.106545
	0.0937581	0.533065		0.0181567			0.127318	0.0511579		0.212042			0.20448
	0.193616	0.928834		0.707756			0.042058	0.0671544		0.176167			0.292443
	0.127718	0.110881		0.0379451			0.0360235	0.016545		0.0405834			0.0417485
	3.11389	0.118255		0.137285			0.0297817	0.135531		0.0795714			0.147088
	0.193901	0.159786		0.00383012			0.0556544	0.00130212		0.0780541			3.13441
	0.130875	1.03741		0.0398609			0.0201563	0.0592443		0.0764544			0.23978
	0.303163	0.175779		0.0339156			0.0590984	0.0560481		0.0573533			0.739647
	0.114417	0.989711		0.00254366			0.0194559	0.0941438		0.0570727			0.254003
	0.182147	0.413546		0.0381531			0.00088128	0.0369484		0.190273			0.549603
	0.239582	0.565373		0.082227			0.0532531	0.00080867		0.133892			1.6026
	0.55923	0.16038		0.0794022			0.0123769	0.0462149		0.140102			1.33543
	0.157687	0.172947		0.0536153			0.0668042	0.0834478		0.137307			0.0558185
	0.648039	0.172797		0.0563414			0.0627018	0.0343576		0.125049			0.280501
	0.497214	0.311722		0.0907214			0.107561	0.0469652		0.0974875			0.345502
	0.475889	0.401005		0.224444			0.0645878	0.0725016		0.0675731			2.15627
	0.280917	0.362181		0.433588			0.127064	0.0349303		0.24729			0.374392
	0.425318	0.387473		0.00353437			0.0255513	0.0436404		0.0831985			2.24611
	0.0136089	0.13501		0.0658647			0.0213876	0.0984282		0.482043			0.0321253
	0.127627	0.13501		0.0023674			0.0319235	0.0797751		0.0270208			0.28742
	0.112985	0.392606		0.281609			0.0143071	0.124573		0.173101			3.77806
	0.518731	0.297064		0.0265983			0.0290218	0.124573		0.0133003			0.578881
	1.25151	0.110052		0.0175554			0.0620918	0.19817		0.236023			0.0382867
	0.160786	0.226194		0.0766251			0.0193688	0.0273998		0.462147			2.07472
	0.270544	0.157815		0.0652316			0.033783	0.0563511		0.124877			0.12728
	0.0861936	0.284046		1.00299			0.0552463	0.0398406		0.057038			5.15407
	0.497334	0.179777		1.00299			0.00175204	0.0111619		0.0191799			0.229125
	0.0135105	0.684619		0.070854			0.035262	0.0227912		0.0687644			0.175142
	0.24294	0.103682		0.113422			0.0181836	0.0695982		0.0356137			0.610187
	0.187871	22.087		0.0103438			0.0796005	0.00190996		0.290462			0.0234235
	0.0909495	22.087		0.0419666			0.0161333	0.00190996		0.0586277			0.614136
	0.149708	0.192073		0.424733			0.0288351	0.0557048		0.158156			0.966232
	7.4822	0.262328		0.0546398			0.00200209	0.104053		0.126482			1.55098
	0.344512	0.244725		0.025538			0.0012252	0.157882		0.109433			1.14892
	0.217445	0.0106039		0.0959021			0.0109659	0.0373987		0.0225617			0.138966
	0.128115	0.268154		0.00714128			0.0128067	0.042386		1.01239			1.46891
	0.323267	0.110418		0.103569			0.0194675	0.203391		0.765193			0.547895
	0.267146	2.26279		0.00276203			0.0371	0.184006		0.235248			0.176729
	0.135049	0.207432		0.103167			0.022998	0.043367		0.0235611			0.787937
	0.0817356	0.207432		0.0672321			0.0128126	0.123647		0.269059			0.458438
	0.113495	0.653322		0.136371			0.0186524	0.03824		0.0156018			0.18886
	0.350105	0.0214959		0.0262062			0.005072	0.0191212		0.146562			0.72085
	0.563789	0.19368		0.0460427			0.0474139	0.0307298		0.228427			0.492448
	0.45622	6.93151		0.0643467			0.0277606	0.0223697		0.139712			0.71484
	0.144139	0.124912		0.223379			0.10175	0.127099		0.027412			0.18395
	0.224692	0.255208		0.0642228			0.0649697	0.0212863		0.0596432			0.619224
	0.185741	0.122684		0.0382425			0.036294	0.0579974		0.00433352			0.740289
	0.209554	0.32764		0.0297326			0.154385	0.124369		0.055202			0.422888
	0.0339196	0.658816		0.0026926			0.029337	0.0754216		0.0757301			0.0163772
	0.101996	0.992398		0.0709156			0.0216054	0.0128634		0.0890488			0.237708
	0.418415	0.992398		0.0531438			0.0236008	0.0381115		0.100589			0.618407
	0.0197998	0.240272		0.0361925			0.0281772	0.0592985		0.0597291			0.862555
	0.178035	0.10532		0.509933			0.0269321	0.0617041		0.165658			0.143568
	0.272208	0.594957		0.0119459			0.0306177	0.0469855		0.165658			0.0406715
	0.166506	0.696351		0.0628365			0.051589	0.110261		0.0342998			0.178039
	0.144588	0.360051		0.0378371			0.0510046	0.0298573		0.0366657			0.264439
	0.68466	0.433026		0.0418693			0.03499	0.0582782		0.00968573			0.0939988
	0.520326	0.451303		0.0914583			0.0942868	0.193463		0.00502596			0.0383936
	1.70899	0.681211		0.027495			0.0262574	0.0757805		0.127282			0.116691
	0.693354	0.0820789		0.22838			0.024027	0.0757805		0.175195			0.761192
	0.105811	0.551098		0.11003			0.0415412	0.0778644		0.00783245			0.343543
	0.126462	0.297231		0.0206838			0.0152372	0.0556056		0.128112			0.359258
	0.0747618	0.14416		0.0209992			0.00947319	0.0352927		0.13928			0.765665
	0.169319	0.328411		0.00283135			0.00737021	0.0838583		0.0869423			0.128031
	0.142672	0.0887293		0.00829346			0.482947	0.526404		0.128973			0.0146323
	0.157683	1.54072		0.118585			0.240683	0.145616		0.0372547			0.386559
	0.0444442	3.76892		0.053556			0.0359234	0.0594105		0.0971962			0.0202559
	1.86113	0.276491		0.0195394			0.0527264	0.0685518		0.0380906			0.937213
	0.167528	1.14424		0.141171			0.0415661	0.0523504		0.16264			0.45415
	0.70579	0.827523		0.237179			0.0134885	0.0703896		0.250395			0.0320095
	0.0832587	0.0850683		0.133584			0.0199613	0.0872049		0.0677624			0.276472
	0.0954859	0.342291		0.0401243			0.00336611	0.0265057		0.01627			17.1283
	0.140028	0.599067		0.0835163			0.0141539	0.0265057		0.302401			3.81723
	0.202447	1.01841		0.0401341			0.0296927	0.0444367		0.116671			1.66273
	0.990269	0.0212792		0.0391275			0.0020736	0.0572071		0.0325525			0.257528
	0.111905	0.0917162		0.0843726			0.0738914	0.0921844		0.0512656			1.2007
	0.0642372	0.0540297		0.0965882			0.048409	0.157596		0.340239			0.20284
	0.304611	1.4087		0.0334435			0.0158962	0.447673		0.0543061			0.46729
	0.309383	0.335319		0.0535824			0.0477537	0.198119		0.0695266			0.0828909
	0.172282	0.181867		0.0581368			0.0399493	0.0804127		0.0526858			0.721883
	0.25162	0.33604		0.122579			0.0164826	0.232724		0.0722329			2.62572
	0.474685	0.321155		0.0405866			0.0744008	0.232724		0.134493			0.329526
	0.201282	0.356729		0.104492			0.0924006	0.00112815		0.0519989			0.0160794
	0.2066	0.54504		0.0336779			0.02865	0.0625434		0.328994			0.709941
	0.499241	0.319812		0.238056			0.0022099	0.07578		0.090682			1.12156
	0.048316	0.346033		0.0219927			0.0701562	0.07578		1.00501			0.298547
	0.167344	0.268369		0.124086			0.0198111	0.0645359		0.0375169			0.0249198
	0.0360327	0.341494		0.124086			0.0205881	0.054938		0.0249837			0.0250585
	0.247663	0.194271		0.0685922			0.0179588	0.287495		0.056046			1.84074
	0.231072	0.0793194		0.0257615			0.0504821	0.115483		0.0528283			0.313309
	0.280946	0.0793194		0.160219			0.0172259	0.0312034		0.735961			0.182273
	0.385171	0.037228		0.0116539			0.0189679	0.00109608		0.15921			0.255003
	0.042001	0.699482		0.109178			0.0247215	0.0831476		0.086728			0.206103
	0.288173	0.699482		0.0884691			0.0548132	0.0405344		0.200076			0.126252
	0.0364721	0.399462		0.0347489			0.0324661	0.0384297		0.667432			0.0752746
	0.377638	0.261738		0.00340969			0.0677558	0.140694		0.091536			1.38954
	0.11014	0.143328		0.222175			0.0902185	0.140694		0.0910787			0.082434
	0.359734	0.228515		0.306908			0.00101396			0.0425897			1.2823
	1.41984	0.197422		0.00206363			0.115404			0.0625079			0.384267
	0.139944	0.35198		0.0642535			0.00939001			0.00971651			0.646376
	0.185063	0.216035		0.172331			0.0185886			0.0180421			0.651461
	0.128299	1.32503		0.167875			0.0109018			0.0347321			0.284718
	0.120442	0.532484		0.167875			0.00538887			0.202228			0.530202
	0.528923	0.378233		0.188441			0.0576645			0.118057			0.211907
	0.145798	0.180031		0.330816			0.0161038			0.0398206			0.591643
	0.24177	0.241992		0.0407189			0.00370469			0.00739214			0.21971
	0.550122	0.708193		0.0721454			0.115275			0.272369			0.78584
	0.631033	0.301813		0.131413			0.00697762			0.0571706			0.385857
	0.0187475	0.365585		0.0677731			0.170029			0.499921			0.247503
	0.0151506	0.294585		0.0365224			0.264346			0.0349537			0.229406
	0.120935	0.0813899		0.0640132			0.00942832			0.111409			0.988542
	0.085641	0.660477		0.130267			0.0250805			0.0577515			1.42369
	0.491941	0.265749		0.548677			0.0189314			0.152206			2.82231
	0.287774	0.376955		0.0647125			0.0243088			0.0464996			0.102689
	0.13795	0.384776		0.20879			0.0876492			0.0448814			0.468877
	0.039606	1.0354		0.633945			0.0390007			0.0439052			2.11931
	0.378835	0.349474		0.0815211			0.0822012			0.0637015			0.0323945
	0.222963	0.399103		0.276104			0.0100608			0.0496933			0.220585
	0.21134	0.399103		0.774761			0.00468353			0.010032			1.62395
	0.10835	0.385084		0.15183			0.032761			0.0891103			0.88006
	0.165216	0.412253		0.0241318			0.0630588			0.0488435			1.00685
	0.486837	0.45834		0.0934474			1.03015			0.0175686			0.466223
	0.91384	0.274152		0.0379808			0.0259557			0.0805588			3.42566
	0.281689	0.194255		0.123274			0.0356042			0.177305			0.0131757
	0.255725	0.0871451		0.03402			0.0886657			0.22505			0.178914
	0.0910498	0.0871451		0.0372002			0.0277448			0.056418			0.242623
	0.0683208	0.214804		0.0210253			0.0830725			0.043013			0.42682
	0.240239	0.214804		0.0777964			0.0288055			0.0666034			8.46854
	0.0750539	0.186028		0.0510092			0.0944296			0.0910275			0.437872
	0.232015	0.405884		0.132573			0.0130102			0.176435			0.155584
	4.39775	4.27875		0.266662			0.029445			0.00865159			0.0729425
	0.1535	0.31592		0.113422			0.0706358			1.60976			0.552265
	0.0745525	0.388456		0.0486753			0.0255288			0.0168284			0.573136
	0.280689	0.155745		0.0447506			0.00220095			0.060958			0.367845
	0.110663	0.298265		0.218236			0.0350825			0.146068			0.4483
	0.187664	0.703567		0.00688385			0.0367416			0.0511216			1.40427
	0.209724	0.703567		0.209559			0.0181824			0.0351412			0.423369
	0.165803	0.553466		0.200873			1.8167			0.0174721			0.518825
	0.532765	1.07222		0.00361228			0.0238622			0.0534152			0.483051
	1.15771	0.217061		0.122342			0.0165631			0.094088			1.5446
	0.187683	0.115099		0.0344928			0.013387			0.062449			0.608174
	0.117471	1.87373		0.0474128			0.0226232			0.0459107			0.263889
	0.0730447	1.87373		0.088797			0.0755269			0.0572882			0.506299
	0.016513	0.0133075		0.152278			0.0134435			0.134034			0.212881
	0.129732	0.209116		0.152278			0.0143902			0.00816983			0.319077
	0.228758	0.065519		0.0823343			0.022402			0.157653			0.311381
	0.0615632	0.4411		0.0566524			0.00121237			0.0481177			0.544955
	0.214192	0.418243		0.0697562			0.0193321			0.0751684			0.134163
	0.141493	0.504187		0.124362			0.0320199			0.0855414			0.0207455
	0.0595735	0.093078		0.0226788			0.00352669			0.0313893			0.0680385
	0.14703	0.186166		0.0392209			0.0560741			0.153616			2.32107
	0.109222	0.0871042		0.0896509			0.0614966			0.0534717			0.163886
	0.110948	1.14849		0.135558			0.0494378			0.386917			0.0176318
	0.733738	0.965957		0.553799			0.0761056			0.162866			0.705021
	0.250367	0.927657		0.360163			0.0176681			0.0285871			0.211761
	0.21912	1.15849		0.0220564			0.022035			0.109405			0.678667
	0.0124872	2.44323		0.134727			0.0604406			0.115411			0.0305254
	0.095757	0.457142		0.0737378			0.0193373			0.652056			0.378936
	0.258815	0.328542		0.0435923			0.0621691			0.0978978			0.425804
	0.207949	0.125021		0.158919			0.0154164			0.256322			0.0604504
	0.356774	0.197476		0.00337633			0.032412			0.243318			0.0688915
	0.201059	0.36991		0.170652			0.0454367			0.192228			0.116697
	0.156422	0.776322		0.0421909			0.0294703			0.0523106			0.0734149
	0.281383	0.218754		0.0853947			0.0154667			0.0497712			0.728274
	0.198123	0.113997		0.0679573			0.034266			0.112279			1.35579
	0.204778	0.5738		0.0833583			0.103089			0.068852			0.0192532
	0.27926	1.15811		0.0894859			0.0182813			0.263512			0.535892
	0.28255	0.436169		0.0549275			0.0645878			0.101556			0.485672
	0.195662	0.436169		0.0137959			0.0364495			0.100147			0.14075
	0.245939	0.192157		0.00583409			0.456339			0.0165918			0.0494606
	0.172182	0.196583		0.0896518			0.0190693			0.496146			0.289665
	0.318605	1.17945		0.190766			0.0193567			0.0545405			0.123911
	0.255555	1.17945		0.100419			0.0775854			0.354836			0.447577
	0.101881	0.354457		0.233546			0.0243452			0.103569			0.106041
	0.130565	0.452156		0.0570746			0.165628			0.1073			0.229547
	0.128256	0.159927		0.0583972			0.0232303			0.104473			0.383192
	0.139322	0.282001		0.040929			0.0356762			0.134177			0.206906
	0.144215	0.282001		0.104821			0.00556879			0.054599			0.250286
	0.177763	0.367444		0.236879			0.0442125			0.0504123			0.160657
	0.247134	0.191934		0.0064128			0.0430638			0.369337			0.500819
	0.200525	0.191934		0.0257634			0.054074			0.032302			0.116124
	1.26434	0.110516		0.0373011			0.209742			0.00773615			2.24097
	0.0905814	0.130724		0.265223			0.0551007			0.0733168			1.8639
	0.124677	0.196173		0.0810632			0.0551007			0.0132546			0.0781854
	0.108112	0.209531		0.0811284			0.0390449			0.181726			1.39941
	0.0568126	0.231528		0.0468279			0.00957672			0.00312984			0.946637
	0.0993464	0.565225		0.061307			0.0299862			0.00405309			4.54051
	0.20046	0.140515		0.0447298			0.0343919			0.0582488			0.0475185
	0.149219	0.193172		0.073303			0.0582587			0.111727			0.274928
	0.369297	0.169159		0.0599747			0.0440535			0.116083			0.166968
	0.650894	0.17291		0.221277			0.011958			0.200735			0.247037
	0.0467685	0.0148276		0.101763			0.0436873			0.107834			0.0350766
	0.769278	0.0141199		0.101763			0.0038289			0.113448			0.343596
	0.157135	0.748359		0.110293			0.0201908			0.105713			0.655487
	0.108143	0.673269		0.0465756			0.00829995			0.0444339			0.317406
	0.178609	0.685292		0.0197233			0.0699224			0.290199			0.47041
	0.305445	0.0264724		0.147098			0.0630513			0.290199			0.0134319
	0.536733	0.487514		0.357391			0.0147365			0.0678898			0.389286
	0.0886807	0.0314642		0.0540572			0.0208002			0.0796663			1.12363
	0.233695	0.274896		0.0043718			0.0364267			0.0157994			1.32061
	0.305715	0.560206		0.0134912			0.0237432			0.148558			0.713679
	0.0442894	0.560206		0.196586			0.0668058			0.341404			3.51709
	0.190457	0.0147386		0.378692			0.0096093			0.226382			0.139331
	0.134129	0.436442		0.0670945			0.0138967			0.00306537			1.62797
	0.760253	0.345279		0.0562822			0.00331053			0.0355797			0.240764
	0.106263	0.72004		0.180843			0.0287864			0.0901661			0.0720993
	0.114082	0.282988		0.0681072			0.0118561			0.07634			0.651326
	0.16347	0.282988		0.282903			0.0134435			0.0444163			0.0133993
	0.132937	0.405155		0.102835			0.0134175			0.0220065			0.440507
	0.118467	0.239047		0.0908574			0.0163898			0.0727503			1.60489
	0.296116	0.239047		0.0549631			0.012088			0.200764			1.56342
	0.131244	0.369894		0.0495359			0.0174842			0.00434109			0.460324
	0.245149	0.852251		0.0395993			0.018279			0.0746494			0.678403
	1.69568	0.602459		0.0356359			0.0602937			0.0749445			0.118704
	0.326336	0.24218		0.1508			0.0538942			0.357771			0.119152
	0.211547	0.196877		0.0214295			0.006221			0.0468166			0.316737
	0.0491463	1.04261		0.111484			0.0907048			0.0827155			0.241469
	0.651485	0.843354		0.0634022			0.0214295			0.0122304			0.287834
	0.651485	1.18152		0.0192672			0.0252333			0.0920476			1.81883
	0.117794	0.10335		0.0375137			0.112329			0.0607963			0.0519616
	0.0216199	0.424105		0.21942			0.0829236			0.157277			0.232113
	0.220815	0.443702		0.0942526			0.0354716			0.0352356			1.06781
	0.326454	1.26434		0.108602			0.0264238			0.208983			0.521337
	0.0160719	0.147378		0.0496369			0.0440329			0.00351812			0.195334
	0.239411	0.350167		0.107468			0.0561301			0.499921			0.101421
	0.153306	1.03496		0.113685			0.0134679			0.0783567			0.445095
	0.0585163	0.0300813		0.494465			0.00607564			0.0948431			0.352673
	0.125112	0.410218		0.00279649			0.00623301			0.272827			0.475337
	0.115029	0.410218		0.00441682			0.0635626			0.0731669			0.308443
	0.342621	0.0747594		0.0736341			0.11808			0.140441			0.281539
	0.285367	0.204136		0.0395541			0.0201259			0.215378			0.213391
	3.87942	0.26342		0.0831635			0.00528126			0.0506776			0.25916
	0.322102	0.91384		0.14397			0.0277783			0.23038			0.204682
	0.155269	0.333337		0.0383781			0.20099			0.0710872			1.06883
	0.591805	0.150364		0.0242617			0.0468126			0.0480819			1.06883
	0.279236	0.200985		0.00239315			0.0468126			0.022906			0.393643
	0.225303	0.244201		1.30285			0.00917737			0.16768			1.42474
	0.111698	0.163058		0.606			0.0587347			0.0271752			0.935357
	0.347707	0.167615		0.0379671			0.0241261			0.00540466			0.239801
	0.121404	0.5978		0.00738973			0.0541951			0.0531514			1.98186
	0.108427	0.15337		0.0237669			0.0423182			0.0677758			1.44178
	0.0132935	0.167424		0.0955205			0.0550037			0.0811069			0.146837
	0.163663	0.522017		0.00311437			0.00176626			0.04634			0.351346
	0.592942	0.522017		0.127925			0.283307			0.49412			0.144149
	0.158203	0.87364		0.0381327			0.0024944			0.14704			0.0507763
	0.111686	0.244332		0.0741144			0.030462			0.0909684			0.314169
	0.0789251	0.762537		0.0385646			0.030462			0.0457249			0.470337
	0.141203	0.176879		0.0927612			0.0761219			0.0647815			0.224541
	0.0863114	0.299081		0.0444585			0.083098			0.129277			0.310448
	0.0798906	0.57881		0.0385989			0.208896			0.0339255			1.31877
	0.352755	1.36395		0.0626139			0.0250805			0.0411108			1.94953
	0.091129	0.707491		0.117519			0.0199333			0.00670053			1.52244
	0.281261	0.305965		0.105264			0.02702			0.15037			3.06856
	1.16512	0.535658		0.0304725			0.00872948			0.803604			0.586659
	1.02034	0.535658		0.0834222			0.0008139			0.0595708			1.94919
	1.02034	0.962609		0.0542283			0.0103312			0.0372726			0.100255
	0.15431	0.302984		0.0959613			0.086322			0.00613638			0.249769
	0.198426	0.197168		0.0564302			0.0198191			0.0193852			0.745355
	0.0180739	0.197168		0.139991			0.0310071			0.0688752			1.34239
	0.213886	0.298661		0.136122			0.0205242			0.0219044			0.212359
	0.322609	0.298661		0.0635587			0.00520884			0.185232			1.16443
	0.0919612	0.0815444		0.0299066			0.0143118			0.0620596			0.0379692
	0.569649	0.306578		0.00635667			0.0187075			0.128938			0.272767
	0.240672	0.318698		0.0431371			0.128779			0.147712			0.274959
	0.168189	0.0743304		0.287796			0.0586755			0.0573181			0.616414
	0.359118	0.51348		0.181151			0.0455227			0.886981			0.27953
	0.163094	0.258123		0.150736			0.0632697			0.0768083			1.12008
	0.972172	0.384535		0.0703409			0.0284858			0.0123838			1.54405
	0.224312	1.50107		0.286094			0.0470331			0.0590263			0.420316
	0.176755	2.46672		0.0964181			0.0488858			0.0715769			0.302554
	0.109319	0.29588		0.107329			0.0306497			0.0715769			0.0957012
	0.661275	1.36896		0.0737727			0.0394913			0.110346			0.35286
	0.0499755	0.720367		0.0381074			0.0437531			0.155005			6.70708
	0.0957517	0.145195		0.0482522			0.0356041			0.0705174			6.70708
	0.0355021	2.17536		0.0791347			0.0260404			0.514774			0.445063
	0.379001	2.17536		0.0208077			0.0189546			0.10385			0.219927
	0.133985	2.17536		0.0267154			0.0988692			0.0942197			0.357057
	0.423278	0.942578		0.0457492			0.0148702			0.128879			1.21652
	0.130675	0.942578		0.0232392			0.0239507			0.0824057			0.220488
	0.285234	0.942578		0.0527895			0.013912			0.0419742			0.726266
	0.262207	0.184362		0.0494971			0.037701			0.0156096			0.922955
	0.0178263	0.156304		0.106255			0.00791245			0.0438362			0.126231
	0.386176	0.247186		0.0318723			0.0132085			0.0563992			0.571804
	0.0910718	0.606947		0.0727746			0.0206552			0.320607			0.163824
	0.133811	0.330005		0.167588			0.0103161			0.0423144			0.290946
	0.131855	0.341313		0.00725715			0.0632299			0.251611			0.435722
	0.0725644	0.179047		0.0976823			0.0769149			0.56366			1.75602
	0.104773	1.58675		0.0390862			0.0395163			0.0441222			1.11288
	0.647682	0.501493		0.0282729			0.0225529			0.0156397			0.830025
	0.0216492	0.275401		0.0666894			0.0499532			0.0618261			0.513472
	0.10186	1.03674		0.0881971			0.0200361			0.159755			0.04287
	0.208853	0.152307		0.00299355			0.0308647			0.052416			0.123496
	0.105331	0.495851		0.14945			0.0262741			0.0576196			0.518829
	0.136364	0.437258		0.0826399			0.0471818			0.0814521			1.69088
	0.182445	0.202918		0.12291			0.0147575			0.614244			0.367361
	0.181232	1.65259		0.0453461			0.0137361			0.0804153			0.071335
	0.302107	0.0613011		0.11517			0.0185949			0.0036916			1.38805
	0.0306546	1.36367		0.08224			0.0565399			0.0965869			0.106415
	0.23234	1.36367		0.0389504			0.00107263			0.00562764			0.0220306
	0.262659	0.264587		0.024361			0.138185			0.183708			2.25169
	0.19152	0.148408		0.0355955			0.0137758			0.36137			0.210604
	0.11807	0.555987		0.156883			0.0102737			0.0386927			0.0637663
	0.0687638	1.86517		0.0101027			0.0105134			0.107789			0.687115
	2.07549	0.946101		0.0167738			0.0170091			0.129175			0.347164
	0.0635129	0.290716		0.0974829			0.00223833			0.161609			0.983056
	0.268587	0.468887		0.153026			0.0316789			0.316141			0.575978
	0.268587	0.468887		0.0676317			0.113465			0.0606281			0.0771315
	0.0189688	1.47821		0.0513334			0.012676			0.14025			0.518829
	0.0726824	0.0156308		0.10457			0.0171432			0.145479			0.166625
	0.169785	0.572731		0.108012			0.0810633			0.0521066			0.196676
	0.315538	2.83287		0.13295			0.0240054			0.0665018			0.0748081
	0.170659	1.49066		0.0906862			0.0682385			0.175611			0.0750652
	0.752725	0.284238		0.00606928			0.0206981			0.0583828			0.047706
	0.169792	0.519313		0.0766221			0.0230855			0.266422			1.20985
	0.117647	0.519313		0.16649			0.0276501			0.766432			1.25
	0.209871	0.456986		0.101243			0.0017827			0.221853			0.215882
	0.400387	0.0206996		0.0581798			0.0318226			0.0858495			0.36504
	0.347239	0.0206996		0.0151985			0.00726937			0.248627			0.0127545
	0.138266	0.356527		0.0274259			0.0451548			0.13116			0.406791
	0.153039	0.356527		0.194417			0.0890516			0.157668			0.645529
	0.455667	0.243415		0.106976			0.0275256			0.191552			2.50042
	0.0938117	0.0498258		0.0227128			0.0154296			0.38635			0.0306255
	0.198253	0.417635		0.028746			0.0381669			1.16828			0.203298
	0.0634647	0.17511		3.15406			0.0127877			0.241447			5.39927
	0.215432	0.201295		0.198954			0.0351843			0.0731109			0.0611169
	0.0603935	0.294242		0.417861			0.00259898			0.00949385			0.562444
	0.18884	0.219223		0.417861			0.029945			0.0513493			0.154572
	0.772476	2.01909		0.0436413			0.0250513			0.12246			0.0270562
	0.178207	0.444029		0.105994			0.0227308			0.268618			0.935787
	0.1149	1.21672		0.0559202			0.0369012			0.0885138			0.56477
	0.0211509	0.946956		0.0492554			0.0386466			0.187472			0.316418
	0.128344	0.105022		0.0585622			0.0147365			0.119583			0.14292
	0.124509	0.230915		0.0033496			0.0688688			0.0600065			2.78848
	0.198762	0.348651		0.0243659			0.0208894			0.0700619			0.941867
	0.137018	0.0420739		0.0570021			0.0184608			0.0204396			0.941867
	0.457713	0.471012		0.00251527			0.0223043			0.0136727			0.761063
	0.0221961	0.448062		0.187075			0.0254724			0.0136727			1.22676
	0.172789	0.318729		0.552789			0.0201154			0.264371			0.21964
	0.128163	0.187649		0.091728			0.00336577			0.13653			0.127236
	0.108309	0.863327		0.00856871			0.271211			0.0611677			0.377213
	0.108622	0.334098		0.0240711			0.0218844			0.215378			0.507469
	0.0259584	0.0997018		0.0112071			0.00947643			0.0602979			0.262259
	0.173421	0.45303		0.0252578			0.0288703			0.112335			0.729945
	0.696345	0.61623		0.0852138			0.00796523			0.0565869			0.123602
	0.13872	0.685428		0.0454904			0.951837			0.147261			13.3649
	0.229303	0.685428		0.0804151			0.812762			0.0701355			0.028376
	3.82658	0.474258		0.104144			0.0206297			0.0778349			1.44993
	0.307257	0.133949		0.0799867			0.042462			0.139814			0.38115
	0.140612	0.428049		0.0349899			0.0187314			0.00520121			0.0976776
	0.13632	0.221677		0.0996062			0.203119			0.153056			0.333127
	0.742362	0.0863114		0.0582145			0.0223378			0.0622542			1.15794
	0.298265	1.03104		0.0371827			0.0193826			0.0622542			1.31411
	0.0650504	0.359236		0.133535			0.0167634			0.0825106			0.120467
	0.164769	0.130348		0.133535			0.0265186			0.0905892			0.45668
	0.218077	0.291573		0.140524			0.00131111			0.0622423			2.34314
	0.175508	0.584605		0.0251569			0.0586754			0.085817			1.50904
	0.173801	0.607856		0.0554117			0.0167921			0.0642056			1.23612
	0.0595818	0.415462		0.092473			0.0616954			0.0851848			0.349622
	0.0208353	0.478343		0.00336705			0.0637247			0.0546336			0.421573
	0.0404678	0.873455		0.0954149			0.0288471			0.930843			0.722601
	0.44548	0.20335		0.0386226			0.0103151			0.0432388			0.0132393
	0.223878	0.438963		0.0372659			0.0172879			0.435189			0.0180041
	0.0980006	0.248048		0.00255164			0.00080601			0.408792			0.0672073
	0.11712	0.281598		0.00575952			0.00626222			0.156951			1.8496
	0.30631	0.463631		0.143233			0.00626222			0.317624			1.72
	0.170259	0.746676		0.0449732			0.0956228			0.094015			0.450432
	0.150138	0.469616		0.0351916			0.0329773			0.0528853			0.919806
	0.374982	0.0142577		0.0304642			0.0178494			0.0395058			0.29562
	0.231994	0.293567		0.13528			0.0329002			0.0420121			0.943075
	0.172445	0.201911		0.198166			0.0155816			0.0478201			0.0241779
	0.271886	0.215727		0.13548			0.532945			0.338997			0.165958
	0.184746	0.0878606		0.00709917			0.0177246			0.112885			0.162073
	0.225166	0.563871		0.147452			0.0127047			0.0841741			0.661925
	0.0114016	0.55208		0.0692267			0.0481622			0.0461107			0.352176
	0.865722	0.231507		0.129145			0.0301513			0.00638865			0.892524
	0.488716	0.930469		0.02348			0.00558052			0.209776			1.16445
	0.212806	0.930469		0.0286739			0.103544			0.0565386			4.29564
	0.0852079	0.343907		0.00174486			0.0464852			0.0189675			0.176289
	0.295613	0.690273		0.0787869			0.00925732			0.14099			1.83363
	0.372675	0.690273		0.134285			0.0399548			0.0664377			0.205537
	0.226025	0.170097		0.196719			0.0386869			0.0144053			0.419061
	0.223987	0.507654		0.0716917			0.0608333			0.0614876			1.65879
	0.320244	2.12957		0.00345477			0.00248262			0.209688			0.2977
	0.804969	0.256335		0.00459083			0.0174949			0.0845669			1.28086
	0.135928	0.193727		0.0315474			0.0197752			0.0492309			1.21722
	1.46712	0.12943		0.0930733			0.0158968			0.0605745			5.88162
	0.294709	0.549087		0.0324176			0.333949			0.0895518			0.610518
	0.163904	0.549087		0.0408258			0.0208727			0.0361388			0.203527
	0.178693	0.218687		0.26662			0.0493903			0.113586			0.794093
	0.333445	0.662197		0.141171			0.00159451			0.3537			0.457875
	0.273657	0.117546		0.051511			0.0166026			0.3537			1.99701
	0.772896	0.117546		0.0630352			0.0318598			0.0673557			0.0421177
	0.0836545	0.659307		0.0153521			0.0150291			0.099876			0.260545
	0.445227	0.747012		0.0217957			0.0140079			0.0945416			0.115338
	0.157615	0.747012		0.0646332			0.067561			0.0776418			0.731696
	0.0706422	0.747012		0.217864			0.01394			0.109184			0.613862
	0.115852	0.459396		0.0407189			0.00209002			0.0317808			0.774044
	0.391751	0.459396		0.108803			0.019032			0.905939			0.36844
	0.154058	7.27062		0.0395192			0.0218184			0.035194			1.34612
	0.368708	0.281918		0.0125237			0.0159992			0.134328			0.64241
	0.123113	0.457167		0.0189038			0.104205			0.170381			0.358261
	0.211133	0.229135		0.0712572			0.0643483			0.0798666			0.102717
	0.0836587	0.418587		0.0576373			0.00491029			0.23772			0.508736
	0.356736	0.312078		0.0213723			0.014767			0.262234			0.106063
	0.257998	0.204648		0.0621325			0.0431293			0.0416346			9.10967
	0.392079	0.417168		0.0497352			0.0458746			0.00786592			0.441495
	0.0203857	0.394438		0.0558044			0.00187854			0.0333316			1.17551
	0.100265	0.327827		0.081347			0.0492015			0.0305342			0.242678
	0.755055	0.697732		0.0402021			0.0161122			0.110212			0.201953
	1.12801	0.52683		0.0741662			0.0437083			0.102253			0.601319
	1.32454	0.34108		0.293505			0.0140223			0.358951			0.278514
	0.266758	0.126017		0.145096			0.00893831			0.084691			1.6853
	0.0616983	0.778227		0.0204525			0.257467			0.023795			1.26405
	0.172544	0.876931		0.243678			0.00971373			0.126656			0.306175
	0.340094	0.370371		0.182674			0.0480399			0.0792944			1.43294
	0.0332398	0.548135		0.0473719			0.0376764			0.155714			0.885518
	0.221051	0.197324		0.11155			0.00255755			0.164685			0.527298
	0.25331	0.30608		0.0553746			0.0201388			0.0357809			0.205184
	0.235873	0.321715		0.0987059			0.0164554			0.106404			0.326971
	0.203723	0.730842		0.113925			0.0199632			0.0673022			0.360718
	0.225577	0.460624		0.0269347			0.0136797			1.00289			0.455291
	0.0721515	0.243525		0.0530204			0.0930306			0.026946			0.630512
	0.0178263	3.70407		0.064612			0.0247768			0.0593043			1.11215
	0.162932	0.253324		0.189992			0.0259084			0.0401801			0.0551407
	0.154008	0.253324		0.668522			0.0379036			0.0406054			1.48794
	0.134174	0.911409		0.038437			0.0261159			0.00500423			0.0572023
	0.0892209	0.432736		0.0205309			0.0103895			0.00501413			0.431925
	0.0570449	0.284723		0.0145357			0.0231385			0.174864			0.150008
	0.153621	0.284723		0.0663138			0.0319882			0.0304466			0.615363
	0.601347	0.218712		0.122165			0.00858466			0.0376699			0.202575
	0.115636	0.953811		0.0289305			0.0306132			0.0813076			0.0159141
	0.335142	0.0180344		0.171299			0.0607783			0.0850248			0.204294
	0.115782	0.511743		0.00355844			0.0426048			0.152547			1.00062
	0.0346825	0.952069		0.234037			0.0210985			0.0216937			4.82064
	0.0859506	0.290524		0.132347			0.0271748			0.0681517			1.33127
	0.154603	0.752731		0.0733673			0.0789607			0.0652078			1.03066
	0.100904	0.477871		0.0114587			0.0302923			0.0193272			0.527681
	0.219033	0.477871		0.112838			0.00540591			0.172555			0.747709
	0.246116	0.0902879		0.0249534			0.00304123			0.007567			0.178573
	0.423029	1.89609		0.159816			0.0225476			0.0872286			2.2228
	0.173115	0.247332		0.0334112			0.0159637			0.0856172			0.451465
	0.169599	0.0825248		0.0052731			0.031601			0.028254			1.39782
	0.4627	0.194611		0.0504311			0.0250755			0.0646865			0.0968352
	0.0394643	0.426902		0.164688			0.0171127			0.0322063			0.447641
	0.113763	0.157458		0.0264248			0.0485889			0.0649997			0.0388488
	0.201501	0.188633		0.0291211			0.0289404			0.0395268			0.0391639
	0.229039	0.719249		0.13719			0.00922949			0.0206789			0.406621
	0.188587	0.0620289		0.166375			0.0369937			0.113223			1.08875
	1.27834	0.418343		0.0872025			0.0296449			0.0209085			0.680108
	0.407543	0.688795		0.00178497			0.0136437			0.0605236			0.942083
	0.2035	1.32784		0.0914147			0.0479398			0.0290728			1.52669
	0.121319	0.723031		0.0443303			0.0112655			0.00457754			0.329479
	0.134863	0.144415		0.0490083			0.0315356			0.020719			0.125614
	0.044927	1.20347		0.0208615			0.221797			0.0616403			0.727574
	1.14741	0.188635		0.0361637			0.0134772			0.155206			1.84663
	0.15392	0.473926		0.0641069			0.0217441			0.0101292			0.20547
	0.121214	0.730731		0.0406733			0.0102817			0.0443017			0.802877
	1.63204	0.318325		0.0407888			0.0274953			0.0478712			1.202
	0.218978	0.181841		0.110547			0.105703			0.233633			0.114695
	0.10781	0.170641		0.120457			0.0337287			0.31673			0.266246
	0.287807	0.70328		0.0752361			0.0848692			0.0874908			0.258225
	0.18514	0.70328		0.00434791			0.00870103			0.0580464			0.269574
	0.0128845	1.97936		0.0847383			0.0407594			0.0721138			2.08416
	0.0994217	0.533506		0.0402158			0.0141595			0.0837534			0.596765
	0.156055	0.696351		0.0445412			0.0387202			0.0659056			0.465106
	0.342478	0.415955		0.116764			0.19817			0.0426035			0.83852
	0.0894129	0.386268		0.0527634			0.0151553			0.0631862			0.261845
	0.124922	0.491498		0.336594			0.00865824			0.165457			1.05929
	0.0682208	0.502721		0.10721			0.0350666			0.0236033			1.14595
	0.41811	0.413064		0.0081703			0.0340374			0.0782236			0.45741
	0.160643	0.0780773		0.838086			0.0176722			0.204076			2.24738
	0.340165	0.374199		0.00590711			0.0217194			0.0395569			1.17367
	0.157618	0.573922		0.0487038			0.144795			0.0957805			0.169195
	0.20324	0.825895		0.115053			0.0307651			0.051275			0.281828
	0.924846	0.825895		0.0934958			0.00249069			0.166316			0.574917
	0.206264	0.058624		0.157179			0.0444386			0.025005			0.286513
	0.125573	0.290224		0.149744			0.0112489			0.0331957			0.328367
	0.0141493	1.75077		0.170451			0.0613262			0.0700621			0.708374
	0.233719	1.41984		0.0281973			0.0088635			0.230262			0.0889918
	0.342497	0.270514		0.00275758			0.00818721			0.319197			0.62763
	0.177055	0.230129		0.0934564			0.0334434			0.148926			0.803628
	0.123455	0.341649		0.429587			0.0302948			0.0787887			0.332519
	0.91586	0.440765		0.0985863			0.0237663			0.0787887			0.629495
	0.211093	0.486118		0.199325			0.0153107			0.765985			1.09675
	0.535324	0.149797		0.0859062			0.044625			0.10591			0.778063
	0.687925	0.053189		0.0844953			0.0615356			0.0963821			0.506796
	0.0833263	0.101576		0.0784895			0.0368552			0.0487146			0.0426521
	0.43859	1.8918		0.0145758			0.0332862			0.315709			0.429502
	0.0492831	1.8918		0.242384			0.0262216			0.0532272			0.638931
	0.325382	0.84956		0.0399264			0.0140807			0.0448915			0.558286
	0.227739	1.97261		0.80287			0.0221866			0.174411			0.255817
	0.581622	0.178035		0.117287			0.0184503			0.0985404			0.202735
	0.0226756	0.121293		0.0783852			0.0285699			0.0461242			0.914766
	0.414646	2.60797		0.318577			0.00275959			0.0055519			0.124921
	0.29948	0.22872		0.0755631			0.0345989			0.0269533			4.10443
	0.224965	1.57402		0.624947			0.105846			0.0275095			0.354186
	0.297246	1.57402		0.467341			0.0454984			0.0277828			0.354186
	0.11107	0.319194		0.0414961			0.0454984			0.163572			0.205081
	0.0269461	0.875133		0.0451294			0.0716976			0.00442877			2.43137
	0.193325	0.875133		0.0702757			0.0690782			0.00524254			0.478576
	0.169514	0.707304		0.0360808			0.0017969			0.115077			0.639859
	0.729161	0.280676		0.0294277			0.0356762			0.0521475			0.150015
	0.67726	1.40889		0.0535765			0.0181786			0.0392899			0.612105
	0.787541	0.363133		0.15292			0.0200197			0.0215006			1.12986
	0.284901	0.163907		0.0540941			0.00247435			0.0225392			0.126027
	0.186573	0.374484		0.0370796			0.106469			0.162045			2.59917
	0.418898	0.0546385		0.028467			0.0252495			0.0424361			0.34087
	0.0812441	0.486656		0.0176196			0.0726028			0.0625004			0.494776
	0.118496	0.278598		0.0930884			0.0823172			0.0390847			0.137444
	0.0209659	0.373739		0.0650835			0.0571427			0.0402499			1.40335
	0.127954	0.373739		0.0191083			0.0142552			0.145042			0.192627
	0.440519	0.414201		0.0932209			0.0261831			0.00514962			1.97888
	0.491954	0.263903		0.0108025			0.0148168			0.0976169			0.0611056
	0.395071	0.344178		0.0195197			0.0336754			0.126812			0.162555
	0.352982	0.344178		0.0239018			0.0693125			0.01411			0.526415
	0.288781	0.883846		0.0528552			0.0320602			0.139882			1.01855
	0.0220068	0.622909		0.0151608			0.00264693			0.0565789			1.13265
	0.260061	0.420584		0.263567			0.0846076			0.250731			0.79455
	0.238064	0.388502		0.106417			0.0145705			0.0741211			0.282044
	0.276379	0.52456		0.0877502			0.0133249			0.252944			0.454148
	0.262746	0.730543		0.052194			0.0107366			0.0532648			0.171794
	0.888809	0.333087		0.083203			0.00348517			0.0437058			0.114316
	1.11257	0.333087		0.0260936			0.0776383			0.0259185			0.643815
	0.0660852	0.4735		0.0122351			0.0548272			0.0520694			0.51455
	0.212271	0.596876		0.166885			0.0198683			0.1157			1.08114
	0.0103103	0.720223		0.188			0.0149663			0.0102368			1.07928
	0.515047	0.346476		0.183881			0.0508289			0.112868			0.564138
	0.219427	0.485935		0.10367			0.0174127			0.331547			0.354516
	0.147138	0.397738		0.0071822			0.0630029			0.0737388			0.543347
	0.409853	0.751356		0.00183816			0.0149212			0.010544			0.309183
	0.103065	0.442811		0.0564462			0.0245562			0.0043035			1.61399
	0.335841	0.3946		1.45665			0.0117475			0.121442			0.622441
	0.875612	0.329629		0.770883			0.01885			0.103655			0.515344
	0.0708279	0.666173		0.0254041			0.0446746			0.107716			0.731487
	0.0872787	1.94956		0.0421028			0.00304366			0.246844			0.250276
	0.0866887	1.08638		0.118408			0.0115154			0.0995493			0.385264
	0.617219	1.32189		0.0609669			0.0222669			0.0436042			0.482899
	0.0201043	0.781184		0.291884			0.0703896			0.0100233			0.789644
	0.206768	0.781184		0.0732271			0.0116499			0.031528			0.28552
	0.565864	0.121319		0.0968366			0.0434023			0.00661057			0.015199
	0.0751637	0.0590936		0.0968366			0.0205334			0.0758287			1.16162
	0.0143582	1.34967		0.129279			0.0363564			0.0582707			0.238922
	0.130056	0.890402		0.00361985			0.00923531			0.108242			0.432326
	0.0586437	0.890402		0.0438728			0.00294817			0.108242			0.269564
	0.36984	0.945601		0.031031			0.00638064			0.0719666			2.72301
	7.18326	1.85668		0.0419139			0.0596732			0.0731479			0.0372184
	0.533432	1.78609		0.0061974			0.0456222			0.0895389			0.784676
	0.407459	0.289279		0.123465			0.00579693			0.088918			1.52045
	0.269303	0.220094		0.0526874			0.0212079			0.236787			0.14036
	0.715736	0.708462		0.0384319			0.0249745			0.0372541			0.194096
	0.142802	0.397151		0.0877781			0.196847			0.284637			2.466
	0.0379908	0.507518		0.0312735			0.109064			0.0569604			0.0971739
	0.0905236	0.480734		0.21247			0.0553516			0.00703569			0.948957
	0.340054	0.76854		0.0445863			0.0161327			0.127446			1.05614
	0.052923	0.905053		0.885624			0.00939174			0.0764636			0.205392
	0.356232	0.639124		1.08781			0.0380453			0.0576895			0.790702
	0.0924901	0.818659		0.00431506			0.0625434			0.0547871			1.32181
	0.237636	0.818659		0.0256536			0.0103157			0.0547871			0.327407
	0.144383	0.928505		0.061648			0.0893968			0.0330374			0.333821
	0.125737	0.928505		0.131315			0.131326			0.137884			0.291361
	0.245852	0.393553		0.0748213			0.0349693			0.0664289			2.73242
	0.0196012	0.770293		0.0821274			0.118025			0.0300743			0.264692
	0.207713	2.23551		0.221978			0.0377014			0.0258681			0.935471
	0.0243188	0.323906		0.131402			0.0347781			0.0372818			3.43246
	0.572813	0.821985		0.0647342			0.476525			0.0482003			0.247584
	0.252949	0.821985		0.0290653			0.0531153			0.049251			0.123051
	0.143927	0.416654		0.0075394			0.242024			0.101931			0.172022
	0.263862	0.346756		0.108554			0.0567189			0.145381			0.386823
	0.237321	1.22901		0.0492636			0.0223587			0.118589			0.748593
	0.125593	1.15271		0.149846			0.0512171			0.075852			0.560926
	0.123345			0.0437392			0.0192616			0.0718095			0.0314138
	0.158035			0.0862649			0.0119392			0.16953			0.301679
	2.26913			0.0905555			0.00146224			0.0616303			0.283814
	0.136622			0.167052			0.0355405			0.0438258			0.22264
	0.146353			0.0453294			0.197923			0.0460858			0.611641
	0.0888183			0.155993			0.0438577			0.200578			0.01899
	0.549877			0.0685441			0.00756015			0.0339627			0.0112404
	0.108922			0.0347745			0.00904091			0.113071			0.990632
	0.379037			0.0381279			0.0237927			0.0180655			0.244957
	1.00578			0.0937333			0.0596535			0.0801227			2.77689
	0.197076			0.0282107			0.0879565			0.0528978			0.407335
	0.174366			0.226043			0.01466			0.0503265			1.92164
	0.272837			0.226043			0.0163833			0.0495576			2.22165
	0.405201			0.135144			0.0303671			0.00893913			0.0733393
	0.203175			0.0668381			0.0215107			0.0236639			0.147333
	0.23317			0.0794954			0.0124217			0.144622			0.836182
	0.195446			0.0794954			0.00984374			0.0489118			0.178131
	0.0240388			0.364746			0.260459			0.0740467			0.982713
	0.124605			0.130446			0.0355241			0.0500307			0.105445
	0.0531106			0.0366359			0.0152172			0.00803697			1.47906
	0.0996235			0.0984372			0.01106			0.057408			0.552306
	0.197032			0.0999099			0.0223664			0.0811741			1.47491
	0.167958			0.0585237			0.00707617			0.067192			0.122961
	0.536421			0.105541			0.0114316			0.137585			0.126619
	0.422798			0.0666322			0.0388011			0.149489			0.16896
	0.205331			0.00322261			0.0395117			0.0919853			0.343861
	0.339015			0.20626			0.0394002			0.028788			0.117474
	0.313232			0.0808718			0.151756			0.0747476			2.07879
	0.199356			0.0219182			0.0137039			0.0259433			3.20689
	0.371766			0.66228			0.021369			0.0374632			0.18794
	0.371766			0.0888747			0.0506496			0.0660263			0.183449
	0.0782167			0.522359			0.0506496			0.108909			0.655572
	0.596537			0.07464			0.0177135			0.0354864			0.185207
	0.473003			0.0912302			0.0118573			0.0465842			1.16243
	0.129572			0.0513396			0.142186			0.0278698			13.7856
	0.273151			0.190299			0.0243731			0.110705			0.90895
	0.274152			0.0117183			0.0166908			0.195665			0.425324
	0.16856			0.0934137			0.0125039			0.179586			0.819653
	0.0189492			0.0934137			0.010262			0.234154			0.676051
	0.172681			0.049725			0.0183728			0.0787228			0.383606
	0.324771			0.120483			0.0155067			0.0493549			0.296461
	0.312864			0.155627			0.0544407			0.0807786			0.250002
	0.0919557			0.04323			0.0195455			0.0318384			0.050759
	1.47746			0.629226			0.00960562			0.0610716			0.280885
	0.0871283			0.06178			0.0674937			0.096376			0.278093
	0.0521021			0.191311			0.180205			0.0239221			0.145405
	0.174059			0.12522			0.00439853			0.0416918			1.74608
	0.05712			0.111972			0.0250878			0.155271			2.3342
	0.20225			0.0241685			0.0286939			0.0411987			0.00987368
	0.116558			0.137485			0.0435534			1.14458			0.595773
	0.109			0.184133			0.0156012			0.048716			0.492444
	0.609586			0.111042			0.0383469			0.0940524			0.186834
	0.181986			0.159532			0.0307484			0.0753515			0.86397
	0.115218			0.110498			0.0162416			0.0400316			0.535013
	0.0995719			0.0816085			0.702002			0.0116316			0.750764
	0.214275			0.108378			0.016063			0.087774			0.451883
	0.105593			0.192684			0.0199466			0.103762			0.307506
	0.71347			0.036617			0.0162849			0.0178938			0.24335
	1.13453			0.110091			0.0366013			0.190224			0.597966
	0.195884			0.0493963			0.0448737			0.0323607			0.013098
	0.504552			0.152094			0.0310434			0.0485874			0.0674302
	0.171589			0.120604			0.112183			0.0766406			0.266244
	0.389303			0.22027			0.328426			0.0729315			0.264591
	0.18711			0.0723528			0.0498324			0.924124			0.1256
	0.310662			0.09898			0.0860962			0.0576173			0.156974
	0.227579			0.0154991			0.0122594			0.115556			0.0872032
	0.221787			0.116222			0.00168193			0.177234			0.0551428
	0.0976225			0.119359			0.0179651			0.053781			0.0521227
	0.0781577			0.325295			0.0356494			0.0487574			0.706806
	0.120942			2.20944			0.0335082			0.102653			0.259493
	0.0192139			0.138573			0.0986812			0.031917			0.269289
	0.222064			0.0883267			0.0719151			0.08055			0.545208
	0.381564			0.202805			0.0125371			0.018061			0.164278
	0.487196			0.0519954			0.0489033			0.0049575			0.0796099
	0.106942			0.145604			0.00202965			0.056879			0.661959
	0.581701			0.0365276			0.0242185			0.0261599			1.39403
	0.177139			0.0517091			0.0238311			0.0411861			0.381506
	0.213123			0.109241			0.039857			0.0680256			0.702031
	0.535694			0.0957256			0.034552			0.15382			0.44287
	0.19722			0.0108142			0.0194972			0.0883549			0.457429
	0.117194			0.0925938			0.118409			0.0733791			0.213738
	0.205715			0.0683818			0.0720483			0.0811055			0.249938
	0.412304			0.0601261			0.022327			0.099247			0.162179
	0.302543			0.306922			0.00760339			0.0499623			3.06856
	0.123962			0.15342			0.0512674			0.0410606			0.0980213
	0.215098			0.192436			0.0181946			0.00375182			0.482203
	0.654137			0.210329			0.0460503			0.0165586			0.0414561
	0.654137			0.177673			0.0247094			0.00396791			0.235882
	0.365447			0.190841			0.00178661			0.049649			0.220719
	0.269701			0.164813			0.0196708			0.25474			1.67218
	0.293005			0.0196716			0.0210511			0.0738759			0.343528
	0.0668224			0.0799874			0.0475234			0.0455615			0.273378
	0.0663461			0.0817947			0.127772			0.084427			0.06795
	0.278458			0.289523			0.08319			0.0428156			0.329526
	0.35703			0.100586			0.0255977			0.0870092			1.08669
	0.146646			0.175245			0.00887079			0.0997721			0.311945
	0.189712			0.131245			0.0152288			0.0453413			0.0581393
	0.0922238						0.0185205			0.027095			0.180583
	0.162411						0.0376433			0.0704079			2.97704
	0.210761						0.0149383			0.00293995			0.867841
	0.128726						0.0261798			0.137476			1.41288
	0.0696995						0.0253762			0.010544			0.337733
	0.423816						0.00700847			0.133777			0.114414
	0.308435						0.0465402			0.0466647			19.9564
	0.118983						0.0184297			0.0532388			2.65349
	0.165559						0.0286233			0.085169			0.642281
	0.13962						0.0961653			0.0396108			0.142784
	1.72079						0.0249577			0.105808			0.191795
	0.118833						0.0584354			0.0983468			0.0646638
	0.211293						0.0300593			0.446219			0.011672
	0.0937245						0.078693			0.0969986			0.0281551
	0.085193						0.0102623			0.115946			0.892192
	1.25958						0.0878039			0.00692143			0.391275
	0.113838						0.0603034			0.0378248			0.259188
	0.235691						0.109222			0.0497095			0.344095
	0.029231						0.0325446			0.373887			0.307315
	0.190886						0.0810509			0.107941			0.122897
	0.957483						0.173644			0.00786872			0.200396
	0.1077						0.0264968			0.0550389			0.531303
	0.165525						0.0015939			0.00611606			0.111135
	0.0606564						0.0601003			0.069242			0.182211
	0.0538829						0.027467			0.0892975			0.496456
	0.240239						0.0259788			0.085952			0.24625
	0.0838495						0.022902			0.100494			0.0253484
	0.0570449						0.0218152			2.46094			0.926182
	0.0904177						0.011084			0.0706349			0.0617363
	0.707491						0.00675563			0.0561915			1.53396
	0.337311						0.0701558			0.231154			0.97837
	0.0322898						0.0600587			0.0232885			0.254015
	0.113093						0.00908352			0.5211			0.929752
	0.263862						0.00908352			0.176855			0.621265
	0.0697686						0.00831685			0.16536			0.120724
	0.407476						0.00503802			0.0585034			0.456268
	0.580964						0.140534			0.171833			0.598725
	0.164556						0.0159681			0.395949			0.216049
	0.0793939						0.0421032			0.0772207			0.181815
	0.137561						0.0645257			0.0222346			0.104906
	0.789846						0.0170063			1.06077			0.110237
	0.0719538						0.0213897			0.0289695			0.173603
	0.453886						0.00087309			0.0756213			0.446818
	0.0680288						0.0574391			0.378112			0.217993
	0.122252						0.114118			0.139514			4.15028
	0.0729335						0.0296449			0.926846			0.0609085
	0.31539						0.0893738			0.107834			0.836812
	0.0670041						0.141897			0.097939			0.575623
	0.406689						0.0620097			0.191274			0.0797885
	0.425718						0.0165052			0.0123993			0.377643
	0.425718						0.0556755			0.133681			0.336833
	0.234354						0.0637962			0.0612661			0.255537
	0.155218						0.0637962			0.0496351			0.259783
	0.0565162						0.0742005			0.175501			0.402529
	0.484178						0.136696			0.0150034			0.519791
	0.268849						0.0456756			0.111406			0.302087
	0.432146						0.0588102			0.570691			1.2074
	0.226685						0.0667474			0.106452			0.399836
	0.0466415						0.0738061			0.101786			0.0521394
	0.0586796						0.0582664			0.0244366			0.252758
	0.198888						0.0011652			0.0615832			1.50408
	0.0523742						0.0535611			0.0159341			0.46081
	0.420422						0.0202645			0.167708			0.252898
	0.204105						0.0271582			0.0952765			0.72553
	0.310644						0.0797212			0.166926			0.0199825
	0.15893						0.0196669			0.24149			0.454531
	0.162582						0.00128102			0.362909			1.671
	0.162582						0.0221889			0.069026			2.17021
	0.249333						0.0129576			0.263512			0.443567
	0.0392943						0.189323			0.759257			0.155869
	0.146233						0.0495579			0.0401776			0.131989
	0.496234						0.0494774			0.185201			0.694038
	0.462607						0.0388525			0.154928			0.778063
	0.233771						0.0111581			0.0627798			0.195249
	0.244746						0.0308735			0.0369544			1.95653
	0.180623						0.058792			0.0744841			0.278354
	0.455676						0.158114			0.00655579			0.07516
	0.223248						0.0650878			0.0679418			0.264311
	0.329675						0.0232325			0.107433			0.228531
	0.288581						0.0708697			0.183534			0.408293
	0.192416						0.367892			0.0817123			0.111268
	0.328141						0.00636022			0.0381292			0.177545
	0.081672						0.0442408			0.306818			0.176945
	0.536421						0.128884			0.182665			1.13303
	0.125784						0.0584783			0.0440777			1.56583
	0.205007						0.00949117			0.0461174			0.257281
	0.113557						0.0124232			0.186478			0.465936
	0.163904						0.0249125			0.186478			0.465936
	0.255311						0.0297019			0.148832			0.706294
	0.201247						0.0185949			2.19031			0.855054
	0.311217						0.031728			0.109489			3.10508
	0.187606						0.031728			0.114871			0.20887
	0.152914						0.0507972			0.147431			0.124816
	0.487176						0.0671067			0.133538			0.291115
	0.487176						0.032632			0.00790207			0.408079
	0.24751						0.0479101			0.113579			0.0995229
	0.0156224						0.0255607			0.0428139			0.0236302
	0.111165						0.0540477			0.149839			0.595362
	0.150057						0.14406			0.085472			0.51328
	0.210824						0.0246094			0.149341			0.412184
	0.0654867						0.207927			0.110181			0.276814
	0.285778						0.0566662			1.0485			0.64727
	0.0176673						0.277036			0.127546			0.982896
	0.10251						0.0414171			0.0577749			0.426155
	0.768936						0.0326965			0.0155992			0.639346
	0.111105						0.0465719			0.18363			0.173568
	0.0746017						0.0161724			0.183774			0.59081
	0.153517						0.0675102			0.0149948			3.96722
	0.443455						0.0499612			0.111789			0.19273
	0.545674						0.198515			0.724577			0.270296
	0.0138225						0.0520011			0.0755456			0.116574
	0.0151773						0.264588			0.0546951			0.158219
	0.136397						0.0829032			0.103396			0.0388897
	0.255731						0.0188171			0.135481			0.390062
	0.0293911						0.0438626			0.454926			0.717795
	0.253694						0.0498415			0.0658207			0.212941
	0.286714						0.386486			0.682863			0.0134667
	0.204323						0.0125342			0.0775738			0.346122
	0.247986						0.0444656			0.22821			0.351099
	0.360148						0.00258046			0.0274515			0.935787
	0.546063						0.550024			0.234999			0.552954
	0.0480216						0.0147702			0.0868502			0.140308
	0.216687						0.00175744			0.193655			0.200922
	0.217635						0.0690039			0.140793			1.50284
	0.169735						0.0359357			0.0762609			0.0998635
	0.297754						0.0306242			0.107866			0.232042
	0.224083						0.021265			0.107393			0.377099
	0.529338						0.0246921			0.139882			0.0529455
	0.206453						0.0472513			0.476929			1.98375
	0.314296						0.0103403			0.153954			0.210951
	0.116928						0.0242409			0.164147			0.510426
	0.35682						0.0137823			0.0882427			0.468518
	0.368242						0.0804502			0.101686			0.89102
	0.135222						0.0804502			0.176893			0.15061
	0.124546						0.0243946			0.0792154			0.0358802
	0.0945651						0.0292663			0.0595464			1.35397
	0.372596						0.0292663			0.0774701			0.0957325
	0.0701023						0.0465221			0.178097			0.224528
	0.306273						0.0208767			0.0605211			4.58978
	0.147394						0.0302332			0.200518			0.780611
	0.130005						1.87378			0.117926			0.196651
	0.0512385						0.0182179			0.260126			0.348044
	0.0120999						0.067428			0.260126			0.348044
	0.296954						0.0201523			0.335879			0.371847
	0.541736						0.102989			0.120855			0.130946
	0.305946						0.728447			0.213549			0.16644
	0.284901						0.105281			0.00431064			0.18146
	0.0126918						0.024947			0.259713			1.73712
	0.0121964						0.0439517			0.159728			0.323172
	0.286983						0.00136643			0.19825			0.266779
	0.395371						0.149468			0.0920851			0.065366
	0.0853922						0.149468			0.118049			0.227796
	0.236875						0.0802972			0.105789			0.0225461
	0.160409						0.0210637			0.224133			0.0219432
	0.213636						0.0233452			0.058725			0.584617
	0.2003						0.04481			0.145381			0.125492
	0.217506						0.032146			0.100779			3.04498
	0.174123						0.0118806			0.0747548			0.186498
	0.236207						0.0221461			0.554035			1.16492
	0.139501						0.0363113			0.401682			0.233225
	0.37319						0.00720074			0.0927443			0.298429
	0.0252493						0.0490737			0.00780235			2.39697
	0.158498						0.458487			0.306813			0.243715
	0.10126						0.0271457			0.118029			4.43752
	0.0344462						0.0271457			0.0280184			0.0597109
	0.0145889						0.021311			1.44648			0.0798512
	0.098438						0.0285946			0.145198			0.335393
	0.240559						0.0814306			0.217939			0.114983
	0.0991534						0.0546657			0.108365			0.072831
	0.355584						0.199157			0.057869			0.416235
	0.0500424						0.125498			0.349371			0.130321
	0.368165						0.0206443			0.17508			0.554789
	0.0593329						0.0383399			0.0737637			0.0167245
	0.642555						0.0372318			0.0746106			0.303837
	0.0181047						0.0127631			0.0850796			0.0458952
	0.249834						0.014432						0.0891399
	0.042328						0.0670589						1.1791
	0.0687293						0.0851945						0.941295
	0.153081						0.0354968						0.178635
	0.405538												0.336571
	0.153005												0.366435
	0.20591												2.55841
	0.207807												0.464738
	0.223215												0.0941642
	0.025659												0.0169111
	0.051788												0.319031
	0.138669												0.73298
	0.290721												0.796932
	0.0406406												0.349706
	0.20921												0.28816
	0.878856												0.452441
	0.13685												0.149019
	0.165042												0.0980118
	0.196042												0.308214
	0.191626												0.174797
	0.229237												2.21343
	0.158431												1.97682
	0.957483												0.183701
	0.150216												0.574447
	0.362902												1.82518
	0.320711												0.147997
	0.28772												1.43772
	0.0439701												3.68111
	0.0986586												0.392456
	0.212123												1.2117
	0.124106												0.325741
	0.0366135												0.37979
	0.124204												0.148292
	0.0913172												1.59489
	0.068052												0.167921
	0.011286												0.129379
	0.446857												1.03947
	0.0156675												25.3155
	0.0124872												0.263099
	0.147671												0.209871
	0.303236												0.385271
	0.177907												0.339938
	0.264919												0.17239
	0.130333												0.455342
	0.384097												0.440838
	0.0696131												0.274683
	0.093327												1.61175
	0.162454												0.356285
	0.301299												0.42516
	0.807657												0.122032
	0.190628												1.8728
	0.646743												0.19949
	0.646743												0.257517
	0.646743												0.51997
	0.347407												0.149619
	0.592643												2.26284
	0.0566752												0.010518
	0.425714												1.12986
	0.317785												0.0294484
	0.844208												0.312405
	0.30262												0.585094
	0.0561796												0.585094
	0.10214												0.208534
	0.160016												0.934534
	0.185404												0.139198
	0.110146												1.14572
	0.118519												0.254649
	0.170565												0.373991
	0.238493												3.81262
	0.138156												0.216468
	0.325647												0.870766
	0.298277												0.0625881
	0.0641191												0.267572
	0.21656												0.441493
	0.0428147												1.0469
	0.14234												0.954055
	0.090077												0.167221
	0.135093												0.369234
	0.0871451												0.21152
	0.0189212												0.391455
	0.0834992												0.983263
	0.115028												0.712009
	0.105289												0.172753
	0.092924												0.0207185
	0.3799												0.594669
	0.202486												0.602115
	0.0495295												0.750219
	0.0846001												7.01975
	0.0165593												0.42811
	0.128999												1.8907
	0.108602												0.155105
	0.58247												0.299258
	0.0648647												0.437514
	0.271965												0.0992783
	0.0103407												0.448249
	0.4378												1.07564
	0.0248815												0.0144503
	0.123201												0.0645125
	0.0625545												0.70792
	0.412493												1.062
	0.113876												0.0998245
	0.634545												0.823544
	0.0962367												0.626597
	0.207818												0.980449
	0.113763												0.470709
	0.0891695												0.691813
	0.431716												4.71194
	0.315336												4.71194
	0.225104												0.773165
	0.466347												0.0924029
	0.0677123												0.119458
	0.188913												0.338821
	0.188913												0.554802
	0.307996												0.532589
	0.0512466												0.303874
	0.111498												0.572862
	0.221922												0.121992
	0.581042												0.0497157
	0.581042												0.462984
	0.276669												0.132858
	0.0455816												0.0811057
	0.323607												0.602545
	0.876802												0.273349
	0.219263												0.338051
	0.108035												2.55011
	0.723963												0.182616
	0.30904												0.0924275
	0.154835												0.474668
	0.0953286												0.136434
	0.287502												0.29021
	0.191159												0.19879
	0.0631284												0.339822
	0.3022												0.241471
	0.188656												0.0959624
	0.52456												0.218302
	0.207639												2.17948
	0.0874089												0.119856
	0.306728												1.4494
	0.333468												3.32478
	0.256799												0.048252
	0.256799												0.291957
	0.209425												0.703758
	0.108912												0.690137
	2.30594												0.383084
	4.7093												0.280353
	0.335675												0.242181
	0.245344												0.816782
	0.0293616												2.43784
	0.0293616												1.10999
	0.120669												0.642997
	0.326443												0.892192
	0.230957												0.362321
	0.148446												0.613505
	0.086139												0.105917
	0.221908												0.017758
	0.180432												0.301495
	0.0592652												2.03155
	0.179798												1.41222
	0.184695												0.278092
	0.0644256												0.696947
	0.251972												0.114499
	0.0712657												10.8248
	0.294153												0.144903
	0.0399599												0.0179695
	2.07951												0.180267
	2.07951												4.50496
	0.26546												0.300286
	0.118695												1.04004
	0.0101618												0.0468168
	0.173591												0.349706
	0.0530258												1.08646
	0.198512												1.08646
	0.0358675												0.59078
	0.159345												0.635279
	0.353908												0.407252
	0.0658465												1.11478
	0.152228												0.452694
	0.636678												0.161637
	0.525535												1.2774
	0.108588												1.2774
	0.98056												0.338725
	0.0954922												0.956101
	0.0242734												0.307004
	0.394675												0.214458
	0.079555												0.308201
	0.080858												0.0648882
	0.0899727												0.0647958
	0.136411												0.42066
	0.13622												0.0127569
	0.102899												5.71782
	0.498668												2.61049
	0.140856												0.0973685
	0.174199												0.370967
	0.0219382												1.08869
	0.0373383												0.145582
	0.813066												0.39507
	0.0196547												0.51523
	0.934005												0.143237
	0.1547												2.09104
	0.190778												1.06077
	0.0992395												0.0561844
	0.0754162												0.357557
	0.211811												2.09247
	0.167556												0.534576
	0.128619												0.34949
	0.132541												0.423601
	0.0339794												1.35336
	0.8629												0.551048
	0.0132308												0.437173
	0.158203												0.996006
	0.158203												1.24651
	0.153347												2.25073
	0.0428958												0.508163
	0.218391												0.116291
	0.209983												0.315805
	0.03163												0.19577
	0.0888811												0.279656
	0.0996091												0.279656
	0.147501												0.292233
	0.581701												0.626751
	0.015421												3.14616
	4.78953												7.69245
	0.166678												0.260546
	0.225168												0.41958
	0.0473165												7.18046
	0.154136												7.18046
	0.385759												0.967215
	0.174905												1.04004
	0.41483												1.56249
	0.508297												0.27687
	0.0794451												0.784676
	0.30301												0.200492
	0.149682												0.200492
	0.148548												1.05381
	0.200364												0.0230085
	0.0958778												0.131754
	0.135112												3.35004
	0.0615085												0.0995434
	0.272874												0.510302
	3.27941												0.376019
	0.116633												0.375562
	0.196798												2.89502
	0.091407												4.33537
	0.191745												0.312826
	0.141984												0.365973
	0.433711												0.490758
	0.190006												0.281396
	0.411017												2.82937
	0.196877												0.776061
	0.0808472												0.701071
	0.0834317												2.45862
	0.149265												0.552193
	0.116669												0.171162
	0.067868												0.257089
	0.239544												0.533578
	0.0146304												0.106335
	0.648039												0.674026
	0.0524064												4.58075
	0.0735352												4.58075
	0.175014												0.993774
	0.0991266												1.93302
	0.352882												0.232005
	0.0765032												0.723777
	0.47869												0.723777
	0.127001												1.85266
	0.242882												0.805095
	0.203562												0.3601
	0.317632												0.346797
	0.0989276												0.60734
	0.547158												0.794256
	0.551082												0.149486
	0.163574												0.495621
	0.176522												0.219743
	0.156481												1.43571
	0.248727												1.29767
	1.81077												0.233438
	0.0945997												0.57352
	0.0244												1.82125
	0.328542												0.557761
	0.328542												0.490816
	1.11785												0.295934
	0.189117												0.318818
	0.122317												0.50112
	0.154426												0.350554
	0.339124												0.028376
	0.262352												1.0621
	0.267301												1.36773
	0.183676												0.770409
	0.231136												0.37567
	0.130452												0.113916
	0.131795												0.314603
	0.122648												1.46036
	0.254328												0.560203
	0.140824												0.560203
	0.206922												1.15422
	0.379246												1.15422
	0.107661												1.19567
	0.392917												1.18898
	3.78549												0.876815
	0.177861												0.326256
	0.383649												0.326256
	0.187907												4.34437
	0.308129												4.34437
	0.0648653												0.687023
	0.443758												0.75165
	0.689279												0.952946
	0.334717												0.297422
	0.181872												0.412388
	0.245731												6.15648
	0.547637												0.150673
	0.158405												2.32036
	0.154069												1.75364
	0.238185												0.474358
	0.0671496												0.929015
	0.325954												0.956626
	0.125826												0.25949
	0.313403												0.459909
	0.126245												0.320373
	0.272969												0.302103
	1.06814												1.47967
	0.0689786												1.01088
	0.254822												1.53999
	0.163904												0.208951
	0.0429309												0.589033
	0.0108083												0.614136
	0.463546												0.45498
	0.177706												1.06941
	0.206634												1.00569
	0.100689												1.31954
	0.285123												0.893612
	0.049049												0.893612
	0.103392												1.00856
	0.211519												0.953223
	0.302938												0.539869
	0.207148												1.8927
	0.0174409												2.05656
	0.02423												1.20752
	0.109291												1.29799
	0.157984
	0.262752
	0.0729674
	0.11829
	0.143684
	0.206072
	0.0404039
	0.261412
	0.091661
	0.172727
	0.0248781
	0.553649
	0.0638167
	0.131768
	0.130302
	0.637102
	0.01306
	0.173605
	0.138398
	0.0969975
	0.0604983
	0.0333333
	0.144215
	0.451636
	0.229048
	0.653624
	0.0669006
	0.211622
	0.288764
	0.121484
	0.116049
	2.97734
	0.61668
	0.61668
	0.722803
	0.13285
	0.420359
	0.100689
	1.47746
	0.464614
	0.464614
	1.2803
	0.116442
	0.110881
	0.0883891
	0.311769
	0.0714531
	0.0173753
	0.117719
	0.0544074
	0.200545
	0.667793
	0.0358208
	0.209554
	0.149864
	0.316947
	0.1482
	0.149858
	0.269673
	0.290915
	0.130991
	0.250868
	0.192873
	0.116383
	0.168595
	0.203081
	0.111049
	0.387013
	0.859963
	0.0610463
	0.218046
	0.016631
	0.016631
	0.198706
	0.193706
	0.0551763
	0.144814
	0.0856357
	0.118655
	0.235571
	0.0500424
	0.283481
	0.183591
	0.0731763
	0.161515
	0.014432
	0.171101
	0.130357
	0.28561
	0.401117
	0.116283
	0.167018
	0.0703911
	0.0235159
	0.205441
	0.243138
	0.219825
	0.224732
	0.0501908
	0.0736383
	0.127671
	0.622019
	0.0489238
	0.304482
	0.106421
	0.117101
	0.128723
	0.169402
	0.177556
	0.209031
	0.108301
	0.335161
	0.230249
	0.0393521
	0.0961882
	0.081066
	0.617219
	0.012594
	0.404057
	0.111069
	0.298065
	0.595498
	0.877932
	0.176907
	0.378052
	0.497765
	0.218945
	0.136006
	0.119595
	0.182611
	0.234476
	0.396577
	0.0907512
	0.925291
	0.758583
	0.484817
	0.313631
	0.257511
	0.027068
	0.11437
	0.0392049
	0.177448
	0.0494514
	0.0564213
	0.133618
	0.19136
	0.185324
	0.188673
	0.188673
	0.288684
	0.13639
	0.110376
	0.0256888
	0.0256888
	0.109614
	0.109614
	0.108635
	0.119419
	0.106045
	0.422307
	0.0285785
	0.340697
	0.202037
	0.245757
	0.548566
	0.0766451
	0.113182
	0.284417
	0.114228
	0.195275
	0.067945
	0.176097
	0.463823
	0.0336954
	0.100615
	0.103121
	0.0563005
	0.021025
	0.336704
	0.267316
	0.0972546
	0.123081
	0.501284
	0.149282
	0.193306
	0.364845
	0.071992
	0.209682
	0.0653406
	0.142172
	0.142326
	0.226332
	0.313086
	0.166156
	0.163976
	0.132522
	0.0511751
	0.525374
	0.108289
	0.202974
	0.28039
	0.0255902
	0.315886
	0.106538
	0.261479
	0.171488
	0.118255
	0.0121089
	0.134755
	0.281112
	0.332426
	0.332426
	0.368248
	0.355538
	0.203175
	0.173016
	0.173708
	0.106568
	0.13339
	1.63304
	0.172146
	0.118128
	0.147971
	0.259556
	0.209808
	0.186028
	0.186028
	0.0217201
	0.217591
	0.233099
	0.187512
	0.035412
	0.035412
	0.227625
	0.153187
	0.479021
	0.107879
	0.162205
	0.27793
	2.59687
	0.167467
	0.116103
	0.552254
	0.803616
	0.218173
	0.0771451
	0.0306933
	0.0607894
	0.0493613
	0.130841
	0.153187
	0.380515
	0.153544
	0.199014
	0.199014
	0.0893936
	0.34161
	0.0564033
	0.576657
	0.061254
	0.0653743
	0.174673
	0.310205
	0.380706
	0.0431625
	1.00762
	0.277596
	0.277596
	0.131633
	0.205809
	1.02881
	0.105696
	0.236557
	0.151079
	0.190124
	0.0656448
	0.0605892
	0.0444481
	0.102991
	0.0743298
	0.185386
	0.417876
	0.314039
	0.104225
	0.128852
	0.0924107
	0.0589916
	0.502151
	0.103114
	0.358892
	0.736884
	0.196728
	0.0258673
	1.81517
	0.0813214
	0.235454
	0.785459
	1.08496
	0.0702132
	0.142275
	0.152644
	0.172778
	0.333783
	0.0787331
	0.314738
	0.650344
	0.328107
	0.186032
	0.209677
	0.36956
	0.594267
	0.594267
	0.0771089
	0.4061
	0.717746
	0.19643
	0.0381446
	0.245811
	0.0343645
	0.123158
	0.154761
	0.181156
	0.00992552
	0.0448286
	0.127105
	14.2764
	0.0128028
	0.093516
	0.272608
	0.272608
	0.218802
	0.256387
	0.272801
	0.168485
	0.169118
	0.199093
	0.211133
	0.594563
	0.184301
	0.100117
	0.0653607
	0.124983
	0.127809
	0.123761
	1.53963
	0.167648
	0.0428893
	2.83119
	1.26496
	1.26496
	0.595137
	0.0728014
	0.163059
	0.371249
	0.379669
	0.158778
	0.0487158
	0.220931
	1.11486
	0.158258
	0.352974
	1.06106
	0.836761
	1.41452
	0.363978
	0.0460723
	0.0815281
	0.472184
	0.472184
	0.0475114
	0.0291253
	0.133536
	0.169986
	0.119102
	0.49071
	0.168583
	0.291228
	0.0960652
	0.500065
	0.228709
	0.0973044
	0.322016
	0.103933
	0.51985
	0.0713834
	1.67744
	0.123499
	0.0588717
	0.134758
	0.0659753
	0.240559
	0.177285
	0.127497
	0.208002
	0.261352
	0.261352
	0.235686
	0.166411
	2.6287
	0.0242384
	0.384908
	0.691606
	0.119983
	0.121252
	0.164825
	0.163002
	0.308129
	0.27742
	0.269317
	0.0818903
	0.181978
	0.241177
	0.0719813
	0.536878
	0.536878
	0.892395
	0.892395
	0.0748547
	0.463008
	1.78975
	0.343892
	0.113335
	0.15893
	2.30594
	2.30594
	0.0570654
	0.779294
	0.68466
	0.274304
	0.501308
	0.202924
	0.0773069
	1.23475
	0.165096
	0.218565
	0.148808
	0.128409
	0.02765
	0.212647
	1.04318
	0.0937022
	0.14046
	0.116969
	0.18831
	0.250332
	0.329424
	0.371723
	0.864904
	0.228258
	0.180297
	0.424545
	0.437839
	0.437839
	0.286096
	0.0156472
	0.612011
	0.109781
	0.862976
	0.218579
	0.258608
	0.410952
	0.275021
	0.590709
	0.0345049
	0.0345049
	0.122518
	0.368724
	0.441992
	1.99001
	0.0410972
	1.1415
	0.0277083
	0.71617
	0.13814
	0.321072
	0.326015
	0.570674
	0.0952713
	0.240985
	0.205426
	0.271003
	0.861803
	0.347492
	0.143292
	0.82064
	0.82064
	0.492339
	0.0351926
	0.109083
	0.139667
	0.218874
	0.355628
	0.199671
	0.635975
	0.18326
	0.187479
	0.190392
	0.0253246
	0.197517
	0.181233
	0.394844
	0.399175
	0.233369
	0.655008
	1.81301
	0.918935
	0.918935
	0.209373
	0.0541941
	0.250397
	0.219074
	0.232668
	0.2115
	0.0216484
	0.193299
	0.210167
	0.148402
	0.302045
	0.220633
	0.508453
	0.0673249
	0.934369
	0.336377
	0.157561
	0.301636
	0.262357
	0.146852
	0.308337
	0.905798
	0.225123
	0.333052
	0.169598
	0.518483
	0.276146
	0.242499
	0.451821
	0.211186
	1.2528
	1.2528
	0.321886
	0.547298
	0.166988
	0.267659
	0.583614
	0.506199
	0.196688
	0.173983
	3.22707
	0.486461
	0.31577
	0.408079
	0.431756
	0.24024
	0.549275
	0.257931
	0.348391
	0.280049
	0.280049
	0.372101
	0.481305
	0.270813
	0.721563
	0.271384
	0.557535
	0.221793
	0.0939677
	0.500097
	0.285282
	0.186527
	0.0765032
	0.344344
	0.402466
	0.132415
	0.507783
	0.427875
	0.407105
	0.607483
	0.607483
	0.29693
	0.0141313
	0.145389
	0.240015
	0.0304401
	0.306718
	0.108994
	0.160703
	0.715888
	2.20206
	0.466875
	0.213246
	1.07712
	0.287528
	0.688374
	0.23918
	0.0899225
	0.113984
	0.0902879
	0.148638
	0.526683
	0.526683
	0.123131
	0.300002
	0.300002
	0.18474
	0.18474
	0.960153
	0.220096
	0.443745
	2.91457
	0.328789
	0.118987
	0.0157241
	0.0283106
	0.612953
	1.05381
	0.263021
	0.235591
	0.133223
	0.294306
	3.39259
	0.20051
	0.51845
	0.140954
	0.125494
	0.0125785
	0.900573
	0.215432
	0.285488
	0.0857723
	0.131244
	0.209664
	0.111177
	0.140578
	0.302517
	0.410244
	0.142315
	0.0921551
	0.160735
	0.160698
	0.797056
	0.0815585

## Sheet: Supplementary Fig. 6b
	Heart				Testis
	GO clusters	P value			GO clusters	P value
	ribosome	3.09161e-19			RNA splicing	9.73161e-20
	translation	1.53767e-18			mRNA processing	3.59823e-17
	structural constituent of ribosome	2.22832e-15			translation	1.04109e-16
	RNA binding	1.75069e-12			ribosome	4.98992e-15
	nucleotide binding	2.64147e-12			cytoplasmic translation	1.71242e-14
	cytoplasmic translation	4.41258e-11			structural constituent of ribosome	6.98441e-13
	unfolded protein binding	2.1909e-10			translational initiation	5.18957e-12
	mitochondrial translation	1.72702e-09			mitochondrial inner membrane	7.4021e-12
	cytosolic ribosome	3.45188e-09			translation initiation factor activity	9.50718e-12
	endoplasmic reticulum	1.88966e-08			mitochondrion	2.49829e-11
	ATPase activity	7.02008e-08			cytosolic ribosome	2.75463e-11
	translation initiation factor activity	7.58953e-08			protein folding	5.72251e-11
	ATP binding	2.19652e-07			spliceosomal complex	3.68886e-10
	ER to Golgi vesicle-mediated transport	2.30406e-07			unfolded protein binding	5.79942e-10
	RNA splicing	5.01491e-07			catalytic step 2 spliceosome	8.68674e-09
	mRNA processing	9.44665e-07			polysomal ribosome	1.52574e-08
	formation of cytoplasmic translation initiation complex	1.73177e-06			formation of cytoplasmic translation initiation complex	2.14153e-08
	mitochondrial ATP synthesis coupled proton transport	1.87371e-06			eukaryotic 43S preinitiation complex	3.61452e-08
	positive regulation of cytoplasmic translation	2.83824e-06			nucleotide binding	4.61103e-08
	cytosolic large ribosomal subunit	3.18476e-06			mRNA splicing, via spliceosome	4.90734e-08
	peroxisome	4.417e-06			mitochondrial proton-transporting ATP synthase complex	6.30899e-08
	protein folding	4.79762e-06			endoplasmic reticulum	9.53368e-08
	mitochondrial respiratory chain complex I assembly	6.61059e-06			ribosome biogenesis	9.87011e-08
	respiratory chain	6.63793e-06			rRNA processing	2.57524e-07
	aerobic respiration	8.70964e-06			mitochondrial ATP synthesis coupled proton transport	2.62687e-07

## Sheet: Supplementary Fig. 6c
	Ψ fractions
		MT-ND1 (ChrM: 3464)	MT-CO1 (ChrM: 6193)	MT-CO1 (ChrM: 6293)	MT-CO1 (ChrM: 7329)	MT-ND4 (ChrM: 11154)
	HeLa	0	0	16.0383	13.9108	40.6713
	HEK293T	0	0	33.158	0	43.3017
	A549	30.238	33.9935	17.013	0	27.0313

## Sheet: Supplementary Fig. 6d
	ND4 (ChrM: 11154)
		Ψ fraction %
	Wild-type	39.3243	42.8596	39.8298
	shControl	60.5546	65.3133	NA
	shPUS1	0	0	NA

## Sheet: Supplementary Fig. 6e
	chr	position	mito_annot	Average Ψ fraction in B-cell %	Average Ψ fraction in Bone marrow %	Average Ψ fraction in CD4 T %	Average Ψ fraction in CD8 T %	Average Ψ fraction in Cerebellum %	Average Ψ fraction in Cortex %	Average Ψ fraction in Heart %	Average Ψ fraction in Kidney %	Average Ψ fraction in Liver %	Average Ψ fraction in Small intestine %	Average Ψ fraction in Testis %	Average Ψ fraction in Thymus %
	chrM	2908	MT-Nd1 (chrM: 2908)	0	30.1373	0	0	27.0495	35.0433	38.1108	29.1899	27.4107	0	32.2028	26.3431
	chrM	2916	MT-Nd1 (chrM: 2916)	0	0	0	10.8344	0	0	0	0	0	0	0	0
	chrM	2961	MT-Nd1 (chrM: 2961)	12.9701	0	11.7225	0	10.6748	0	0	0	0	0	0	0
	chrM	3298	MT-Nd1 (chrM: 3298)	37.9697	33.2219	35.7956	36.2153	41.1743	33.9405	39.3702	34.604	34.2816	31.9858	0	33.2072
	chrM	3306	MT-Nd1 (chrM: 3306)	13.5575	13.6445	16.3091	18.8132	13.7507	13.8115	0	0	15.8671	12.2654	0	12.2174
	chrM	3381	MT-Nd1 (chrM: 3381)	16.6474	13.3363	12.3669	18.8299	22.8623	0	22.7931	14.9835	19.9079	16.4672	13.5233	0
	chrM	3500	MT-Nd1 (chrM: 3500)	24.1744	13.6297	21.3086	24.2039	27.462	14.8454	34.7784	24.6032	21.1257	18.3259	13.0635	15.9296
	chrM	4147	MT-Nd2 (chrM: 4147)	44.2579	45.0939	45.9949	46.2655	43.8186	42.3719	55.3371	39.9966	56.8552	45.5821	42.5176	42.7046
	chrM	4224	MT-Nd2 (chrM: 4224)	50.4664	40.3287	49.214	51.8769	47.5686	39.6314	46.8868	41.0945	44.7876	42.4791	34.4633	41.9026
	chrM	4256	MT-Nd2 (chrM: 4256)	24.4481	23.1431	24.7431	27.9705	26.3823	23.0704	0	21.3578	30.548	22.9666	0	0
	chrM	4641	MT-Nd2 (chrM: 4641)	0	35.3006	35.2073	36.0594	33.4164	35.8821	0	0	0	34.7767	33.7202	33.6393
	chrM	4725	MT-Nd2 (chrM: 4725)	39.7291	40.4777	40.1493	41.4784	36.118	36.5917	0	0	0	37.8826	39.3643	36.0211
	chrM	4803	MT-Nd2 (chrM: 4803)	0	0	10.0103	0	0	0	0	0	0	0	0	0
	chrM	4851	MT-Nd2 (chrM: 4851)	0	0	0	19.3921	15.9788	0	0	0	0	0	0	0
	chrM	5467	MT-Co1 (chrM: 5467)	28.4288	0	17.5305	16.3479	32.1055	0	42.1461	40.7534	31.7219	0	0	0
	chrM	5584	MT-Co1 (chrM: 5584)	0	0	0	20.1761	19.5841	0	23.7369	0	0	0	0	0
	chrM	5617	MT-Co1 (chrM: 5617)	0	0	0	0	0	0	0	0	19.0038	0	0	0
	chrM	5630	MT-Co1 (chrM: 5630)	0	0	0	0	0	0	0	0	39.901	32.2472	0	0
	chrM	5816	MT-Co1 (chrM: 5816)	0	0	0	22.9277	0	0	0	0	0	0	0	0
	chrM	6256	MT-Co1 (chrM: 6256)	41.338	35.4542	43.8874	41.0493	0	37.0104	0	0	0	41.1867	39.4402	38.7529
	chrM	6322	MT-Co1 (chrM: 6322)	0	0	12.638	0	0	0	0	0	0	0	0	0
	chrM	6369	MT-Co1 (chrM: 6369)	13.4505	15.1178	16.6777	19.7044	13.2959	0	0	0	0	11.4015	0	0
	chrM	6625	MT-Co1 (chrM: 6625)	0	0	0	33.976	0	0	0	0	0	0	0	0
	chrM	6739	MT-Co1 (chrM: 6739)	0	32.3926	33.6908	0	0	0	0	0	0	0	0	0
	chrM	6800	MT-Co1 (chrM: 6800)	0	0	0	0	0	0	26.5276	0	14.0868	0	0	0
	chrM	7236	MT-Co2 (chrM: 7236)	31.8226	30.3194	30.0179	34.1931	37.5319	0	35.6891	31.718	37.5315	34.7362	29.6205	27.2957
	chrM	7269	MT-Co2 (chrM: 7269)	0	0	0	34.9139	0	0	44.9254	0	0	0	0	0
	chrM	7899	MT-Atp8 (chrM: 7899)	43.1229	42.736	46.3972	45.7837	36.714	37.8226	0	33.5187	34.6222	41.7155	40.6014	37.1997
	chrM	7997	MT-Atp6 (chrM: 7997)	13.781	0	0	17.2968	0	0	0	0	0	0	11.7439	0
	chrM	8186	MT-Atp6 (chrM: 8186)	22.9573	22.3772	25.8625	29.7834	25.334	0	24.1813	14.5068	12.4165	20.3188	0	0
	chrM	8225	MT-Atp6 (chrM: 8225)	40.8294	39.5339	0	44.2493	38.348	36.9641	34.7264	37.1508	34.4119	33.5642	31.8966	37.1408
	chrM	8548	MT-Atp6 (chrM: 8548)	26.1832	0	0	26.2832	27.0534	0	19.9782	20.9327	20.0481	20.6503	0	12.2434
	chrM	8605	MT-Atp6 (chrM: 8605)	0	0	0	0	0	0	0	0	30.247	0	0	29.0341
	chrM	8670	MT-Co3 (chrM: 8670)	21.9741	0	0	25.459	22.7369	0	25.0133	0	0	0	0	0
	chrM	9082	MT-Co3 (chrM: 9082)	38.9554	43.3678	42.5724	45.1045	45.7715	44.7557	41.3858	42.6201	46.2377	40.845	38.4342	42.3014
	chrM	9616	MT-Nd3 (chrM: 9616)	0	21.8779	0	25.9361	21.1013	19.3141	0	17.9263	18.8961	0	0	0
	chrM	10313	MT-Nd4 (chrM: 10313)	0	0	0	37.6797	0	0	0	0	0	0	0	37.0667
	chrM	10494	MT-Nd4 (chrM: 10494)	0	0	0	0	21.5608	0	0	0	0	0	0	0
	chrM	10606	MT-Nd4 (chrM: 10606)	0	0	10.4571	0	11.2244	0	0	0	0	0	0	0
	chrM	10696	MT-Nd4 (chrM: 10696)	0	32.3073	0	29.3571	32.1122	29.6707	40.208	0	0	27.0478	0	0
	chrM	10699	MT-Nd4 (chrM: 10699)	0	0	0	21.7113	0	0	0	0	0	0	0	0
	chrM	10865	MT-Nd4 (chrM: 10865)	0	0	18.1102	0	0	0	0	0	0	0	0	0
	chrM	11191	MT-Nd4 (chrM: 11191)	45.732	48.1413	45.1533	49.8485	48.3	44.7832	46.8764	46.0931	48.0325	45.9774	41.8721	44.5699
	chrM	11395	MT-Nd4 (chrM: 11395)	27.4625	0	0	32.3383	0	0	0	0	0	0	0	0
	chrM	11434	MT-Nd4 (chrM: 11434)	37.4723	37.2954	40.4401	45.3505	41.224	38.2737	0	0	35.9219	35.713	0	0
	chrM	11488	MT-Nd4 (chrM: 11488)	31.2334	33.2819	33.7749	33.5618	28.9508	0	41.7156	37.7816	0	0	28.9069	31.269
	chrM	11749	MT-Nd5 (chrM: 11749)	43.8816	0	0	0	0	0	0	0	0	0	0	0
	chrM	11901	MT-Nd5 (chrM: 11901)	0	35.4371	0	0	32.6671	0	0	34.7979	0	0	0	0
	chrM	11953	MT-Nd5 (chrM: 11953)	47.2716	43.1667	45.5673	49.2505	44.3032	41.4318	49.7298	44.1417	41.7513	41.966	40.991	40.7141
	chrM	11991	MT-Nd5 (chrM: 11991)	0	0	0	0	0	0	38.344	0	0	0	0	0
	chrM	12022	MT-Nd5 (chrM: 12022)	42.9132	44.0834	46.5442	45.6621	43.5664	43.3829	47.8546	45.8501	40.2189	41.0506	0	43.4408
	chrM	12289	MT-Nd5 (chrM: 12289)	0	0	0	0	0	0	26.8688	0	0	0	0	0
	chrM	12319	MT-Nd5 (chrM: 12319)	0	31.208	36.6551	42.3644	36.0061	29.2814	38.5785	34.6304	33.2844	32.1956	32.8055	32.2375
	chrM	13093	MT-Nd5 (chrM: 13093)	46.424	36.3184	43.7319	45.6488	47.6572	36.6561	37.8087	36.4838	39.5365	43.1255	39.2933	38.8328
	chrM	13151	MT-Nd5 (chrM: 13151)	0	0	0	0	34.745	0	0	0	0	0	0	0
	chrM	13267	MT-Nd5 (chrM: 13267)	43.1171	44.0313	45.8337	46.2472	45.7052	46.2523	61.7269	51.6307	45.4832	43.2164	46.1928	43.491
	chrM	13323	MT-Nd5 (chrM: 13323)	37.9055	0	0	47.8872	40.244	0	0	0	47.5663	0	0	0
	chrM	13357	MT-Nd5 (chrM: 13357)	44.5923	43.857	50.0554	42.5696	46.0754	38.7008	42.5839	39.643	40.6043	42.8878	40.0726	38.2202
	chrM	13554	MT-Nd6 (chrM: 13554)	0	0	0	0	30.7809	0	0	0	0	0	0	0
	chrM	14009	MT-Nd6 (chrM: 14009)	0	0	0	0	0	0	0	0	0	0	0	25.2457
	chrM	14331	MT-Cytb (chrM: 14331)	23.1746	22.201	27.9779	30.975	33.3033	0	0	19.3969	20.6162	0	0	0
	chrM	14469	MT-Cytb (chrM: 14469)	18.9541	0	22.0416	24.6011	18.3216	0	10.3656	0	0	0	0	0
	chrM	14526	MT-Cytb (chrM: 14526)	0	0	0	15.8951	0	0	0	0	0	0	0	0
	chrM	14775	MT-Cytb (chrM: 14775)	26.2449	24.8854	28.616	36.247	50.0467	31.849	19.6043	36.7419	51.1924	34.2014	23.0539	29.2804
	chrM	14792	MT-Cytb (chrM: 14792)	12.4722	15.6279	16.5444	15.4836	12.0742	11.944	0	10.8327	12.0282	12.801	16.6088	15.0987
	chrM	14877	MT-Cytb (chrM: 14877)	52.326	48.2436	50.7313	53.9336	53.1313	47.2385	50.9656	51.1339	41.6749	47.96	52.934	46.9645
