# Supplementary material for: Quantitative sequencing using BID-seq uncovers abundant pseudouridines in mammalian mRNA at base resolution
Source: Nat Biotechnol. 2022 Oct 27;41(3):344–54. doi: 10.1038/s41587-022-01505-w (PMC10017504; doi:10.1038/s41587-022-01505-w)
Supplement: Supplementary file 12 — Statistical source data for Supplementary Fig.7. [file 41587_2022_1505_MOESM12_ESM.xlsx]

## Sheet: Supplementary Fig. 7a
		Normalkized cell growth on Day 5			P value
	siControl	1	0.9735	1.0093	NA
	siTRUB1	0.6919	0.6554	0.6786	<0.0001

## Sheet: Supplementary Fig. 7b
		siControl			siTRUB1			P value
	D3	0.9997	1.0167	0.983	0.9189	0.8648	0.9556	0.0368
	D4	1.4089	1.3656	1.4516	0.9093	0.8776	0.9599	0.0001
	D5	1.9992	1.944	2.0532	1.0196	0.9812	1.0583	<0.0001

## Sheet: Supplementary Fig. 7c
		FSC Median
	siControl	149120
	siTRUB1	117056

## Sheet: Supplementary Fig. 7d
		subG1	G0/G1	S	G2/M
	siControl	2.6	40.4	16.8	40.3
	siTRUB1	3.6	54.9	17	24.5

## Sheet: Supplementary Fig. 7e
	ERH
		Normalized read-through ratio in Control			Normalized read-through ratio in CMC-treated			P value
	siControl	1.009	0.991	1	0.117	0.1514	0.0814	<0.0001
	siTRUB1	0.987	1.03	1.013	0.9208	1.0118	0.828	0.1748
	siTRUB1 + Control gRNA	0.9939	1.0411	1.025	0.8941	0.9784	0.8125	0.0663
	siTRUB1 + ERH gRNA	1.013	0.965	1.001	0.2786	0.275	0.32	<0.0001
	SCP2
		Normalized read-through ratio in Control			Normalized read-through ratio in CMC-treated			P value
	siControl	1.021	1.007	0.972	0.2234	0.2453	0.2027	<0.0001
	siTRUB1	1.053	1.088	0.949	0.823	0.8987	0.7491	0.0264
	siTRUB1 + Control gRNA	0.913	1.037	1.095	0.6925	0.813	0.7523	0.0148
	siTRUB1 + SCP2 gRNA	0.985	0.9	0.899	0.2291	0.2783	0.2531	<0.0001
	AMFR
		Normalized read-through ratio in Control			Normalized read-through ratio in CMC-treated			P value
	siControl	1.002	1.086	0.912	0.0465	0.0452	0.0466	<0.0001
	siTRUB1	1.052	1.036	1.062	0.8639	1.0544	0.9596	0.1776
	siTRUB1 + Control gRNA	1.028	1.004	1.028	0.6691	0.8357	0.753	0.0054
	siTRUB1 + AMFR gRNA	1.021	1.053	0.902	0.1096	0.1492	0.1294	<0.0001
	CDC6
		Normalized read-through ratio in Control			Normalized read-through ratio in CMC-treated			P value
	siControl	0.918	1.075	1.007	0.0304	0.0262	0.0352	<0.0001
	siTRUB1	1.045	1.036	1.021	0.9157	1.1123	1.014	0.7442
	siTRUB1 + Control gRNA	1.069	1.059	1.043	0.948	1.137	1.0425	0.8054
	siTRUB1 + CDC6 gRNA	0.895	1.069	0.985	0.1189	0.1058	0.1326	<0.0001

## Sheet: Supplementary Fig. 7g
		Normalized read-through ratio in Control			Normalized read-through ratio in CMC-treated			P value
	ERH (GUΨCC)	0.885117	1.09683	1.01806	0.156778	0.277624	0.029055	0.0009
	FAM168B (UGΨGA)	1.05618	0.965172	0.978646	0.522025	0.669981	0.514838	0.0017
	ZNF664 (GUΨCG)	1.0025	1.00618	0.991323	0.6678	0.650196	0.691085	<0.0001
	DKC1 (GUΨCA)	1.02879	1.11802	0.853193	0.284062	0.23073	0.342524	0.0011
	CDC6 (GUΨCA)	1.03308	1.00638	0.960536	0.0231459	0.0371377	0.0467759	<0.0001
	M6PR (GUΨGC)	1.02281	1.01633	0.960868	0.107209	0.127234	0.102733	<0.0001
	APP (CUUUUA)	1.00684	1.01385	0.979311	0.77191	0.745616	0.720218	0.0002
	AMFR (GUΨCG)	1.0273	1.00168	0.971016	0.086076	0.071828	0.074703	<0.0001
	SCP2 (GUΨCC)	0.90635	1.04712	1.04653	0.169504	0.183902	0.096757	<0.0001
	DAB2IP (GUUUUUUG)	0.935956	1.18469	0.879352	0.054078	0.098836	0.079725	0.0006
	CDC42 (UGΨAG)	0.954273	1.00868	1.03704	0.297125	0.208648	0.320666	<0.0001
	AGPAT5 (GUΨGG)	1.06099	0.959209	0.979804	0.12432	0.084676	0.035691	<0.0001
	PGRMC2 (AUUUUA)	0.961079	1.03006	1.00886	0.578101	0.586171	0.611064	<0.0001
	INTS1 (ACΨGU)	1.01815	1.04374	0.938111	0.049973	0.076174	0.038312	<0.0001
	MSN (GUUUUA)	1.12109	1.01741	0.861491	0.423835	0.384638	0.395452	0.0014
	FKBP4 (GUΨCC)	1.01138	0.997962	0.990653	0.297562	0.263317	0.478019	0.0006
	GTPBP1 (AUΨCU)	1.03791	0.932952	1.02913	0.111238	0.081077	0.075871	<0.0001
	YWHAQ (GUΨCU)	1.01099	0.967142	1.02187	0.161382	0.122655	0.132695	<0.0001
	TRIP6 (UCΨGA)	0.988143	1.01728	0.99458	0.085986	0.073661	0.086276	<0.0001

## Sheet: Supplementary Fig. 7i
		Ψ fraction in CLAP assay			Ψ fraction in BID-seq
	ERH	79.9035	60.3572	43.6876	100	100	100
	CDC6	88.9436	67.0986	86.0195	87.4607	92.3018	76.6448
	TRIP6	65.1671	57.7712	50.1251	47.622	42.9635	49.9599
	18S Ψ822	95.1794	88.4595	90.6778	59.5883	68.1475	67.1746

## Sheet: Supplementary Fig. 7j
	ERH
		Relative mRNA levels in shCtrl			Relative mRNA levels in shTRUB1			P value
	0h	1	1	1	1	1	1	NA
	3h	0.819658	0.970059	0.98609	0.847422	1.05132	1.10346	0.4689
	6h	0.642713	0.566831	0.59811	0.182615	0.348784	0.27134	0.0032
	9h	0.184456	0.241385	0.1687	0.045245	0.172299	0.09453	0.0941
	SCP2
		Relative mRNA levels in shCtrl			Relative mRNA levels in shTRUB1			P value
	0h	1	1	1	1	1	1	NA
	3h	1.22582	1.2029	1.18295	0.700845	1.12462	1.15734	0.2284
	6h	0.811347	0.868023	0.79376	0.223627	0.437315	0.54183	0.0117
	9h	0.289034	0.413671	0.31425	0.041442	0.194649	0.14675	0.0233
	AMFR
		Relative mRNA levels in shCtrl			Relative mRNA levels in shTRUB1			P value
	0h	1	1	1	1	1	1	NA
	3h	0.697401	0.833603	0.75677	0.802385	0.81725	0.79941	0.3334
	6h	0.578849	0.654099	0.67816	0.282958	0.346402	0.35555	0.0012
	9h	0.219501	0.26863	0.27003	0.087249	0.210966	0.17899	0.0825
	CDC6
		Relative mRNA levels in shCtrl			Relative mRNA levels in shTRUB1			P value
	0h	1	1	1	1	1	1	NA
	3h	0.813894	0.791255	0.76393	0.692413	0.705792	0.67035	0.0049
	6h	0.490182	0.468993	0.50087	0.136646	0.236842	0.1772	0.0006
	9h	0.136274	0.16573	0.10045	0.046508	0.093355	0.11299	0.1418
	RPS8
		Relative mRNA levels in shCtrl			Relative mRNA levels in shTRUB1			P value
	0h	1	1	1	1	1	1	NA
	3h	1.00355	0.990194	0.460001	0.748417	0.887669	1.13276	0.6453
	6h	0.334323	0.837061	0.386915	0.454362	0.592926	0.679001	0.7616
	9h	0.353896	0.552286	0.39006	0.321268	0.38717	0.724017	0.7601
