# Supplementary material for: Quantitative sequencing using BID-seq uncovers abundant pseudouridines in mammalian mRNA at base resolution
Source: Nat Biotechnol. 2022 Oct 27;41(3):344–54. doi: 10.1038/s41587-022-01505-w (PMC10017504; doi:10.1038/s41587-022-01505-w)
Supplement: Source Data Fig. 1 — Statistical source data for Fig. 1. [file 41587_2022_1505_MOESM14_ESM.xlsx]

## Sheet: Fig. 1c
		Deletion in Input (%)	Deletion in BID-seq (%)
	rep 1	0.951315	72.0171
	rep 2	0.813881	68.7461

## Sheet: Fig. 1d
		C to T mutation in Input (%)	C to T mutation in BID-seq (%)
	rep 1	0.523797	0.825659
	rep 2	0.42795	0.837139

## Sheet: Fig. 1e
		3'-AA	3'-AC	3'-AG	3'-AT	3'-CA	3'-CC	3'-CG	3'-CT	3'-GA	3'-GC	3'-GG	3'-GT	3'-TA	3'-TC	3'-TG	3'-TT
	5'-AA	67.3321	42.4994	54.8489	47.2342	62.3167	60.4235	59.7757	62.2046	67.1215	7.54107	61.1479	59.145	51.2116	55.8569	44.9036	25.0851
	5'-AC	71.9466	73.7961	68.7115	66.5018	71.5955	74.2854	69.8224	73.1582	68.3929	60.1743	59.837	61.3445	54.3934	58.6076	54.5867	50.5711
	5'-AG	59.0017	54.2729	58.4269	63.7484	70.1487	65.9508	69.8951	73.7082	70.3816	50.9674	70.8261	71.7174	59.8665	68.3312	65.9778	39.0041
	5'-AT	66.8738	62.7845	52.4841	67.1163	74.6865	79.2505	74.7558	76.9769	69.6537	65.6522	65.2821	72.3184	67.7931	67.2887	66.1657	75.5729
	5'-CA	62.7796	44.064	44.029	47.7952	59.8864	49.5692	52.6806	67.1765	71.1013	2.50722	65.4159	68.7474	52.6936	54.1703	48.7168	26.3629
	5'-CC	70.9771	68.5818	62.1589	68.3647	65.5071	74.325	65.7093	68.4476	65.1226	50.2191	59.9071	57.8349	70.1166	72.2758	62.6851	51.7005
	5'-CG	62.7513	55.727	51.6385	57.1047	62.873	56.3927	55.7132	68.1912	64.8644	65.1273	66.6683	69.4435	64.0058	66.6027	62.9402	47.6091
	5'-CT	66.9879	68.6555	64.3941	69.9237	74.7568	72.5145	71.2824	72.9818	67.8227	62.917	57.1502	66.6539	65.1578	73.4445	65.2516	77.4118
	5'-GA	72.2212	62.7659	61.2414	62.663	60.8331	62.5637	60.2291	65.3936	66.9864	6.76346	66.4479	62.9578	57.2492	66.5093	61.4174	35.2288
	5'-GC	77.4879	74.1713	75.857	69.8249	60.8508	60.5391	59.4208	58.9079	75.386	67.9644	70.135	73.5536	73.5276	63.1768	68.7238	70.3718
	5'-GG	76.6504	71.3055	75.4384	70.5053	71.6558	70.9794	65.5158	70.2584	61.208	51.1313	70.0817	60.4606	65.5102	70.6178	64.4465	59.0762
	5'-GT	74.2539	73.8911	70.856	71.6884	71.0881	76.4547	74.9441	74.9453	70.9835	66.0495	65.0084	74.4293	61.8274	72.2261	62.8866	78.0104
	5'-TA	68.0934	47.6789	45.62	47.0672	63.3859	49.6955	58.4819	58.7285	69.0077	1.92595	59.8814	59.5601	38.394	55.6832	50.0637	32.8453
	5'-TC	76.5323	75.097	68.3368	74.5274	70.4097	75.2316	72.0764	72.3509	71.9145	59.1147	66.6057	64.4591	74.9286	77.4334	69.4816	68.9887
	5'-TG	67.432	55.1845	63.6727	66.1098	67.1485	72.4419	73.3015	76.9995	72.2888	58.7785	69.8782	71.7107	61.5155	66.4078	69.1785	48.8793
	5'-TT	69.0077	69.043	61.2746	72.721	71.5331	76.157	73.1209	79.1353	75.3232	63.643	60.089	67.492	58.2264	70.6651	55.889	74.8286
