# Supplementary material for: Quantitative sequencing using BID-seq uncovers abundant pseudouridines in mammalian mRNA at base resolution
Source: Nat Biotechnol. 2022 Oct 27;41(3):344–54. doi: 10.1038/s41587-022-01505-w (PMC10017504; doi:10.1038/s41587-022-01505-w)
Supplement: Source Data Fig. 2 — Statistical source data for Fig. 2. [file 41587_2022_1505_MOESM15_ESM.xlsx]

## Sheet: Fig. 2b
	Position on 18S rRNA	Base	Average deletion in Input %	Average deletion in BID-seq %
	1	U	0	0
	5	U	0.0232126	0.44274
	8	U	0	0
	9	U	0.0488759	1.14052
	12	U	0.30082	0.0649773
	15	U	0.0145391	0.130299
	21	U	0.186434	0.136179
	26	U	0.176263	0.328515
	28	U	0.0192382	2.712
	31	U	0.0188466	0
	32	U	0.270404	2.81294
	34	Ψ	0.261813	46.28
	36	Ψ	0.735162	14.322
	43	U	0.0152253	0.10194
	44	U	0.0745156	0.951611
	51	U	0.236707	0.290453
	55	U	0.184623	0.35653
	57	U	0.175679	0.540956
	59	U	0.0537634	0.345964
	63	U	0.202652	0.748208
	76	U	0.0320979	0.324571
	81	U	0.05435	0.666517
	87	U	0.0434405	0.2065
	93	Ψ	0.214817	58.9082
	97	U	0.169211	0.434167
	100	U	0.0191796	0
	101	U	0.205194	0.095057
	105	Ψ	0.247935	53.1327
	109	Ψ	0.442126	65.6878
	109	U	0.0408336	1.79732
	112	U	0.177233	1.03667
	115	U	0.00501354	0.0247647
	116	U	0.172422	1.03696
	119	Ψ	0.130243	47.2318
	120	U	0.0405766	0.186855
	121	U	0.0536652	0.0557193
	124	U	0.0727969	0.391277
	128	U	0.127842	0.917823
	132	U	0.193958	1.36834
	135	U	0.157056	1.75924
	137	U	0.179046	1.51251
	140	U	0.145539	0.682316
	143	U	0.158839	3.58472
	144	U	0.0850568	0.208142
	148	U	0.0811932	1.08378
	152	U	0.039618	0.823435
	154	U	0.0298104	0.648208
	157	U	0.0294105	0.425324
	160	U	0.00837652	0.0354364
	161	U	0.0195986	0.227858
	163	U	0.0351331	0.707512
	169	U	0.0667774	0.321759
	172	U	0.0287652	0.258392
	176	U	0.0579011	0.51424
	189	U	0.12873	1.54056
	197	U	0.175313	2.25938
	198	U	0.199354	0.298396
	210	Ψ	0.810879	51.0141
	214	U	0.346491	1.02657
	218	Ψ	0.252653	66.1693
	219	U	0.0975566	1.0411
	220	U	0.253413	0.656967
	222	U	0.0588697	0.558112
	227	U	0.108735	0.783461
	242	U	0.114125	0.540088
	250	U	0.136821	1.29603
	252	U	0.128169	1.21285
	285	U	0.020087	0.0528088
	286	U	0	0.00820816
	287	U	0.228778	2.8623
	290	U	0.0343585	1.2166
	294	U	0.0254244	1.5377
	296	Ψ	0.0545584	21.4802
	300	U	0.0282754	0.899424
	305	U	0.0519574	0.773171
	314	U	0.0896352	0.265448
	328	U	0.124185	2.78404
	344	U	0.1321	0.99217
	345	U	0.115649	0.0871896
	352	U	0.0776977	0.382024
	354	U	0.0814775	0.566469
	359	U	0.134819	0.640763
	361	U	0.137369	0.459163
	366	U	0.049128	0.154511
	367	U	0.0191939	0.0216779
	368	U	0.269844	5.08353
	372	U	0.183564	0.631472
	375	U	0.083373	0.345356
	378	U	0.0854388	0.187323
	384	U	0.131675	0.474276
	388	U	0.132885	0.482165
	393	U	0.217651	0.35619
	396	U	0.0563737	0.808644
	406	Ψ	0.256188	82.703
	416	U	0.118486	0.489696
	422	U	0.0277778	0.0600878
	423	U	0.0770931	1.48952
	427	U	0.0340239	1.19905
	428	U	0.0182701	0.0698787
	443	U	0.135758	0.298837
	454	U	0.230203	0.758509
	461	U	0.152871	0.377116
	487	U	0.0904674	1.32098
	488	U	0.063613	0.121848
	495	U	0.118694	1.24718
	511	U	0.0972138	0.41982
	514	U	0.161671	2.36478
	524	U	0.0964617	1.04233
	530	U	0.045126	0.146999
	538	U	0.0686104	0.83331
	540	U	0.00582309	0.151271
	541	U	0.00334605	0.0142816
	542	U	0.22515	3.52788
	551	U	0.0437249	0.247011
	553	U	0.0667646	0.0826075
	556	U	0.0553696	0.0206825
	557	U	0.106267	1.44894
	562	U	0.198677	0.733906
	566	U	0.110693	0.818885
	571	U	0.0752855	0.140038
	572	Ψ	0.335127	85.1715
	573	U	0.0539957	0.370009
	577	U	0.0961721	0.850149
	580	U	0.0398228	0.0643501
	581	U	0.189174	1.83733
	582	U	0.0357307	0
	591	U	0.054259	0.367797
	595	U	0.0441505	0.911235
	596	U	0.02145	0.0498561
	607	U	0.0628428	0.762362
	609	Ψ	0.097885	54.0298
	612	U	0.158125	1.21755
	627	U	0.370725	0.177637
	630	U	0.0250376	0.0548546
	631	U	0.286757	1.2756
	637	U	0.438897	0.761278
	642	U	0.607602	0.593036
	647	U	0.308759	0.807183
	649	Ψ	0.255291	5.86007
	651	Ψ	0.245492	54.5734
	652	U	0.120173	2.95367
	657	U	0	0.0593139
	658	U	0.113522	2.1373
	661	U	0.153617	1.11321
	666	U	0.0954294	0.269613
	667	U	0.0216685	0
	675	U	0.0323375	0.40923
	678	U	0.0389202	0.154722
	681	Ψ	0.110072	61.2873
	681	U	0.00994742	1.44222
	686	Ψ	0.0994725	78.5238
	688	U	0.00155044	0.012364
	689	U	0.0294619	0.515837
	706	U	0.349684	0.434036
	732	U	0.316702	0.690397
	742	U	0.100413	0.0298063
	743	U	0.215025	1.83199
	747	U	0.076879	1.9188
	749	U	0.0857633	1.00839
	760	U	0.111233	0.536382
	764	U	0.267748	1.25663
	767	U	0.12541	0.970821
	769	U	0.018018	0.0727501
	770	U	0.13586	1.5441
	774	U	0.176928	0.68361
	778	U	0.255282	0.486425
	780	U	0.175335	0.211022
	799	U	0.0586441	0.23855
	801	Ψ	0.100369	62.5221
	801	U	0.0118147	0.241726
	804	U	0.0223664	0
	805	U	0	0.391925
	806	U	0.141366	0.864198
	814 & 815	Ψ	1.03542	40.0567
	820	U	0.195588	0.559544
	822	Ψ	0.088436	26.9683
	823	U	0.160488	0.533333
	844	U	0.060304	0.356671
	848	U	0.0819007	0.0604048
	857	U	0.0882096	0.641319
	863	Ψ	0.292636	70.0246
	866	Ψ	0.0882039	91.7287
	871	U	0.0435207	0.094161
	882	U	0.0567547	0.103621
	883	U	0.15556	0.900048
	885	U	0.0879042	0.346222
	887	U	0	0.0379421
	888	U	0.00698226	0.0303068
	889	U	0.013152	0.0363487
	890	U	0.257651	9.1169
	892	U	0	0
	893	U	0.0544368	1.77135
	896	U	0	0.102893
	897	Ψ	0.211211	17.9678
	897	U	0.00671735	0.0769275
	898	U	0.00186874	0
	906	U	0.0358176	0.546819
	914	U	0.112007	0.369065
	917	U	0.00776024	0.051679
	918	Ψ	0.168099	29.1607
	939	U	0.160382	1.11795
	940	U	0.172626	0.213218
	943	U	0.228557	0.3513
	945	U	0.0670568	0.0902668
	946	U	0.258617	1.00838
	954	U	0.14921	1.44048
	960	U	0.157614	0.711811
	965	U	0.0195262	0.458487
	966	Ψ	0.14639	74.0259
	968	U	0	0
	969	U	0.0771769	0.13314
	1002	U	0.0286851	0.173824
	1003	U	0.0171527	0.0679357
	1004	Ψ	0.347903	80.9015
	1013	U	0.0955054	0.320497
	1015	U	0.0244038	0.0702526
	1016	U	0.00994365	0
	1017	U	0.00967305	0.00801282
	1018	U	0.193343	3.32858
	1021	U	0.0114422	0.029126
	1022	U	0.193473	4.2964
	1025	U	0.0484188	0.794656
	1038	U	0.0185046	0.281614
	1045 & 1046	Ψ	0.332277	73.1806
	1056	Ψ	0.325216	90.1856
	1061	U	0.103513	0.134347
	1066	U	0.206432	0.178618
	1069	U	0.207479	0.14454
	1072	U	0.0318235	0
	1073	U	0.101713	1.22656
	1081	Ψ	0.415042	94.086
	1088	U	0.110999	0.705859
	1101	U	0.0980077	0.577382
	1111	U	0.0653595	0.129841
	1112	U	0.115105	1.09347
	1114	U	0	0
	1115	U	0.17113	1.35334
	1120	U	0.0920846	0.295773
	1136	Ψ	0.399528	10.0075
	1136	U	0.0998573	0.0819336
	1152	U	0.0681808	0.649318
	1154	U	0	0.0195427
	1155	U	0.0103135	0
	1156	U	0.171745	1.7607
	1160	U	0.00838082	0
	1161	U	0.0591826	0.569024
	1172	U	0.304319	2.5681
	1174	Ψ	0.244073	61.873
	1177	Ψ	0.153755	60.6648
	1178	U	0.0743281	0.945979
	1186	U	0.101789	2.24435
	1192	U	0.0113492	0.153429
	1193	U	0.0805858	1.50679
	1201	U	0.0293285	3.46434
	1202	U	0.0241918	0.0432698
	1225	U	0.167792	0.507496
	1232	Ψ	0.34189	19.759
	1238	Ψ	0.278411	35.5466
	1239	U	0.15548	0.929463
	1242	U	0.0424358	0.266636
	1243	U	0.0206143	0.157729
	1244	Ψ	0.409532	49.3555
	1248	Ψ	8.5129	54.2175
	1263	U	0.0514688	1.41002
	1288	U	0.0401229	0.0743456
	1289	U	0.172235	4.00856
	1296	U	0.0244535	0.0450218
	1297	U	0.0689772	2.18594
	1300	U	0.0380622	0.669465
	1304	U	0.140203	2.40451
	1306	U	0.0213183	0.454403
	1307	U	0.00824515	0.114744
	1308	U	0.374811	4.95618
	1310	U	0.0893802	0.680782
	1314	U	0.0960392	1.32311
	1315	U	0.0352819	0.0841081
	1319	U	0.0489384	1.24861
	1323	U	0.136838	0.852071
	1326	U	0.0963312	2.35206
	1329	U	0.0759938	1.22236
	1333	U	0.144353	0.47152
	1339	U	0.142197	1.2208
	1340	U	0.074787	0.0944394
	1342	U	0.0244668	0.0509192
	1343	U	0.136183	0.857263
	1346	U	0.030397	0.0525368
	1347	Ψ	0.346025	79.9852
	1350	U	0.0798651	1.14059
	1358	U	0.0176866	0.0422095
	1359	U	0.0240563	0.213435
	1360	U	0.202715	1.58303
	1362	U	0.0876889	0.272117
	1364	U	0.0815841	0.790412
	1367	Ψ	0.183656	74.6383
	1368	U	0.0574716	0.338245
	1371	U	0.00897984	0.0261136
	1372	U	0.141916	1.73597
	1377	U	0.0839486	0.939169
	1390	U	0.0524581	0.307501
	1392	U	0.0194919	0.450215
	1397	U	0.130361	0.609693
	1400	U	0.129078	1.62262
	1404	U	0.143024	0.881766
	1407	U	0.0966217	2.34605
	1408	U	0.0772248	0.068143
	1426	U	0.303221	0.677243
	1432	U	0.279506	0.376609
	1441	U	0.107657	0.089325
	1442	U	0.189697	3.22211
	1444	U	0.0197628	0.120385
	1445	Ψ	0.127111	72.1457
	1457	U	0.0477946	0.460261
	1462	U	0.0997119	2.25611
	1463	U	0.0348614	0.0753506
	1477	U	0.0368289	0.0392595
	1478	U	0.142443	3.26455
	1485	U	0.0722407	0.443591
	1492	U	0.0640662	0.426305
	1494	U	0.0569453	0.321963
	1496	U	0.0727109	0.429834
	1499	U	0.22524	1.14089
	1504	U	0.0258232	0.0282978
	1505	U	0.157427	1.20741
	1509	U	0.0735028	1.12928
	1511	U	0.0297464	0.625791
	1519	U	0.0458491	0.420498
	1530	U	0.088243	0.745359
	1535	U	0.095597	0.950109
	1539	U	0.0765627	0.339282
	1543	U	0.126904	0.405811
	1549	U	0.123377	0.554849
	1551	U	0.0306138	0.283802
	1555	U	0.131787	0.787657
	1560	U	0.147289	0.354549
	1578	U	0.0708215	0.311381
	1585	U	0.0545554	1.84805
	1586	U	0.0125439	0.111628
	1595	U	0.0429492	0.3948
	1596	U	0.089518	0.797879
	1599	U	0.0913801	1.30845
	1602	U	0.0935281	0.72405
	1608	U	0.0268644	0.0615401
	1615	U	0.00668986	0.0231206
	1616	U	0.0909752	1.67684
	1621	U	0.0283126	0.995374
	1622	U	0.147754	1.10169
	1624	U	0	0.689344
	1625	Ψ	0.264524	56.7287
	1631	U	0.277866	0.30174
	1643	Ψ	0.116069	37.7607
	1643	U	0.0439364	0.919399
	1649	U	0.0649913	0.505376
	1653	U	0.171113	0.577756
	1659	U	0.15418	0.164021
	1662	U	0.1222	0.677328
	1667	U	0.0232986	0.177645
	1668	U	0.241337	5.2071
	1672	U	0.125108	1.76301
	1673	U	0.0449413	0.043016
	1676	U	0.00735186	0
	1677	U	0.074496	0.287776
	1681	U	0.00956435	0.246347
	1685	U	0.0491392	0.314186
	1690	U	0.012837	2.49323
	1691	U	0.0107639	0.106233
	1692	Ψ	0.265962	69.0923
	1694	U	0.0709552	0.0941768
	1707	U	0.0929367	0.153068
	1711	U	0.294611	0.754919
	1714	U	0.315562	1.18474
	1720	U	0.102856	0.154626
	1721	U	0.293688	1.73873
	1725	U	0.341647	0.766704
	1728	U	0.0544068	0.128656
	1729	U	0.0517487	0.0138766
	1730	U	0.222419	2.25964
	1733	U	0.174987	0.867544
	1741	U	0.194122	0.65829
	1746	U	0.434551	0.621842
	1761	U	0.509662	0.484282
	1775	U	0.117511	0.607754
	1786	U	0.0629905	1.01711
	1797	U	0.0739207	0.439897
	1803	U	0.00965282	0.0337622
	1804	U	0.103242	3.81139
	1808	U	0.140938	0.654088
	1810	U	0.143946	0.908396
	1812	U	0.131316	1.07182
	1821	U	0.209545	1.93876
	1827	U	0.0951607	0.428126
	1830	U	0.0865235	0.140649
	1838	U	0.0252382	0.0581926
	1839	U	0.00550176	0.022779
	1840	U	0.21272	5.73228
	1844	U	0.15517	0.259464
	1848	U	1.08069	0.773367
	1854	U	0.169387	0.367099
	1864	U	0.186567	0.0802568
	1865	U	0.16878	0.14826
	1866	U	0.090854	0.48794
	1867	U	0	0
	1868	U	0.126582	0.286443
	1869	U	0	0

## Sheet: Fig. 2c
	Position on 28S rRNA	Base	Average deletion in Input %	Average deletion in BID-seq %
	8	U	0.0407377	0.623438
	13	U	0	0.128136
	20	U	0.0459727	0.431001
	31	U	0.128755	0.755125
	35	U	0.011236	0.0257371
	36	U	0.01167	0.0207293
	37	U	0.157309	4.57497
	43	U	0.258217	2.12345
	45	U	0.112556	1.04112
	46	U	0.175479	0.239458
	49	U	0.0626403	0.713283
	68	U	0.115803	0.54682
	77	U	0.0237925	0
	78	U	0.265973	1.41866
	82	U	0.0629255	0.776724
	86	U	0.140245	0.943129
	96	U	0.077685	0.492739
	122	U	0.0706714	0.345246
	150	U	0.0354057	0.263794
	152	U	0.0546373	0.777185
	157	U	0.0771296	0.343306
	171	U	0.069029	1.01887
	184	U	0.107481	1.14252
	187	U	0.217908	2.21065
	200	U	0.0465779	0.309949
	203	U	0.00577567	0.253068
	204	U	0.0626888	3.48779
	206	U	0.0422038	0.985898
	209	U	0.0663933	0.341222
	224	U	0.041159	1.33812
	231	U	0.208069	1.02685
	233	U	0.102529	0.995537
	242	U	0.144128	0.862268
	270	U	0.0583771	0.701744
	272	U	0.0234742	0.0184775
	273	U	0.0834028	2.77155
	281	U	0.00982125	0.504888
	286	U	0	0.0272932
	287	U	0.186763	1.22832
	290	U	0.00905797	0.0599346
	291	U	0.0767018	1.76948
	297	U	0.110494	0.644625
	313	U	0.14594	0.945323
	316	U	0.0848896	0.274001
	321	U	0.0791557	0.784534
	325	U	0.0620347	0.30576
	327	U	0.0915755	1.17702
	333	U	0.131942	0.179671
	337	U	0.116686	0.41624
	354	U	0.100706	0.574729
	357	U	0.0603133	1.57383
	365	U	0.0960341	0.262483
	370	U	0.0669133	2.04077
	380	U	0.0777777	0.0904874
	381	U	0.0682931	2.69256
	391	U	0.00215657	0.0252264
	392	U	0	0.00573129
	393	U	0.107091	4.15074
	404	U	0.032975	0.0729468
	405	U	0.0997459	1.19911
	416	U	0.129464	0.755008
	424	U	0.0623234	1.69943
	425	U	0.136603	0.121511
	432	U	0.300577	0.373215
	440	U	0.0137817	0.726737
	445	U	0.115615	0.580356
	454	U	0.314298	0.567318
	467	U	0.020016	0
	468	U	0.0595711	0.872254
	484	U	0.246561	0.559941
	492	U	0.206922	1.08137
	494	U	0.07109	0.328654
	510	U	0.136616	0.545807
	512	U	0	0
	513	U	0	0
	514	U	0.410425	4.55242
	526	U	0	0.694474
	527	U	0.734756	1.16683
	530	U	0.205022	0.532094
	540	U	2.36383	0.624101
	551	U	2.46155	1.36473
	555	U	0	0.831087
	556	U	0.18797	0.684939
	570	U	0.493421	1.18714
	573	U	0.15015	0.596781
	576	U	0.283286	0.543761
	579	U	0.340136	0.93491
	597	U	0.119713	0.974074
	606	U	0.0985222	0.634557
	614	U	0.390315	1.52485
	634	U	0	0.771863
	639	U	0.15528	0.6376
	653	U	0.674839	0.670039
	687	U	0.132979	0.11692
	688	U	0	0.081346
	689	U	0.112697	2.2406
	702	U	0	1.45088
	717	U	0.114717	0.984468
	728	U	0.134296	0.854314
	750	U	0.151037	1.91608
	754	U	0.737688	0.839711
	767	U	2.26098	1.07089
	771	U	0.414292	0.699377
	775	U	0.344642	0.307547
	779	U	0.111873	0.706929
	783	U	0.217667	0.333009
	786	U	0.181904	0.530849
	789	U	0.0757534	0.53249
	792	U	0.382254	1.18704
	799	U	0.407375	0.697646
	801	U	0.301071	0.825187
	820	U	1.21407	1.33009
	823	U	0.430296	1.04979
	827	U	0.337207	2.43289
	844	U	0.732416	1.73448
	868	U	2.71237	4.1101
	911	U	0.397884	0.797166
	913	U	0.115741	0.0596659
	914	U	0.200015	0.749273
	937	U	0.291538	0.925993
	945	U	0.0744048	0.326043
	971	U	0.093387	0.508536
	980	U	0.076746	0.601816
	982	U	0.045208	0.800547
	989	U	0.125156	0.542827
	1014	U	0.205761	0.440771
	1030	U	0	1.0279
	1032	U	0.342124	2.79817
	1055	U	0.0603865	0.369377
	1057	U	0.282554	1.02997
	1060	U	0.102459	0.734426
	1063	U	0.547515	1.58883
	1083	U	0.155925	1.06584
	1100	U	0	0.345635
	1102	U	0.473578	0.697082
	1111	U	2.5	1.88812
	1114	U	0.899824	0.797544
	1146	U	0.0733138	1.86031
	1159	U	0.0808343	0.400513
	1177	U	0.0797448	0.243195
	1179	U	0.138584	0.355039
	1186	U	0.0432339	0.400913
	1201	U	0.0858811	0.514824
	1209	U	0.08726	0.227198
	1225	U	0.0702247	0.130475
	1226	U	0.494042	3.51444
	1228	U	0.0839631	0.968895
	1230	U	0.263989	0.93804
	1247	U	0.507679	0.696261
	1285	U	0.208638	0.301756
	1297	U	0.350479	0.753421
	1302	U	0.19831	0.905713
	1317	U	0.111678	0.743173
	1319	U	0.0171233	0.0392619
	1320	U	0.107564	1.94644
	1339	U	0.0215731	0.258956
	1341	U	0.0250719	0.657507
	1348	U	0.0615381	0.313804
	1356	U	0.0805556	0.545742
	1364	U	0.371296	0.679742
	1381	U	0.201603	1.30204
	1389	U	0.128207	1.2036
	1395	U	0.100964	1.69079
	1410	U	0.0236967	1.97177
	1423	U	0.111743	1.43097
	1428	U	0.11537	0.247618
	1438	U	0.118019	0.89924
	1440	U	0.111359	0.930518
	1445	U	0.213301	0.617537
	1471	U	0.557457	0.819927
	1473	U	0.165563	0.412419
	1494	U	0.164405	1.32388
	1511	U	0.142626	1.26192
	1513	U	0.0270847	0.872149
	1514	U	0.0147636	0.0224358
	1528	U	0.0925511	1.0518
	1531	U	0.0458654	0.887929
	1536	Ψ	0.123577	62.3534
	1538	U	0.0623076	0.419669
	1542	U	0.0365578	0.383948
	1567	U	0.0532413	0.992097
	1569	U	0.0419015	0.407862
	1572	U	0.0785725	0.794492
	1578	U	0.174475	1.03559
	1582	Ψ	0.103301	44.9993
	1588	U	0.140885	0.403024
	1591	U	0.078506	0.748233
	1596	U	0.112792	0.633113
	1602	U	0.0430158	0.237871
	1606	U	0.0865083	0.653111
	1609	U	0.0896397	0.312267
	1616	U	0.067063	0.389342
	1620	U	0.0357526	0.934327
	1622	U	0.0697557	0.207875
	1636	U	0.0806432	1.01341
	1639	U	0.0414457	0.647531
	1647	U	0.0848716	0.596369
	1649	U	0.135161	0.45624
	1652	U	0.186366	0.678734
	1656	U	0.207474	0.678285
	1659	U	0.0149701	0.0730346
	1660	U	0.137063	0.54086
	1664	U	0.136668	0.503487
	1671	U	0.0518807	0.0329815
	1672	U	0.0123762	0.107637
	1673	U	0.0903907	4.72653
	1677	Ψ	0.320622	74.0287
	1683	Ψ	0.133848	81.3965
	1687	U	0.0799624	3.77445
	1693	U	0.0561595	1.15329
	1695	U	0.0672872	0.367352
	1725	U	0.138746	0.0998366
	1726	U	0.0157134	0
	1727	U	0.0138581	0
	1728	U	0.180508	3.66343
	1730	U	0.0309789	0.252141
	1735	U	0.0266383	0.2398
	1744	Ψ	0.136107	77.4049
	1747	U	0.05376	0.333273
	1748	U	0.0145243	0.0590319
	1754	U	0.11791	1.0793
	1756	U	0.0153022	0
	1757	U	0.153983	0.927184
	1771	U	0.0759417	0.506143
	1773	U	0.0471106	0.371185
	1779	Ψ	0.157268	10.7616
	1781	Ψ	0.385926	35.5741
	1784	U	0.0176929	7.33184
	1790	U	0.0750976	0.207469
	1791	U	0	0
	1792	Ψ	0.290971	63.7176
	1796	U	0.119427	4.62329
	1800	U	0.0505306	0.314799
	1813	U	0.172583	0.611876
	1817	U	0.0823356	1.69207
	1822	U	0.0487584	1.41566
	1834	U	0.0134129	0.314575
	1839	U	0.0575498	0.233306
	1845	U	0.143609	0.820342
	1849	U	0.137626	0.734636
	1852	U	0.158895	2.7863
	1860	Ψ	0.280495	31.6875
	1861	U	0.0349327	3.5564
	1863	U	0.0118835	0.456068
	1866	U	0.0592289	0.346785
	1876	U	0.0650568	0.354769
	1882	U	0.0436538	1.09278
	1889	U	0.0849274	0.993972
	1905	U	0.117715	2.2991
	1906	U	0.0995895	0.0731666
	1918	U	0.413175	1.38536
	1927	U	0.307933	0.89443
	1930	U	0.215169	0.55084
	1947	U	0.10859	2.49899
	1949	U	0.0199601	1.36438
	1950	U	0.0546845	0.305385
	1953	U	0.011999	0.113072
	1954	U	0.0824869	2.5521
	1957	U	0.179169	1.05041
	1959	U	0.0574085	0.103126
	1974	U	0.0860923	1.468
	1980	U	0.0652914	0.577322
	1986	U	0.0564337	0.552417
	1992	U	0.0345626	0.376111
	1997	U	0.0894061	1.73538
	2004	U	0.169259	1.59511
	2006	U	0.0912002	0.44937
	2008	U	0.106284	0.431647
	2015	U	0.168239	0.599303
	2020	U	0.101817	1.05385
	2027	U	0.197901	0.41017
	2032	U	0.123758	0.800058
	2038	U	0.0845489	0.592792
	2044	U	0.105367	1.06393
	2048	U	0.0920868	0.871855
	2054	U	0.0981166	0.699749
	2061	U	0.0506478	0.19532
	2070	U	0.10023	0.138793
	2080	U	0.137203	0.369199
	2090	U	0.0652776	0.422347
	2097	U	0.0992592	0.927917
	2135	U	0.224949	2.06345
	2137	U	0.109944	0.837884
	2140	U	0.0531188	2.26889
	2142	U	0.106273	0.561084
	2146	U	0.082777	0.338243
	2178	U	0.709237	1.0835
	2180	U	0.811949	1.71942
	2185	U	0.911877	0.38961
	2188	U	0.362319	0
	2189	U	12.7297	11.1812
	2197	U	0	0
	2212	U	0	0.419293
	2215	U	0	0.264085
	2220	U	0.120192	0.270018
	2223	U	0.138889	0.123305
	2240	U	0.529769	0.965504
	2267	U	0.0983436	0.795349
	2281	U	0.0551213	0.21731
	2293	U	0.0616903	0.945585
	2298	U	0.266991	0.984669
	2304	U	0.0790906	2.43651
	2305	U	0.175131	0.149887
	2312	U	0.160142	0.475856
	2329	U	0.06699	1.04818
	2344	U	0.0823727	1.59918
	2350	U	0.1204	0.578417
	2352	U	0.00524659	0.0381744
	2353	U	0.133834	1.83786
	2356	U	0.127717	1.09108
	2359	U	0.145148	0.651054
	2362	U	0.162979	0.850596
	2369	U	0.123962	0.92669
	2371	U	0.0364613	0.0966413
	2372	U	0.129243	1.02359
	2384	U	0.0040823	0.0309761
	2385	U	0.00280167	0.00979976
	2386	U	0.155048	1.86984
	2398	U	0.0821006	1.55287
	2408	U	0.0434846	0.132301
	2409	U	0.189978	2.024
	2413	U	0.182684	0.511979
	2415	U	0.204819	1.44391
	2425	U	0.129103	2.95186
	2426	U	0.0804779	0.160656
	2432	U	0.111334	0.679878
	2436	U	0.0952278	0.44779
	2440	U	0.0600677	0.346269
	2444	U	0.0531768	0.23439
	2447	U	0.0637353	0.30009
	2454	U	0.130155	2.42939
	2467	U	0.126681	1.75934
	2468	U	0.106606	0.159547
	2485	U	0.193363	0.953687
	2490	U	0.145773	1.61333
	2494	U	0.0282247	4.12407
	2495	U	0.0645616	0.371372
	2500	U	0.067256	0.653185
	2508	Ψ	0.174039	35.982
	2519	U	0.0926382	0.412419
	2524	U	0	0.0254317
	2525	U	0.11933	0.543442
	2530	U	0.2165	0.567593
	2538	U	0.110448	0.412739
	2545	U	0.0836995	1.42176
	2554	U	0.153361	1.59751
	2570	U	0.126199	0.400136
	2575	U	0.106895	1.01917
	2580	U	0.0456066	0.903009
	2592	U	0.0538552	0.522995
	2625	U	0.0652458	0.0743667
	2626	U	0.172154	1.29033
	2628	U	0.108113	0.922965
	2630	U	0.0265675	0.277532
	2631	U	0	0.255301
	2632	U	0.0258398	0.723039
	2633	Ψ	0.519319	77.2547
	2635	U	0	0
	2636	U	0	0
	2637	U	0.181324	2.34335
	2639	U	0.187273	0.877407
	2656	U	0.151047	0.273383
	2661	U	0.105417	0.896497
	2665	U	0	0
	2666	U	0.160344	1.43265
	2687	U	0.119743	0.991554
	2691	U	0.0899974	1.84159
	2692	U	0.0120802	0.0342583
	2701	U	0.0594903	0.370085
	2707	U	0.113905	2.81135
	2708	U	0.069657	0.0242689
	2718	U	0.0724681	0.392858
	2723	U	0.0302773	0.547825
	2728	U	0.14818	0.715528
	2730	U	0.167566	0.289135
	2734	U	0.206064	0.923727
	2740	U	0.040783	2.66056
	2741	U	0.06441	0.0622672
	2747	U	0	0.521045
	2761	U	0.207318	0.665017
	2763	U	0.0414938	0.0845785
	2767	U	0.0117398	0.42584
	2769	U	0.0596337	0.594073
	2782	U	0.161413	0.278583
	2788	U	0.219532	1.30989
	2790	U	0.339485	0.787486
	2801	U	0.216275	0.959561
	2803	U	0.204375	0.887732
	2810	U	0.127441	1.1758
	2819	U	0.146476	2.70854
	2821	U	0.116278	0.847471
	2826	U	0.0778204	0.289935
	2828	U	0.040662	0.0678784
	2829	U	0.0568249	1.62482
	2837	U	0.0676511	1.63855
	2839	Ψ	0.0887272	6.43172
	2843	Ψ	0.191785	11.491
	2852	U	0.121274	0.457099
	2865	U	0.180762	0.476714
	2869	U	0.128271	0.406852
	2873	U	0.0266336	0.0876462
	2874	U	0.110564	4.92362
	2880	U	0.0883634	0.51324
	2886	U	0.00499268	0.0549572
	2887	U	0.0358996	1.00501
	2891	U	0.0809297	0.767995
	2893	U	0.0624257	0.400144
	2900	U	0.130166	0.966777
	2904	U	0.1653	0.841028
	2908	U	0.073646	0.918453
	2914	U	0.111643	0.578478
	2932	U	0.139076	1.53448
	2949	U	0.145938	0.574502
	2992	U	0	1.37022
	3001	U	0.890957	1.07273
	3028	U	0.71458	0.794582
	3032	U	0.323056	0.672508
	3036	U	0.670469	0.90964
	3052	U	1.93437	2.19476
	3054	U	0.453868	1.64056
	3056	U	0.107296	0.207856
	3058	U	0.349145	0.554328
	3060	U	0.364696	0.789325
	3062	U	0.163755	0.648576
	3064	U	0.349579	2.10736
	3066	U	1.40379	1.83819
	3074	U	0.681643	0.829002
	3080	U	0.894737	0.584541
	3083	U	0.330688	2.37599
	3090	U	0.646032	1.40115
	3109	U	0.931749	2.61222
	3135	U	0.0583431	1.03759
	3192	U	0.720528	0.721961
	3242	U	0.0428005	0.66419
	3244	U	0.0119962	0.128494
	3262	U	0.0755771	0.318633
	3263	U	0.136383	3.47864
	3268	U	0.238468	1.47034
	3272	U	0.233956	0.823194
	3282	U	0.397614	1.15508
	3293	U	0.160128	0.451833
	3351	U	0.024975	0.540474
	3353	U	0.0814113	0.676863
	3356	U	0.0499816	0.47784
	3367	U	0.102251	0.521257
	3372	U	0.168114	1.0051
	3388	U	0.558712	1.79237
	3402	U	2.9001	3.4352
	3426	U	0	0.0830565
	3427	U	0	0.771575
	3430	U	0.555556	0.367446
	3441	U	0.47619	0.578639
	3448	U	0	0
	3449	U	0	0
	3450	U	0	0
	3457	U	0	0.294118
	3468	U	0.118765	0.352113
	3469	U	0.178892	0.562043
	3476	U	0.0576037	0.816009
	3479	U	0.0362056	1.13578
	3482	U	0.0648714	0.717452
	3528	U	1.23397	0.816691
	3542	U	0	0.490824
	3561	U	0.26905	0.202398
	3562	U	0.424652	1.7059
	3575	U	0.108608	1.75824
	3580	U	0.101204	2.42836
	3592	U	0.191073	0.619901
	3603	U	0.0193013	0.026895
	3604	U	0.0416465	1.14958
	3610	U	0.0579969	0.173492
	3613	U	0.059926	0.890944
	3628	U	0.0741437	0.382348
	3634	Ψ	0.204709	29.8813
	3636	Ψ	0.10935	14.796
	3637	U	0.010234	0
	3638	U	0.0765111	0.629294
	3641	U	0.00930579	0.18051
	3642	U	0.0925782	3.11403
	3654	U	0.171227	0.661221
	3674	U	0.169369	1.43474
	3676	U	0.0849588	1.75658
	3677	U	0.104562	0.0435166
	3685	U	0.112011	0.97471
	3687	U	0.073631	0.258397
	3690	U	0.00550721	0.0778087
	3691	U	0.00360516	0.0135143
	3692	Ψ	0.276383	81.3453
	3694	U	0.0270998	0.072267
	3701	U	0.0468417	0.227658
	3704	U	0.0661932	0.481956
	3706	U	0.0440665	0.122861
	3710	U	0.0907218	0.281953
	3712	Ψ	0.251487	74.2047
	3718	U	0.186955	0.806502
	3726	U	0.017331	0.731533
	3727	Ψ	0.254554	39.7993
	3731	Ψ	0.208136	67.6002
	3742	U	0.0482643	0.0361112
	3755	Ψ	0.18896	47.4134
	3759	Ψ	0.101331	2.33541
	3761	Ψ	0.169057	0.323625
	3765	Ψ	0.173304	0.389105
	3767	Ψ	0.125558	2.14008
	3769	U	0.0149522	0
	3770	U	0.0920899	0.466821
	3775	U	0.441682	0.718973
	3783	U	0.27339	2.38839
	3787	U	0.0573066	0.872406
	3790	U	0.233918	0.300752
	3793	U	0.319185	0.496455
	3795	U	0.172259	0.340013
	3798	U	0.0272777	0.027248
	3799	U	0.236653	0.782629
	3802	U	0.138692	1.0616
	3811	U	0.0348048	0.621081
	3815	Ψ	0.0198683	20.0224
	3819	Ψ	0.127458	60.982
	3828	U	0	0
	3829	U	0.119423	1.98796
	3835	U	0.139617	0.192202
	3837	U	0.101624	0.458599
	3841	Ψ	0.394195	31.0861
	3845	U	0.437202	2.19167
	3848	Ψ	0.343099	9.29832
	3850	Ψ	0.275028	59.7558
	3880	U	0.0225701	0.12004
	3881	Ψ	0.276318	34.7535
	3889	U	0.0601581	0.302073
	3909	U	0.144929	0.271733
	3911	U	0.00754262	0.0252354
	3912	U	0.123899	0.500548
	3917	Ψ	0.345096	81.0615
	3918	U	0.0831193	0.440643
	3922	U	0.143995	0.561791
	3924	U	0.109028	0.0872242
	3927	U	0.101599	0.434676
	3929	U	0.0848986	0.234732
	3937	U	0.0698592	0.75084
	3947	U	0.163952	0.915098
	3954	U	0.0833458	2.77827
	3956	Ψ	0.0735957	83.0385
	3961	U	0.0489516	0.118397
	3965	U	0.0516706	1.35206
	3990	U	0.564279	1.89522
	3992	U	0.551521	0.293573
	4017	U	0.914641	0.710401
	4028	U	0.205227	1.20101
	4041	U	0.128631	0.265417
	4046	U	0.116573	0.282442
	4052	U	0.0809832	2.07347
	4055	U	0.0546213	1.9479
	4057	U	0.0168469	0.926826
	4060	U	0.034664	0.215113
	4063	U	0.00359764	0.0259803
	4064	U	0	0.0146638
	4065	U	0	0.0113165
	4066	U	0.0148017	0.00897375
	4067	U	0	0
	4068	U	0.233233	7.23349
	4072	U	0.0536911	0.607862
	4080	U	0.127621	1.34202
	4108	U	0.30514	0.996805
	4110	U	0.434406	0.954876
	4114	U	0.216604	0.358596
	4115	U	0.963287	10.0973
	4117	U	0.330033	0.535463
	4160	U	0.250078	1.8572
	4171	U	0.0641163	1.47416
	4178	U	0.0498332	1.58956
	4185	U	0.0412069	0.0396021
	4186	U	0.0123183	0.00946701
	4187	U	0.0505043	2.58349
	4191	U	0.083843	0.440506
	4199	U	0.176251	0.555048
	4205	U	0.115357	0.333346
	4207	U	0.140902	0.663932
	4215	U	0.07785	1.57186
	4224	U	0.117613	0.97356
	4226	U	0.0696417	0.304721
	4229	U	0.0694101	0.546544
	4239	U	0.113798	0.486985
	4257	U	0.0219443	0.643696
	4262	U	0.0793333	1.07232
	4282	U	0.120095	0.595733
	4286	U	0.0123824	0.0840336
	4287	U	0.0989498	4.6129
	4290	Ψ	0.200379	42.1578
	4292	U	0.00592768	1.71902
	4293	Ψ	0.31543	10.7143
	4296	Ψ	0	0
	4297	U	0.00873057	0
	4298	U	0	0
	4299	U	0.264634	3.09735
	4303	U	0.0674182	0.369004
	4309	Ψ	0.130002	59.3699
	4318	U	0.0681482	0.711434
	4331	U	0.0550366	0.723687
	4337	U	0.100033	0.296714
	4340	U	0.0111857	0.0451128
	4341	U	0.0879863	1.5483
	4343	U	0.0387318	0.0941324
	4348	U	0	0.811
	4349	U	0.0146757	0.454639
	4350	Ψ	0.280834	94.486
	4351	U	0.0159949	0.0355366
	4355	U	0	0.093633
	4356	U	0	0
	4357	U	0	0
	4358	Ψ	0.21195	38.1626
	4369	U	0.0611247	0.536794
	4371	U	0.0411184	0.413609
	4380	U	0.0566251	0.120161
	4381	U	0.155621	1.72264
	4392	U	0.0286533	0.299337
	4396	U	0.0316156	0.108223
	4400	Ψ	0.282454	86.4396
	4401	U	0.0168634	0.549786
	4403	U	0.142949	0.237302
	4416	U	0.0592651	0.554192
	4417	Ψ	0.316363	26.2001
	4420	Ψ	0.175139	33.8245
	4428	Ψ	0.270953	14.9534
	4432	U	0.00711946	0.0728863
	4433	U	0.00608865	0.0641026
	4434	U	0.0104624	0
	4435	U	0	0
	4436	U	0.284103	1.9931
	4439	Ψ	0.114843	33.1807
	4442	U	0.0177557	0
	4443	U	0.0689809	0.402679
	4447	U	0.0460442	0.32047
	4449	U	0.0458037	0.0508556
	4454	Ψ	0.221845	33.8636
	4456	U	0.0127146	0.0560502
	4457	U	0.0580205	0.33613
	4460	U	0.233726	1.54913
	4462	U	0.0656513	0.368237
	4465	U	0.0451898	0.038506
	4466	U	0.158679	0.427494
	4468	Ψ	0.454569	79.7675
	4478	U	0.0297923	0
	4479	U	0.13356	0.155712
	4489	U	0.0373089	0.153641
	4490	Ψ	0.116726	4.82084
	4494	U	0.00717086	0.0195771
	4495	U	0.0326869	0.150545
	4497	U	0.00486784	0.044964
	4498	Ψ	0.0597484	46.4312
	4506	U	0.137437	0.881588
	4509	U	0.0569828	0.179499
	4518	Ψ	0.334689	59.7836
	4523	U	0.123137	0.2089
	4527	m3U	21.7509	6.2657
	4528	Ψ	0.00732118	0
	4529	U	0.0524803	0.747356
	4536	U	0.134318	0.0705219
	4539	U	0.147073	0.85344
	4548	U	0.0861877	0.702869
	4549	Ψ	0.337554	59.2402
	4552	U	0.0481348	0.239375
	4553	U	0.0802384	0.265252
	4554	U	0.0322373	0.407869
	4555	U	0.153563	1.65477
	4560	U	0.0850774	0.0863558
	4563	U	0.0382263	0.129377
	4566	U	0.107024	1.67105
	4569	U	0.131437	1.7519
	4571	U	0.0304414	0.727812
	4573	Ψ	0.239444	60.404
	4574	U	0.0253721	1.37335
	4576	Ψ	0.150632	56.552
	4577	U	0.0313152	0.340505
	4582	U	0.105263	0.570873
	4585	U	0.176471	0.609278
	4588	U	0.166192	0.557211
	4591	U	0.0526316	0.0807102
	4594	U	0.110988	0.312188
	4598	U	0.286879	0.650426
	4616	U	0.0331236	0.0460238
	4617	U	0.129116	1.84627
	4624	U	0.0760704	0.14756
	4625	U	0.0104866	0.0648845
	4626	Ψ	0.204738	91.8115
	4629	U	0.149291	1.26786
	4631	U	0.165849	0.566898
	4633	Ψ	0.197589	13.2453
	4635	U	0.0903021	1.2256
	4638	U	0.0408107	0.0292093
	4639	U	0.139362	1.58211
	4643	U	0.0538849	0.30277
	4654	U	0.0926743	0.805551
	4665	U	0.116943	1.8489
	4670	Ψ	0.116946	25.7632
	4672	U	0.0398976	0.381405
	4674	U	0.0192684	0.811396
	4679	U	0.0102139	0.0166879
	4680	U	0.0820449	1.45545
	4682	U	0.0196181	0.610179
	4686	Ψ	0.0972857	77.714
	4694	U	0.162699	1.57431
	4696	U	0.0968422	0.817886
	4700	U	0.29985	0.393008
	4706	U	0.438596	0.509204
	4725	U	0.106304	0.402292
	4745	U	0.0798002	0.669263
	4749	U	0	0.0594458
	4750	U	0.12678	1.75545
	4755	U	0.0437828	0.508058
	4760	U	0.0802286	0.186385
	4767	U	0.0539665	0.529779
	4776	U	0.238945	0.720586
	4778	U	0.219288	0.422502
	4803	U	0.900901	1.8667
	4834	U	0.303951	1.09866
	4860	U	0.101266	0.739966
	4865	U	0.04662	1.47309
	4872	U	0.0390016	0.788037
	4877	U	0.0157629	0.8127
	4878	U	0.0153988	1.13972
	4881	U	0.0866159	0.253098
	4884	U	0.142774	0.464442
	4921	U	0.229633	0.560759
	4928	U	0.277831	0.730623
	4942	U	0.0474024	0.179077
	4943	U	0.0808281	0.816761
	4946	U	0.0632786	0.695069
	4955	U	0.0243944	0.225781
	4961	U	0.0589226	0.333274
	4968	Ψ	0.134441	46.7934
	4969	U	0.0179199	8.89005
	4972	U	0.0606814	0.24096
	4981	U	0.0872917	0.395615
	4984	U	0.0190215	0.0649857
	4985	U	0.141505	2.20802
	4987	U	0.0534013	0.270606
	4991	U	0.0492498	0.425925
	4997	U	0	0.501744
	4998	U	0.00688895	0.0582438
	4999	Ψ	0.149673	43.1768
	5002	U	0.0139811	0.093633
	5006	Ψ	0.10035	26.6513
	5018	U	0.116463	1.72981
	5022	U	0.221804	1.46106
	5026	U	0.110213	0.728636
	5031	U	0.092178	0.131698
	5033	U	0.146653	0.531465
	5035	U	0.0495989	0.0353793
	5036	U	0.158874	2.1392
	5042	U	0.0849762	0.330328
	5049	U	0.0545256	0.337934
	5061	U	0.0226347	0
	5062	U	0.0232558	0.0578035
	5063	U	0.31803	4.6199
	5065	U	0.110132	0.163403

## Sheet: Fig. 2d
	Position on 5.8S rRNA	Base	Average deletion in Input %	Average deletion in BID-seq %
	5	U	0.0398724	1.93495
	7	U	0.0119617	0.0247831
	8	U	0.0706442	1.92461
	14	U	0.0523599	1.31862
	18	U	0.00808407	0.205336
	22	U	0	0.653776
	27	U	0.0456955	0.548186
	30	U	0.161975	0.984709
	34	U	0.132756	0.456641
	38	U	0.142148	0.74669
	51	U	0.815046	2.7408
	55	Ψ	0.475985	41.4652
	63	U	0.0279486	0
	64	U	0.424465	4.96926
	67	U	0.0914077	1.5332
	69	Ψ	0.184875	64.7586
	73	U	0.0373972	0.269583
	74	U	0.0551065	3.67129
	85	U	0.0684879	0.217306
	86	U	0.0997099	3.66232
	89	U	0.0267714	0.492589
	92	U	0	0.376221
	99	U	0	0
	100	U	0.00966184	1.90912
	110	U	0.0893334	5.09221
	111	U	0.131142	0.0786321
	123	U	0.0762971	0.127217
	124	U	0.122834	3.0593
	127	U	0.465726	2.03096
	136	U	0.734764	0.348498
	142	U	0.310796	0.874395
	144	U	0.180123	0.336824
	146	U	0.251414	0.400127
	152	U	0.183095	0.239264
	156	U	0	0
	157	U	0	0

## Sheet: Fig. 2f
	Position on 18S rRNA	Base	Average deletion in Input %	Average deletion in BID-seq %	Average Ψ fraction %
	1	U	0	0	0
	5	U	0.0232126	0.44274	0
	8	U	0	0	0
	9	U	0.0488759	1.14052	0
	12	U	0.30082	0.0649773	0
	15	U	0.0145391	0.130299	0
	21	U	0.186434	0.136179	0
	26	U	0.176263	0.328515	0
	28	U	0.0192382	2.712	0
	31	U	0.0188466	0	0
	32	U	0.270404	2.81294	0
	34	Ψ	0.261813	46.28	80.856
	36	Ψ	0.735162	14.322	22.5559
	43	U	0.0152253	0.10194	0
	44	U	0.0745156	0.951611	0
	51	U	0.236707	0.290453	0
	55	U	0.184623	0.35653	0
	57	U	0.175679	0.540956	0
	59	U	0.0537634	0.345964	0
	63	U	0.202652	0.748208	0
	76	U	0.0320979	0.324571	0
	81	U	0.05435	0.666517	0
	87	U	0.0434405	0.2065	0
	93	Ψ	0.214817	58.9082	99.0411
	97	U	0.169211	0.434167	0
	100	U	0.0191796	0	0
	101	U	0.205194	0.095057	0
	105	Ψ	0.247935	53.1327	95.1817
	109	Ψ	0.442126	65.6878	99.9999
	109	U	0.0408336	1.79732	0
	112	U	0.177233	1.03667	0
	115	U	0.00501354	0.0247647	0
	116	U	0.172422	1.03696	0
	119	Ψ	0.130243	47.2318	98.6494
	120	U	0.0405766	0.186855	0
	121	U	0.0536652	0.0557193	0
	124	U	0.0727969	0.391277	0
	128	U	0.127842	0.917823	0
	132	U	0.193958	1.36834	0
	135	U	0.157056	1.75924	0
	137	U	0.179046	1.51251	0
	140	U	0.145539	0.682316	0
	143	U	0.158839	3.58472	0
	144	U	0.0850568	0.208142	0
	148	U	0.0811932	1.08378	0
	152	U	0.039618	0.823435	0
	154	U	0.0298104	0.648208	0
	157	U	0.0294105	0.425324	0
	160	U	0.00837652	0.0354364	0
	161	U	0.0195986	0.227858	0
	163	U	0.0351331	0.707512	0
	169	U	0.0667774	0.321759	0
	172	U	0.0287652	0.258392	0
	176	U	0.0579011	0.51424	0
	189	U	0.12873	1.54056	0
	197	U	0.175313	2.25938	0
	198	U	0.199354	0.298396	0
	210	Ψ	0.810879	51.0141	99.9999
	214	U	0.346491	1.02657	0
	218	Ψ	0.252653	66.1693	99.9999
	219	U	0.0975566	1.0411	0
	220	U	0.253413	0.656967	0
	222	U	0.0588697	0.558112	0
	227	U	0.108735	0.783461	0
	242	U	0.114125	0.540088	0
	250	U	0.136821	1.29603	0
	252	U	0.128169	1.21285	0
	285	U	0.020087	0.0528088	0
	286	U	0	0.00820816	0
	287	U	0.228778	2.8623	0
	290	U	0.0343585	1.2166	0
	294	U	0.0254244	1.5377	0
	296	Ψ	0.0545584	21.4802	55.367
	300	U	0.0282754	0.899424	0
	305	U	0.0519574	0.773171	0
	314	U	0.0896352	0.265448	0
	328	U	0.124185	2.78404	0
	344	U	0.1321	0.99217	0
	345	U	0.115649	0.0871896	0
	352	U	0.0776977	0.382024	0
	354	U	0.0814775	0.566469	0
	359	U	0.134819	0.640763	0
	361	U	0.137369	0.459163	0
	366	U	0.049128	0.154511	0
	367	U	0.0191939	0.0216779	0
	368	U	0.269844	5.08353	0
	372	U	0.183564	0.631472	0
	375	U	0.083373	0.345356	0
	378	U	0.0854388	0.187323	0
	384	U	0.131675	0.474276	0
	388	U	0.132885	0.482165	0
	393	U	0.217651	0.35619	0
	396	U	0.0563737	0.808644	0
	406	Ψ	0.256188	82.703	99.9999
	416	U	0.118486	0.489696	0
	422	U	0.0277778	0.0600878	0
	423	U	0.0770931	1.48952	0
	427	U	0.0340239	1.19905	0
	428	U	0.0182701	0.0698787	0
	443	U	0.135758	0.298837	0
	454	U	0.230203	0.758509	0
	461	U	0.152871	0.377116	0
	487	U	0.0904674	1.32098	0
	488	U	0.063613	0.121848	0
	495	U	0.118694	1.24718	0
	511	U	0.0972138	0.41982	0
	514	U	0.161671	2.36478	0
	524	U	0.0964617	1.04233	0
	530	U	0.045126	0.146999	0
	538	U	0.0686104	0.83331	0
	540	U	0.00582309	0.151271	0
	541	U	0.00334605	0.0142816	0
	542	U	0.22515	3.52788	0
	551	U	0.0437249	0.247011	0
	553	U	0.0667646	0.0826075	0
	556	U	0.0553696	0.0206825	0
	557	U	0.106267	1.44894	0
	562	U	0.198677	0.733906	0
	566	U	0.110693	0.818885	0
	571	U	0.0752855	0.140038	0
	572	Ψ	0.335127	85.1715	99.9999
	573	U	0.0539957	0.370009	0
	577	U	0.0961721	0.850149	0
	580	U	0.0398228	0.0643501	0
	581	U	0.189174	1.83733	0
	582	U	0.0357307	0	0
	591	U	0.054259	0.367797	0
	595	U	0.0441505	0.911235	0
	596	U	0.02145	0.0498561	0
	607	U	0.0628428	0.762362	0
	609	Ψ	0.097885	54.0298	90.5962
	612	U	0.158125	1.21755	0
	627	U	0.370725	0.177637	0
	630	U	0.0250376	0.0548546	0
	631	U	0.286757	1.2756	0
	637	U	0.438897	0.761278	0
	642	U	0.607602	0.593036	0
	647	U	0.308759	0.807183	0
	649	Ψ	0.255291	5.86007	42.4594
	651	Ψ	0.245492	54.5734	99.9999
	652	U	0.120173	2.95367	0
	657	U	0	0.0593139	0
	658	U	0.113522	2.1373	0
	661	U	0.153617	1.11321	0
	666	U	0.0954294	0.269613	0
	667	U	0.0216685	0	0
	675	U	0.0323375	0.40923	0
	678	U	0.0389202	0.154722	0
	681	Ψ	0.110072	61.2873	97.5237
	681	U	0.00994742	1.44222	0
	686	Ψ	0.0994725	78.5238	99.9999
	688	U	0.00155044	0.012364	0
	689	U	0.0294619	0.515837	0
	706	U	0.349684	0.434036	0
	732	U	0.316702	0.690397	0
	742	U	0.100413	0.0298063	0
	743	U	0.215025	1.83199	0
	747	U	0.076879	1.9188	0
	749	U	0.0857633	1.00839	0
	760	U	0.111233	0.536382	0
	764	U	0.267748	1.25663	0
	767	U	0.12541	0.970821	0
	769	U	0.018018	0.0727501	0
	770	U	0.13586	1.5441	0
	774	U	0.176928	0.68361	0
	778	U	0.255282	0.486425	0
	780	U	0.175335	0.211022	0
	799	U	0.0586441	0.23855	0
	801	Ψ	0.100369	62.5221	98.5211
	801	U	0.0118147	0.241726	0
	804	U	0.0223664	0	0
	805	U	0	0.391925	0
	806	U	0.141366	0.864198	0
	814 & 815	Ψ	1.03542	40.0567	93.8752
	820	U	0.195588	0.559544	0
	822	Ψ	0.088436	26.9683	63.8679
	823	U	0.160488	0.533333	0
	844	U	0.060304	0.356671	0
	848	U	0.0819007	0.0604048	0
	857	U	0.0882096	0.641319	0
	863	Ψ	0.292636	70.0246	99.9999
	866	Ψ	0.0882039	91.7287	99.9999
	871	U	0.0435207	0.094161	0
	882	U	0.0567547	0.103621	0
	883	U	0.15556	0.900048	0
	885	U	0.0879042	0.346222	0
	887	U	0	0.0379421	0
	888	U	0.00698226	0.0303068	0
	889	U	0.013152	0.0363487	0
	890	U	0.257651	9.1169	0
	892	U	0	0	0
	893	U	0.0544368	1.77135	0
	896	U	0	0.102893	0
	897	Ψ	0.211211	17.9678	25.9787
	897	U	0.00671735	0.0769275	0
	898	U	0.00186874	0	0
	906	U	0.0358176	0.546819	0
	914	U	0.112007	0.369065	0
	917	U	0.00776024	0.051679	0
	918	Ψ	0.168099	29.1607	77.5209
	939	U	0.160382	1.11795	0
	940	U	0.172626	0.213218	0
	943	U	0.228557	0.3513	0
	945	U	0.0670568	0.0902668	0
	946	U	0.258617	1.00838	0
	954	U	0.14921	1.44048	0
	960	U	0.157614	0.711811	0
	965	U	0.0195262	0.458487	0
	966	Ψ	0.14639	74.0259	99.0118
	968	U	0	0	0
	969	U	0.0771769	0.13314	0
	1002	U	0.0286851	0.173824	0
	1003	U	0.0171527	0.0679357	0
	1004	Ψ	0.347903	80.9015	99.9999
	1013	U	0.0955054	0.320497	0
	1015	U	0.0244038	0.0702526	0
	1016	U	0.00994365	0	0
	1017	U	0.00967305	0.00801282	0
	1018	U	0.193343	3.32858	0
	1021	U	0.0114422	0.029126	0
	1022	U	0.193473	4.2964	0
	1025	U	0.0484188	0.794656	0
	1038	U	0.0185046	0.281614	0
	1045 & 1046	Ψ	0.332277	73.1806	99.9999
	1056	Ψ	0.325216	90.1856	99.9999
	1061	U	0.103513	0.134347	0
	1066	U	0.206432	0.178618	0
	1069	U	0.207479	0.14454	0
	1072	U	0.0318235	0	0
	1073	U	0.101713	1.22656	0
	1081	Ψ	0.415042	94.086	99.9999
	1088	U	0.110999	0.705859	0
	1101	U	0.0980077	0.577382	0
	1111	U	0.0653595	0.129841	0
	1112	U	0.115105	1.09347	0
	1114	U	0	0	0
	1115	U	0.17113	1.35334	0
	1120	U	0.0920846	0.295773	0
	1136	Ψ	0.399528	10.0075	0
	1136	U	0.0998573	0.0819336	0
	1152	U	0.0681808	0.649318	0
	1154	U	0	0.0195427	0
	1155	U	0.0103135	0	0
	1156	U	0.171745	1.7607	0
	1160	U	0.00838082	0	0
	1161	U	0.0591826	0.569024	0
	1172	U	0.304319	2.5681	0
	1174	Ψ	0.244073	61.873	99.9999
	1177	Ψ	0.153755	60.6648	98.6816
	1178	U	0.0743281	0.945979	0
	1186	U	0.101789	2.24435	0
	1192	U	0.0113492	0.153429	0
	1193	U	0.0805858	1.50679	0
	1201	U	0.0293285	3.46434	0
	1202	U	0.0241918	0.0432698	0
	1225	U	0.167792	0.507496	0
	1232	Ψ	0.34189	19.759	50.5683
	1238	Ψ	0.278411	35.5466	68.6071
	1239	U	0.15548	0.929463	0
	1242	U	0.0424358	0.266636	0
	1243	U	0.0206143	0.157729	0
	1244	Ψ	0.409532	49.3555	81.3752
	1248	Ψ	8.5129	54.2175	88.5844
	1263	U	0.0514688	1.41002	0
	1288	U	0.0401229	0.0743456	0
	1289	U	0.172235	4.00856	0
	1296	U	0.0244535	0.0450218	0
	1297	U	0.0689772	2.18594	0
	1300	U	0.0380622	0.669465	0
	1304	U	0.140203	2.40451	0
	1306	U	0.0213183	0.454403	0
	1307	U	0.00824515	0.114744	0
	1308	U	0.374811	4.95618	0
	1310	U	0.0893802	0.680782	0
	1314	U	0.0960392	1.32311	0
	1315	U	0.0352819	0.0841081	0
	1319	U	0.0489384	1.24861	0
	1323	U	0.136838	0.852071	0
	1326	U	0.0963312	2.35206	0
	1329	U	0.0759938	1.22236	0
	1333	U	0.144353	0.47152	0
	1339	U	0.142197	1.2208	0
	1340	U	0.074787	0.0944394	0
	1342	U	0.0244668	0.0509192	0
	1343	U	0.136183	0.857263	0
	1346	U	0.030397	0.0525368	0
	1347	Ψ	0.346025	79.9852	99.9999
	1350	U	0.0798651	1.14059	0
	1358	U	0.0176866	0.0422095	0
	1359	U	0.0240563	0.213435	0
	1360	U	0.202715	1.58303	0
	1362	U	0.0876889	0.272117	0
	1364	U	0.0815841	0.790412	0
	1367	Ψ	0.183656	74.6383	99.9999
	1368	U	0.0574716	0.338245	0
	1371	U	0.00897984	0.0261136	0
	1372	U	0.141916	1.73597	0
	1377	U	0.0839486	0.939169	0
	1390	U	0.0524581	0.307501	0
	1392	U	0.0194919	0.450215	0
	1397	U	0.130361	0.609693	0
	1400	U	0.129078	1.62262	0
	1404	U	0.143024	0.881766	0
	1407	U	0.0966217	2.34605	0
	1408	U	0.0772248	0.068143	0
	1426	U	0.303221	0.677243	0
	1432	U	0.279506	0.376609	0
	1441	U	0.107657	0.089325	0
	1442	U	0.189697	3.22211	0
	1444	U	0.0197628	0.120385	0
	1445	Ψ	0.127111	72.1457	99.9999
	1457	U	0.0477946	0.460261	0
	1462	U	0.0997119	2.25611	0
	1463	U	0.0348614	0.0753506	0
	1477	U	0.0368289	0.0392595	0
	1478	U	0.142443	3.26455	0
	1485	U	0.0722407	0.443591	0
	1492	U	0.0640662	0.426305	0
	1494	U	0.0569453	0.321963	0
	1496	U	0.0727109	0.429834	0
	1499	U	0.22524	1.14089	0
	1504	U	0.0258232	0.0282978	0
	1505	U	0.157427	1.20741	0
	1509	U	0.0735028	1.12928	0
	1511	U	0.0297464	0.625791	0
	1519	U	0.0458491	0.420498	0
	1530	U	0.088243	0.745359	0
	1535	U	0.095597	0.950109	0
	1539	U	0.0765627	0.339282	0
	1543	U	0.126904	0.405811	0
	1549	U	0.123377	0.554849	0
	1551	U	0.0306138	0.283802	0
	1555	U	0.131787	0.787657	0
	1560	U	0.147289	0.354549	0
	1578	U	0.0708215	0.311381	0
	1585	U	0.0545554	1.84805	0
	1586	U	0.0125439	0.111628	0
	1595	U	0.0429492	0.3948	0
	1596	U	0.089518	0.797879	0
	1599	U	0.0913801	1.30845	0
	1602	U	0.0935281	0.72405	0
	1608	U	0.0268644	0.0615401	0
	1615	U	0.00668986	0.0231206	0
	1616	U	0.0909752	1.67684	0
	1621	U	0.0283126	0.995374	0
	1622	U	0.147754	1.10169	0
	1624	U	0	0.689344	0
	1625	Ψ	0.264524	56.7287	86.217
	1631	U	0.277866	0.30174	0
	1643	Ψ	0.116069	37.7607	66.2717
	1643	U	0.0439364	0.919399	0
	1649	U	0.0649913	0.505376	0
	1653	U	0.171113	0.577756	0
	1659	U	0.15418	0.164021	0
	1662	U	0.1222	0.677328	0
	1667	U	0.0232986	0.177645	0
	1668	U	0.241337	5.2071	0
	1672	U	0.125108	1.76301	0
	1673	U	0.0449413	0.043016	0
	1676	U	0.00735186	0	0
	1677	U	0.074496	0.287776	0
	1681	U	0.00956435	0.246347	0
	1685	U	0.0491392	0.314186	0
	1690	U	0.012837	2.49323	0
	1691	U	0.0107639	0.106233	0
	1692	Ψ	0.265962	69.0923	99.9999
	1694	U	0.0709552	0.0941768	0
	1707	U	0.0929367	0.153068	0
	1711	U	0.294611	0.754919	0
	1714	U	0.315562	1.18474	0
	1720	U	0.102856	0.154626	0
	1721	U	0.293688	1.73873	0
	1725	U	0.341647	0.766704	0
	1728	U	0.0544068	0.128656	0
	1729	U	0.0517487	0.0138766	0
	1730	U	0.222419	2.25964	0
	1733	U	0.174987	0.867544	0
	1741	U	0.194122	0.65829	0
	1746	U	0.434551	0.621842	0
	1761	U	0.509662	0.484282	0
	1775	U	0.117511	0.607754	0
	1786	U	0.0629905	1.01711	0
	1797	U	0.0739207	0.439897	0
	1803	U	0.00965282	0.0337622	0
	1804	U	0.103242	3.81139	0
	1808	U	0.140938	0.654088	0
	1810	U	0.143946	0.908396	0
	1812	U	0.131316	1.07182	0
	1821	U	0.209545	1.93876	0
	1827	U	0.0951607	0.428126	0
	1830	U	0.0865235	0.140649	0
	1838	U	0.0252382	0.0581926	0
	1839	U	0.00550176	0.022779	0
	1840	U	0.21272	5.73228	0
	1844	U	0.15517	0.259464	0
	1848	U	1.08069	0.773367	0
	1854	U	0.169387	0.367099	0
	1864	U	0.186567	0.0802568	0
	1865	U	0.16878	0.14826	0
	1866	U	0.090854	0.48794	0
	1867	U	0	0	0
	1868	U	0.126582	0.286443	0
	1869	U	0	0	0

## Sheet: Fig. 2g
	Position on 28S rRNA	Base	Average deletion in Input %	Average deletion in BID-seq %	Average Ψ fraction %
	8	U	0.0407377	0.623438	0
	13	U	0	0.128136	0
	20	U	0.0459727	0.431001	0
	31	U	0.128755	0.755125	0
	35	U	0.011236	0.0257371	0
	36	U	0.01167	0.0207293	0
	37	U	0.157309	4.57497	0
	43	U	0.258217	2.12345	0
	45	U	0.112556	1.04112	0
	46	U	0.175479	0.239458	0
	49	U	0.0626403	0.713283	0
	68	U	0.115803	0.54682	0
	77	U	0.0237925	0	0
	78	U	0.265973	1.41866	0
	82	U	0.0629255	0.776724	0
	86	U	0.140245	0.943129	0
	96	U	0.077685	0.492739	0
	122	U	0.0706714	0.345246	0
	150	U	0.0354057	0.263794	0
	152	U	0.0546373	0.777185	0
	157	U	0.0771296	0.343306	0
	171	U	0.069029	1.01887	0
	184	U	0.107481	1.14252	0
	187	U	0.217908	2.21065	0
	200	U	0.0465779	0.309949	0
	203	U	0.00577567	0.253068	0
	204	U	0.0626888	3.48779	0
	206	U	0.0422038	0.985898	0
	209	U	0.0663933	0.341222	0
	224	U	0.041159	1.33812	0
	231	U	0.208069	1.02685	0
	233	U	0.102529	0.995537	0
	242	U	0.144128	0.862268	0
	270	U	0.0583771	0.701744	0
	272	U	0.0234742	0.0184775	0
	273	U	0.0834028	2.77155	0
	281	U	0.00982125	0.504888	0
	286	U	0	0.0272932	0
	287	U	0.186763	1.22832	0
	290	U	0.00905797	0.0599346	0
	291	U	0.0767018	1.76948	0
	297	U	0.110494	0.644625	0
	313	U	0.14594	0.945323	0
	316	U	0.0848896	0.274001	0
	321	U	0.0791557	0.784534	0
	325	U	0.0620347	0.30576	0
	327	U	0.0915755	1.17702	0
	333	U	0.131942	0.179671	0
	337	U	0.116686	0.41624	0
	354	U	0.100706	0.574729	0
	357	U	0.0603133	1.57383	0
	365	U	0.0960341	0.262483	0
	370	U	0.0669133	2.04077	0
	380	U	0.0777777	0.0904874	0
	381	U	0.0682931	2.69256	0
	391	U	0.00215657	0.0252264	0
	392	U	0	0.00573129	0
	393	U	0.107091	4.15074	0
	404	U	0.032975	0.0729468	0
	405	U	0.0997459	1.19911	0
	416	U	0.129464	0.755008	0
	424	U	0.0623234	1.69943	0
	425	U	0.136603	0.121511	0
	432	U	0.300577	0.373215	0
	440	U	0.0137817	0.726737	0
	445	U	0.115615	0.580356	0
	454	U	0.314298	0.567318	0
	467	U	0.020016	0	0
	468	U	0.0595711	0.872254	0
	484	U	0.246561	0.559941	0
	492	U	0.206922	1.08137	0
	494	U	0.07109	0.328654	0
	510	U	0.136616	0.545807	0
	512	U	0	0	0
	513	U	0	0	0
	514	U	0.410425	4.55242	0
	526	U	0	0.694474	0
	527	U	0.734756	1.16683	0
	530	U	0.205022	0.532094	0
	540	U	2.36383	0.624101	0
	551	U	2.46155	1.36473	0
	555	U	0	0.831087	0
	556	U	0.18797	0.684939	0
	570	U	0.493421	1.18714	0
	573	U	0.15015	0.596781	0
	576	U	0.283286	0.543761	0
	579	U	0.340136	0.93491	0
	597	U	0.119713	0.974074	0
	606	U	0.0985222	0.634557	0
	614	U	0.390315	1.52485	0
	634	U	0	0.771863	0
	639	U	0.15528	0.6376	0
	653	U	0.674839	0.670039	0
	687	U	0.132979	0.11692	0
	688	U	0	0.081346	0
	689	U	0.112697	2.2406	0
	702	U	0	1.45088	0
	717	U	0.114717	0.984468	0
	728	U	0.134296	0.854314	0
	750	U	0.151037	1.91608	0
	754	U	0.737688	0.839711	0
	767	U	2.26098	1.07089	0
	771	U	0.414292	0.699377	0
	775	U	0.344642	0.307547	0
	779	U	0.111873	0.706929	0
	783	U	0.217667	0.333009	0
	786	U	0.181904	0.530849	0
	789	U	0.0757534	0.53249	0
	792	U	0.382254	1.18704	0
	799	U	0.407375	0.697646	0
	801	U	0.301071	0.825187	0
	820	U	1.21407	1.33009	0
	823	U	0.430296	1.04979	0
	827	U	0.337207	2.43289	0
	844	U	0.732416	1.73448	0
	868	U	2.71237	4.1101	0
	911	U	0.397884	0.797166	0
	913	U	0.115741	0.0596659	0
	914	U	0.200015	0.749273	0
	937	U	0.291538	0.925993	0
	945	U	0.0744048	0.326043	0
	971	U	0.093387	0.508536	0
	980	U	0.076746	0.601816	0
	982	U	0.045208	0.800547	0
	989	U	0.125156	0.542827	0
	1014	U	0.205761	0.440771	0
	1030	U	0	1.0279	0
	1032	U	0.342124	2.79817	0
	1055	U	0.0603865	0.369377	0
	1057	U	0.282554	1.02997	0
	1060	U	0.102459	0.734426	0
	1063	U	0.547515	1.58883	0
	1083	U	0.155925	1.06584	0
	1100	U	0	0.345635	0
	1102	U	0.473578	0.697082	0
	1111	U	2.5	1.88812	0
	1114	U	0.899824	0.797544	0
	1146	U	0.0733138	1.86031	0
	1159	U	0.0808343	0.400513	0
	1177	U	0.0797448	0.243195	0
	1179	U	0.138584	0.355039	0
	1186	U	0.0432339	0.400913	0
	1201	U	0.0858811	0.514824	0
	1209	U	0.08726	0.227198	0
	1225	U	0.0702247	0.130475	0
	1226	U	0.494042	3.51444	0
	1228	U	0.0839631	0.968895	0
	1230	U	0.263989	0.93804	0
	1247	U	0.507679	0.696261	0
	1285	U	0.208638	0.301756	0
	1297	U	0.350479	0.753421	0
	1302	U	0.19831	0.905713	0
	1317	U	0.111678	0.743173	0
	1319	U	0.0171233	0.0392619	0
	1320	U	0.107564	1.94644	0
	1339	U	0.0215731	0.258956	0
	1341	U	0.0250719	0.657507	0
	1348	U	0.0615381	0.313804	0
	1356	U	0.0805556	0.545742	0
	1364	U	0.371296	0.679742	0
	1381	U	0.201603	1.30204	0
	1389	U	0.128207	1.2036	0
	1395	U	0.100964	1.69079	0
	1410	U	0.0236967	1.97177	0
	1423	U	0.111743	1.43097	0
	1428	U	0.11537	0.247618	0
	1438	U	0.118019	0.89924	0
	1440	U	0.111359	0.930518	0
	1445	U	0.213301	0.617537	0
	1471	U	0.557457	0.819927	0
	1473	U	0.165563	0.412419	0
	1494	U	0.164405	1.32388	0
	1511	U	0.142626	1.26192	0
	1513	U	0.0270847	0.872149	0
	1514	U	0.0147636	0.0224358	0
	1528	U	0.0925511	1.0518	0
	1531	U	0.0458654	0.887929	0
	1536	Ψ	0.123577	62.3534	97.9307
	1538	U	0.0623076	0.419669	0
	1542	U	0.0365578	0.383948	0
	1567	U	0.0532413	0.992097	0
	1569	U	0.0419015	0.407862	0
	1572	U	0.0785725	0.794492	0
	1578	U	0.174475	1.03559	0
	1582	Ψ	0.103301	44.9993	96.872
	1588	U	0.140885	0.403024	0
	1591	U	0.078506	0.748233	0
	1596	U	0.112792	0.633113	0
	1602	U	0.0430158	0.237871	0
	1606	U	0.0865083	0.653111	0
	1609	U	0.0896397	0.312267	0
	1616	U	0.067063	0.389342	0
	1620	U	0.0357526	0.934327	0
	1622	U	0.0697557	0.207875	0
	1636	U	0.0806432	1.01341	0
	1639	U	0.0414457	0.647531	0
	1647	U	0.0848716	0.596369	0
	1649	U	0.135161	0.45624	0
	1652	U	0.186366	0.678734	0
	1656	U	0.207474	0.678285	0
	1659	U	0.0149701	0.0730346	0
	1660	U	0.137063	0.54086	0
	1664	U	0.136668	0.503487	0
	1671	U	0.0518807	0.0329815	0
	1672	U	0.0123762	0.107637	0
	1673	U	0.0903907	4.72653	0
	1677	Ψ	0.320622	74.0287	99.9999
	1683	Ψ	0.133848	81.3965	99.9999
	1687	U	0.0799624	3.77445	0
	1693	U	0.0561595	1.15329	0
	1695	U	0.0672872	0.367352	0
	1725	U	0.138746	0.0998366	0
	1726	U	0.0157134	0	0
	1727	U	0.0138581	0	0
	1728	U	0.180508	3.66343	0
	1730	U	0.0309789	0.252141	0
	1735	U	0.0266383	0.2398	0
	1744	Ψ	0.136107	77.4049	99.9999
	1747	U	0.05376	0.333273	0
	1748	U	0.0145243	0.0590319	0
	1754	U	0.11791	1.0793	0
	1756	U	0.0153022	0	0
	1757	U	0.153983	0.927184	0
	1771	U	0.0759417	0.506143	0
	1773	U	0.0471106	0.371185	0
	1779	Ψ	0.157268	10.7616	28.8841
	1781	Ψ	0.385926	35.5741	79.7652
	1784	U	0.0176929	7.33184	0
	1790	U	0.0750976	0.207469	0
	1791	U	0	0	0
	1792	Ψ	0.290971	63.7176	97.9888
	1796	U	0.119427	4.62329	0
	1800	U	0.0505306	0.314799	0
	1813	U	0.172583	0.611876	0
	1817	U	0.0823356	1.69207	0
	1822	U	0.0487584	1.41566	0
	1834	U	0.0134129	0.314575	0
	1839	U	0.0575498	0.233306	0
	1845	U	0.143609	0.820342	0
	1849	U	0.137626	0.734636	0
	1852	U	0.158895	2.7863	0
	1860	Ψ	0.280495	31.6875	93.2077
	1861	U	0.0349327	3.5564	0
	1863	U	0.0118835	0.456068	0
	1866	U	0.0592289	0.346785	0
	1876	U	0.0650568	0.354769	0
	1882	U	0.0436538	1.09278	0
	1889	U	0.0849274	0.993972	0
	1905	U	0.117715	2.2991	0
	1906	U	0.0995895	0.0731666	0
	1918	U	0.413175	1.38536	0
	1927	U	0.307933	0.89443	0
	1930	U	0.215169	0.55084	0
	1947	U	0.10859	2.49899	0
	1949	U	0.0199601	1.36438	0
	1950	U	0.0546845	0.305385	0
	1953	U	0.011999	0.113072	0
	1954	U	0.0824869	2.5521	0
	1957	U	0.179169	1.05041	0
	1959	U	0.0574085	0.103126	0
	1974	U	0.0860923	1.468	0
	1980	U	0.0652914	0.577322	0
	1986	U	0.0564337	0.552417	0
	1992	U	0.0345626	0.376111	0
	1997	U	0.0894061	1.73538	0
	2004	U	0.169259	1.59511	0
	2006	U	0.0912002	0.44937	0
	2008	U	0.106284	0.431647	0
	2015	U	0.168239	0.599303	0
	2020	U	0.101817	1.05385	0
	2027	U	0.197901	0.41017	0
	2032	U	0.123758	0.800058	0
	2038	U	0.0845489	0.592792	0
	2044	U	0.105367	1.06393	0
	2048	U	0.0920868	0.871855	0
	2054	U	0.0981166	0.699749	0
	2061	U	0.0506478	0.19532	0
	2070	U	0.10023	0.138793	0
	2080	U	0.137203	0.369199	0
	2090	U	0.0652776	0.422347	0
	2097	U	0.0992592	0.927917	0
	2135	U	0.224949	2.06345	0
	2137	U	0.109944	0.837884	0
	2140	U	0.0531188	2.26889	0
	2142	U	0.106273	0.561084	0
	2146	U	0.082777	0.338243	0
	2178	U	0.709237	1.0835	0
	2180	U	0.811949	1.71942	0
	2185	U	0.911877	0.38961	0
	2188	U	0.362319	0	0
	2189	U	12.7297	11.1812	0
	2197	U	0	0	0
	2212	U	0	0.419293	0
	2215	U	0	0.264085	0
	2220	U	0.120192	0.270018	0
	2223	U	0.138889	0.123305	0
	2240	U	0.529769	0.965504	0
	2267	U	0.0983436	0.795349	0
	2281	U	0.0551213	0.21731	0
	2293	U	0.0616903	0.945585	0
	2298	U	0.266991	0.984669	0
	2304	U	0.0790906	2.43651	0
	2305	U	0.175131	0.149887	0
	2312	U	0.160142	0.475856	0
	2329	U	0.06699	1.04818	0
	2344	U	0.0823727	1.59918	0
	2350	U	0.1204	0.578417	0
	2352	U	0.00524659	0.0381744	0
	2353	U	0.133834	1.83786	0
	2356	U	0.127717	1.09108	0
	2359	U	0.145148	0.651054	0
	2362	U	0.162979	0.850596	0
	2369	U	0.123962	0.92669	0
	2371	U	0.0364613	0.0966413	0
	2372	U	0.129243	1.02359	0
	2384	U	0.0040823	0.0309761	0
	2385	U	0.00280167	0.00979976	0
	2386	U	0.155048	1.86984	0
	2398	U	0.0821006	1.55287	0
	2408	U	0.0434846	0.132301	0
	2409	U	0.189978	2.024	0
	2413	U	0.182684	0.511979	0
	2415	U	0.204819	1.44391	0
	2425	U	0.129103	2.95186	0
	2426	U	0.0804779	0.160656	0
	2432	U	0.111334	0.679878	0
	2436	U	0.0952278	0.44779	0
	2440	U	0.0600677	0.346269	0
	2444	U	0.0531768	0.23439	0
	2447	U	0.0637353	0.30009	0
	2454	U	0.130155	2.42939	0
	2467	U	0.126681	1.75934	0
	2468	U	0.106606	0.159547	0
	2485	U	0.193363	0.953687	0
	2490	U	0.145773	1.61333	0
	2494	U	0.0282247	4.12407	0
	2495	U	0.0645616	0.371372	0
	2500	U	0.067256	0.653185	0
	2508	Ψ	0.174039	35.982	69.9932
	2519	U	0.0926382	0.412419	0
	2524	U	0	0.0254317	0
	2525	U	0.11933	0.543442	0
	2530	U	0.2165	0.567593	0
	2538	U	0.110448	0.412739	0
	2545	U	0.0836995	1.42176	0
	2554	U	0.153361	1.59751	0
	2570	U	0.126199	0.400136	0
	2575	U	0.106895	1.01917	0
	2580	U	0.0456066	0.903009	0
	2592	U	0.0538552	0.522995	0
	2625	U	0.0652458	0.0743667	0
	2626	U	0.172154	1.29033	0
	2628	U	0.108113	0.922965	0
	2630	U	0.0265675	0.277532	0
	2631	U	0	0.255301	0
	2632	U	0.0258398	0.723039	0
	2633	Ψ	0.519319	77.2547	99.9999
	2635	U	0	0	0
	2636	U	0	0	0
	2637	U	0.181324	2.34335	0
	2639	U	0.187273	0.877407	0
	2656	U	0.151047	0.273383	0
	2661	U	0.105417	0.896497	0
	2665	U	0	0	0
	2666	U	0.160344	1.43265	0
	2687	U	0.119743	0.991554	0
	2691	U	0.0899974	1.84159	0
	2692	U	0.0120802	0.0342583	0
	2701	U	0.0594903	0.370085	0
	2707	U	0.113905	2.81135	0
	2708	U	0.069657	0.0242689	0
	2718	U	0.0724681	0.392858	0
	2723	U	0.0302773	0.547825	0
	2728	U	0.14818	0.715528	0
	2730	U	0.167566	0.289135	0
	2734	U	0.206064	0.923727	0
	2740	U	0.040783	2.66056	0
	2741	U	0.06441	0.0622672	0
	2747	U	0	0.521045	0
	2761	U	0.207318	0.665017	0
	2763	U	0.0414938	0.0845785	0
	2767	U	0.0117398	0.42584	0
	2769	U	0.0596337	0.594073	0
	2782	U	0.161413	0.278583	0
	2788	U	0.219532	1.30989	0
	2790	U	0.339485	0.787486	0
	2801	U	0.216275	0.959561	0
	2803	U	0.204375	0.887732	0
	2810	U	0.127441	1.1758	0
	2819	U	0.146476	2.70854	0
	2821	U	0.116278	0.847471	0
	2826	U	0.0778204	0.289935	0
	2828	U	0.040662	0.0678784	0
	2829	U	0.0568249	1.62482	0
	2837	U	0.0676511	1.63855	0
	2839	Ψ	0.0887272	6.43172	18.8373
	2843	Ψ	0.191785	11.491	22.0681
	2852	U	0.121274	0.457099	0
	2865	U	0.180762	0.476714	0
	2869	U	0.128271	0.406852	0
	2873	U	0.0266336	0.0876462	0
	2874	U	0.110564	4.92362	0
	2880	U	0.0883634	0.51324	0
	2886	U	0.00499268	0.0549572	0
	2887	U	0.0358996	1.00501	0
	2891	U	0.0809297	0.767995	0
	2893	U	0.0624257	0.400144	0
	2900	U	0.130166	0.966777	0
	2904	U	0.1653	0.841028	0
	2908	U	0.073646	0.918453	0
	2914	U	0.111643	0.578478	0
	2932	U	0.139076	1.53448	0
	2949	U	0.145938	0.574502	0
	2992	U	0	1.37022	0
	3001	U	0.890957	1.07273	0
	3028	U	0.71458	0.794582	0
	3032	U	0.323056	0.672508	0
	3036	U	0.670469	0.90964	0
	3052	U	1.93437	2.19476	0
	3054	U	0.453868	1.64056	0
	3056	U	0.107296	0.207856	0
	3058	U	0.349145	0.554328	0
	3060	U	0.364696	0.789325	0
	3062	U	0.163755	0.648576	0
	3064	U	0.349579	2.10736	0
	3066	U	1.40379	1.83819	0
	3074	U	0.681643	0.829002	0
	3080	U	0.894737	0.584541	0
	3083	U	0.330688	2.37599	0
	3090	U	0.646032	1.40115	0
	3109	U	0.931749	2.61222	0
	3135	U	0.0583431	1.03759	0
	3192	U	0.720528	0.721961	0
	3242	U	0.0428005	0.66419	0
	3244	U	0.0119962	0.128494	0
	3262	U	0.0755771	0.318633	0
	3263	U	0.136383	3.47864	0
	3268	U	0.238468	1.47034	0
	3272	U	0.233956	0.823194	0
	3282	U	0.397614	1.15508	0
	3293	U	0.160128	0.451833	0
	3351	U	0.024975	0.540474	0
	3353	U	0.0814113	0.676863	0
	3356	U	0.0499816	0.47784	0
	3367	U	0.102251	0.521257	0
	3372	U	0.168114	1.0051	0
	3388	U	0.558712	1.79237	0
	3402	U	2.9001	3.4352	0
	3426	U	0	0.0830565	0
	3427	U	0	0.771575	0
	3430	U	0.555556	0.367446	0
	3441	U	0.47619	0.578639	0
	3448	U	0	0	0
	3449	U	0	0	0
	3450	U	0	0	0
	3457	U	0	0.294118	0
	3468	U	0.118765	0.352113	0
	3469	U	0.178892	0.562043	0
	3476	U	0.0576037	0.816009	0
	3479	U	0.0362056	1.13578	0
	3482	U	0.0648714	0.717452	0
	3528	U	1.23397	0.816691	0
	3542	U	0	0.490824	0
	3561	U	0.26905	0.202398	0
	3562	U	0.424652	1.7059	0
	3575	U	0.108608	1.75824	0
	3580	U	0.101204	2.42836	0
	3592	U	0.191073	0.619901	0
	3603	U	0.0193013	0.026895	0
	3604	U	0.0416465	1.14958	0
	3610	U	0.0579969	0.173492	0
	3613	U	0.059926	0.890944	0
	3628	U	0.0741437	0.382348	0
	3634	Ψ	0.204709	29.8813	65.5291
	3636	Ψ	0.10935	14.796	75.0137
	3637	U	0.010234	0	0
	3638	U	0.0765111	0.629294	0
	3641	U	0.00930579	0.18051	0
	3642	U	0.0925782	3.11403	0
	3654	U	0.171227	0.661221	0
	3674	U	0.169369	1.43474	0
	3676	U	0.0849588	1.75658	0
	3677	U	0.104562	0.0435166	0
	3685	U	0.112011	0.97471	0
	3687	U	0.073631	0.258397	0
	3690	U	0.00550721	0.0778087	0
	3691	U	0.00360516	0.0135143	0
	3692	Ψ	0.276383	81.3453	99.9999
	3694	U	0.0270998	0.072267	0
	3701	U	0.0468417	0.227658	0
	3704	U	0.0661932	0.481956	0
	3706	U	0.0440665	0.122861	0
	3710	U	0.0907218	0.281953	0
	3712	Ψ	0.251487	74.2047	99.9999
	3718	U	0.186955	0.806502	0
	3726	U	0.017331	0.731533	0
	3727	Ψ	0.254554	39.7993	72.9229
	3731	Ψ	0.208136	67.6002	99.9999
	3742	U	0.0482643	0.0361112	0
	3755	Ψ	0.18896	47.4134	96.3858
	3759	Ψ	0.101331	2.33541	0
	3761	Ψ	0.169057	0.323625	0
	3765	Ψ	0.173304	0.389105	0
	3767	Ψ	0.125558	2.14008	0
	3769	U	0.0149522	0	0
	3770	U	0.0920899	0.466821	0
	3775	U	0.441682	0.718973	0
	3783	U	0.27339	2.38839	0
	3787	U	0.0573066	0.872406	0
	3790	U	0.233918	0.300752	0
	3793	U	0.319185	0.496455	0
	3795	U	0.172259	0.340013	0
	3798	U	0.0272777	0.027248	0
	3799	U	0.236653	0.782629	0
	3802	U	0.138692	1.0616	0
	3811	U	0.0348048	0.621081	0
	3815	Ψ	0.0198683	20.0224	54.0979
	3819	Ψ	0.127458	60.982	96.8619
	3828	U	0	0	0
	3829	U	0.119423	1.98796	0
	3835	U	0.139617	0.192202	0
	3837	U	0.101624	0.458599	0
	3841	Ψ	0.394195	31.0861	79.499
	3845	U	0.437202	2.19167	0
	3848	Ψ	0.343099	9.29832	12.7254
	3850	Ψ	0.275028	59.7558	99.9999
	3880	U	0.0225701	0.12004	0
	3881	Ψ	0.276318	34.7535	85.7443
	3889	U	0.0601581	0.302073	0
	3909	U	0.144929	0.271733	0
	3911	U	0.00754262	0.0252354	0
	3912	U	0.123899	0.500548	0
	3917	Ψ	0.345096	81.0615	99.9999
	3918	U	0.0831193	0.440643	0
	3922	U	0.143995	0.561791	0
	3924	U	0.109028	0.0872242	0
	3927	U	0.101599	0.434676	0
	3929	U	0.0848986	0.234732	0
	3937	U	0.0698592	0.75084	0
	3947	U	0.163952	0.915098	0
	3954	U	0.0833458	2.77827	0
	3956	Ψ	0.0735957	83.0385	99.9999
	3961	U	0.0489516	0.118397	0
	3965	U	0.0516706	1.35206	0
	3990	U	0.564279	1.89522	0
	3992	U	0.551521	0.293573	0
	4017	U	0.914641	0.710401	0
	4028	U	0.205227	1.20101	0
	4041	U	0.128631	0.265417	0
	4046	U	0.116573	0.282442	0
	4052	U	0.0809832	2.07347	0
	4055	U	0.0546213	1.9479	0
	4057	U	0.0168469	0.926826	0
	4060	U	0.034664	0.215113	0
	4063	U	0.00359764	0.0259803	0
	4064	U	0	0.0146638	0
	4065	U	0	0.0113165	0
	4066	U	0.0148017	0.00897375	0
	4067	U	0	0	0
	4068	U	0.233233	7.23349	0
	4072	U	0.0536911	0.607862	0
	4080	U	0.127621	1.34202	0
	4108	U	0.30514	0.996805	0
	4110	U	0.434406	0.954876	0
	4114	U	0.216604	0.358596	0
	4115	U	0.963287	10.0973	0
	4117	U	0.330033	0.535463	0
	4160	U	0.250078	1.8572	0
	4171	U	0.0641163	1.47416	0
	4178	U	0.0498332	1.58956	0
	4185	U	0.0412069	0.0396021	0
	4186	U	0.0123183	0.00946701	0
	4187	U	0.0505043	2.58349	0
	4191	U	0.083843	0.440506	0
	4199	U	0.176251	0.555048	0
	4205	U	0.115357	0.333346	0
	4207	U	0.140902	0.663932	0
	4215	U	0.07785	1.57186	0
	4224	U	0.117613	0.97356	0
	4226	U	0.0696417	0.304721	0
	4229	U	0.0694101	0.546544	0
	4239	U	0.113798	0.486985	0
	4257	U	0.0219443	0.643696	0
	4262	U	0.0793333	1.07232	0
	4282	U	0.120095	0.595733	0
	4286	U	0.0123824	0.0840336	0
	4287	U	0.0989498	4.6129	0
	4290	Ψ	0.200379	42.1578	71.2935
	4292	U	0.00592768	1.71902	0
	4293	Ψ	0.31543	10.7143	0
	4296	Ψ	0	0	0
	4297	U	0.00873057	0	0
	4298	U	0	0	0
	4299	U	0.264634	3.09735	0
	4303	U	0.0674182	0.369004	0
	4309	Ψ	0.130002	59.3699	99.9999
	4318	U	0.0681482	0.711434	0
	4331	U	0.0550366	0.723687	0
	4337	U	0.100033	0.296714	0
	4340	U	0.0111857	0.0451128	0
	4341	U	0.0879863	1.5483	0
	4343	U	0.0387318	0.0941324	0
	4348	U	0	0.811	0
	4349	U	0.0146757	0.454639	0
	4350	Ψ	0.280834	94.486	99.9999
	4351	U	0.0159949	0.0355366	0
	4355	U	0	0.093633	0
	4356	U	0	0	0
	4357	U	0	0	0
	4358	Ψ	0.21195	38.1626	82.35
	4369	U	0.0611247	0.536794	0
	4371	U	0.0411184	0.413609	0
	4380	U	0.0566251	0.120161	0
	4381	U	0.155621	1.72264	0
	4392	U	0.0286533	0.299337	0
	4396	U	0.0316156	0.108223	0
	4400	Ψ	0.282454	86.4396	99.9999
	4401	U	0.0168634	0.549786	0
	4403	U	0.142949	0.237302	0
	4416	U	0.0592651	0.554192	0
	4417	Ψ	0.316363	26.2001	59.798
	4420	Ψ	0.175139	33.8245	96.342
	4428	Ψ	0.270953	14.9534	34.0525
	4432	U	0.00711946	0.0728863	0
	4433	U	0.00608865	0.0641026	0
	4434	U	0.0104624	0	0
	4435	U	0	0	0
	4436	U	0.284103	1.9931	0
	4439	Ψ	0.114843	33.1807	76.7894
	4442	U	0.0177557	0	0
	4443	U	0.0689809	0.402679	0
	4447	U	0.0460442	0.32047	0
	4449	U	0.0458037	0.0508556	0
	4454	Ψ	0.221845	33.8636	75.6055
	4456	U	0.0127146	0.0560502	0
	4457	U	0.0580205	0.33613	0
	4460	U	0.233726	1.54913	0
	4462	U	0.0656513	0.368237	0
	4465	U	0.0451898	0.038506	0
	4466	U	0.158679	0.427494	0
	4468	Ψ	0.454569	79.7675	99.9999
	4478	U	0.0297923	0	0
	4479	U	0.13356	0.155712	0
	4489	U	0.0373089	0.153641	0
	4490	Ψ	0.116726	4.82084	0
	4494	U	0.00717086	0.0195771	0
	4495	U	0.0326869	0.150545	0
	4497	U	0.00486784	0.044964	0
	4498	Ψ	0.0597484	46.4312	88.4853
	4506	U	0.137437	0.881588	0
	4509	U	0.0569828	0.179499	0
	4518	Ψ	0.334689	59.7836	96.6086
	4523	U	0.123137	0.2089	0
	4527	m3U	21.7509	6.2657	0
	4528	Ψ	0.00732118	0	0
	4529	U	0.0524803	0.747356	0
	4536	U	0.134318	0.0705219	0
	4539	U	0.147073	0.85344	0
	4548	U	0.0861877	0.702869	0
	4549	Ψ	0.337554	59.2402	94.4148
	4552	U	0.0481348	0.239375	0
	4553	U	0.0802384	0.265252	0
	4554	U	0.0322373	0.407869	0
	4555	U	0.153563	1.65477	0
	4560	U	0.0850774	0.0863558	0
	4563	U	0.0382263	0.129377	0
	4566	U	0.107024	1.67105	0
	4569	U	0.131437	1.7519	0
	4571	U	0.0304414	0.727812	0
	4573	Ψ	0.239444	60.404	97.1242
	4574	U	0.0253721	1.37335	0
	4576	Ψ	0.150632	56.552	95.3793
	4577	U	0.0313152	0.340505	0
	4582	U	0.105263	0.570873	0
	4585	U	0.176471	0.609278	0
	4588	U	0.166192	0.557211	0
	4591	U	0.0526316	0.0807102	0
	4594	U	0.110988	0.312188	0
	4598	U	0.286879	0.650426	0
	4616	U	0.0331236	0.0460238	0
	4617	U	0.129116	1.84627	0
	4624	U	0.0760704	0.14756	0
	4625	U	0.0104866	0.0648845	0
	4626	Ψ	0.204738	91.8115	99.9999
	4629	U	0.149291	1.26786	0
	4631	U	0.165849	0.566898	0
	4633	Ψ	0.197589	13.2453	37.603
	4635	U	0.0903021	1.2256	0
	4638	U	0.0408107	0.0292093	0
	4639	U	0.139362	1.58211	0
	4643	U	0.0538849	0.30277	0
	4654	U	0.0926743	0.805551	0
	4665	U	0.116943	1.8489	0
	4670	Ψ	0.116946	25.7632	69.4557
	4672	U	0.0398976	0.381405	0
	4674	U	0.0192684	0.811396	0
	4679	U	0.0102139	0.0166879	0
	4680	U	0.0820449	1.45545	0
	4682	U	0.0196181	0.610179	0
	4686	Ψ	0.0972857	77.714	99.9999
	4694	U	0.162699	1.57431	0
	4696	U	0.0968422	0.817886	0
	4700	U	0.29985	0.393008	0
	4706	U	0.438596	0.509204	0
	4725	U	0.106304	0.402292	0
	4745	U	0.0798002	0.669263	0
	4749	U	0	0.0594458	0
	4750	U	0.12678	1.75545	0
	4755	U	0.0437828	0.508058	0
	4760	U	0.0802286	0.186385	0
	4767	U	0.0539665	0.529779	0
	4776	U	0.238945	0.720586	0
	4778	U	0.219288	0.422502	0
	4803	U	0.900901	1.8667	0
	4834	U	0.303951	1.09866	0
	4860	U	0.101266	0.739966	0
	4865	U	0.04662	1.47309	0
	4872	U	0.0390016	0.788037	0
	4877	U	0.0157629	0.8127	0
	4878	U	0.0153988	1.13972	0
	4881	U	0.0866159	0.253098	0
	4884	U	0.142774	0.464442	0
	4921	U	0.229633	0.560759	0
	4928	U	0.277831	0.730623	0
	4942	U	0.0474024	0.179077	0
	4943	U	0.0808281	0.816761	0
	4946	U	0.0632786	0.695069	0
	4955	U	0.0243944	0.225781	0
	4961	U	0.0589226	0.333274	0
	4968	Ψ	0.134441	46.7934	98.0092
	4969	U	0.0179199	8.89005	0
	4972	U	0.0606814	0.24096	0
	4981	U	0.0872917	0.395615	0
	4984	U	0.0190215	0.0649857	0
	4985	U	0.141505	2.20802	0
	4987	U	0.0534013	0.270606	0
	4991	U	0.0492498	0.425925	0
	4997	U	0	0.501744	0
	4998	U	0.00688895	0.0582438	0
	4999	Ψ	0.149673	43.1768	91.7585
	5002	U	0.0139811	0.093633	0
	5006	Ψ	0.10035	26.6513	81.1287
	5018	U	0.116463	1.72981	0
	5022	U	0.221804	1.46106	0
	5026	U	0.110213	0.728636	0
	5031	U	0.092178	0.131698	0
	5033	U	0.146653	0.531465	0
	5035	U	0.0495989	0.0353793	0
	5036	U	0.158874	2.1392	0
	5042	U	0.0849762	0.330328	0
	5049	U	0.0545256	0.337934	0
	5061	U	0.0226347	0	0
	5062	U	0.0232558	0.0578035	0
	5063	U	0.31803	4.6199	0
	5065	U	0.110132	0.163403	0

## Sheet: Fig. 2h
	Position on 5.8S rRNA	Base	Average deletion in Input %	Average deletion in BID-seq %	Average Ψ fraction %
	5	U	0.0398724	1.93495	0
	7	U	0.0119617	0.0247831	0
	8	U	0.0706442	1.92461	0
	14	U	0.0523599	1.31862	0
	18	U	0.00808407	0.205336	0
	22	U	0	0.653776	0
	27	U	0.0456955	0.548186	0
	30	U	0.161975	0.984709	0
	34	U	0.132756	0.456641	0
	38	U	0.142148	0.74669	0
	51	U	0.815046	2.7408	0
	55	Ψ	0.475985	41.4652	75.5715
	63	U	0.0279486	0	0
	64	U	0.424465	4.96926	0
	67	U	0.0914077	1.5332	0
	69	Ψ	0.184875	64.7586	98.4018
	73	U	0.0373972	0.269583	0
	74	U	0.0551065	3.67129	0
	85	U	0.0684879	0.217306	0
	86	U	0.0997099	3.66232	0
	89	U	0.0267714	0.492589	0
	92	U	0	0.376221	0
	99	U	0	0	0
	100	U	0.00966184	1.90912	0
	110	U	0.0893334	5.09221	0
	111	U	0.131142	0.0786321	0
	123	U	0.0762971	0.127217	0
	124	U	0.122834	3.0593	0
	127	U	0.465726	2.03096	0
	136	U	0.734764	0.348498	0
	142	U	0.310796	0.874395	0
	144	U	0.180123	0.336824	0
	146	U	0.251414	0.400127	0
	152	U	0.183095	0.239264	0
	156	U	0	0	0
	157	U	0	0	0
