# Supplementary material for: Quantitative sequencing using BID-seq uncovers abundant pseudouridines in mammalian mRNA at base resolution
Source: Nat Biotechnol. 2022 Oct 27;41(3):344–54. doi: 10.1038/s41587-022-01505-w (PMC10017504; doi:10.1038/s41587-022-01505-w)
Supplement: Source Data Fig. 3 — Statistical source data for Fig. 3. [file 41587_2022_1505_MOESM16_ESM.xlsx]

## Sheet: Fig. 3a
		Ψ-fraction 10-20%	Ψ-fraction 20-50%	Ψ-fraction >50%
	HeLa	181	242	152
	HEK293T	169	205	169
	A549	518	294	110

## Sheet: Fig. 3b
	A549					HeLa					HEK293T
	chr	position	name	Average Ψ fraction %		chr	position	name	Average Ψ fraction %		chr	position	name	Average Ψ fraction %
	chrX	78129969	TAF9B	100		chrX	129592365	OCRL	100		chr1	43450939	SZT2	100
	chr16	69342143	NIP7	100		chr16	18542694	NOMO2	100		chrX	78129969	TAF9B	100
	chr1	33014553	AK2	100		chr2	27326828	GTF3C2	100		chr14	69380270	ERH	100
	chrX	129592365	OCRL	100		chr14	69380270	ERH	100		chr2	27326828	GTF3C2	100
	chr13	24426505	PARP4	100		chr10	70422027	EIF4EBP2	100		chr12	124012693	ZNF664	100
	chr10	70422027	EIF4EBP2	100		chr11	64236323	VEGFB	100		chr10	70422027	EIF4EBP2	100
	chr12	53443440	PRR13	99.9345		chr13	31138811	HSPH1	100		chr1	40622675	RIMS3	100
	chr11	295501	PGGHG	99.6085		chr4	105937102	NPNT	100		chr11	94874363	AMOTL1	100
	chr14	69380270	ERH	99.2868		chr1	33014553	AK2	99.8899		chrX	129592365	OCRL	100
	chr19	47419410	MEIS3	99.0531		chr16	16251999	NOMO2	99.7997		chr16	18542694	NOMO2	100
	chr17	29572477	TP53I13	98.63		chr15	48411281	FBN1	99.6986		chr9	34616088	DCTN3	100
	chr12	124012693	ZNF664	98.2892		chr9	34616088	DCTN3	98.9208		chr12	64431750	XPOT	100
	chr1	166854176	POGK	97.9732		chr17	2375624	SGSM2	98.6624		chr13	31138811	HSPH1	100
	chr9	34616088	DCTN3	97.3369		chr12	53443440	PRR13	98.515		chr1	151008502	PRUNE1	99.9238
	chr16	18542694	NOMO2	97.3108		chr16	69342143	NIP7	98.1209		chr1	33014553	AK2	99.8493
	chr15	48411281	FBN1	97.2168		chr1	166854176	POGK	97.7347		chr11	295501	PGGHG	99.8402
	chr2	27326828	GTF3C2	96.9564		chr12	124012693	ZNF664	97.4568		chr17	29572477	TP53I13	99.7682
	chr16	16251999	NOMO2	96.6956		chr16	14853503	NOMO1	97.1907		chr2	85608583	C2orf68	99.699
	chr17	2375624	SGSM2	96.6472		chr5	69123367	SLC30A5	97.1209		chr10	77835875	DLG5	99.6505
	chr17	40295390	CDC6	96.5056		chr1	151008502	PRUNE1	97.1201		chr2	131049504	FAM168B	99.4878
	chr16	14853503	NOMO1	96.0739		chr2	131049504	FAM168B	96.6237		chr16	14853503	NOMO1	99.4659
	chr12	113276967	TPCN1	95.5124		chrX	78129969	TAF9B	96.0421		chrX	53647486	HUWE1	98.8451
	chr1	42926727	SLC2A1	95.4918		chr17	18328415	SHMT1	95.6389		chr3	127573630	TPRA1	98.799
	chr18	26455048	KCTD1	95.4868		chr17	29572477	TP53I13	94.783		chr1	45015459	UROD	98.7688
	chrX	154765960	DKC1	93.0128		chr20	44750936	KCNK15	94.3802		chr1	166854176	POGK	98.6899
	chr1	35603333	PSMB2	92.812		chr13	24426505	PARP4	94.1549		chr16	16251999	NOMO2	98.5916
	chr3	127573630	TPRA1	92.6287		chr1	42926727	SLC2A1	92.6879		chr1	32367173	BSDC1	98.5527
	chr1	53027998	SCP2	92.299		chr3	127573630	TPRA1	91.4459		chr16	69342143	NIP7	98.3108
	chr1	1082418	C1orf159	92.1062		chr14	24440206	SDR39U1	90.4416		chr11	63760976	ZFTA	98.2977
	chr18	9401339	TWSG1	92.0116		chrX	154765960	DKC1	90.2295		chr2	159769914	MARCHF7	97.1857
	chr19	49869643	AKT1S1	91.4027		chr1	35603333	PSMB2	90.0748		chr21	44037839	TRAPPC10	96.9122
	chr8	6758246	AGPAT5	91.0393		chr2	223991898	SERPINE2	89.5716		chr14	22834507	MRPL52	96.8961
	chr10	77835875	DLG5	90.9436		chr6	32827594	TAP2	89.3192		chr1	42926727	SLC2A1	96.8347
	chr20	61937491	CDH4	90.3985		chr11	4092507	STIM1	89.1107		chr5	69123367	SLC30A5	96.5325
	chr3	13371848	NUP210	88.0774		chr15	40767599	DNAJC17	86.3336		chr1	35603333	PSMB2	96.293
	chr12	8941306	PHC1	87.2516		chr7	1476655	INTS1	86.0862		chr8	9781854	TNKS	96.1597
	chr6	44231400	SLC29A1	86.5878		chr17	40295390	CDC6	85.4691		chr6	134986166	HBS1L	95.6013
	chr2	131049504	FAM168B	86.4313		chrX	48823353	HDAC6	84.3731		chr17	2375624	SGSM2	95.5065
	chr2	85608583	C2orf68	85.5443		chr18	9401339	TWSG1	84.3551		chr19	4961364	UHRF1	95.1332
	chr5	109379252	PJA2	84.0618		chr12	8941306	PHC1	83.9058		chr17	40295390	CDC6	94.8849
	chr19	41261503	AXL	84.0356		chr21	26000087	APP	83.6652		chr6	152975604	FBXO5	93.5769
	chr16	56362360	AMFR	83.0598		chr22	42063007	NAGA	83.5732		chr13	24426505	PARP4	93.5318
	chr3	32483072	CMTM6	79.4805		chr16	56362360	AMFR	83.5203		chr16	56362360	AMFR	92.8023
	chr1	35923681	AGO1	78.4109		chr3	44749581	KIAA1143	82.807		chr12	57002275	ZBTB39	92.2787
	chr1	228494171	RNF187	77.5483		chr14	23307820	BCL2L2	82.3756		chr10	119072981	EIF3A	92.2108
	chr2	223991898	SERPINE2	76.1039		chr14	104177228	KIF26A	81.9945		chr17	39440444	MED1	91.3431
	chr1	1051519	AGRN	76.0057		chr5	109379252	PJA2	81.873		chr1	178886092	RALGPS2	90.5297
	chr1	215608090	KCTD3	76.0018		chr1	53027998	SCP2	80.8653		chr1	1082418	C1orf159	90.4544
	chr19	55391254	RPL28	75.7958		chr3	13371848	NUP210	80.6828		chr3	13371848	NUP210	90.3426
	chr7	6608328	C7orf26	74.2602		chr9	127506478	NIBAN2	80.2223		chrX	154765960	DKC1	90.1855
	chr12	2803908	FKBP4	74.0581		chr9	121772659	DAB2IP	79.6993		chr1	228178936	IBA57	89.9357
	chr9	127506478	NIBAN2	73.2927		chr1	22092496	CDC42	79.2431		chr3	32483072	CMTM6	89.745
	chr1	6222865	ICMT	73.1798		chr1	6185970	RPL22	78.8377		chr12	8941306	PHC1	89.722
	chr4	40438088	RBM47	73.1131		chr19	4961364	UHRF1	78.4377		chr18	9401339	TWSG1	89.4604
	chr4	183285990	WWC2	72.0348		chr10	71816664	PSAP	78.1425		chr9	19060139	HAUS6	89.018
	chr5	80650713	MTRNR2L2	71.1701		chr19	49869643	AKT1S1	77.264		chr12	25206531	KRAS	88.7308
	chr22	19177964	SLC25A1	71.1108		chr11	57312681	TNKS1BP1	76.8741		chr17	18328415	SHMT1	88.615
	chr1	22092496	CDC42	70.8655		chr11	16756617	C11orf58	75.3332		chr22	40824900	ST13	87.5762
	chrX	129576495	OCRL	70.8532		chr11	47282497	MADD	75.285		chr7	103311809	PMPCB	87.5761
	chr7	44835564	H2AZ2	70.2342		chr9	128640848	DYNC2I2	75.2237		chr1	53027998	SCP2	87.465
	chr1	6185970	RPL22	70.0608		chr22	42692834	A4GALT	74.5056		chr12	120764051	SPPL3	86.1776
	chr14	23307820	BCL2L2	69.2801		chr17	82602791	FOXK2	74.4477		chr22	50444324	PPP6R2	85.9972
	chr2	20037564	LAPTM4A	68.9068		chr2	85608583	C2orf68	74.2796		chr6	87675056	AKIRIN2	85.7553
	chr10	45458042	MARCHF8	68.8528		chr18	7038927	LAMA1	74.118		chr9	127506478	NIBAN2	85.5851
	chr10	119072981	EIF3A	68.5661		chrX	153700680	BCAP31	73.5755		chr7	6608328	C7orf26	85.4475
	chr12	65238774	LEMD3	68.4224		chr18	3256188	MYL12A	73.3067		chr16	46658117	VPS35	83.8211
	chr19	1435641	DAZAP1	68.3658		chr1	155234686	GBA	73.1738		chr10	103595619	SH3PXD2A	83.4042
	chr1	220139049	IARS2	68.1357		chr8	6758246	AGPAT5	72.8477		chr6	44231400	SLC29A1	82.7421
	chr8	38238133	DDHD2	67.9353		chr4	128270301	PGRMC2	72.4408		chr14	24440206	SDR39U1	81.8767
	chr11	57312681	TNKS1BP1	67.3713		chr1	43606354	PTPRF	72.3848		chr1	6623606	PHF13	81.8029
	chr19	32999624	RHPN2	67.3089		chr1	1082418	C1orf159	72.2287		chr19	49869643	AKT1S1	81.7763
	chr22	29603684	NF2	66.7261		chr22	40824900	ST13	72.1734		chr13	52643412	HNRNPA1L2	81.1886
	chr10	5216712	AKR1C4	66.5612		chr9	124312596	NEK6	71.8803		chr3	44749581	KIAA1143	80.8493
	chr17	39440444	MED1	66.4493		chr19	19654662	ATP13A1	71.7722		chr9	128420503	CERCAM	80.7761
	chr12	119686965	CIT	66.0138		chr2	215414863	FN1	71.7634		chr7	1476655	INTS1	79.207
	chr19	49654780	SCAF1	65.931		chr15	72344047	HEXA	71.4792		chr8	6758246	AGPAT5	78.7053
	chr7	44834133	H2AZ2	65.6618		chr14	104895759	CEP170B	70.343		chr15	40767599	DNAJC17	78.2473
	chr7	1476655	INTS1	65.4348		chr19	41261503	AXL	70.305		chr12	2803908	FKBP4	77.8861
	chr17	82648394	WDR45B	63.8671		chr11	35807261	TRIM44	69.894		chr14	103522021	CKB	77.595
	chr16	83965285	OSGIN1	63.4077		chr7	1499581	INTS1	69.2538		chr5	109379252	PJA2	77.1843
	chr1	15784939	FBLIM1	63.3157		chrX	65740878	MSN	69.124		chr19	40231796	AKT2	77.1738
	chr17	75491120	TMEM94	63.238		chr17	39440444	MED1	68.6494		chr14	23307820	BCL2L2	76.915
	chr8	47826751	PRKDC	63.1236		chr8	118110619	EXT1	68.6215		chr9	124312596	NEK6	76.5885
	chr2	127257605	ERCC3	61.7575		chr6	44231400	SLC29A1	67.6156		chr17	4944899	RNF167	75.2198
	chr1	186333252	TPR	61.3388		chr1	150622412	ENSA	67.5928		chrX	153700680	BCAP31	75.0933
	chr1	32680339	SYNC	60.2021		chr3	47846614	DHX30	67.3165		chr13	39013235	PROSER1	74.4891
	chr11	48170025	PTPRJ	60.0592		chrX	23679225	PRDX4	67.218		chr7	44835564	H2AZ2	74.2171
	chr15	67193224	SMAD3	59.6735		chr1	109342073	SORT1	66.7623		chr18	3256188	MYL12A	73.8594
	chr15	72344047	HEXA	58.9403		chr11	119055266	HYOU1	66.6099		chr14	94102613	IFI27L1	73.4345
	chr3	149321236	TM4SF18	58.396		chr19	6680208	C3	66.2396		chr17	75491120	TMEM94	73.4257
	chr1	67703160	GNG12	58.3854		chr12	2803908	FKBP4	66.0528		chr1	1051519	AGRN	73.3043
	chr6	107870815	SEC63	58.3415		chr14	21428217	CHD8	65.2826		chr6	43369415	ZNF318	72.1317
	chr10	3112271	PFKP	57.5038		chr4	183285990	WWC2	65.0645		chr22	19177964	SLC25A1	71.7275
	chrX	153700680	BCAP31	57.2065		chr12	56311251	CNPY2	65.0427		chr4	767315	PCGF3	71.6779
	chr22	40972652	RBX1	57.001		chr6	149917036	RAET1G	64.8947		chr19	1435641	DAZAP1	71.4857
	chr2	238909992	TWIST2	56.8948		chr22	19177964	SLC25A1	64.6611		chr19	49654780	SCAF1	70.5919
	chr7	2663888	TTYH3	56.5955		chr1	1254957	UBE2J2	64.589		chr11	106090564	AASDHPPT	70.3171
	chr8	116863212	RAD21	56.342		chr11	60923252	TMEM109	64.5689		chr15	89625111	TICRR	70.2922
	chrX	65740648	MSN	55.006		chr19	1435641	DAZAP1	64.3367		chrX	129576495	OCRL	70.2178
	chr16	88715377	PIEZO1	54.9848		chr5	80650713	MTRNR2L2	63.6991		chr22	38728016	GTPBP1	70.0917
	chr21	26000087	APP	54.9449		chr20	63742413	SLC2A4RG	63.5369		chr19	4306237	FSD1	69.2185
	chr12	6529907	NCAPD2	54.4073		chrX	153703029	BCAP31	63.4504		chr1	215608090	KCTD3	69.2124
	chr11	62532736	AHNAK	53.3885		chr1	153959729	SLC39A1	62.5906		chr14	99511324	CCDC85C	68.903
	chr22	35739650	RBFOX2	53.0983		chr9	123104146	RABGAP1	62.4935		chr18	51175500	MEX3C	68.7167
	chr17	4944899	RNF167	52.6509		chr1	220139049	IARS2	62.1337		chr2	197706294	MARS2	68.1762
	chr9	128575245	SPTAN1	52.5817		chr17	4944899	RNF167	61.6909		chr11	64286106	GPR137	68.0354
	chr1	155015802	ZBTB7B	51.896		chr17	35724705	AP2B1	61.5857		chr11	57312681	TNKS1BP1	67.8232
	chr2	9488910	IAH1	51.0554		chr13	110484959	COL4A2	61.5729		chr11	4092507	STIM1	67.7321
	chr14	99511324	CCDC85C	50.5321		chr10	97433373	PGAM1	61.5471		chr17	82602791	FOXK2	67.5514
	chr5	150649001	SYNPO	50.313		chr22	35424407	MCM5	61.3114		chr21	46270549	MCM3AP	67.3632
	chr15	52135686	GNB5	49.7945		chr7	5606283	FSCN1	60.4608		chr1	22092496	CDC42	67.1978
	chr15	74632747	EDC3	49.616		chr19	23827393	RPSAP58	59.6206		chr3	47846614	DHX30	66.7478
	chr4	128270301	PGRMC2	49.3531		chr4	39454595	RPL9	59.4935		chr2	131055693	FAM168B	66.7247
	chr1	10413090	PGD	49.1446		chr19	48720707	RASIP1	59.393		chr9	128640848	DYNC2I2	66.677
	chr4	48848427	OCIAD1	49.0849		chr11	72109696	ANAPC15	59.3882		chr10	45458042	MARCHF8	66.5438
	chr22	30242649	LIF	48.4847		chr2	170951347	GORASP2	59.1349		chr22	40972652	RBX1	66.1567
	chr6	56535240	DST	47.8745		chr2	20037564	LAPTM4A	59.0927		chr16	28872588	SH2B1	66.0748
	chr10	71816664	PSAP	47.8722		chr16	2276121	ABCA3	59.0213		chr19	55391254	RPL28	65.8398
	chr19	13140205	NACC1	47.863		chr12	107093480	CRY1	59.0097		chr17	75517058	TSEN54	65.3692
	chr9	124312596	NEK6	47.5342		chr14	70032218	SMOC1	58.4792		chr10	71816664	PSAP	65.2023
	chr9	136440652	SEC16A	47.4514		chr8	73291110	RPL7	58.1899		chr16	2276121	ABCA3	63.9942
	chr17	62426383	METTL2A	47.2901		chr5	179797663	MGAT4B	58.1117		chr22	20405560	ZNF74	63.5826
	chr17	8255849	PFAS	46.9597		chr22	38728016	GTPBP1	57.4436		chr4	39454595	RPL9	63.284
	chr20	63742413	SLC2A4RG	46.6561		chr12	50120389	COX14	57.3681		chr8	118110619	EXT1	63.1524
	chr17	19663387	ALDH3A2	46.5082		chr8	47826751	PRKDC	57.1304		chr2	20037564	LAPTM4A	62.8212
	chr11	71439035	DHCR7	46.3556		chr20	33438994	SNTA1	56.6716		chr19	19654662	ATP13A1	62.616
	chr7	6387215	RAC1	46.3473		chr14	103912631	ATP5MJ	56.4098		chr10	50127744	WASHC2A	62.0906
	chrX	70301974	KIF4A	45.2934		chr1	51791640	NRDC	56.2543		chr14	50322633	DMAC2L	61.451
	chr12	75504007	KRR1	45.0466		chr2	201085563	NDUFB3	55.402		chr1	109342073	SORT1	61.0522
	chr7	100807537	EPHB4	44.5767		chr1	161171614	PPOX	55.2634		chr13	39014435	PROSER1	60.2775
	chr3	134478147	ANAPC13	44.5174		chr19	39433230	RPS16	54.9526		chr10	45003653	ZNF22	60.1692
	chr19	38845680	HNRNPL	44.4104		chr11	62532736	AHNAK	54.4601		chr1	156050509	UBQLN4	59.3763
	chr6	44252030	HSP90AB1	44.3262		chr7	44835564	H2AZ2	54.2955		chr22	17906718	MICAL3	59.1595
	chr7	99438725	PTCD1	44.3135		chr1	77948626	FUBP1	54.195		chr1	6185970	RPL22	59.0238
	chr8	32548461	NRG1	44.2528		chr7	103311809	PMPCB	54.1576		chr14	104895759	CEP170B	58.8717
	chr9	26923206	PLAA	44.1345		chr15	74632747	EDC3	54.1344		chr2	46581925	RHOQ	58.7246
	chr17	80104560	GAA	44.0677		chr17	28592955	SPAG5	53.9831		chr11	47282497	MADD	58.4947
	chr20	5190553	CDS2	43.9738		chr17	18328177	SHMT1	53.8196		chr15	72344047	HEXA	57.859
	chr19	46775236	SLC1A5	43.6997		chr12	48938164	ARF3	53.7834		chrX	65740648	MSN	57.6756
	chr10	95653349	ALDH18A1	43.4472		chr4	138165713	SLC7A11	53.6581		chr19	46470414	PNMA8A	57.5824
	chr14	102908965	TRAF3	43.4104		chr1	52086767	BTF3L4	53.4535		chr2	170951347	GORASP2	57.3167
	chr1	201858509	IPO9	42.4584		chr19	35279516	USF2	53.0942		chr7	2663888	TTYH3	57.2155
	chr11	46743829	CKAP5	42.4399		chr6	163573291	QKI	53.0671		chr9	128577155	SPTAN1	57.0634
	chrX	154400750	RPL10	42.1621		chr12	57820227	CTDSP2	52.5228		chr19	35279516	USF2	56.7617
	chr7	100873195	TRIP6	42.0745		chr8	38238133	DDHD2	52.1108		chr8	38238133	DDHD2	56.4762
	chr7	6654126	ZNF316	41.8095		chr9	128577155	SPTAN1	51.8636		chr14	70969076	PCNX1	56.418
	chr3	129304963	HMCES	41.2482		chr4	57110339	IGFBP7	51.8234		chr1	156035986	UBQLN4	56.3053
	chr16	18801477	ARL6IP1	41.234		chrX	49249706	CCDC22	51.7375		chr7	143265147	GSTK1	55.9794
	chr7	44114768	POLD2	41.1608		chr21	34388999	SMIM11B	51.4555		chr1	153959729	SLC39A1	55.9593
	chr2	200472887	SPATS2L	40.9586		chr3	51993896	RPL29	51.0277		chr5	80650713	MTRNR2L2	55.8852
	chr19	48451226	GRWD1	40.5394		chr7	127887946	SND1	50.5854		chrX	17750216	SCML1	55.6694
	chr14	103912631	ATP5MJ	40.4225		chr4	56451876	PAICS	50.2864		chr4	128270301	PGRMC2	55.1288
	chr15	60360949	ANXA2	40.3944		chr22	50466388	SBF1	49.7986		chr19	40742701	C19orf54	54.7161
	chr17	35724705	AP2B1	39.9822		chr2	232482574	ECEL1	49.7677		chr7	1499581	INTS1	54.6766
	chr12	909008	WNK1	39.8791		chr1	67703160	GNG12	48.8611		chr15	74632747	EDC3	54.3389
	chr17	7484720	POLR2A	39.7776		chr1	201858509	IPO9	48.8485		chr17	19663387	ALDH3A2	54.0687
	chr9	128640848	DYNC2I2	39.5981		chr7	5190468	WIPI2	48.6696		chr21	26000087	APP	53.9228
	chr16	2767160	SRRM2	39.388		chr20	35542868	ERGIC3	48.3889		chr1	6222865	ICMT	53.5282
	chr8	127740677	MYC	39.1877		chr10	95653349	ALDH18A1	48.2704		chr4	56024555	CEP135	53.3366
	chr7	5527561	ACTB	39.0261		chr11	48170025	PTPRJ	48.214		chrX	135022170	RTL8B	53.1177
	chr19	1242478	ATP5F1D	38.8883		chr10	3112271	PFKP	48.0134		chr9	129814051	TOR1A	52.5535
	chr17	1464899	MYO1C	38.8807		chr9	134843320	COL5A1	47.7892		chr12	6531504	NCAPD2	52.0608
	chr1	51791640	NRDC	38.8595		chr19	44812269	BCAM	47.5927		chr12	120212200	PXN	52.0413
	chr12	56671836	PTGES3	38.6256		chr14	60968325	MNAT1	47.4028		chr8	47826751	PRKDC	51.9685
	chr12	124340333	NCOR2	38.5503		chr3	131498207	MRPL3	47.3268		chr1	150622412	ENSA	51.3399
	chr12	57720856	OS9	38.369		chr16	69463546	CYB5B	47.2374		chr20	63742413	SLC2A4RG	50.6685
	chr11	61802439	FADS1	38.1082		chr1	228494171	RNF187	47.201		chr10	97433373	PGAM1	50.1816
	chr20	61940151	CDH4	38.0245		chr1	215608090	KCTD3	47.0716		chr19	23827393	RPSAP58	50.1385
	chr17	57863245	CUEDC1	37.9572		chr2	9584978	YWHAQ	47.0583		chr19	40629729	LTBP4	50.0248
	chr8	97776037	LAPTM4B	37.8637		chr7	100873195	TRIP6	46.8485		chr7	44697649	OGDH	49.5504
	chr17	80999410	CHMP6	37.792		chr16	28872588	SH2B1	46.8265		chr12	50990886	SLC11A2	49.3722
	chr19	6211746	MLLT1	37.7018		chrX	70301974	KIF4A	46.7186		chr22	42060127	NAGA	49.0916
	chr5	154412890	GALNT10	37.6107		chr5	74713572	HEXB	46.656		chr7	100873195	TRIP6	48.7063
	chr14	102083797	HSP90AA1	37.5265		chr5	151030284	TNIP1	46.4804		chr21	43981040	AGPAT3	48.4901
	chr2	47403298	MSH2	37.5153		chr19	38845680	HNRNPL	46.3859		chr4	2065283	NAT8L	48.4682
	chr2	241335180	SEPTIN2	37.4916		chr19	6456440	SLC25A23	46.1802		chr17	39201277	RPL19	48.3327
	chr10	4989322	AKR1C2	37.4397		chr17	19663387	ALDH3A2	45.8212		chr8	116863212	RAD21	48.0312
	chrX	2487451	ZBED1	37.3954		chr1	54851248	DHCR24	45.6189		chrX	153703029	BCAP31	48.0105
	chr22	46361923	CELSR1	37.1978		chr2	241499332	STK25	44.7451		chr5	151028603	GPX3	47.9769
	chr19	54191757	TSEN34	37.0909		chr7	100678137	GNB2	44.3809		chr10	95653349	ALDH18A1	47.8957
	chr2	99398789	EIF5B	37.0435		chr8	97816121	LAPTM4B	44.0505		chrX	119538849	STEEP1	47.7707
	chr17	65014587	GNA13	36.9749		chrX	21839736	MBTPS2	43.792		chr20	543681	CSNK2A1	47.652
	chr15	59136776	MYO1E	36.9399		chr20	3797704	CDC25B	43.4193		chr1	226881928	PSEN2	46.7556
	chr3	184323493	EIF4G1	36.8684		chr8	116863212	RAD21	43.2895		chr9	137301099	NRARP	46.4321
	chr7	5315015	TNRC18	36.7957		chr17	28344969	TNFAIP1	43.2439		chr8	144097068	CYC1	45.9414
	chr17	39201277	RPL19	36.716		chr1	10413090	PGD	42.8508		chr14	103912631	ATP5MJ	45.9401
	chr1	154962882	SHC1	36.4861		chr19	49654780	SCAF1	42.6563		chr1	20637846	PINK1	45.6989
	chr9	128577155	SPTAN1	36.4597		chr7	107975808	LAMB1	42.4362		chr1	1254957	UBE2J2	45.5412
	chr22	41938932	CENPM	36.1688		chr19	3055696	TLE5	42.3571		chr3	51993896	RPL29	45.4018
	chr17	59685650	CLTC	36.0581		chr3	134478147	ANAPC13	42.3215		chr2	201085563	NDUFB3	45.3958
	chr3	98881713	DCBLD2	36.0285		chr19	19119830	TMEM161A	42.1044		chr22	24049166	CABIN1	45.1112
	chr4	186600223	FAT1	36.011		chr12	64737047	GNS	41.7983		chr18	74148937	TIMM21	44.2205
	chr19	42359164	MEGF8	35.8229		chr7	6387215	RAC1	41.651		chr19	39433230	RPS16	44.2033
	chr1	2589933	PRXL2B	35.7648		chr5	179799600	MGAT4B	41.4757		chr14	31101239	HECTD1	44.1135
	chr17	40171991	CASC3	35.6909		chr12	53479844	PCBP2	41.4625		chr17	75321753	GRB2	44.0602
	chr11	60923252	TMEM109	35.3847		chr5	172909723	ERGIC1	41.3073		chr12	115991855	MED13L	43.8588
	chr11	405766	SIGIRR	34.859		chr12	120444053	TRIAP1	41.2072		chr2	9584978	YWHAQ	43.8183
	chr16	1350120	TSR3	34.843		chr7	66956689	TMEM248	41.159		chr12	53479844	PCBP2	43.6561
	chr2	201085563	NDUFB3	34.8187		chr11	65546561	LTBP3	41.0632		chrX	65740878	MSN	43.1936
	chr3	112561618	ATG3	34.7824		chr2	216499392	RPL37A	40.882		chr4	48848427	OCIAD1	42.6476
	chr6	41935381	CCND3	34.6622		chr6	158192253	GTF2H5	40.5201		chr8	54051073	LYPLA1	42.5551
	chr12	115991855	MED13L	34.5408		chr21	25881387	APP	40.4897		chr11	16756617	C11orf58	42.4935
	chr19	54173795	MBOAT7	34.485		chr17	50482197	RSAD1	40.4343		chr11	71439035	DHCR7	42.4129
	chrX	65518395	LAS1L	34.3673		chr16	75641654	KARS1	40.1995		chr1	20853590	EIF4G3	42.0443
	chr19	2426910	TIMM13	34.1581		chr20	37225723	RPN2	40.1753		chr9	128947498	DOLK	41.9836
	chr2	96274812	SNRNP200	33.9342		chr19	2039811	MKNK2	39.9381		chr9	116699475	TRIM32	41.9491
	chr12	2859149	FOXM1	33.8891		chr11	46743829	CKAP5	39.8493		chr14	103912536	ATP5MJ	41.8948
	chr8	144097068	CYC1	33.7852		chr19	13140205	NACC1	39.7608		chr12	107093480	CRY1	41.2382
	chr14	103912536	ATP5MJ	33.658		chr6	71308078	OGFRL1	39.6564		chr19	7519707	ZNF358	41.1455
	chr16	1325074	UBE2I	33.6188		chr19	55384075	TMEM238	39.625		chr19	13140205	NACC1	41.0566
	chrX	65740878	MSN	33.5149		chr6	56535240	DST	39.5039		chr22	35424407	MCM5	40.6938
	chr19	16102763	TPM4	33.366		chr19	40378040	PLD3	39.4445		chr10	133420788	SPRN	40.0338
	chr2	43934827	LRPPRC	33.3041		chr1	12568086	DHRS3	39.1274		chr10	3112271	PFKP	39.9945
	chr17	17185257	MPRIP	33.2791		chr16	58555436	CNOT1	39.0628		chr20	49113647	STAU1	39.4842
	chr12	110343335	ATP2A2	33.2672		chr2	86179518	IMMT	39.0467		chr16	58555436	CNOT1	39.4761
	chr7	1499581	INTS1	32.9733		chr20	45410529	DBNDD2	38.9456		chr16	15037297	PDXDC1	39.4534
	chr6	32981122	BRD2	32.9502		chr12	20681506	PDE3A	38.9284		chr2	216499392	RPL37A	39.3136
	chr2	224474247	CUL3	32.7693		chr1	20744168	HP1BP3	38.9153		chr19	2337531	SPPL2B	38.5178
	chr10	27110958	YME1L1	32.7238		chr12	50120229	COX14	38.8201		chr8	97776037	LAPTM4B	38.321
	chr10	5765489	GDI2	32.4651		chr15	72199475	PKM	38.7996		chr17	49043468	IGF2BP1	38.0316
	chr2	8731113	KIDINS220	32.3875		chr10	133309011	TUBGCP2	38.7117		chr7	5315015	TNRC18	37.9453
	chr15	39934210	EIF2AK4	32.3754		chr5	177305904	PRELID1	38.2401		chr5	141529173	DIAPH1	37.7214
	chr2	186680752	ITGAV	32.3072		chr17	7669181	TP53	38.1547		chr16	1350120	TSR3	37.6506
	chr14	100369113	WARS1	31.8757		chr17	78224666	BIRC5	38.0311		chr3	101821674	NXPE3	37.5578
	chr22	29298859	EWSR1	31.7315		chr12	120199451	RPLP0	37.9023		chr21	7758475	SMIM11B	37.4168
	chr19	48330485	EMP3	31.5142		chr11	34139278	NAT10	37.6233		chrX	49249706	CCDC22	37.4029
	chr1	147287663	CHD1L	31.4163		chr15	59136776	MYO1E	37.5736		chr22	44493824	RTL6	37.3336
	chr7	75555510	HIP1	30.9576		chr17	35724244	AP2B1	37.4561		chr3	112561618	ATG3	36.7606
	chr4	41697584	LIMCH1	30.9243		chr4	2932661	MFSD10	37.4455		chr2	241673484	ATG4B	36.7488
	chr11	2888529	SLC22A18AS	30.8484		chr17	1676677	PRPF8	37.335		chr1	54851248	DHCR24	36.598
	chr22	39522169	ATF4	30.8088		chr2	229591647	DNER	37.3233		chr1	161171614	PPOX	36.5013
	chr3	149129860	HPS3	30.7952		chr11	12940300	TEAD1	37.2771		chr12	131929675	PUS1	36.4759
	chr6	34246101	HMGA1	30.6997		chr11	67050061	SYT12	37.2192		chr16	30707227	SRCAP	36.4351
	chr10	97432807	PGAM1	30.5752		chr6	30556218	GNL1	37.1975		chr7	127887946	SND1	36.2762
	chr16	69463546	CYB5B	30.5336		chr22	40972652	RBX1	36.9775		chrX	70301974	KIF4A	36.2019
	chr1	156009328	SSR2	30.4616		chr19	40366654	PLD3	36.8894		chr6	110967667	GTF3C6	35.9506
	chr8	144103073	SHARPIN	30.2939		chr19	1881594	ABHD17A	36.668		chr11	119309058	MCAM	35.7912
	chr20	2658273	NOP56	30.1458		chr9	5629315	RIC1	36.536		chr3	180976795	FXR1	35.4038
	chr5	179799600	MGAT4B	30.0714		chr16	1350120	TSR3	36.4877		chr20	45410529	DBNDD2	35.2586
	chr21	43757408	PDXK	30.0467		chr5	138185154	KIF20A	36.3928		chr1	10413090	PGD	35.1251
	chr19	1986280	BTBD2	29.9607		chrX	49174692	PLP2	36.3874		chr4	2954474	NOP14	35.0614
	chr1	31906973	PTP4A2	29.9428		chr1	1495707	ATAD3B	36.2628		chr4	139508484	SETD7	35.0451
	chr12	56144160	ESYT1	29.8608		chr19	2426910	TIMM13	35.904		chr15	65610962	INTS14	34.6627
	chr15	89322807	POLG	29.8444		chr17	18107480	DRG2	35.9029		chr3	149129860	HPS3	34.552
	chr1	12011566	MFN2	29.7147		chr11	62616705	B3GAT3	35.7415		chr17	80104560	GAA	34.5053
	chr10	128099034	MKI67	29.5679		chr19	49625507	PRR12	35.6161		chr17	1464899	MYO1C	34.4358
	chr2	240467960	GPC1	29.419		chr5	134858824	C5orf24	35.1554		chr9	128180778	CIZ1	34.1802
	chr5	10649713	ANKRD33B	29.0282		chr14	21351900	SUPT16H	35.0469		chr11	64270107	BAD	33.6214
	chr2	24077571	TP53I3	29		chr1	43597926	PTPRF	34.9887		chr5	71657630	MCCC2	33.3171
	chr11	61866684	FADS2	28.9224		chr4	48848427	OCIAD1	34.9226		chr22	50466388	SBF1	33.1243
	chr2	28415799	FOSL2	28.6901		chr16	2760352	SRRM2	34.8412		chr22	41598443	DESI1	32.9524
	chr17	28347697	POLDIP2	28.6896		chr5	136063751	TGFBI	34.6795		chr6	15496490	JARID2	32.9148
	chr1	93681781	BCAR3	28.6598		chr2	65270551	ACTR2	34.5724		chr9	136440652	SEC16A	32.6901
	chr7	1487901	INTS1	28.4509		chr11	118897879	BCL9L	34.5308		chr17	42200802	STAT5B	32.3843
	chr19	6368667	CLPP	28.3407		chr8	144097068	CYC1	34.2824		chr1	93180184	TMED5	32.3715
	chr5	175968201	THOC3	28.2709		chr11	71439035	DHCR7	34.1779		chr16	23573342	UBFD1	32.2044
	chr19	36104871	WDR62	28.1027		chr22	29288665	EWSR1	34.1114		chr22	42060203	NAGA	32.0062
	chr12	56241925	ANKRD52	27.7473		chrX	65518395	LAS1L	34.0811		chr20	63959881	ZNF512B	31.9459
	chr19	18169212	PIK3R2	27.6453		chr9	128575245	SPTAN1	34.0761		chr12	48938164	ARF3	31.9435
	chr12	48938164	ARF3	27.3995		chr14	31101239	HECTD1	34.0492		chr19	881573	MED16	31.7608
	chr8	144291771	HSF1	27.3919		chr19	1242478	ATP5F1D	33.8507		chr11	63762387	ZFTA	31.6689
	chr1	65432080	LEPROT	27.3678		chr17	1464899	MYO1C	33.5157		chr19	2039811	MKNK2	31.5264
	chr9	136672634	EGFL7	27.2472		chr8	143925516	PLEC	33.3107		chr17	35724705	AP2B1	31.3363
	chr5	177305904	PRELID1	27.2341		chr7	129831076	UBE2H	33.3102		chr9	136475440	SEC16A	31.3344
	chr10	70883996	PCBD1	27.2161		chr11	47467164	CELF1	33.215		chr14	99398282	SETD3	31.0498
	chr1	168065690	DCAF6	27.1321		chr9	134843485	COL5A1	33.144		chr10	95611409	ALDH18A1	30.8821
	chr2	38875844	DHX57	26.9323		chr19	4258306	YJU2	33.1021		chr6	158632485	TMEM181	30.6046
	chr6	110967667	GTF3C6	26.9205		chr11	88294008	CTSC	32.8873		chr6	151092540	MTHFD1L	30.603
	chr9	87703153	DAPK1	26.7806		chr1	1045781	AGRN	32.6706		chr12	53471714	PCBP2	30.5915
	chr1	43606898	PTPRF	26.7452		chr9	128180778	CIZ1	32.6347		chr1	236032592	NID1	30.334
	chr13	23329820	SACS	26.7143		chr3	31622153	STT3B	32.467		chr7	6387215	RAC1	30.2351
	chr2	109564501	SEPTIN10	26.7058		chr12	53471714	PCBP2	32.4081		chr3	49111620	USP19	30.1928
	chr11	840059	POLR2L	26.5237		chr12	57234601	SHMT2	32.1873		chr19	6458267	SLC25A23	30.1749
	chr12	124372364	NCOR2	26.2892		chr2	73252776	CCT7	32.1115		chr12	57720856	OS9	30.0459
	chr16	23687533	PLK1	26.1894		chr11	64270107	BAD	32.0331		chr11	239043	PSMD13	29.9499
	chr19	50377812	NR1H2	26.1153		chr10	27110958	YME1L1	32.0037		chr16	1998500	ZNF598	29.9145
	chr6	158192253	GTF2H5	26.0846		chr5	141529173	DIAPH1	31.9703		chr1	212791738	NSL1	29.9099
	chr8	27672043	SCARA3	26.0212		chr2	65239943	ACTR2	31.9651		chr3	134478147	ANAPC13	29.7968
	chr5	149977633	SLC26A2	25.982		chr11	47468475	CELF1	31.8914		chr7	5606283	FSCN1	29.6515
	chr16	1998500	ZNF598	25.9494		chr7	2663888	TTYH3	31.8734		chr11	126202949	RPUSD4	29.578
	chr1	156051168	UBQLN4	25.8995		chrX	154364041	FLNA	31.8732		chr8	127740677	MYC	29.4281
	chr9	116154513	PAPPA	25.8906		chr22	29298859	EWSR1	31.4406		chr10	113853755	DCLRE1A	29.1715
	chr2	135876301	MCM6	25.8886		chr1	17407950	RCC2	31.2185		chr4	17607509	LAP3	28.9939
	chr2	46941648	MCFD2	25.8571		chr22	44119087	PARVB	31.1435		chr19	18169212	PIK3R2	28.9552
	chr17	7895384	CHD3	25.8492		chr7	130506060	MEST	31.0373		chr16	30965065	SETD1A	28.8187
	chr17	73285645	CDC42EP4	25.7888		chr1	88983617	RBMXL1	30.7955		chr16	69463546	CYB5B	28.7799
	chr17	22524496	MTRNR2L1	25.7467		chr7	44697649	OGDH	30.6991		chr3	49856496	TRAIP	28.6621
	chr6	31782149	VARS1	25.6661		chr11	65583683	EHBP1L1	30.6851		chr10	14852442	HSPA14	28.5851
	chr18	3450268	TGIF1	25.5519		chr19	46838229	AP2S1	30.4453		chr19	1242478	ATP5F1D	28.4426
	chr1	183134689	LAMC1	25.522		chr17	62692358	MRC2	30.1206		chr19	19119830	TMEM161A	28.2611
	chr17	49050551	IGF2BP1	25.4861		chr11	60922846	TMEM109	29.8048		chr12	6834025	P3H3	28.2584
	chr1	88983617	RBMXL1	25.3698		chr19	1980907	CSNK1G2	29.7854		chr1	58782824	JUN	28.2537
	chr17	49043468	IGF2BP1	25.3447		chr4	94654552	PDLIM5	29.6041		chr3	33143329	CRTAP	28.1189
	chr8	130052559	ASAP1	25.2814		chr10	84141542	GHITM	29.5584		chr13	36828431	RFXAP	27.8441
	chr4	2930815	MFSD10	24.9959		chr12	56241925	ANKRD52	29.5189		chr6	30556218	GNL1	27.6702
	chr10	74118241	VCL	24.9703		chr19	48330485	EMP3	29.3386		chr19	41386403	EXOSC5	27.5355
	chr2	31138132	GALNT14	24.9209		chr19	16102763	TPM4	29.2179		chr17	48622366	HOXB9	27.4918
	chr1	26993774	TRNP1	24.8215		chr11	239043	PSMD13	29.189		chr14	60968325	MNAT1	27.3871
	chr6	11185367	NEDD9	24.7846		chr7	100807537	EPHB4	28.9443		chr16	75641654	KARS1	27.3817
	chr17	19648802	ALDH3A2	24.7025		chr14	103342863	EIF5	28.7713		chr15	76285712	ETFA	27.3148
	chr5	140697654	HARS2	24.5101		chr20	36549611	MYL9	28.75		chr15	67202720	AAGAB	27.314
	chr17	38510280	ARHGAP23	24.4932		chr16	1998500	ZNF598	28.6185		chr1	93361108	DR1	27.2983
	chr11	72109865	ANAPC15	24.2714		chr2	240467960	GPC1	28.5724		chr1	176207020	COP1	27.1714
	chr7	1499102	INTS1	24.1828		chr19	1986280	BTBD2	28.5007		chr21	37195727	TTC3	27.1609
	chrX	153703029	BCAP31	24.1452		chr3	47710766	SMARCC1	28.4697		chr19	48451226	GRWD1	27.1007
	chr8	143599732	TIGD5	24.1155		chr5	128527939	FBN2	28.3364		chr4	3209874	HTT	27.0738
	chr1	15786311	FBLIM1	24.0914		chr2	241335180	SEPTIN2	28.19		chrX	119243975	PGRMC1	27.0423
	chr18	11851473	GNAL	24.088		chr7	2250988	NUDT1	28.0492		chr2	27201433	SLC5A6	27.0068
	chr1	43597926	PTPRF	24.0613		chr16	4382183	VASN	27.9419		chr19	40378040	PLD3	26.9686
	chr3	47590731	SMARCC1	23.8261		chr15	39934210	EIF2AK4	27.6398		chr10	103425426	PDCD11	26.841
	chr15	58596279	ADAM10	23.8105		chr7	134661621	BPGM	27.4105		chr17	28347697	POLDIP2	26.7903
	chr16	67868595	NUTF2	23.7506		chrX	135051158	RTL8A	27.3194		chr1	88983617	RBMXL1	26.6969
	chr16	2046278	NTHL1	23.7357		chrX	119243975	PGRMC1	27.2837		chr19	36104871	WDR62	26.5905
	chr17	78224666	BIRC5	23.7152		chr3	33143329	CRTAP	27.2391		chr11	119055266	HYOU1	26.584
	chr11	4127108	RRM1	23.7097		chr2	200472887	SPATS2L	26.5871		chr2	70215492	TIA1	26.566
	chr9	35609421	TESK1	23.6662		chr19	18169212	PIK3R2	26.3346		chr5	177296541	NSD1	26.0057
	chr3	49535096	DAG1	23.6645		chr11	66871438	PC	26.1706		chr8	47820877	PRKDC	25.9134
	chr17	7588024	MPDU1	23.6209		chr1	12012122	MFN2	26.1179		chr20	56367567	FAM210B	25.8468
	chr12	6928308	ATN1	23.5199		chr11	66693303	SPTBN2	26.084		chr21	34388999	SMIM11B	25.8044
	chr7	55207603	EGFR	23.4237		chr1	183134689	LAMC1	26.0519		chr2	65239943	ACTR2	25.5715
	chr15	68229636	CLN6	23.4134		chr2	189661516	ASNSD1	25.9538		chr12	56241925	ANKRD52	25.4507
	chr9	134159199	WDR5	23.4073		chr5	128519303	FBN2	25.9385		chr22	21922817	PPM1F	25.4095
	chr17	62063115	MED13	23.3941		chr2	74369480	DCTN1	25.8463		chr17	17492484	MED9	25.1631
	chr13	110472962	COL4A2	23.2931		chr3	112561618	ATG3	25.8083		chr3	179604595	MRPL47	25.0557
	chr10	102162356	NOLC1	23.2637		chr7	2369496	EIF3B	25.7922		chr19	46775236	SLC1A5	25.0451
	chr2	96283266	SNRNP200	23.2371		chr16	2046255	NTHL1	25.57		chr9	87726214	CTSL	24.9331
	chr17	4674590	PELP1	23.2084		chr19	6368667	CLPP	25.1897		chr2	96283266	SNRNP200	24.7392
	chr5	141529173	DIAPH1	23.1916		chr1	161214191	NDUFS2	25.1008		chr1	17407950	RCC2	24.7284
	chr14	68790412	ZFP36L1	23.1873		chr5	41850160	OXCT1	25.0331		chr5	179799600	MGAT4B	24.7199
	chrX	119453437	SLC25A43	23.1766		chr11	62690519	BSCL2	25.0131		chr22	41675036	SNU13	24.6566
	chr19	1206924	STK11	23.0916		chr5	175968201	THOC3	24.9693		chr7	141006423	MRPS33	24.5042
	chr9	135504609	MRPS2	23.0534		chr11	72109865	ANAPC15	24.8569		chr6	30554874	GNL1	24.4174
	chr21	46648544	PRMT2	22.9147		chr2	96274949	SNRNP200	24.8564		chr20	35542868	ERGIC3	24.2636
	chr16	2775471	ELOB	22.9145		chr9	33313726	NFX1	24.7857		chr16	30350924	CD2BP2	24.2043
	chr14	104719423	INF2	22.9079		chr19	44991352	CLPTM1	24.3742		chr2	86179518	IMMT	24.1991
	chr11	12940300	TEAD1	22.8455		chr17	41817138	FKBP10	24.3353		chr11	60922735	TMEM109	24.1808
	chr15	63071753	TPM1	22.7765		chr15	78285309	WDR61	24.3255		chr16	27465438	GTF3C1	24.0446
	chr2	85327343	TGOLN2	22.7373		chr8	97776037	LAPTM4B	24.2346		chr9	128575245	SPTAN1	23.746
	chr8	144513309	RECQL4	22.7176		chr16	23687533	PLK1	23.9063		chr11	46383492	MDK	23.5924
	chr17	29548045	TAOK1	22.6719		chr1	19244941	EMC1	23.8556		chr8	143808631	SCRIB	23.5639
	chrX	154442663	GDI1	22.6661		chr22	44494829	RTL6	23.8368		chr12	6862528	USP5	23.5031
	chr2	99180965	MITD1	22.6382		chr11	4127108	RRM1	23.7697		chr14	100369113	WARS1	23.3527
	chr19	46777093	SLC1A5	22.6292		chr19	990305	WDR18	23.6553		chr11	119048492	HYOU1	23.2954
	chr7	107975808	LAMB1	22.6238		chr12	57525002	MBD6	23.3196		chr6	98834995	POU3F2	23.1967
	chr19	6372837	ALKBH7	22.5316		chr1	231422037	EGLN1	23.2314		chr16	2767160	SRRM2	23.1663
	chr12	2795119	FKBP4	22.5069		chr10	93319885	MYOF	23.1162		chrX	65518395	LAS1L	23.1017
	chr3	38123040	DLEC1	22.2958		chr9	87726214	CTSL	22.9574		chr16	89720809	VPS9D1	23.0828
	chr11	64854454	EHD1	22.2694		chr11	9445686	IPO7	22.9149		chr11	47177982	PACSIN3	22.9646
	chr19	42250389	ERF	22.2682		chr19	19024671	SUGP2	22.886		chr19	4792585	FEM1A	22.8939
	chr17	75261937	MRPS7	22.219		chr19	11436069	PRKCSH	22.8291		chr6	32981122	BRD2	22.8611
	chr11	71448321	DHCR7	22.1476		chr3	23919567	RPL15	22.6988		chr1	12012122	MFN2	22.7638
	chr5	180792765	MGAT1	22.1078		chr6	31784245	VARS1	22.6083		chr11	4127108	RRM1	22.6684
	chr1	156035734	UBQLN4	22.1051		chr2	215391813	FN1	22.4314		chr19	6456440	SLC25A23	22.6074
	chr7	127591048	ARF5	22.0355		chr2	1633808	PXDN	22.3861		chr4	88521167	PYURF	22.253
	chr9	114587903	ATP6V1G1	22.0142		chr19	7519707	ZNF358	22.3794		chr16	56836641	NUP93	22.1823
	chr11	34101094	CAPRIN1	21.9337		chr17	17185257	MPRIP	22.3607		chr22	29298859	EWSR1	22.0731
	chr11	62616705	B3GAT3	21.8768		chr17	17161310	MPRIP	22.3072		chrX	108732715	IRS4	21.9059
	chr20	63490637	EEF1A2	21.8199		chr5	62403792	DIMT1	22.1987		chr2	241499332	STK25	21.8601
	chrX	103675569	MORF4L2	21.7421		chr12	6834025	P3H3	22.1712		chr1	85464927	DDAH1	21.7766
	chr2	131050727	FAM168B	21.6594		chr6	43770912	VEGFA	22.1663		chr8	143575274	NAPRT	21.7225
	chr17	17172763	MPRIP	21.6419		chr6	43622772	GTPBP2	22.1417		chr1	12011566	MFN2	21.3146
	chr22	41675036	SNU13	21.6362		chr1	12011566	MFN2	22.0526		chr1	6186768	RPL22	21.2998
	chr5	31526210	DROSHA	21.6114		chr17	42403713	CAVIN1	22.0461		chr3	23918458	RPL15	21.1036
	chr5	173317666	STC2	21.5882		chr2	241342993	SEPTIN2	21.866		chr2	241335180	SEPTIN2	21.0649
	chr1	22907996	EPHB2	21.4372		chr8	143916826	PLEC	21.759		chr16	2046255	NTHL1	20.9629
	chr19	46861165	ARHGAP35	21.3815		chr19	10391186	CDC37	21.756		chr7	158733994	ESYT2	20.9469
	chr20	17659062	RRBP1	21.2633		chrX	136511479	HTATSF1	21.7521		chr1	156051168	UBQLN4	20.9279
	chr17	32480856	PSMD11	21.2389		chr7	101245032	FIS1	21.7146		chr19	4961201	UHRF1	20.9008
	chr9	136475440	SEC16A	21.224		chr22	41675036	SNU13	21.6746		chr6	43770912	VEGFA	20.7706
	chr19	14478100	GIPC1	21.1844		chr8	127740677	MYC	21.5643		chr22	29351771	AP1B1	20.7369
	chr20	35940919	PHF20	21.1019		chr17	40289459	CDC6	21.5547		chr12	65964464	HMGA2	20.6096
	chr14	99512568	CCDC85C	20.9967		chr1	42696242	YBX1	21.5274		chr22	20870466	SNAP29	20.2983
	chr16	88721873	PIEZO1	20.9675		chr16	30352962	CD2BP2	21.5106		chr2	240715976	KIF1A	20.1267
	chrX	46853736	RP2	20.9342		chr19	6418763	KHSRP	21.4956		chr16	23687533	PLK1	20.0624
	chr3	49531339	DAG1	20.9236		chr20	62325413	LAMA5	21.4282		chr1	156722069	ISG20L2	19.9655
	chr5	132867668	UQCRQ	20.9166		chr3	189972950	P3H2	21.4183		chr19	6211746	MLLT1	19.9553
	chr16	30350924	CD2BP2	20.8754		chr7	32974721	FKBP9	21.3836		chr19	1881594	ABHD17A	19.946
	chr10	97366843	RRP12	20.8469		chr8	143726175	FAM83H	21.2534		chr17	1676677	PRPF8	19.9311
	chr20	50510489	PTPN1	20.8093		chr16	29453648	BOLA2	21.2068		chr1	43606898	PTPRF	19.8511
	chr17	998884	TIMM22	20.8022		chr1	43360868	CDC20	21.1745		chr12	6526537	NCAPD2	19.7883
	chr16	289587	AXIN1	20.6994		chr19	7519307	ZNF358	21.1088		chr19	55579060	ZNF579	19.7337
	chr17	799707	NXN	20.6924		chr1	154234644	UBAP2L	20.9518		chr4	2932661	MFSD10	19.6479
	chr16	785793	RPUSD1	20.6282		chr16	31093347	VKORC1	20.8554		chr19	45162996	TRAPPC6A	19.6478
	chr19	1206331	STK11	20.6121		chr2	96283266	SNRNP200	20.8196		chr7	158829321	ESYT2	19.6125
	chr17	80467411	NPTX1	20.593		chr11	62523737	AHNAK	20.8122		chr19	6368667	CLPP	19.5138
	chr19	12943909	CALR	20.5687		chr12	15889959	STRAP	20.7245		chr17	80999410	CHMP6	19.2627
	chr7	5477976	FBXL18	20.5672		chr19	42250389	ERF	20.5758		chr8	11839086	FDFT1	19.2484
	chr2	241348158	SEPTIN2	20.5477		chr1	1217212	SDF4	20.562		chr11	59793420	STX3	19.2031
	chr19	44813326	BCAM	20.4232		chr3	197950967	RPL35A	20.4814		chr2	240797736	KIF1A	18.9841
	chr17	50079077	ITGA3	20.4141		chr9	32440482	ACO1	20.3671		chr8	47789220	PRKDC	18.9612
	chr5	176388547	NOP16	20.413		chr5	178149556	NHP2	20.2191		chr19	54173795	MBOAT7	18.8678
	chr1	171787751	METTL13	20.3612		chr7	158733994	ESYT2	20.1828		chr12	123662060	GTF2H3	18.8563
	chr19	3544263	MFSD12	20.3035		chr7	1540545	MAFK	20.1276		chr17	7588024	MPDU1	18.6505
	chr21	33524818	GART	20.2966		chr17	17185372	MPRIP	20.1008		chr11	64315746	ESRRA	18.6392
	chr12	49038116	KMT2D	20.2817		chr9	136475440	SEC16A	19.8909		chr16	2043673	NTHL1	18.5915
	chr7	116250450	TES	20.2485		chr5	171391345	NPM1	19.8563		chr5	150372100	TCOF1	18.4277
	chr19	36142701	CAPNS1	20.1523		chr10	102162356	NOLC1	19.8468		chr5	175968201	THOC3	18.3686
	chr7	74187623	EIF4H	20.1387		chr17	48051378	NFE2L1	19.7562		chr3	184242888	ALG3	18.3276
	chr11	60922749	TMEM109	20.0777		chr1	156009266	SSR2	19.7461		chr22	21922624	PPM1F	18.2809
	chr7	24706324	GSDME	20.0729		chr19	50482405	EMC10	19.6963		chr19	50482405	EMC10	18.236
	chr12	52316520	KRT83	20.0673		chr21	43757122	PDXK	19.6543		chr7	2380633	EIF3B	18.0434
	chr19	35279516	USF2	20.0467		chr2	96305463	SNRNP200	19.6029		chr2	240716874	KIF1A	18.0198
	chr9	136672623	EGFL7	20.042		chr16	30192990	BOLA2B	19.6023		chr11	64767695	SF1	18.0142
	chr7	127887946	SND1	20.0128		chr12	6526537	NCAPD2	19.5938		chr16	46929606	GPT2	18.0076
	chr6	33573606	BAK1	19.993		chr9	110250835	TXN	19.5666		chr22	21934151	PPM1F	17.9824
	chr12	132721552	PGAM5	19.9145		chr5	138783178	CTNNA1	19.5102		chr2	189661516	ASNSD1	17.91
	chr17	1003781	ABR	19.8754		chr15	63071753	TPM1	19.4969		chr19	49625507	PRR12	17.5734
	chr7	5622411	RNF216	19.7906		chr9	136440652	SEC16A	19.4741		chr4	173334312	HMGB2	17.5648
	chrX	135051158	RTL8A	19.7872		chr10	114431442	ABLIM1	19.3249		chr5	41850160	OXCT1	17.431
	chr5	140246019	PFDN1	19.7414		chr10	71821964	PSAP	19.3108		chr11	60923252	TMEM109	17.3814
	chr15	39591246	THBS1	19.7229		chr19	12681757	DHPS	19.1235		chr16	668167	RHOT2	17.2823
	chr22	29328297	AP1B1	19.7108		chrX	119471173	SLC25A5	19.1139		chr1	161214191	NDUFS2	17.2657
	chr7	44385808	NUDCD3	19.6811		chr1	1042117	AGRN	19.0909		chr12	908657	WNK1	17.196
	chr16	4338275	GLIS2	19.6744		chr17	50079077	ITGA3	19.0784		chr1	43597926	PTPRF	17.186
	chr19	47001234	ARHGAP35	19.5726		chr1	116941892	PTGFRN	19.0186		chr4	2834196	SH3BP2	17.132
	chr2	96278597	SNRNP200	19.5676		chr9	98076969	NANS	18.9638		chr4	88521728	PIGY	17.1274
	chr20	54214433	PFDN4	19.5487		chr14	23058876	ACIN1	18.8939		chr9	98076969	NANS	17.0622
	chr1	12012122	MFN2	19.5238		chr1	6186768	RPL22	18.6564		chr12	57234601	SHMT2	16.9738
	chr5	16703023	MYO10	19.4105		chr7	2360773	EIF3B	18.575		chr19	10391186	CDC37	16.7973
	chr11	69652315	CCND1	19.4103		chr12	6329232	TNFRSF1A	18.5722		chr19	16102763	TPM4	16.6188
	chr3	49013881	WDR6	19.4004		chr16	57761476	KIFC3	18.5495		chr5	93594461	NR2F1	16.5545
	chr17	66807812	PRKCA	19.3557		chr16	29971528	TMEM219	18.4256		chr12	2859149	FOXM1	16.5516
	chr16	84617954	COTL1	19.3445		chr8	47789220	PRKDC	18.3009		chr17	78224666	BIRC5	16.4179
	chr12	46197741	SLC38A1	19.3407		chr1	43606898	PTPRF	18.2091		chr9	33313726	NFX1	16.4107
	chr7	99419523	BUD31	19.3176		chr17	76390995	UBE2O	18.2014		chr21	44312239	PFKL	16.3366
	chr16	4688895	MGRN1	19.3107		chr16	785793	RPUSD1	18.0643		chr9	36191002	CLTA	16.3103
	chr14	64742168	PLEKHG3	19.3053		chr16	2775471	ELOB	18.0533		chrX	120608301	MCTS1	16.1724
	chr20	35652350	RBM12	19.3		chr11	63759781	RTN3	17.8723		chr17	50150589	PPP1R9B	16.1517
	chr2	65270551	ACTR2	19.2026		chr1	1218834	SDF4	17.8642		chr22	20917950	CRKL	16.089
	chr5	1344413	CLPTM1L	19.1391		chr1	6197683	RPL22	17.8085		chr19	10486253	KEAP1	16.0799
	chr17	81246087	SLC38A10	19.1078		chr9	135504609	MRPS2	17.7343		chr22	39522228	ATF4	16.0667
	chr16	30351657	CD2BP2	19.031		chr12	2859149	FOXM1	17.7003		chr7	5231336	WIPI2	16.03
	chr1	1043431	AGRN	19.0114		chr13	113978646	RASA3	17.664		chr16	30192990	BOLA2B	16.0146
	chr12	101407702	ARL1	18.9968		chr8	144264006	BOP1	17.6624		chr19	1206924	STK11	16.0065
	chr17	75002099	CDR2L	18.9781		chr1	1043431	AGRN	17.6434		chr22	45729539	ATXN10	15.9882
	chr1	159920385	TAGLN2	18.9646		chr17	40122632	MSL1	17.625		chr21	34142500	MRPS6	15.979
	chr7	76483021	DTX2	18.878		chr5	173317666	STC2	17.5415		chr5	177305904	PRELID1	15.8925
	chr1	58782056	JUN	18.8494		chr3	53891816	SELENOK	17.5034		chr1	224300618	NVL	15.703
	chr19	10140849	DNMT1	18.8233		chr5	122077486	LOX	17.4517		chr17	75261937	MRPS7	15.5939
	chr3	47916438	MAP4	18.8216		chr4	176320129	SPCS3	17.4124		chr11	72109865	ANAPC15	15.5783
	chr3	52706667	SPCS1	18.8184		chr16	85665	MPG	17.3298		chr10	97334175	FRAT2	15.5549
	chr11	6477854	ARFIP2	18.8062		chr19	55262614	HSPBP1	17.2748		chr19	23827790	RPSAP58	15.4831
	chr10	101006718	LZTS2	18.6985		chr19	3535359	FZR1	17.2095		chr1	2589933	PRXL2B	15.4397
	chr19	48966299	FTL	18.6797		chr5	139623411	UBE2D2	17.0319		chr14	100333975	WARS1	15.3793
	chr11	64315746	ESRRA	18.603		chr20	35731964	RBM39	17.0164		chr6	158192253	GTF2H5	15.2973
	chr2	190982409	STAT1	18.5723		chr8	142703239	LY6K	17.0023		chr9	35737829	GBA2	15.2874
	chr3	47871044	MAP4	18.5417		chr13	110512877	COL4A2	16.9677		chr21	43774290	CSTB	15.1241
	chr20	44626531	ADA	18.5015		chr17	7588024	MPDU1	16.9294		chr19	10140311	DNMT1	15.0884
	chr13	106567760	ARGLU1	18.4417		chr11	18399537	LDHA	16.8529		chr2	218254284	ARPC2	15.0802
	chr16	2046269	NTHL1	18.3833		chr19	16102621	TPM4	16.8368		chr16	785793	RPUSD1	15.0303
	chr21	43757122	PDXK	18.369		chr19	994416	WDR18	16.8321		chr9	35748993	GBA2	14.9666
	chr17	7246302	CTDNEP1	18.3185		chr9	35714357	TLN1	16.7835		chr16	27528678	GTF3C1	14.909
	chr7	2250988	NUDT1	18.3067		chr2	1633782	PXDN	16.7682		chr2	240723510	KIF1A	14.8566
	chr2	44169190	PPM1B	18.2609		chr1	959044	NOC2L	16.7649		chr19	3535359	FZR1	14.8276
	chr5	1338932	CLPTM1L	18.213		chr1	21217626	ECE1	16.7627		chr17	81702028	HGS	14.8239
	chr11	57802017	CTNND1	18.173		chr12	124786376	SCARB1	16.5146		chr11	47580925	NDUFS3	14.7554
	chr16	30892868	BCL7C	18.1404		chr17	28347697	POLDIP2	16.5145		chr5	178149556	NHP2	14.6138
	chr7	5529363	ACTB	18.1282		chr19	2430782	LMNB2	16.4289		chr17	49050551	IGF2BP1	14.3586
	chr18	21111070	ROCK1	18.0803		chr12	110349596	ATP2A2	16.3445		chr3	53891816	SELENOK	14.3252
	chr12	121352219	ANAPC5	18.0714		chr19	38383622	PSMD8	16.2876		chr17	78797541	USP36	14.289
	chr19	39385423	SAMD4B	18.0244		chr16	69709735	NQO1	16.101		chr16	30664781	FBRS	14.2394
	chr10	97433373	PGAM1	17.9591		chr4	57040894	IGFBP7	16.0602		chr7	2250988	NUDT1	14.2275
	chr3	184331539	EIF4G1	17.9567		chr19	13778330	C19orf53	16.0293		chr6	31859409	NEU1	14.1246
	chr5	154409688	GALNT10	17.9516		chr12	6870079	TPI1	15.9584		chr12	120696571	MLEC	14.1083
	chr4	77048417	CCNI	17.9191		chr1	230843764	C1orf198	15.9402		chr1	154959440	PYGO2	14.0828
	chr6	3010095	NQO2	17.8945		chr5	154815705	LARP1	15.834		chr2	236130360	AGAP1	13.9286
	chr3	30691552	TGFBR2	17.8764		chr3	37983196	CTDSPL	15.8174		chr1	180502431	ACBD6	13.8745
	chr7	101138975	SERPINE1	17.8166		chr5	10391615	MARCHF6	15.7553		chr10	102162356	NOLC1	13.7808
	chr5	172909723	ERGIC1	17.7989		chr21	43761229	PDXK	15.686		chr19	55262614	HSPBP1	13.5944
	chr8	143816404	PUF60	17.7913		chr1	180502431	ACBD6	15.6782		chr17	17185257	MPRIP	13.5222
	chr3	41240100	CTNNB1	17.781		chr19	23827790	RPSAP58	15.609		chr7	2369496	EIF3B	13.4693
	chr19	42287064	CIC	17.7554		chr9	36191002	CLTA	15.6031		chr11	117315838	BACE1	13.4691
	chr19	6368607	CLPP	17.7517		chr17	41968498	CNP	15.4156		chr11	63759781	RTN3	13.4626
	chr19	14441345	PKN1	17.7481		chr5	140676787	HARS1	15.3893		chr5	43121674	ZNF131	13.3466
	chr16	85665	MPG	17.7114		chr1	156051168	UBQLN4	15.3889		chr5	181234537	TRIM41	13.3133
	chr2	74457718	INO80B	17.7056		chr9	33465307	NOL6	15.2855		chr16	85665	MPG	13.3012
	chr12	32755279	YARS2	17.7002		chrX	1386312	SLC25A6	15.2791		chr12	132641746	POLE	13.2761
	chr11	118898035	BCL9L	17.6852		chr10	68977607	DDX21	15.2323		chr2	127863500	AMMECR1L	13.2691
	chr17	21302211	MAP2K3	17.6595		chr7	45101905	TBRG4	15.2227		chr6	43622772	GTPBP2	13.2524
	chr17	7857166	NAA38	17.6555		chr7	2380633	EIF3B	15.1906		chr1	114780511	SIKE1	13.2375
	chr9	35713018	TLN1	17.6144		chr9	4841270	RCL1	15.1255		chr17	82048333	RFNG	13.235
	chr17	42403713	CAVIN1	17.5487		chr17	746895	GEMIN4	15.1252		chr9	135504609	MRPS2	13.1228
	chr10	96521238	TM9SF3	17.5422		chr5	177337168	LMAN2	15.0785		chr19	1986280	BTBD2	13.0628
	chr17	17161310	MPRIP	17.5376		chr15	48505110	FBN1	15.0556		chr14	102009870	DYNC1H1	13.0252
	chr3	41234276	CTNNB1	17.5375		chr22	50503113	LMF2	15.006		chr8	144291771	HSF1	12.8553
	chr12	52171341	KRT80	17.5237		chr17	73285645	CDC42EP4	14.9908		chr19	38383622	PSMD8	12.8306
	chr2	73075636	RAB11FIP5	17.4791		chr17	38510280	ARHGAP23	14.984		chr8	97644586	MTDH	12.8198
	chr17	81922984	MAFG	17.4714		chr11	12902025	TEAD1	14.9497		chr16	2971280	PAQR4	12.7949
	chr2	27201433	SLC5A6	17.4668		chr19	3964860	DAPK3	14.7572		chr16	2775471	ELOB	12.7518
	chr20	56395569	CSTF1	17.4645		chr19	10111120	PPAN	14.75		chr16	67842526	THAP11	12.7281
	chr3	128071579	SEC61A1	17.4422		chr7	158829321	ESYT2	14.6468		chr5	173317666	STC2	12.7106
	chr11	62525385	AHNAK	17.4059		chr19	6211746	MLLT1	14.6344		chr1	68150240	WLS	12.6812
	chr20	388121	TRIB3	17.3483		chr3	41240100	CTNNB1	14.5661		chr16	289587	AXIN1	12.6445
	chr2	183023827	NCKAP1	17.336		chr19	1980886	CSNK1G2	14.5321		chr16	30352962	CD2BP2	12.6421
	chr2	224503790	CUL3	17.3228		chr3	128071579	SEC61A1	14.444		chr3	49535096	DAG1	12.6055
	chr11	67609556	NDUFV1	17.3201		chr8	143727317	FAM83H	14.4238		chr12	120199451	RPLP0	12.507
	chr6	127195971	RSPO3	17.3132		chr22	31420277	DRG1	14.337		chr1	1045781	AGRN	12.3978
	chrX	70420423	KIF4A	17.271		chr12	52171341	KRT80	14.1974		chr1	1336110	DVL1	12.3911
	chr8	143792345	SCRIB	17.1702		chr17	50150589	PPP1R9B	14.1547		chr19	35633805	RBM42	12.3614
	chr11	62529978	AHNAK	17.124		chr20	326481	SOX12	14.147		chr16	4508017	HMOX2	12.1675
	chr1	6185835	RPL22	17.1186		chr16	75631817	KARS1	14.1326		chr16	57753168	KATNB1	12.1316
	chr12	52305736	KRT86	17.0959		chr3	41234198	CTNNB1	14.0539		chr11	47467164	CELF1	12.0405
	chr14	64541934	HSPA2	17.0623		chr19	10140311	DNMT1	14.0034		chr1	39561726	PABPC4	11.9802
	chr12	6391223	LTBR	17.0573		chr1	7777194	VAMP3	13.8977		chr19	990305	WDR18	11.9727
	chr7	45101905	TBRG4	17.0489		chr9	128988133	NUP188	13.8574		chr11	62616705	B3GAT3	11.9527
	chr5	16701779	MYO10	17.0483		chr1	111704439	RAP1A	13.7283		chr15	42531816	SNAP23	11.8797
	chr14	101988774	DYNC1H1	17.0315		chr15	77046311	TSPAN3	13.7201		chr5	10391615	MARCHF6	11.7911
	chr5	150396565	TCOF1	17.0281		chr16	16232743	NOMO2	13.7183		chr5	150555342	NDST1	11.7671
	chr7	158829321	ESYT2	16.9841		chr14	103136179	TNFAIP2	13.7112		chr2	240595225	CAPN10	11.7134
	chr5	133104388	HSPA4	16.9712		chr19	16102417	TPM4	13.652		chr1	7777194	VAMP3	11.6345
	chr2	218405139	CTDSP1	16.9597		chr17	18183933	ALKBH5	13.6296		chr7	128085734	SND1	11.63
	chr20	1372233	FKBP1A	16.9583		chr14	75176445	TMED10	13.5605		chr9	133406737	REXO4	11.6179
	chr19	35720244	KMT2B	16.9437		chr9	128594342	SPTAN1	13.4588		chr11	34101094	CAPRIN1	11.5728
	chr14	64743555	PLEKHG3	16.8895		chr13	110472962	COL4A2	13.4268		chr16	88696661	RNF166	11.5475
	chr2	237708596	LRRFIP1	16.8852		chr14	99603916	CCDC85C	13.3102		chr19	45885864	IRF2BP1	11.5222
	chr1	7777194	VAMP3	16.8832		chr10	100356760	SCD	13.2242		chr19	55654537	U2AF2	11.4808
	chr16	30352962	CD2BP2	16.881		chr2	74969463	POLE4	13.2109		chr19	13778330	C19orf53	11.4494
	chr11	47467164	CELF1	16.8662		chr11	86808218	PRSS23	13.207		chrX	154353117	FLNA	11.183
	chr20	24963480	APMAP	16.8431		chr13	110506570	COL4A2	13.1821		chr22	29769931	UQCR10	11.1216
	chr16	31091198	VKORC1	16.7751		chr2	215326117	ATIC	13.1432		chrX	70420423	KIF4A	11.0342
	chr11	64284233	BAD	16.7674		chr11	62625827	GANAB	13.078		chr16	29971528	TMEM219	11.0196
	chr19	3381863	NFIC	16.7501		chr1	16124932	EPHA2	12.9167		chr1	43985003	B4GALT2	11.019
	chr19	55579023	ZNF579	16.7476		chr1	1336110	DVL1	12.8051		chr3	52401239	BAP1	11.0183
	chr16	1977091	TBL3	16.6783		chr17	40171102	CASC3	12.8011		chr22	31420277	DRG1	11.0113
	chr19	44865298	NECTIN2	16.6336		chr11	102397815	TMEM123	12.7855		chr19	1434892	DAZAP1	10.9083
	chr11	61866859	FADS2	16.573		chr2	55867000	EFEMP1	12.7767		chr6	116250793	TSPYL4	10.8733
	chr17	28717374	RAB34	16.5622		chr19	811804	PTBP1	12.7363		chr7	100866267	SLC12A9	10.8722
	chr8	97644586	MTDH	16.547		chr17	81845936	P4HB	12.6348		chr11	9445686	IPO7	10.8707
	chr9	128633783	DYNC2I2	16.5386		chr5	134157659	SKP1	12.6333		chr9	35713018	TLN1	10.7823
	chr7	997418	C7orf50	16.5087		chr19	54174119	MBOAT7	12.6112		chr16	30783505	ZNF629	10.5875
	chr3	196049477	TFRC	16.5066		chr21	44316470	PFKL	12.5041		chr9	128121182	PTGES2	10.5481
	chr12	52287648	KRT81	16.4893		chr5	138182935	KIF20A	12.3682		chr5	173616329	BOD1	10.4761
	chr10	73249036	MRPS16	16.473		chr17	41524503	KRT19	12.1977		chr4	1716339	TMEM129	10.3924
	chr11	46760719	CKAP5	16.444		chr1	159920385	TAGLN2	12.1119		chr5	140659077	IK	10.3235
	chr1	1336110	DVL1	16.4084		chrX	154353117	FLNA	12.0454		chr10	102148886	PPRC1	10.3234
	chr7	2380633	EIF3B	16.4077		chr7	5528615	ACTB	12.0119		chr3	140978978	SLC25A36	10.3186
	chr8	144393715	CPSF1	16.394		chr20	44720091	CCN5	12.0098		chr3	121770508	IQCB1	10.2541
	chr5	65788340	NLN	16.3031		chr9	121190619	RAB14	11.9611		chr6	160104846	IGF2R	10.2218
	chr12	56712894	NACA	16.2958		chr16	30892868	BCL7C	11.9269		chr3	23919567	RPL15	10.2025
	chr11	65108322	VPS51	16.2379		chr19	14441289	PKN1	11.8663		chr11	57802017	CTNND1	10.1654
	chr17	17796007	RAI1	16.2259		chr1	230236037	GALNT2	11.804		chr14	90405199	CALM1	10.0078
	chr11	61314368	DDB1	16.2105		chr11	47177982	PACSIN3	11.7529		chr11	64284233	BAD	10.0041
	chr14	92941655	ITPK1	16.1578		chr19	36142701	CAPNS1	11.7002		chr11	62715277	HNRNPUL2	10.0017
	chr4	173334312	HMGB2	16.1267		chr9	129006898	NUP188	11.6978
	chr3	14488163	SLC6A6	16.116		chr19	36143121	CAPNS1	11.6848
	chr22	50503113	LMF2	16.0357		chr17	41691502	EIF1	11.6758
	chr22	37568793	CDC42EP1	16.0204		chr7	1487901	INTS1	11.6703
	chr11	68891365	MRPL21	15.9795		chr2	74365136	DCTN1	11.4858
	chr1	42700829	YBX1	15.9709		chr3	23918458	RPL15	11.4312
	chr12	132729951	ANKLE2	15.966		chr12	6862528	USP5	11.4091
	chr5	140704480	ZMAT2	15.9492		chr2	236580659	ACKR3	11.3272
	chr20	35275216	MMP24	15.9345		chr12	49128048	TUBA1B	11.2771
	chr19	14478372	GIPC1	15.9134		chr9	128121182	PTGES2	11.0797
	chr17	18184236	ALKBH5	15.8996		chr3	41234276	CTNNB1	11.0571
	chr7	98291364	BRI3	15.8971		chr16	4337700	GLIS2	11.0304
	chr14	105488175	CRIP1	15.8412		chr16	30084684	PPP4C	10.7997
	chr6	159789582	TCP1	15.8091		chrX	56817385	NBDY	10.5919
	chr19	14441289	PKN1	15.7976		chr7	139423038	LUC7L2	10.5759
	chr2	61478901	XPO1	15.7932		chr11	119309058	MCAM	10.5604
	chr1	22784907	EPHB2	15.7919		chr19	14478100	GIPC1	10.5493
	chr2	101308359	RNF149	15.7129		chr19	2271393	OAZ1	10.5392
	chr16	88736230	PIEZO1	15.712		chr2	218254284	ARPC2	10.5056
	chr7	36452927	ANLN	15.6916		chr1	67704209	GNG12	10.4817
	chr19	5587333	SAFB2	15.6872		chr11	64767695	SF1	10.4771
	chr1	180502431	ACBD6	15.6779		chr12	69589587	CCT2	10.4404
	chrX	16870119	RBBP7	15.6759		chr16	1828380	FAHD1	10.4376
	chr17	7901314	CHD3	15.673		chr4	70825360	GRSF1	10.2854
	chr17	2418763	METTL16	15.6368		chr2	11211766	ROCK2	10.2776
	chr22	36349198	MYH9	15.6197		chr10	128104203	MKI67	10.2763
	chr12	6526537	NCAPD2	15.6161		chr4	39081193	KLHL5	10.2618
	chr15	98891521	IGF1R	15.5772		chr21	43982621	AGPAT3	10.1963
	chr20	4187405	SMOX	15.5672		chr1	182385406	GLUL	10.1926
	chr3	197951161	RPL35A	15.5144		chr9	83677803	UBQLN1	10.1841
	chr17	44210369	UBTF	15.5052		chr11	62571881	EEF1G	10.0906
	chr19	38119603	SIPA1L3	15.4613		chr1	26864058	SFN	10.0832
	chr4	2963300	NOP14	15.4106
	chr12	6537729	GAPDH	15.4017
	chr19	38130667	SIPA1L3	15.3494
	chr19	55262614	HSPBP1	15.3459
	chr16	90005987	DBNDD1	15.334
	chr16	57761476	KIFC3	15.3249
	chr11	86808218	PRSS23	15.3094
	chr11	65613507	MAP3K11	15.2924
	chr3	23917997	RPL15	15.224
	chr1	154234644	UBAP2L	15.1704
	chr20	38130110	TGM2	15.1119
	chr16	717095	METRN	15.1077
	chr4	70825360	GRSF1	15.0823
	chr18	8786024	MTCL1	15.0701
	chr1	181089843	IER5	15.064
	chr7	5528615	ACTB	15.0485
	chr6	11191011	NEDD9	15.0473
	chr9	35704009	TLN1	15.0377
	chr15	90984058	PRC1	15.0315
	chr19	13778330	C19orf53	15.025
	chr17	41523884	KRT19	14.9682
	chr20	62325413	LAMA5	14.9673
	chr19	3978032	EEF2	14.9322
	chr3	153163098	RAP2B	14.923
	chr2	73252776	CCT7	14.8913
	chr19	10140311	DNMT1	14.8831
	chr11	66059951	SF3B2	14.87
	chr9	36191002	CLTA	14.8182
	chr2	240466388	GPC1	14.7513
	chr17	75321753	GRB2	14.7404
	chr17	18246016	FLII	14.7254
	chr20	62334282	LAMA5	14.7166
	chr12	56421432	TIMELESS	14.6937
	chr3	134370985	AMOTL2	14.693
	chr20	326481	SOX12	14.6664
	chr19	10111120	PPAN	14.6587
	chr19	53875781	MYADM	14.6572
	chr8	23022891	TNFRSF10B	14.6557
	chr2	9584978	YWHAQ	14.6276
	chr17	62692358	MRC2	14.6064
	chr17	63819926	FTSJ3	14.5771
	chr16	30526392	ZNF768	14.5452
	chr11	64270107	BAD	14.533
	chr15	88626562	AEN	14.5293
	chr17	7626507	SAT2	14.5205
	chr17	75265773	MRPS7	14.505
	chr3	48570640	COL7A1	14.4739
	chr14	99603916	CCDC85C	14.469
	chr1	23311000	HNRNPR	14.4617
	chr9	128121182	PTGES2	14.4502
	chr16	4508017	HMOX2	14.4282
	chr9	128585790	SPTAN1	14.4189
	chr17	45119005	PLCD3	14.4157
	chr7	135929493	LUZP6	14.4013
	chr17	16382231	UBB	14.3756
	chr20	44885840	YWHAB	14.3119
	chr17	78992426	CANT1	14.3038
	chr2	215372179	FN1	14.2788
	chr18	8824888	MTCL1	14.2362
	chr9	131487241	PRRC2B	14.2279
	chr21	43982994	AGPAT3	14.212
	chr19	5691572	RPL36	14.2069
	chr7	94664431	PEG10	14.1932
	chr19	42242265	GSK3A	14.1586
	chr19	39377639	SAMD4B	14.1499
	chr9	37436778	GRHPR	14.0909
	chr2	241633347	THAP4	14.0813
	chr11	67991482	UNC93B1	14.0503
	chr2	240462263	GPC1	14.0124
	chr10	97432382	PGAM1	14.0071
	chr14	105142656	JAG2	13.9845
	chr9	136941341	FBXW5	13.9748
	chr19	5711892	LONP1	13.9729
	chr17	7503192	POLR2A	13.9183
	chr16	30445119	SEPHS2	13.9133
	chr1	88983788	RBMXL1	13.9012
	chr19	1881594	ABHD17A	13.8915
	chr8	143916826	PLEC	13.8458
	chr3	8548795	LMCD1	13.8393
	chr11	35619280	FJX1	13.8366
	chr19	6420430	KHSRP	13.7922
	chrX	154353117	FLNA	13.7689
	chr15	78285309	WDR61	13.7558
	chr17	77499440	SEPTIN9	13.7303
	chr2	200822622	BZW1	13.7275
	chr2	86151454	IMMT	13.7165
	chr5	178210593	HNRNPAB	13.6862
	chr4	55396265	TMEM165	13.6668
	chr14	90405225	CALM1	13.6631
	chr19	16208089	AP1M1	13.6604
	chr5	179833168	SQSTM1	13.609
	chr17	81512105	ACTG1	13.6054
	chr6	136361069	MAP7	13.5996
	chr17	50695765	ANKRD40	13.5503
	chr6	31649292	BAG6	13.5365
	chr7	1540545	MAFK	13.5039
	chr3	58078763	FLNB	13.4962
	chr10	97714912	MARVELD1	13.431
	chr19	4054253	ZBTB7A	13.404
	chr15	68820720	ANP32A	13.3647
	chr1	19093426	UBR4	13.3645
	chr8	144264006	BOP1	13.3614
	chr2	84971203	KCMF1	13.3602
	chr20	3471142	ATRN	13.3543
	chr17	8269259	PFAS	13.3124
	chr1	156266127	SMG5	13.312
	chr17	1651707	PRPF8	13.3076
	chr12	908657	WNK1	13.3047
	chr16	53929	SNRNP25	13.3004
	chr12	53097897	IGFBP6	13.2904
	chr1	110022706	AHCYL1	13.2874
	chr5	154804265	LARP1	13.2834
	chr1	15410135	EFHD2	13.2765
	chr5	62403708	DIMT1	13.2665
	chr12	120710498	UNC119B	13.207
	chr11	130122350	APLP2	13.1967
	chr8	143815659	SCRIB	13.1941
	chr9	128608156	SPTAN1	13.1776
	chr19	6383379	GTF2F1	13.1665
	chr14	104886402	CEP170B	13.1636
	chr1	175008663	CACYBP	13.1434
	chr2	237553576	MLPH	13.0956
	chr19	58556353	UBE2M	13.0693
	chr3	98901310	DCBLD2	13.0632
	chr19	10396124	CDC37	13.0292
	chr2	72891425	SPR	13.0279
	chr16	87831463	SLC7A5	13.0277
	chr9	136402869	ENTR1	13.014
	chr20	3801988	CDC25B	13.0138
	chr8	143612889	GFUS	13.0096
	chr1	248811933	SH3BP5L	13.0073
	chr2	53813032	ERLEC1	12.9889
	chr2	27433735	NRBP1	12.976
	chr17	7578895	EIF4A1	12.9739
	chr8	100948884	YWHAZ	12.9459
	chr1	225828829	EPHX1	12.9383
	chr1	16148928	EPHA2	12.8919
	chr2	218249873	ARPC2	12.8768
	chr8	38996890	ADAM9	12.8703
	chr19	54174119	MBOAT7	12.8694
	chr2	215326117	ATIC	12.859
	chr8	19405925	CSGALNACT1	12.8479
	chr7	98293541	BAIAP2L1	12.8451
	chr17	68256885	AMZ2	12.8394
	chr19	39383758	SAMD4B	12.8276
	chr1	54851150	DHCR24	12.8224
	chr2	10129643	RRM2	12.8176
	chr12	1786049	ADIPOR2	12.8155
	chr21	33553110	SON	12.812
	chr1	31906532	PTP4A2	12.8107
	chr15	74802933	CSK	12.7974
	chr11	727386	EPS8L2	12.7694
	chr19	2429718	LMNB2	12.7623
	chr17	10680876	SCO1	12.7531
	chr17	82091353	FASN	12.7212
	chr1	225838693	EPHX1	12.7032
	chr5	141516167	DIAPH1	12.6564
	chr1	234607480	IRF2BP2	12.6541
	chr17	44210391	UBTF	12.6461
	chr17	5022426	KIF1C	12.6265
	chr10	74094315	VCL	12.6067
	chr8	143922250	PLEC	12.5871
	chr12	49186388	TUBA1A	12.5555
	chr14	104707440	INF2	12.5437
	chr1	154970426	SHC1	12.5428
	chr2	231461772	NCL	12.5245
	chr12	67306080	CAND1	12.513
	chr12	124495353	NCOR2	12.501
	chr20	5127103	CDS2	12.4705
	chr17	42404829	CAVIN1	12.453
	chr19	2807502	THOP1	12.4075
	chr16	28975114	SPNS1	12.387
	chr19	12956968	GADD45GIP1	12.3545
	chr9	78297260	PSAT1	12.3281
	chr11	64242479	FKBP2	12.3225
	chr8	47798355	PRKDC	12.2667
	chr5	140659077	IK	12.2638
	chr19	48955776	BAX	12.2622
	chr17	31937382	SUZ12	12.249
	chr5	138932648	CTNNA1	12.2274
	chr3	196050824	TFRC	12.221
	chr10	4989604	AKR1C2	12.213
	chr20	49936475	RNF114	12.2122
	chr3	153163111	RAP2B	12.2119
	chr1	9734067	CLSTN1	12.2101
	chr17	19742208	ALDH3A1	12.1854
	chr10	100356760	SCD	12.1801
	chr2	42303133	EML4	12.1713
	chrX	124102267	STAG2	12.1668
	chr20	63742169	SLC2A4RG	12.1627
	chr10	28533442	WAC	12.1391
	chr19	42247630	ERF	12.1215
	chr17	1480785	MYO1C	12.0379
	chr8	127736546	MYC	12.0229
	chr12	69269623	CPSF6	12.0228
	chr2	3387899	TRAPPC12	12.0228
	chr3	149527934	WWTR1	12.0038
	chr1	16134513	EPHA2	12.0017
	chr11	65890815	CCDC85B	11.9928
	chr22	45197867	KIAA0930	11.9781
	chr17	75020947	MRPL58	11.9575
	chr7	1540567	MAFK	11.9448
	chr10	100347271	SCD	11.8921
	chr19	55262454	HSPBP1	11.863
	chr17	78854126	TIMP2	11.8617
	chr10	102163245	NOLC1	11.8429
	chr11	48167544	PTPRJ	11.8271
	chr12	132626274	POLE	11.821
	chr12	110348102	ATP2A2	11.8171
	chr2	86040500	POLR1A	11.8116
	chr21	6120511	SIK1B	11.7971
	chrX	288811	PLCXD1	11.7662
	chr19	33813171	KCTD15	11.7585
	chr7	135168991	CYREN	11.7444
	chr12	117190422	FBXO21	11.7377
	chr12	49129320	TUBA1B	11.73
	chr17	68248132	AMZ2	11.7185
	chr1	67415199	SERBP1	11.668
	chrX	41170177	USP9X	11.6468
	chr20	62312443	LAMA5	11.6463
	chr17	82085744	FASN	11.6395
	chr9	128220254	DNM1	11.6359
	chr18	8819135	MTCL1	11.6268
	chr7	5529390	ACTB	11.6229
	chr11	65607488	MAP3K11	11.622
	chr17	81684062	HGS	11.5848
	chr17	49702881	SLC35B1	11.5816
	chr4	24537077	DHX15	11.5747
	chr20	10672942	JAG1	11.574
	chr12	32744414	DNM1L	11.5558
	chr3	149369558	TM4SF1	11.5146
	chr17	41973608	CNP	11.4728
	chr8	25184865	DOCK5	11.4688
	chr16	721850	ANTKMT	11.4411
	chr9	72354909	ZFAND5	11.4381
	chr1	234608569	IRF2BP2	11.4291
	chr11	62523737	AHNAK	11.3981
	chr1	45617540	NASP	11.3751
	chr19	49651540	SCAF1	11.366
	chr2	240467541	GPC1	11.3436
	chr7	6374761	RAC1	11.3373
	chr19	4657959	MYDGF	11.3359
	chr21	43761694	PDXK	11.2527
	chr5	82277785	RPS23	11.2506
	chr12	49128181	TUBA1B	11.2301
	chrX	65739013	MSN	11.2258
	chr12	124325325	NCOR2	11.2191
	chr7	151059671	SLC4A2	11.1612
	chr17	40630880	SMARCE1	11.1308
	chr17	41689911	EIF1	11.1296
	chr10	68977607	DDX21	11.1282
	chr19	58551700	CHMP2A	11.1047
	chr9	35057061	VCP	11.1046
	chr17	80999977	CHMP6	11.0705
	chr11	65608044	MAP3K11	11.0692
	chr20	648525	SRXN1	11.0581
	chr12	6748797	MLF2	11.0449
	chr9	35724294	TLN1	11.0201
	chr17	3663236	TAX1BP3	10.9931
	chr4	39081193	KLHL5	10.9867
	chr13	110480293	COL4A2	10.9822
	chr20	420938	RBCK1	10.9797
	chr1	145825835	POLR3C	10.9754
	chr1	19259196	MRTO4	10.9692
	chr8	129842119	CYRIB	10.9685
	chr2	101891334	MAP4K4	10.9561
	chr14	73569466	ACOT2	10.9258
	chr5	151803941	G3BP1	10.9251
	chr16	87831012	SLC7A5	10.9154
	chr2	70088456	PCBP1	10.9031
	chr14	52695592	ERO1A	10.9019
	chrX	155382284	F8A2	10.8798
	chr17	42833460	PSME3	10.869
	chr14	22906311	RBM23	10.8477
	chr17	44558881	FZD2	10.8466
	chr17	1653888	PRPF8	10.8427
	chr1	43604043	PTPRF	10.84
	chr7	116797573	MET	10.8128
	chr1	151986165	S100A10	10.8111
	chr15	48332313	DUT	10.8085
	chr12	120696571	MLEC	10.805
	chr20	33675857	E2F1	10.804
	chr5	150555342	NDST1	10.7841
	chr17	75779183	H3-3B	10.779
	chr12	120199451	RPLP0	10.7636
	chr1	167789964	MPZL1	10.7489
	chr14	105497913	TEDC1	10.7431
	chr14	103127242	TNFAIP2	10.7388
	chr11	69652682	CCND1	10.7374
	chr19	2430782	LMNB2	10.7292
	chr19	48922776	NUCB1	10.7213
	chr16	89911112	TCF25	10.7063
	chr20	36612403	RAB5IF	10.6921
	chr17	50150065	PPP1R9B	10.686
	chr15	68784443	ANP32A	10.6644
	chr16	29963472	TMEM219	10.6573
	chr14	22611607	ABHD4	10.6479
	chr1	21857318	HSPG2	10.6201
	chr19	53873789	MYADM	10.611
	chr22	31420277	DRG1	10.5824
	chr18	8784515	MTCL1	10.5637
	chr1	183144223	LAMC1	10.5552
	chr16	57756956	KATNB1	10.5445
	chr19	41264440	HNRNPUL1	10.5258
	chr2	241337780	SEPTIN2	10.5224
	chr1	1341697	DVL1	10.515
	chr19	34428452	UBA2	10.5109
	chr12	124332408	NCOR2	10.5065
	chr19	35633805	RBM42	10.5012
	chr11	65539210	LTBP3	10.4822
	chr9	128640758	DYNC2I2	10.4788
	chr14	77028010	IRF2BPL	10.4739
	chr11	64767695	SF1	10.4667
	chr17	18247257	FLII	10.4578
	chr2	112532267	TTL	10.4432
	chr12	103941448	HSP90B1	10.4327
	chr12	122328044	CLIP1	10.4167
	chr12	53665245	ATP5MC2	10.4124
	chr6	42207306	MRPS10	10.3493
	chrX	104166874	FAM199X	10.3312
	chr9	133058312	GTF3C5	10.3228
	chr10	110583512	SMC3	10.3207
	chr16	30369464	TBC1D10B	10.3169
	chr7	74699040	GTF2I	10.3089
	chr11	62535088	AHNAK	10.304
	chr11	46380483	DGKZ	10.2879
	chr1	109985099	AHCYL1	10.2607
	chr2	24077685	TP53I3	10.2602
	chr19	1244365	ATP5F1D	10.2486
	chr7	47297142	TNS3	10.227
	chr12	52952270	KRT18	10.225
	chr19	10138484	DNMT1	10.2166
	chr12	910133	WNK1	10.2097
	chr19	1577467	MBD3	10.2036
	chr12	107709160	PWP1	10.2019
	chr20	396239	TRIB3	10.1951
	chr8	143924859	PLEC	10.1885
	chr9	134159861	WDR5	10.1209
	chr15	88905762	MFGE8	10.1013
	chr6	31631351	PRRC2A	10.0854
	chr9	137615302	ARRDC1	10.0686
	chr3	31637400	STT3B	10.0375
	chr19	3959094	DAPK3	10.0369
	chr11	62672247	UQCC3	10.0368
	chr22	36288854	MYH9	10.0306
	chr19	41259615	AXL	10.0065
	chr1	26864101	SFN	10.0047

## Sheet: Fig. 3c
	HeLa			HEK293T			A549
	5' UTR	19		5' UTR	31		5' UTR	58
	CDS	344		CDS	298		CDS	575
	3' UTR	212		3' UTR	214		3' UTR	289

## Sheet: Fig. 3d
	A549
	chr	position
	chrX	78129969
	chr16	69342143
	chr1	33014553
	chrX	129592365
	chr13	24426505
	chr10	70422027
	chr12	53443440
	chr11	295501
	chr14	69380270
	chr19	47419410
	chr17	29572477
	chr12	124012693
	chr1	166854176
	chr9	34616088
	chr16	18542694
	chr15	48411281
	chr2	27326828
	chr16	16251999
	chr17	2375624
	chr17	40295390
	chr16	14853503
	chr12	113276967
	chr1	42926727
	chr18	26455048
	chrX	154765960
	chr1	35603333
	chr3	127573630
	chr1	53027998
	chr1	1082418
	chr18	9401339
	chr19	49869643
	chr8	6758246
	chr10	77835875
	chr20	61937491
	chr3	13371848
	chr12	8941306
	chr6	44231400
	chr2	131049504
	chr2	85608583
	chr5	109379252
	chr19	41261503
	chr16	56362360
	chr3	32483072
	chr1	35923681
	chr1	228494171
	chr2	223991898
	chr1	1051519
	chr1	215608090
	chr19	55391254
	chr7	6608328
	chr12	2803908
	chr9	127506478
	chr1	6222865
	chr4	40438088
	chr4	183285990
	chr5	80650713
	chr22	19177964
	chr1	22092496
	chrX	129576495
	chr7	44835564
	chr1	6185970
	chr14	23307820
	chr2	20037564
	chr10	45458042
	chr10	119072981
	chr12	65238774
	chr19	1435641
	chr1	220139049
	chr8	38238133
	chr11	57312681
	chr19	32999624
	chr22	29603684
	chr10	5216712
	chr17	39440444
	chr12	119686965
	chr19	49654780
	chr7	44834133
	chr7	1476655
	chr17	82648394
	chr16	83965285
	chr1	15784939
	chr17	75491120
	chr8	47826751
	chr2	127257605
	chr1	186333252
	chr1	32680339
	chr11	48170025
	chr15	67193224
	chr15	72344047
	chr3	149321236
	chr1	67703160
	chr6	107870815
	chr10	3112271
	chrX	153700680
	chr22	40972652
	chr2	238909992
	chr7	2663888
	chr8	116863212
	chrX	65740648
	chr16	88715377
	chr21	26000087
	chr12	6529907
	chr11	62532736
	chr22	35739650
	chr17	4944899
	chr9	128575245
	chr1	155015802
	chr2	9488910
	chr14	99511324
	chr5	150649001
	chr15	52135686
	chr15	74632747
	chr4	128270301
	chr1	10413090
	chr4	48848427
	chr22	30242649
	chr6	56535240
	chr10	71816664
	chr19	13140205
	chr9	124312596
	chr9	136440652
	chr17	62426383
	chr17	8255849
	chr20	63742413
	chr17	19663387
	chr11	71439035
	chr7	6387215
	chrX	70301974
	chr12	75504007
	chr7	100807537
	chr3	134478147
	chr19	38845680
	chr6	44252030
	chr7	99438725
	chr8	32548461
	chr9	26923206
	chr17	80104560
	chr20	5190553
	chr19	46775236
	chr10	95653349
	chr14	102908965
	chr1	201858509
	chr11	46743829
	chrX	154400750
	chr7	100873195
	chr7	6654126
	chr3	129304963
	chr16	18801477
	chr7	44114768
	chr2	200472887
	chr19	48451226
	chr14	103912631
	chr15	60360949
	chr17	35724705
	chr12	909008
	chr17	7484720
	chr9	128640848
	chr16	2767160
	chr8	127740677
	chr7	5527561
	chr19	1242478
	chr17	1464899
	chr1	51791640
	chr12	56671836
	chr12	124340333
	chr12	57720856
	chr11	61802439
	chr20	61940151
	chr17	57863245
	chr8	97776037
	chr17	80999410
	chr19	6211746
	chr5	154412890
	chr14	102083797
	chr2	47403298
	chr2	241335180
	chr10	4989322
	chrX	2487451
	chr22	46361923
	chr19	54191757
	chr2	99398789
	chr17	65014587
	chr15	59136776
	chr3	184323493
	chr7	5315015
	chr17	39201277
	chr1	154962882
	chr9	128577155
	chr22	41938932
	chr17	59685650
	chr3	98881713
	chr4	186600223
	chr19	42359164
	chr1	2589933
	chr17	40171991
	chr11	60923252
	chr11	405766
	chr16	1350120
	chr2	201085563
	chr3	112561618
	chr6	41935381
	chr12	115991855
	chr19	54173795
	chrX	65518395
	chr19	2426910
	chr2	96274812
	chr12	2859149
	chr8	144097068
	chr14	103912536
	chr16	1325074
	chrX	65740878
	chr19	16102763
	chr2	43934827
	chr17	17185257
	chr12	110343335
	chr7	1499581
	chr6	32981122
	chr2	224474247
	chr10	27110958
	chr10	5765489
	chr2	8731113
	chr15	39934210
	chr2	186680752
	chr14	100369113
	chr22	29298859
	chr19	48330485
	chr1	147287663
	chr7	75555510
	chr4	41697584
	chr11	2888529
	chr22	39522169
	chr3	149129860
	chr6	34246101
	chr10	97432807
	chr16	69463546
	chr1	156009328
	chr8	144103073
	chr20	2658273
	chr5	179799600
	chr21	43757408
	chr19	1986280
	chr1	31906973
	chr12	56144160
	chr15	89322807
	chr1	12011566
	chr10	128099034
	chr2	240467960
	chr5	10649713
	chr2	24077571
	chr11	61866684
	chr2	28415799
	chr17	28347697
	chr1	93681781
	chr7	1487901
	chr19	6368667
	chr5	175968201
	chr19	36104871
	chr12	56241925
	chr19	18169212
	chr12	48938164
	chr8	144291771
	chr1	65432080
	chr9	136672634
	chr5	177305904
	chr10	70883996
	chr1	168065690
	chr2	38875844
	chr6	110967667
	chr9	87703153
	chr1	43606898
	chr13	23329820
	chr2	109564501
	chr11	840059
	chr12	124372364
	chr16	23687533
	chr19	50377812
	chr6	158192253
	chr8	27672043
	chr5	149977633
	chr16	1998500
	chr1	156051168
	chr9	116154513
	chr2	135876301
	chr2	46941648
	chr17	7895384
	chr17	73285645
	chr17	22524496
	chr6	31782149
	chr18	3450268
	chr1	183134689
	chr17	49050551
	chr1	88983617
	chr17	49043468
	chr8	130052559
	chr4	2930815
	chr10	74118241
	chr2	31138132
	chr1	26993774
	chr6	11185367
	chr17	19648802
	chr5	140697654
	chr17	38510280
	chr11	72109865
	chr7	1499102
	chrX	153703029
	chr8	143599732
	chr1	15786311
	chr18	11851473
	chr1	43597926
	chr3	47590731
	chr15	58596279
	chr16	67868595
	chr16	2046278
	chr17	78224666
	chr11	4127108
	chr9	35609421
	chr3	49535096
	chr17	7588024
	chr12	6928308
	chr7	55207603
	chr15	68229636
	chr9	134159199
	chr17	62063115
	chr13	110472962
	chr10	102162356
	chr2	96283266
	chr17	4674590
	chr5	141529173
	chr14	68790412
	chrX	119453437
	chr19	1206924
	chr9	135504609
	chr21	46648544
	chr16	2775471
	chr14	104719423
	chr11	12940300
	chr15	63071753
	chr2	85327343
	chr8	144513309
	chr17	29548045
	chrX	154442663
	chr2	99180965
	chr19	46777093
	chr7	107975808
	chr19	6372837
	chr12	2795119
	chr3	38123040
	chr11	64854454
	chr19	42250389
	chr17	75261937
	chr11	71448321
	chr5	180792765
	chr1	156035734
	chr7	127591048
	chr9	114587903
	chr11	34101094
	chr11	62616705
	chr20	63490637
	chrX	103675569
	chr2	131050727
	chr17	17172763
	chr22	41675036
	chr5	31526210
	chr5	173317666
	chr1	22907996
	chr19	46861165
	chr20	17659062
	chr17	32480856
	chr9	136475440
	chr19	14478100
	chr20	35940919
	chr14	99512568
	chr16	88721873
	chrX	46853736
	chr3	49531339
	chr5	132867668
	chr16	30350924
	chr10	97366843
	chr20	50510489
	chr17	998884
	chr16	289587
	chr17	799707
	chr16	785793
	chr19	1206331
	chr17	80467411
	chr19	12943909
	chr7	5477976
	chr2	241348158
	chr19	44813326
	chr17	50079077
	chr5	176388547
	chr1	171787751
	chr19	3544263
	chr21	33524818
	chr12	49038116
	chr7	116250450
	chr19	36142701
	chr7	74187623
	chr11	60922749
	chr7	24706324
	chr12	52316520
	chr19	35279516
	chr9	136672623
	chr7	127887946
	chr6	33573606
	chr12	132721552
	chr17	1003781
	chr7	5622411
	chrX	135051158
	chr5	140246019
	chr15	39591246
	chr22	29328297
	chr7	44385808
	chr16	4338275
	chr19	47001234
	chr2	96278597
	chr20	54214433
	chr1	12012122
	chr5	16703023
	chr11	69652315
	chr3	49013881
	chr17	66807812
	chr16	84617954
	chr12	46197741
	chr7	99419523
	chr16	4688895
	chr14	64742168
	chr20	35652350
	chr2	65270551
	chr5	1344413
	chr17	81246087
	chr16	30351657
	chr1	1043431
	chr12	101407702
	chr17	75002099
	chr1	159920385
	chr7	76483021
	chr1	58782056
	chr19	10140849
	chr3	47916438
	chr3	52706667
	chr11	6477854
	chr10	101006718
	chr19	48966299
	chr11	64315746
	chr2	190982409
	chr3	47871044
	chr20	44626531
	chr13	106567760
	chr16	2046269
	chr21	43757122
	chr17	7246302
	chr7	2250988
	chr2	44169190
	chr5	1338932
	chr11	57802017
	chr16	30892868
	chr7	5529363
	chr18	21111070
	chr12	121352219
	chr19	39385423
	chr10	97433373
	chr3	184331539
	chr5	154409688
	chr4	77048417
	chr6	3010095
	chr3	30691552
	chr7	101138975
	chr5	172909723
	chr8	143816404
	chr3	41240100
	chr19	42287064
	chr19	6368607
	chr19	14441345
	chr16	85665
	chr2	74457718
	chr12	32755279
	chr11	118898035
	chr17	21302211
	chr17	7857166
	chr9	35713018
	chr17	42403713
	chr10	96521238
	chr17	17161310
	chr3	41234276
	chr12	52171341
	chr2	73075636
	chr17	81922984
	chr2	27201433
	chr20	56395569
	chr3	128071579
	chr11	62525385
	chr20	388121
	chr2	183023827
	chr2	224503790
	chr11	67609556
	chr6	127195971
	chrX	70420423
	chr8	143792345
	chr11	62529978
	chr1	6185835
	chr12	52305736
	chr14	64541934
	chr12	6391223
	chr7	45101905
	chr5	16701779
	chr14	101988774
	chr5	150396565
	chr7	158829321
	chr5	133104388
	chr2	218405139
	chr20	1372233
	chr19	35720244
	chr14	64743555
	chr2	237708596
	chr1	7777194
	chr16	30352962
	chr11	47467164
	chr20	24963480
	chr16	31091198
	chr11	64284233
	chr19	3381863
	chr19	55579023
	chr16	1977091
	chr19	44865298
	chr11	61866859
	chr17	28717374
	chr8	97644586
	chr9	128633783
	chr7	997418
	chr3	196049477
	chr12	52287648
	chr10	73249036
	chr11	46760719
	chr1	1336110
	chr7	2380633
	chr8	144393715
	chr5	65788340
	chr12	56712894
	chr11	65108322
	chr17	17796007
	chr11	61314368
	chr14	92941655
	chr4	173334312
	chr3	14488163
	chr22	50503113
	chr22	37568793
	chr11	68891365
	chr1	42700829
	chr12	132729951
	chr5	140704480
	chr20	35275216
	chr19	14478372
	chr17	18184236
	chr7	98291364
	chr14	105488175
	chr6	159789582
	chr19	14441289
	chr2	61478901
	chr1	22784907
	chr2	101308359
	chr16	88736230
	chr7	36452927
	chr19	5587333
	chr1	180502431
	chrX	16870119
	chr17	7901314
	chr17	2418763
	chr22	36349198
	chr12	6526537
	chr15	98891521
	chr20	4187405
	chr3	197951161
	chr17	44210369
	chr19	38119603
	chr4	2963300
	chr12	6537729
	chr19	38130667
	chr19	55262614
	chr16	90005987
	chr16	57761476
	chr11	86808218
	chr11	65613507
	chr3	23917997
	chr1	154234644
	chr20	38130110
	chr16	717095
	chr4	70825360
	chr18	8786024
	chr1	181089843
	chr7	5528615
	chr6	11191011
	chr9	35704009
	chr15	90984058
	chr19	13778330
	chr17	41523884
	chr20	62325413
	chr19	3978032
	chr3	153163098
	chr2	73252776
	chr19	10140311
	chr11	66059951
	chr9	36191002
	chr2	240466388
	chr17	75321753
	chr17	18246016
	chr20	62334282
	chr12	56421432
	chr3	134370985
	chr20	326481
	chr19	10111120
	chr19	53875781
	chr8	23022891
	chr2	9584978
	chr17	62692358
	chr17	63819926
	chr16	30526392
	chr11	64270107
	chr15	88626562
	chr17	7626507
	chr17	75265773
	chr3	48570640
	chr14	99603916
	chr1	23311000
	chr9	128121182
	chr16	4508017
	chr9	128585790
	chr17	45119005
	chr7	135929493
	chr17	16382231
	chr20	44885840
	chr17	78992426
	chr2	215372179
	chr18	8824888
	chr9	131487241
	chr21	43982994
	chr19	5691572
	chr7	94664431
	chr19	42242265
	chr19	39377639
	chr9	37436778
	chr2	241633347
	chr11	67991482
	chr2	240462263
	chr10	97432382
	chr14	105142656
	chr9	136941341
	chr19	5711892
	chr17	7503192
	chr16	30445119
	chr1	88983788
	chr19	1881594
	chr8	143916826
	chr3	8548795
	chr11	35619280
	chr19	6420430
	chrX	154353117
	chr15	78285309
	chr17	77499440
	chr2	200822622
	chr2	86151454
	chr5	178210593
	chr4	55396265
	chr14	90405225
	chr19	16208089
	chr5	179833168
	chr17	81512105
	chr6	136361069
	chr17	50695765
	chr6	31649292
	chr7	1540545
	chr3	58078763
	chr10	97714912
	chr19	4054253
	chr15	68820720
	chr1	19093426
	chr8	144264006
	chr2	84971203
	chr20	3471142
	chr17	8269259
	chr1	156266127
	chr17	1651707
	chr12	908657
	chr16	53929
	chr12	53097897
	chr1	110022706
	chr5	154804265
	chr1	15410135
	chr5	62403708
	chr12	120710498
	chr11	130122350
	chr8	143815659
	chr9	128608156
	chr19	6383379
	chr14	104886402
	chr1	175008663
	chr2	237553576
	chr19	58556353
	chr3	98901310
	chr19	10396124
	chr2	72891425
	chr16	87831463
	chr9	136402869
	chr20	3801988
	chr8	143612889
	chr1	248811933
	chr2	53813032
	chr2	27433735
	chr17	7578895
	chr8	100948884
	chr1	225828829
	chr1	16148928
	chr2	218249873
	chr8	38996890
	chr19	54174119
	chr2	215326117
	chr8	19405925
	chr7	98293541
	chr17	68256885
	chr19	39383758
	chr1	54851150
	chr2	10129643
	chr12	1786049
	chr21	33553110
	chr1	31906532
	chr15	74802933
	chr11	727386
	chr19	2429718
	chr17	10680876
	chr17	82091353
	chr1	225838693
	chr5	141516167
	chr1	234607480
	chr17	44210391
	chr17	5022426
	chr10	74094315
	chr8	143922250
	chr12	49186388
	chr14	104707440
	chr1	154970426
	chr2	231461772
	chr12	67306080
	chr12	124495353
	chr20	5127103
	chr17	42404829
	chr19	2807502
	chr16	28975114
	chr19	12956968
	chr9	78297260
	chr11	64242479
	chr8	47798355
	chr5	140659077
	chr19	48955776
	chr17	31937382
	chr5	138932648
	chr3	196050824
	chr10	4989604
	chr20	49936475
	chr3	153163111
	chr1	9734067
	chr17	19742208
	chr10	100356760
	chr2	42303133
	chrX	124102267
	chr20	63742169
	chr10	28533442
	chr19	42247630
	chr17	1480785
	chr8	127736546
	chr12	69269623
	chr2	3387899
	chr3	149527934
	chr1	16134513
	chr11	65890815
	chr22	45197867
	chr17	75020947
	chr7	1540567
	chr10	100347271
	chr19	55262454
	chr17	78854126
	chr10	102163245
	chr11	48167544
	chr12	132626274
	chr12	110348102
	chr2	86040500
	chr21	6120511
	chrX	288811
	chr19	33813171
	chr7	135168991
	chr12	117190422
	chr12	49129320
	chr17	68248132
	chr1	67415199
	chrX	41170177
	chr20	62312443
	chr17	82085744
	chr9	128220254
	chr18	8819135
	chr7	5529390
	chr11	65607488
	chr17	81684062
	chr17	49702881
	chr4	24537077
	chr20	10672942
	chr12	32744414
	chr3	149369558
	chr17	41973608
	chr8	25184865
	chr16	721850
	chr9	72354909
	chr1	234608569
	chr11	62523737
	chr1	45617540
	chr19	49651540
	chr2	240467541
	chr7	6374761
	chr19	4657959
	chr21	43761694
	chr5	82277785
	chr12	49128181
	chrX	65739013
	chr12	124325325
	chr7	151059671
	chr17	40630880
	chr17	41689911
	chr10	68977607
	chr19	58551700
	chr9	35057061
	chr17	80999977
	chr11	65608044
	chr20	648525
	chr12	6748797
	chr9	35724294
	chr17	3663236
	chr4	39081193
	chr13	110480293
	chr20	420938
	chr1	145825835
	chr1	19259196
	chr8	129842119
	chr2	101891334
	chr14	73569466
	chr5	151803941
	chr16	87831012
	chr2	70088456
	chr14	52695592
	chrX	155382284
	chr17	42833460
	chr14	22906311
	chr17	44558881
	chr17	1653888
	chr1	43604043
	chr7	116797573
	chr1	151986165
	chr15	48332313
	chr12	120696571
	chr20	33675857
	chr5	150555342
	chr17	75779183
	chr12	120199451
	chr1	167789964
	chr14	105497913
	chr14	103127242
	chr11	69652682
	chr19	2430782
	chr19	48922776
	chr16	89911112
	chr20	36612403
	chr17	50150065
	chr15	68784443
	chr16	29963472
	chr14	22611607
	chr1	21857318
	chr19	53873789
	chr22	31420277
	chr18	8784515
	chr1	183144223
	chr16	57756956
	chr19	41264440
	chr2	241337780
	chr1	1341697
	chr19	34428452
	chr12	124332408
	chr19	35633805
	chr11	65539210
	chr9	128640758
	chr14	77028010
	chr11	64767695
	chr17	18247257
	chr2	112532267
	chr12	103941448
	chr12	122328044
	chr12	53665245
	chr6	42207306
	chrX	104166874
	chr9	133058312
	chr10	110583512
	chr16	30369464
	chr7	74699040
	chr11	62535088
	chr11	46380483
	chr1	109985099
	chr2	24077685
	chr19	1244365
	chr7	47297142
	chr12	52952270
	chr19	10138484
	chr12	910133
	chr19	1577467
	chr12	107709160
	chr20	396239
	chr8	143924859
	chr9	134159861
	chr15	88905762
	chr6	31631351
	chr9	137615302
	chr3	31637400
	chr19	3959094
	chr11	62672247
	chr22	36288854
	chr19	41259615
	chr1	26864101

## Sheet: Fig. 3e
	chr	position	name	Average Ψ fraction in HeLa %	Average Ψ fraction in HEK293T %	Average Ψ fraction in A549 %
	chrX	129592365	OCRL	100	100	100
	chr16	18542694	NOMO2	100	100	97.3108
	chr2	27326828	GTF3C2	100	100	96.9564
	chr14	69380270	ERH	100	100	99.2868
	chr10	70422027	EIF4EBP2	100	100	100
	chr1	33014553	AK2	99.8899	99.8493	100
	chr16	16251999	NOMO2	99.7997	98.5916	96.6956
	chr9	34616088	DCTN3	98.9208	100	97.3369
	chr17	2375624	SGSM2	98.6624	95.5065	96.6472
	chr16	69342143	NIP7	98.1209	98.3108	100
	chr1	166854176	POGK	97.7347	98.6899	97.9732
	chr12	124012693	ZNF664	97.4568	100	98.2892
	chr16	14853503	NOMO1	97.1907	99.4659	96.0739
	chr2	131049504	FAM168B	96.6237	99.4878	86.4313
	chrX	78129969	TAF9B	96.0421	100	100
	chr17	29572477	TP53I13	94.783	99.7682	98.63
	chr13	24426505	PARP4	94.1549	93.5318	100
	chr1	42926727	SLC2A1	92.6879	96.8347	95.4918
	chr3	127573630	TPRA1	91.4459	98.799	92.6287
	chrX	154765960	DKC1	90.2295	90.1855	93.0128
	chr1	35603333	PSMB2	90.0748	96.293	92.812
	chr7	1476655	INTS1	86.0862	79.207	65.4348
	chr17	40295390	CDC6	85.4691	94.8849	96.5056
	chr18	9401339	TWSG1	84.3551	89.4604	92.0116
	chr12	8941306	PHC1	83.9058	89.722	87.2516
	chr21	26000087	APP	83.6652	53.9228	54.9449
	chr16	56362360	AMFR	83.5203	92.8023	83.0598
	chr14	23307820	BCL2L2	82.3756	76.915	69.2801
	chr5	109379252	PJA2	81.873	77.1843	84.0618
	chr1	53027998	SCP2	80.8653	87.465	92.299
	chr3	13371848	NUP210	80.6828	90.3426	88.0774
	chr9	127506478	NIBAN2	80.2223	85.5851	73.2927
	chr1	22092496	CDC42	79.2431	67.1978	70.8655
	chr1	6185970	RPL22	78.8377	59.0238	70.0608
	chr10	71816664	PSAP	78.1425	65.2023	47.8722
	chr19	49869643	AKT1S1	77.264	81.7763	91.4027
	chr11	57312681	TNKS1BP1	76.8741	67.8232	67.3713
	chr9	128640848	DYNC2I2	75.2237	66.677	39.5981
	chr2	85608583	C2orf68	74.2796	99.699	85.5443
	chrX	153700680	BCAP31	73.5755	75.0933	57.2065
	chr8	6758246	AGPAT5	72.8477	78.7053	91.0393
	chr4	128270301	PGRMC2	72.4408	55.1288	49.3531
	chr1	1082418	C1orf159	72.2287	90.4544	92.1062
	chr9	124312596	NEK6	71.8803	76.5885	47.5342
	chr15	72344047	HEXA	71.4792	57.859	58.9403
	chr7	1499581	INTS1	69.2538	54.6766	32.9733
	chrX	65740878	MSN	69.124	43.1936	33.5149
	chr17	39440444	MED1	68.6494	91.3431	66.4493
	chr6	44231400	SLC29A1	67.6156	82.7421	86.5878
	chr12	2803908	FKBP4	66.0528	77.8861	74.0581
	chr22	19177964	SLC25A1	64.6611	71.7275	71.1108
	chr11	60923252	TMEM109	64.5689	17.3814	35.3847
	chr19	1435641	DAZAP1	64.3367	71.4857	68.3658
	chr5	80650713	MTRNR2L2	63.6991	55.8852	71.1701
	chr20	63742413	SLC2A4RG	63.5369	50.6685	46.6561
	chrX	153703029	BCAP31	63.4504	48.0105	24.1452
	chr17	4944899	RNF167	61.6909	75.2198	52.6509
	chr17	35724705	AP2B1	61.5857	31.3363	39.9822
	chr10	97433373	PGAM1	61.5471	50.1816	17.9591
	chr2	20037564	LAPTM4A	59.0927	62.8212	68.9068
	chr8	47826751	PRKDC	57.1304	51.9685	63.1236
	chr14	103912631	ATP5MJ	56.4098	45.9401	40.4225
	chr2	201085563	NDUFB3	55.402	45.3958	34.8187
	chr7	44835564	H2AZ2	54.2955	74.2171	70.2342
	chr15	74632747	EDC3	54.1344	54.3389	49.616
	chr12	48938164	ARF3	53.7834	31.9435	27.3995
	chr19	35279516	USF2	53.0942	56.7617	20.0467
	chr8	38238133	DDHD2	52.1108	56.4762	67.9353
	chr9	128577155	SPTAN1	51.8636	57.0634	36.4597
	chr7	127887946	SND1	50.5854	36.2762	20.0128
	chr10	3112271	PFKP	48.0134	39.9945	57.5038
	chr1	215608090	KCTD3	47.0716	69.2124	76.0018
	chr17	19663387	ALDH3A2	45.8212	54.0687	46.5082
	chr8	116863212	RAD21	43.2895	48.0312	56.342
	chr19	49654780	SCAF1	42.6563	70.5919	65.931
	chr22	40972652	RBX1	36.9775	66.1567	57.001
	chr9	128575245	SPTAN1	34.0761	23.746	52.5817
	chr7	2663888	TTYH3	31.8734	57.2155	56.5955

## Sheet: Fig. 3f
	Motif	Motif frequency	Average Ψ fraction %
	UGUAG	69	48.4364
	GGUGG	61	19.3847
	GUUCA	22	67.5555
	GUUCC	22	65.6047
	AGUGG	17	22.5345
	UGUGG	16	21.5964
	GUUCU	14	55.7009
	GUUCG	13	79.2124
	CGUGA	13	23.1218
	UCUAG	12	52.1545
	UUUUU	11	50.7866
	GCUGA	11	21.595
	GCUGU	10	25.5059
	GGUGC	10	26.8416
	GGUGA	10	23.5329
	GGUCC	10	19.9382
	AUUUA	8	24.1123
	GCUGC	8	17.9696
	CUUCG	7	20.5864
	GGUCA	7	26.9546
	GAUCC	7	28.564
	GGUGU	6	27.173
	GUUUU	6	41.7254
	GAUGU	6	35.1377
	GGUCU	6	16.7068
	AUUUU	5	49.5328
	ACUGU	5	30.6771
	GUUGA	5	27.6666
	AUUGU	5	20.057
	GCUCG	5	22.8191
	UGUGA	4	56.4352
	CUUUU	4	61.2444
	CUUCC	4	69.2472
	GUUGG	4	52.0428
	CGUCA	4	44.3997
	GAUGA	4	20.8907
	AAUGG	4	25.6643
	UGUCA	4	17.4282
	AUUUC	3	63.5229
	CAUCC	3	46.7784
	AAUGA	3	41.4362
	GCUCU	3	54.4509
	CCUCU	3	37.1402
	GCUAG	3	25.7163
	AUUGC	3	31.5752
	GUUUA	3	26.4804
	UCUGU	3	26.9759
	CGUGG	3	19.6332
	GGUAA	3	22.3952
	AUUGA	3	15.9398
	UAUGC	2	100
	GUUGC	2	91.4133
	CUUUG	2	87.0074
	AGUCU	2	73.2531
	AUUUG	2	54.7875
	CAUAA	2	49.2473
	CCUGC	2	48.5122
	UAUCC	2	48.0067
	AUUCU	2	39.6548
	AUUAA	2	48.3044
	GAUCA	2	34.4432
	ACUAU	2	35.1246
	GCUGG	2	43.5186
	CAUGA	2	37.9896
	GGUAC	2	27.9567
	ACUCU	2	29.4011
	CUUCU	2	33.7043
	AGUCC	2	31.7956
	CGUCC	2	32.6456
	CGUGU	2	24.5454
	GUUAC	2	25.2737
	CUUCA	2	20.5764
	AUUCG	2	16.1433
	UGUCC	2	17.4435
	GAUCU	2	16.6504
	GAUGG	2	17.4261
	GAUCG	2	13.9333
	GUUAA	2	14.7351
	AUUCA	2	11.7799
	AAUGC	1	100
	CGUGC	1	75.2237
	GUUAU	1	73.3067
	CGUAC	1	73.1738
	CUUGG	1	72.3848
	UGUAC	1	71.8803
	GUUAG	1	68.6494
	GUUUC	1	67.6156
	AAUGU	1	67.3165
	GUUUG	1	64.3367
	AGUGU	1	61.5471
	CUUGA	1	59.3882
	CUUAU	1	59.1349
	CGUAA	1	58.1117
	AAUCA	1	53.9831
	CGUCG	1	51.8234
	CGUAU	1	51.0277
	UCUGA	1	46.8485
	AUUAC	1	46.656
	UGUAU	1	46.1802
	AAUAG	1	40.4897
	AGUGA	1	40.1995
	CAUCG	1	40.1753
	AGUAU	1	35.1554
	AGUCA	1	32.6347
	GUUGU	1	30.4453
	UCUCU	1	26.1706
	UCUAC	1	24.3742
	CAUGU	1	24.3353
	ACUGC	1	23.6553
	UAUCG	1	23.1162
	AUUCC	1	22.886
	UGUGU	1	21.756
	AGUGC	1	19.0909
	CCUGU	1	17.6624
	UGUCU	1	16.8529
	CAUCU	1	16.5146
	CCUCG	1	16.3445
	AUUGG	1	14.1326
	GGUCG	1	13.6296
	ACUAG	1	13.1432
	AGUCG	1	12.7363

## Sheet: Fig. 3h
	chr	position	shControl_rep1 Ψ fraction %	shControl_rep2 Ψ fraction %	shTRUB1_rep1 Ψ fraction %	shTRUB1_rep2 Ψ fraction %
	chr22	44119087	19.6393	17.4266	8.17245	0
	chr14	69380270	99.5201	93.3927	11.7301	3.87304
	chr1	53027998	86.223	78.058	0	0
	chr12	2803908	76.3186	76.3186	0	0
	chr17	58004501	51.4769	40.2037	47.1917	14.1701
	chr6	85611818	49.5063	40.5591	0	0
	chr1	153534610	58.0143	58.88	14.1701	45.6783
	chr2	70986008	55.8335	50.8158	0	0
	chr16	47155488	56.7874	38.4462	46.6215	0
	chr17	75778524	50.5764	45.9791	38.025	35.7007
	chr6	143504113	56.6943	35.991	8.46492	12.8586
	chr11	10797658	34.6544	55.0453	13.1845	0
	chr6	108214588	44.1878	41.9942	0	51.4769
	chr3	138161491	47.5738	36.3795	21.2625	4.23304
	chr20	35078158	47.4267	33.0339	16.8574	38.4462
	chr12	76046772	38.4462	41.9942	4.23304	0
	chrX	37840596	30.4425	47.8475	15.6251	33.0339
	chr5	83056698	39.8496	38.945	0	0
	chr17	40399999	39.3395	35.7288	16.313	1.93366
	chr12	120444639	33.9143	36.1527	0	0
	chr12	110730719	34.722	34.0445	32.9366	13.5847
	chr20	57378302	49.9409	56.6585	33.7443	0
	chr15	78169241	53.1185	35.2508	51.193	0
	chr20	17601035	45.3213	40.7017	17.2224	0
	chr19	10689557	45.6783	37.3807	0	4.23304
	chr12	16363972	32.4359	48.9834	34.563	0
	chr6	38153973	40.4574	34.5483	0	31.729
	chr9	98015670	38.4462	34.2019	27.6898	39.3208
	chr6	13977809	37.8675	31.3487	17.6057	45.6783
	chr7	116249103	57.6293	52.5886	0	0
	chr2	28800291	56.2299	42.7199	20.3427	20.7707
	chr19	18177968	49.2464	49.9953	21.8123	40.7968
	chr14	55684512	51.8758	32.4516	18.0362	7.40919
	chr11	34100130	36.1527	45.6783	48.9985	0
	chr18	36154965	45.6783	33.363	0	17.5431
	chr8	11838655	33.9143	42.2071	0	0
	chr12	103942601	34.6916	32.9145	6.55179	8.63418
	chr8	58582717	43.2068	66.4411	0	0
	chr16	1685534	35.0267	64.2872	4.23304	0
	chr14	103335732	61.9438	36.911	0	19.6341
	chr22	41628151	48.2138	53.7881	43.3259	0
	chr13	45283866	58.1	35.8699	32.3791	0
	chr3	113810808	48.2138	40.0068	27.9235	28.5466
	chr11	125595931	31.142	47.6745	24.7659	0
	chr17	78223806	40.7968	30.3007	0	14.1701
	chr11	85634225	33.0339	31.729	6.90434	0
	chr5	133088487	32.2704	30.3513	0.332719	22.9924
	chr12	8941306	78.276	90.5958	0	0
	chr16	56362360	86.8905	63.2169	0	0
	chr12	124012693	92.117	100	70.7385	64.5405
	chr10	3112271	16.3019	39.4763	0	0
	chr17	22524496	86.0325	88.3977	85.708	74.6969
	chr7	100873195	49.3131	60.3733	55.2139	67.8359
	chr7	1499581	83.6325	74.9556	59.1659	58.728
	chr10	71816664	59.5916	75.3879	60.0805	46.6677
	chr2	9584978	26.7881	33.0885	12.9075	0
	chr15	72344047	51.4353	57.122	39.2968	42.0343
	chr1	51791640	51.6949	36.9803	10.0109	2.82983
	chr3	131498207	17.334	34.3544	20.7313	0
	chr1	6185970	16.7216	15.4395	26.8955	15.8695
	chr2	201085563	32.4681	40.3093	20.1298	0
	chr2	20037564	14.0073	40.5028	0	0
	chrX	154765960	86.4887	92.2121	0	0
	chr17	40295390	71.3743	89.8176	0	0
	chr6	110967667	34.5926	21.5326	0	0
	chr20	410578	24.6378	16.5657	2.33602	3.37363
	chr1	153959729	56.6386	52.6784	23.9748	44.6532
	chr14	102083797	48.2091	24.4189	29.5846	56.6867
	chrX	40051388	37.0022	27.585	1.5641	0
	chr2	10784024	38.5777	18.1063	17.3486	9.31998
	chr4	108667641	48.4422	22.1212	11.6219	0
	chr19	34458894	24.8163	27.2697	0	33.18
	chr8	6758246	83.5806	81.635	0	5.30393
	chr22	40972652	57.5485	52.9466	0	0
	chr14	103912631	32.7668	37.6335	43.136	30.8357
	chr17	40392703	35.0608	24.4195	0	10.823
	chr6	30743209	33.6957	16.3113	0	0
	chr7	100706940	20.3251	30.3927	17.0522	10.475
	chr22	29292530	2.31713	22.6645	8.71909	7.56312
	chr3	14181624	14.1154	8.25146	0	24.8127
	chrX	23679225	27.8664	20.2078	0	0
	chr19	54201242	18.8166	9.1406	0	0
	chrX	153703029	10.4034	27.4722	38.9144	5.76057
	chr8	144097068	23.8478	14.2853	24.7977	28.848
	chr2	53818002	32.419	22.6207	0	0
	chr16	30192990	12.6764	13.0707	5.1978	5.41205
	chr1	6186768	9.27668	12.3302	6.04784	0
	chr14	103912536	34.6163	18.3547	33.4427	21.7443
	chr2	169822011	25.5013	20.9345	17.5721	16.7546
	chr1	8861027	28.1166	14.4885	0	7.19901
	chr11	65120653	20.5181	16.2917	6.07848	10.6266
	chr2	169810389	24.1077	21.5733	0	2.94128
	chr2	216499392	34.4104	38.5796	7.14976	8.61752
	chr12	6975950	22.8188	8.60258	0	0
	chr5	95502924	39.2924	35.3853	28.3486	40.6213
	chr9	83661680	37.8081	36.7102	25.903	41.9454
	chr14	34435087	42.4062	27.6789	32.8451	30.63
	chr7	56101791	44.5379	24.1333	24.6619	28.483
	chr9	125444555	41.108	23.1116	11.0287	24.4278
	chr5	138555846	35.9412	29.2381	20.5902	37.9975
	chrX	70134663	39.9901	33.9276	27.5677	24.7806
	chr1	109592532	35.3593	31.0612	21.6532	22.5053
	chrX	23675052	33.8717	30.5089	22.6112	31.5833
	chr9	35684533	14.2798	13.4572	0	17.8703
	chr14	21211878	8.78107	17.2392	8.40457	15.8197
	chr16	46674364	7.91706	13.0751	3.80816	0
	chr17	81845696	8.56568	11.7235	0	25.5087
	chr7	74189875	20.0737	11.2442	4.80805	3.94626
	chr17	50750520	9.37129	19.2597	2.63458	11.4892
	chr4	106328190	11.4892	11.8118	0	0
	chr5	73505259	9.86941	13.0047	1.11744	7.91706
	chr2	74369480	13.269	6.98274	7.09221	4.72106
	chr15	57286222	11.465	16.2135	5.9196	0
	chr20	49113647	21.0873	10.6419	0	0
	chrX	70301974	6.03753	37.2502	4.91683	0
	chr22	38728016	87.6689	89.761	93.6902	93.4726
	chr3	47846614	99.4742	91.9646	97.793	89.2337
	chr9	124312596	97.7223	97.7223	94.3909	34.7319
	chr20	4187405	65.0089	49.9296	74.1808	77.3343
	chr11	61337979	30.7365	57.052	59.7325	43.158
	chr20	63742413	17.3571	18.3309	5.95739	4.51367
	chr12	69598339	19.7074	10.1677	0	0
	chr20	45410529	46.2885	38.6608	22.7982	19.5241
	chr11	63759781	12.642	13.8693	9.32679	0
	chr11	18399537	17.1404	23.5714	2.45846	3.19425
	chr5	139623411	14.0168	21.8795	2.47748	0
	chr1	1045781	15.6413	15.3429	5.25878	9.11772
	chr11	64315746	13.5914	17.2142	8.98732	25.2905
	chr5	177596002	43.7937	60.7609	45.5236	20.9655
	chr19	23827393	36.6171	49.0889	41.5658	30.9272
	chr12	64431750	100	100	100	100
	chr12	57234601	9.22169	13.048	5.10741	0
	chr5	171405372	17.5191	18.8793	1.03722	11.4995

## Sheet: Fig. 3i
	TRUB1 hypo	70
	Invaried	61
	TRUB1 hyper	2

## Sheet: Fig. 3j
	PUS7 hypo	40
	Invaried	85
	PUS7 hyper	8

## Sheet: Fig. 3k
	chr	position	name	mRNA region	Average Ψ fraction in shControl %	Average Ψ fraction in shTRUB1 %	Average Ψ fraction in shPUS1 %	Average Ψ fraction in shPUS3 %	Average Ψ fraction in shPUS7 %	Average Ψ fraction in shPUS7L %	Average Ψ fraction in shPUSL1 %	Average Ψ fraction in shTRUB2 %	Average Ψ fraction in shDKC1 %
	chr14	69380270	ERH	3' UTR	96.4564	7.80158	100	97.7668	99.2398	97.7525	97.6891	97.4514	95.4949
	chr12	124012693	ZNF664	exon	96.0585	67.6395	93.2794	98.3343	97.3758	98.0769	99.2222	100	94.7558
	chrX	154765960	DKC1	exon	89.3504	0	79.8105	67.435	66.3719	83.2166	87.4825	73.4265	89.3504
	chr12	8941306	M6PR	3' UTR	84.4359	0	77.8933	75.5071	56.6814	66.3292	89.4514	88.9546	85.8032
	chr8	6758246	AGPAT5	3' UTR	82.6078	2.65196	81.1311	82.6078	82.6078	85.888	75.6609	82.6078	62.6754
	chr1	53027998	SCP2	exon	82.1405	0	79.5384	69.6879	68.4356	84.1043	85.4822	89.8046	81.0559
	chr17	40295390	CDC6	exon	80.5959	0	93.6258	95.3528	87.5449	90.0103	91.2284	92.3245	78.6332
	chr7	1499581	INTS1	exon	79.2941	58.9469	68.4777	52.7302	67.9229	65.5865	41.4831	85.5409	58.3603
	chr12	2803908	FKBP4	3' UTR	76.3186	0	60.1708	71.0441	64.0265	73.4187	77.8486	76.6581	57.6992
	chr16	56362360	AMFR	3' UTR	75.0537	0	53.528	60.4715	50.8253	62.555	77.6937	83.1054	64.5735
	chr22	40972652	RBX1	3' UTR	55.2475	0	55.9573	44.2737	29.8268	22.412	42.532	66.9584	54.021
	chr7	116249103	TES	exon	55.109	0	59.2412	36.2629	55.109	29.4258	36.4946	37.379	15.2919
	chr8	58582717	NSMAF	TTS	54.8239	0	29.0401	25.2929	6.04087	9.32222	26.7434	19.2231	9.11716
	chr15	72344047	HEXA	3' UTR	54.2787	40.6656	56.1084	20.1466	8.12875	57.6907	44.2066	62.2413	72.7429
	chr2	70986008	ANKRD53	TTS	53.3247	0	20.3984	0	9.81703	53.3247	26.7434	12.7368	0
	chr16	1685534	JPT2	exon	49.657	2.11652	0	27.7686	0	38.057	9.81703	17.9779	28.3937
	chr2	28800291	PPP1CB	3' UTR	49.4749	20.5567	35.433	43.9387	52.7213	35.0877	58.1171	50.1987	52.9819
	chr14	103335732	EIF5	5' UTR	49.4274	9.81703	38.9848	53.2081	19.2231	24.1069	12.7368	27.7686	9.81703
	chr17	75778524	H3-3B	3' UTR	48.2778	36.8628	23.2654	26.7434	36.8437	34.7523	13.7552	19.2231	41.8024
	chr6	143504113	FUCA2	exon	46.3426	10.6618	58.1	19.7066	51.9228	54.6789	56.7874	69.3212	37.8834
	chr6	85611818	SYNCRIP	3' UTR	45.0327	0	37.4679	31.8382	24.5984	48.0378	26.7434	60.9775	38.5084
	chr11	10797658	EIF4G2	3' UTR	44.8499	6.59227	46.1614	40.3967	44.5983	44.5774	33.6934	40.2035	12.7368
	chr1	51791640	NRDC	exon	44.3376	6.42036	34.0544	24.3872	0	28.5221	34.5911	57.3583	26.5734
	chr3	113810808	ATP6V1A	3' UTR	44.1103	28.235	33.3499	16.5169	0.966831	28.1985	12.1369	4.52338	21.256
	chr20	17601035	DSTN	exon	43.0115	8.6112	34.6849	24.1069	4.03008	0	0	0	0
	chr20	45410529	DBNDD2	TTS	42.4747	21.1612	17.8524	4.94428	25.1247	38.0873	27.0419	14.3622	27.7898
	chr14	55684512	KTN1	TTS	42.1637	12.7227	26.1981	18.1293	23.4253	29.9242	5.7174	17.5685	29.8208
	chr3	138161491	DBR1	3' UTR	41.9766	12.7478	25.7385	52.2867	36.8677	34.6217	61.9438	15.7643	68.762
	chr19	10689557	ILF3	3' UTR	41.5295	2.11652	25.9379	25.4361	5.14872	49.0037	20.3879	6.21306	33.0409
	chr12	76046772	NAP1L1	3' UTR	40.2202	2.11652	24.5984	8.42872	18.0218	33.2205	0	26.7434	33.2205
	chr18	36154965	ELP2	exon	39.5207	8.77153	17.7779	26.4926	12.59	26.1344	33.6008	31.7429	10.0744
	chr5	83056698	TMEM167A	3' UTR	39.3973	0	17.5483	1.53736	2.70449	12.7368	39.3295	20.7808	6.42932
	chr8	11838655	FDFT1	3' UTR	38.0607	0	19.3209	31.7867	38.0607	24.7531	30.8141	33.9914	0
	chr17	40399999	TOP2A	exon	37.5342	9.12332	42.9212	36.5812	48.3865	46.4296	45.0382	19.623	34.2203
	chrX	70134663	IGBP1	exon	36.9589	26.1742	17.431	34.6453	37.9771	27.9736	28.4506	14.009	10.4016
	chr2	216499392	RPL37A	exon	36.495	7.88364	7.94468	23.9623	12.7537	32.1261	35.2719	37.612	43.445
	chr2	201085563	NDUFB3	exon	36.3887	10.0649	27.4896	10.0869	0	36.2396	15.7445	9.90764	31.668
	chr17	78223806	BIRC5	3' UTR	35.5488	7.08507	0	0	35.5488	4.52338	38.6317	35.5488	9.04676
	chr12	120444639	TRIAP1	3' UTR	35.0335	0	33.2736	57.0859	41.4404	18.6302	42.7639	29.5135	44.0384
	chr12	103942601	HSP90B1	exon	33.803	7.59299	31.5592	24.4011	26.8702	33.1865	26.5648	25.1301	22.2002
	chr1	109592532	GNAI3	3' UTR	33.2103	22.0793	23.8594	37.0031	37.3605	38.553	40.002	29.7904	30.0192
	chr11	85634225	TMEM126B	exon	32.3814	3.45217	10.449	0	0	0	37.0335	0	7.18115
	chrX	40051388	BCOR	3' UTR	32.2936	0.782049	32.2936	0	8.86605	29.0485	0	43.0342	4.42889
	chr2	9584978	YWHAQ	3' UTR	29.9383	6.45375	0	0	2.01096	1.74681	1.12584	0.0824348	11.9476
	chr17	40392703	TOP2A	exon	29.7401	5.4115	32.5481	37.181	37.8054	38.5458	57.856	40.9938	39.0654
	chr6	110967667	GTF3C6	exon	28.0626	0	6.5104	0	0	2.48946	27.2492	0	0
	chr10	3112271	PFKP	exon	27.8891	0	13.9842	18.7286	0	48.0413	39.0838	46.6907	28.9224
	chr2	53818002	ERLEC1	3' UTR	27.5199	0	24.6295	6.5165	15.1184	4.4997	7.06844	13.7669	11.6067
	chr6	30743209	FLOT1	promoter-TSS	25.0035	0	21.1809	21.2686	30.0671	0	25.3659	19.6123	17.7511
	chrX	23679225	PRDX4	exon	24.0371	0	18.5277	52.7221	57.6416	17.8078	7.22647	1.35371	13.0018
	chr2	169822011	METTL5	exon	23.2179	17.1634	18.4221	5.90545	10.567	23.5752	22.7577	13.2962	16.8274
	chr2	169810389	SSB	exon	22.8405	1.47064	11.4483	47.7524	10.9497	12.9035	3.50598	21.9479	2.62611
	chr1	8861027	ENO1	TTS	21.3026	3.59951	4.76148	13.7839	10.6448	0	6.81726	0.569032	16.1452
	chr20	410578	RBCK1	3' UTR	20.6018	2.85482	7.76307	6.26757	9.08372	20.8409	10.7663	6.5104	11.3445
	chr11	18399537	LDHA	exon	20.3559	2.82636	1.82547	4.57481	2.15689	4.15267	0	0	0
	chr22	44119087	PARVB	exon	18.533	4.08623	18.533	13.6398	29.6602	13.1325	9.4716	14.0151	9.4716
	chr11	65120653	FAU	TTS	18.4049	8.35252	2.52274	16.8428	13.3278	12.0742	14.8376	5.31328	5.08676
	chr5	139623411	UBE2D2	exon	17.9481	1.23874	2.70404	0	2.20267	5.40608	1.32985	6.56088	3.14244
	chr20	63742413	SLC2A4RG	exon	17.844	5.23553	18.9	14.8023	14.5123	29.3046	17.3611	14.3497	19.7906
	chr20	49113647	STAU1	3' UTR	15.8646	0	16.7828	4.19375	6.44551	14.9828	2.4169	10.5437	18.3718
	chr7	74189875	EIF4H	exon	15.659	4.37715	3.1462	19.0195	2.23705	11.9645	12.1543	14.3655	5.04639
	chr1	1045781	AGRN	exon	15.4921	7.18825	0	0	12.6429	6.60286	1.9146	11.6057	6.9011
	chr12	69598339	CCT2	exon	14.9375	0	2.19224	5.08901	1.61528	15.1415	5.80826	7.76196	2.80327
	chr19	54201242	RPS9	exon	13.9786	0	0	0	11.9902	9.13543	32.5487	27.9278	28.2846
	chr15	57286222	TCF12	3' UTR	13.8392	2.9598	9.23106	4.84994	13.2807	8.22191	2.16382	7.5174	16.5138
	chr16	30192990	SLX1B	promoter-TSS	12.8735	5.30492	1.56799	13.5618	9.19526	16.4267	11.5029	18.6191	33.5168
	chr4	106328190	AIMP1	exon	11.6505	0	5.49965	11.8499	17.069	1.06836	13.4529	5.31541	5.21299
	chr12	57234601	NDUFA4L2	TTS	11.1348	2.55371	5.71835	0.0345452	1.68056	6.9395	0	0	5.11731
	chr1	6186768	RPL22	exon	10.8034	3.02392	1.22777	1.55934	0	2.58652	8.22187	8.02721	9.7724
	chr16	46674364	VPS35	exon	10.4961	1.90408	7.79302	10.8449	0.989133	6.19442	6.12805	2.71834	5.32396
	chr10	71816664	CDH23	TTS	67.4897	53.3741	48.1653	52.9743	47.4335	53.3768	62.9759	59.1952	63.6483
	chr21	6123451	SIK1B	3' UTR	37.7548	37.7548	9.81703	37.7548	37.7548	37.7548	37.7548	37.7548	37.7548
	chr12	110730719	PPP1CC	exon	34.3832	23.2606	24.027	45.741	51.666	18.9075	51.5126	51.2514	57.2201
	chr9	127506478	NIBAN2	3' UTR	100	100	76.1757	100	100	100	100	100	100
	chr11	63759781	RTN3	TTS	13.2557	4.66339	1.61229	0.998106	1.84331	0.480547	0	5.44184	2.78355
	chr20	4187405	SMOX	exon	57.4692	75.7575	0.844153	31.0857	32.1178	34.5423	26.8377	76.8118	53.1012
	chr17	22524496	MTRNR2L1	3' UTR	87.2151	80.2025	68.716	71.4117	67.0621	71.6141	78.8761	81.9763	69.2184
	chr6	38153973	ZFAND3	3' UTR	37.5029	15.8645	0	0	28.3937	0	15.8645	5.78395	19.2231
	chr9	98015670	ANP32B	3' UTR	36.3241	33.5053	45.1039	26.7417	38.5358	29.3891	39.6386	41.3936	39.1002
	chr3	131498207	MRPL3	exon	25.8442	10.3656	15.6861	4.35334	0	13.8079	7.81823	21.9408	20.2438
	chr22	41628151	XRCC6	exon	51.0009	21.6629	45.6276	40.4791	18.0962	40.6505	36.8616	50.3393	0
	chr19	23827393	RPSAP58	exon	42.853	36.2465	25.7098	15.1888	32.4923	27.8251	15.1895	5.72704	0.378422
	chr11	64315746	TRMT112	TTS	15.4028	17.1389	13.7102	10.0747	4.29461	14.334	4.2107	0	0
	chr12	46183159	SLC38A1	TTS	54.2533	54.2533	63.9313	54.2533	29.694	54.2533	54.2533	54.2533	54.2533
	chr1	153959729	SLC39A1	3' UTR	54.6585	34.314	25.1797	43.8061	31.2887	46.9481	63.0109	44.607	60.884
	chr20	35078158	TRPC4AP	exon	40.2303	27.6518	18.9499	20.1018	0	14.2127	12.7368	43.4761	28.7671
	chr11	34100130	CAPRIN1	3' UTR	40.9155	24.4993	13.849	25.9379	0	0	35.3162	5.14872	22.5538
	chr20	57378302	RAE1	3' UTR	53.2997	16.8722	60.4958	72.6305	0	50.4967	77.3554	54.8506	30.9719
	chr1	6185970	RPL22	3' UTR	16.0805	21.3825	62.2795	25.2418	0	54.1985	66.4899	67.5272	48.2945
	chr11	125595931	STT3A	exon	39.4083	12.3829	21.8093	23.3154	13.6083	12.7941	7.52813	12.8584	20.1825
	chr14	103912631	ATP5MJ	3' UTR	35.2002	36.9858	36.4603	46.6802	34.1882	20.179	14.0931	19.0179	18.1802
	chr2	74369480	DCTN1	exon	10.1259	5.90664	7.7583	4.53003	12.2886	0.544774	6.68746	6.36245	0
	chr6	13977809	RNF182	exon	34.6081	31.642	27.3005	29.3953	26.7434	42.856	22.5297	31.8886	39.0302
	chr14	94102613	IFI27L1	TTS	95.6812	95.6812	95.6812	95.6812	95.6812	95.6812	24.8874	95.6812	95.6812
	chr14	103912536	ATP5MJ	3' UTR	26.4855	27.5935	16.6419	12.423	11.5169	21.8088	0	8.93856	9.99926
	chr13	45283866	GTF2F2	3' UTR	46.985	16.1896	63.9313	46.985	22.8391	46.985	0	46.985	46.985
	chr9	83661680	UBQLN1	3' UTR	37.2592	33.9242	29.5702	43.8564	36.7481	55.4033	25.5372	25.2597	21.6446
	chr9	35684533	TPM2	exon	13.8685	8.93515	9.80459	14.7792	24.6423	14.4149	5.98769	18.1934	12.509
	chr19	18177968	IFI30	3' UTR	49.6209	31.3046	41.3863	53.9996	52.2822	40.3375	46.2662	38.2849	39.1125
	chr16	47155488	ITFG1	3' UTR	47.6168	23.3107	25.4079	60.1093	56.3708	48.5416	45.3739	4.52338	39.7109
	chr6	108214588	SNX3	exon	43.091	25.7385	46.6925	27.7686	15.8645	19.2231	39.5506	2.11652	15.8645
	chr4	17624335	MED28	3' UTR	57.9413	57.9413	57.9413	57.9413	57.9413	57.9413	57.9413	57.9413	2.11652
	chr8	144097068	CYC1	exon	19.0665	26.8229	30.4817	25.9776	23.3707	24.421	13.9239	21.5127	3.98103
	chr7	155309346	INSIG1	3' UTR	48.5992	48.5992	48.5992	48.5992	48.5992	48.5992	48.5992	48.5992	0
