# Supplementary material for: Quantitative sequencing using BID-seq uncovers abundant pseudouridines in mammalian mRNA at base resolution
Source: Nat Biotechnol. 2022 Oct 27;41(3):344–54. doi: 10.1038/s41587-022-01505-w (PMC10017504; doi:10.1038/s41587-022-01505-w)
Supplement: Source Data Fig. 4 — Statistical source data for Fig. 4. [file 41587_2022_1505_MOESM17_ESM.xlsx]

## Sheet: Fig. 4a
		Ψ-fraction 10-20%	Ψ-fraction 20-50%	Ψ-fraction >50%
	HeLa	181	242	152
	HEK293T	169	205	169
	A549	518	294	110
	B cell	217	603	223
	Bone marrow	454	1192	355
	CD4 T	394	1028	413
	CD8 T	681	1494	607
	Cerebral cortex	92	269	147
	Cerebellum	1582	3628	1407
	Heart	521	1048	293
	Kidney	329	880	245
	Liver	687	1532	391
	Small intestine	805	1845	562
	Testis	620	1397	367
	Thymus	438	1069	304

## Sheet: Fig. 4b
	Ψ fractions
	A549	HEK293T	HeLa	B cell	Bone marrow	CD4 T	CD8 T	Cerebral cortex	Cerebellum	Heart	Kidney	Liver	Small intestine	Testis	Thymus
	18.5015	15.1241	66.2396	28.1845	53.9254	27.849	27.8012	50.3147	56.864	54.4903	23.0737	41.5406	39.7931	36.6969	55.4846
	14.4739	52.5535	33.144	41.6878	17.8174	39.8745	40.6418	35.6749	14.7129	16.0924	42.4244	51.272	30.2388	53.7379	17.7261
	25.982	63.1524	47.7892	23.8279	48.6541	18.2297	25.6344	43.6944	55.5443	19.7793	44.9172	12.9692	49.8388	21.0521	30.2847
	61.7575	98.7688	68.6215	27.832	27.0214	17.0483	39.3508	13.2994	17.1576	44.8729	100	26.632	24.5509	34.4307	52.7359
	97.2168	14.1246	99.6986	50.2506	45.9583	18.1536	15.8099	38.9669	46.8838	47.7454	42.5729	45.3341	40.4106	16.1731	25.8021
	18.6797	16.0065	15.0556	25.443	26.8759	11.3411	36.2921	18.0017	53.811	20.9122	47.4414	21.37	33.626	44.1867	39.8411
	11.574	27.8441	73.1738	47.6155	18.702	58.4276	29.779	13.5823	14.7154	28.0825	58.8334	16.663	18.6355	47.8218	43.3248
	37.5153	63.284	34.6795	39.5513	44.482	33.7215	44.6823	70.755	33.0272	55.5965	24.7276	36.8747	42.6583	71.6883	33.4405
	24.7025	10.2218	15.9584	27.1986	52.8457	49.7453	10.8946	60.8207	19.4278	14.8254	52.3727	19.9896	17.234	57.4682	13.9697
	23.0916	48.3327	46.656	57.2625	52.4684	33.9094	35.1088	50.1327	37.7405	50.1591	43.0445	17.9	46.8353	41.4919	29.2054
	20.6121	59.0238	38.1547	24.2223	11.9662	50.3322	21.9422	28.8726	27.5846	16.938	17.7898	42.218	100	13.4953	36.8475
	17.8166	21.2998	59.4935	53.3204	58.7284	27.2329	40.8527	27.1366	32.056	57.5859	14.7076	49.8569	62.8338	15.0628	40.1598
	16.9583	65.8398	12.6348	59.8692	39.5236	25.853	48.3297	58.6594	45.1707	22.2745	19.5116	100	70.1827	19.3852	21.5611
	20.2966	45.4018	26.1706	37.6805	39.8625	37.69	43.5397	16.4569	43.937	13.1244	50.0436	69.6755	31.9105	27.0987	12.9625
	39.7776	39.3136	78.8377	48.4744	65.9515	55.2395	35.8887	43.0339	12.0711	18.2093	42.631	29.3609	42.9774	35.1302	53.8926
	13.9183	37.6506	18.6564	37.1112	16.2495	50.7316	21.5754	26.0622	18.3755	40.695	42.709	28.4758	34.1435	39.193	58.9645
	36.716	27.1714	17.8085	69.8761	15.7401	23.4617	58.258	37.4393	27.6396	20.5503	14.9322	34.5936	36.7513	48.1878	21.6396
	70.0608	66.5438	51.0277	59.6638	33.6549	49.9611	32.9802	60.4187	24.626	37.8776	32.5628	39.8113	43.6028	54.3498	71.4212
	17.1186	11.1216	40.882	22.5741	10.149	57.8835	29.5823	13.6004	14.9426	28.6922	35.8168	40.5406	45.4282	33.3085	47.4247
	75.7958	46.4321	36.4877	16.3657	52.8156	28.617	49.1046	62.8662	45.3664	55.3032	26.9929	11.0811	41.0631	58.1461	33.1147
	34.843	87.465	64.8947	86.8295	42.3537	15.9645	62.8803	57.9083	35.9996	24.1045	10.1418	12.6407	48.1906	18.2956	41.6461
	68.8528	89.9357	80.8653	21.6309	20.4515	45.4928	10.9679	10.8005	36.8147	31.2824	71.3511	10.1773	22.3561	24.8149	28.8915
	25.8492	81.1886	47.201	36.1902	37.4802	50.8493	16.9663	23.7163	64.5657	51.9836	44.8949	46.3729	41.1317	44.3768	38.5719
	15.673	16.4179	13.7283	22.8263	28.3762	50.0683	14.3286	37.91	54.9122	41.037	25.5229	26.8618	12.0116	12.5448	46.9382
	92.299	40.0338	38.0311	36.69	44.5911	62.3701	39.3872	44.3342	48.1844	16.8141	14.8304	30.2472	50.5866	38.2416	11.1116
	10.8798	35.4038	74.2796	22.3066	16.9903	62.0983	39.0263	33.3785	40.2906	36.9169	72.0408	31.5193	37.8693	17.7181	31.8383
	99.0531	99.699	27.6398	46.7233	46.196	39.7428	65.7907	20.6382	13.228	54.0811	39.444	10.231	53.5182	48.9875	14.554
	77.5483	12.0405	19.4969	28.3685	24.3863	27.5756	45.5344	57.5873	36.5705	45.6923	35.4688	23.2159	41.1637	44.854	43.3362
	23.7152	54.0687	16.101	40.0169	14.3127	67.8228	18.336	44.2601	19.3939	54.5209	42.3137	59.6488	64.8281	34.5667	49.462
	24.8215	16.03	33.215	69.0616	16.6178	34.4125	25.5294	14.3619	34.7176	34.1438	49.3845	16.4509	72.2481	44.9893	26.9374
	85.5443	14.6138	31.8914	62.8563	56.8477	55.8417	19.251	14.9633	47.2861	16.9307	44.1044	17.4542	42.6573	11.1357	41.9677
	32.3754	85.5851	41.3073	52.2357	42.6462	45.5499	20.2039	22.9145	55.1239	39.4399	22.5949	40.0258	43.7599	38.5015	35.9471
	22.7765	55.6694	45.8212	58.5868	48.5732	13.0102	37.1237	56.0082	39.4685	36.2689	42.7471	37.7778	55.4008	59.3535	43.8723
	11.668	17.1274	21.2068	74.9952	36.3379	62.7109	19.4985	61.6153	58.9885	11.125	41.7064	15.8001	35.9285	47.3832	33.8666
	14.6572	53.1177	48.6696	29.4429	55.1609	42.048	73.7471	41.7932	24.4639	20.404	26.4547	30.8468	27.161	32.8433	36.3076
	10.611	82.7421	20.2191	24.8545	24.5046	14.0157	47.3759	22.4935	36.6548	36.8421	49.0237	16.6532	17.0971	35.7264	19.4796
	11.2506	10.0017	80.2223	11.5166	43.7019	59.3013	77.4824	31.6629	12.6298	35.2803	28.5766	34.8602	49.5695	41.0401	10.4326
	16.8662	34.5053	12.7767	32.6231	30.2895	40.6601	22.3382	65.1949	77.0471	15.8196	78.8477	27.6423	41.4404	44.903	28.6891
	44.1345	79.207	18.5722	30.0331	10.0274	42.7525	64.7671	53.1453	23.2251	52.1204	29.8784	15.6543	57.9146	39.9486	40.0798
	17.7989	54.6766	27.3194	42.5774	12.495	45.1298	19.5576	17.5416	48.8102	53.0408	39.2378	40.5957	39.7196	48.2664	27.2247
	46.5082	37.9453	67.6156	10.9996	67.5603	51.9925	38.2707	63.5387	18.5709	52.0545	45.6788	48.357	45.5376	30.5314	58.1445
	17.4645	11.0196	50.2864	24.212	47.2852	16.6053	25.3801	62.8035	25.6627	23.1006	42.4435	50.6888	46.1914	43.9914	60.6058
	73.2927	63.9942	86.0862	39.3343	37.8684	18.8978	52.3659	40.8424	36.0032	20.0675	17.5951	48.2716	49.4072	41.5049	11.1754
	19.1078	24.1991	69.2538	52.1967	21.7347	25.3927	22.5618	23.3614	80.2641	47.861	19.0866	54.4715	13.0465	43.5982	53.672
	11.6468	13.2375	11.6703	63.3823	45.9632	74.21	57.6492	16.4624	50.6774	39.3722	41.6762	19.3216	16.5928	36.7349	32.509
	17.7002	57.5824	14.1974	31.4459	12.9825	54.5255	18.3773	21.9273	13.6483	29.1127	45.7443	10.3804	58.421	20.8267	61.8724
	12.1668	14.2394	18.4256	48.6207	19.0493	69.2146	43.897	46.9335	25.9058	34.1295	38.486	20.1874	50.4003	14.7347	43.1407
	15.5052	19.6479	59.0213	41.6318	65.3067	43.2273	29.5502	46.1641	39.5454	12.7283	32.4074	16.1031	11.5102	21.1203	52.2313
	12.6461	36.5013	30.6851	34.654	21.138	24.0073	50.6323	60.8194	23.0071	36.3431	53.348	19.3583	24.1762	51.1961	54.4284
	19.7872	12.1675	39.0467	36.9789	22.4482	75.3481	41.9021	18.6272	11.0336	32.1405	23.1014	84.728	57.6466	47.1845	29.4252
	86.5878	45.9401	12.0119	52.9069	36.8383	49.893	39.8049	28.0353	32.0271	35.6142	52.4137	36.8826	48.8234	32.5505	41.3845
	44.0677	41.8948	37.4455	11.2389	17.2342	24.3595	41.9453	44.4442	38.3151	64.163	20.9499	59.0574	33.8988	10.5136	19.2637
	65.4348	27.3148	55.2634	40.4404	52.0446	39.9691	21.6255	23.1264	57.008	48.2255	23.9985	20.064	11.7105	30.1942	38.9685
	32.9733	43.6561	56.4098	57.7377	36.4033	19.2087	54.078	53.0825	30.7749	47.9414	35.2584	65.5199	48.1464	10.6803	10.198
	28.4509	30.5915	32.4081	39.6961	24.7635	31.2096	10.6308	24.2344	55.2395	73.3847	49.9723	27.8678	44.9495	15.5722	23.0492
	24.1828	13.5944	41.4625	49.684	18.9256	57.6306	32.417	36.0447	62.9887	48.0263	29.0051	28.6928	38.5966	44.5811	39.4984
	36.7957	19.946	42.3571	33.0809	46.405	23.7042	52.983	47.8158	60.5749	46.9297	21.1235	32.9562	39.7162	20.7242	41.3517
	13.207	57.0634	17.2748	31.8986	26.7561	16.1123	52.6798	57.9944	69.7135	25.1211	16.3614	48.1327	23.3541	33.1045	20.0898
	17.5237	23.746	36.668	50.1219	10.8036	24.3648	37.6967	50.3011	26.9136	28.3106	66.464	38.6193	31.8815	17.5979	41.5446
	10.6573	15.0884	51.8636	13.054	71.681	41.2266	57.2396	39.5767	55.6237	29.0137	22.4804	47.3157	39.8938	85.009	25.0593
	10.0368	23.2954	13.4588	58.6087	41.7362	14.4432	45.7931	62.1927	21.4163	51.2617	37.596	47.9763	50.8357	60.6014	41.1696
	13.7165	26.584	34.0761	59.0565	35.3088	40.1538	55.0725	41.6349	25.4412	36.1553	45.7361	59.5253	26.9245	28.0557	49.8405
	21.6114	34.1802	14.0034	46.4947	22.4532	29.6416	13.7302	35.1022	38.5487	47.7406	63.1699	18.7578	41.8834	55.3998	35.5396
	18.1282	11.9802	66.6099	35.8359	11.1905	54.2792	14.5399	17.8506	21.4002	44.0588	43.4634	29.5309	11.3192	30.2681	50.6781
	15.0485	59.1595	32.6347	35.0375	46.9398	32.8915	15.5389	21.5112	70.7486	34.7525	35.9449	16.3707	17.4967	23.0615	45.6477
	11.6229	14.8276	21.4183	57.9055	19.3413	47.222	30.3983	52.5949	55.722	40.6193	51.3528	40.2781	33.1065	44.6949	22.7737
	39.0261	75.0933	17.2095	24.4576	73.3291	26.796	58.3664	25.136	48.558	56.6637	38.658	21.7105	20.7194	11.3896	49.6878
	14.4617	48.0105	53.4535	47.0673	53.1778	78.2296	16.5629	49.7104	63.8531	16.1666	56.1469	35.7494	17.1613	52.1824	40.4409
	18.878	90.1855	89.5716	43.2106	21.7305	27.5966	18.3899	50.7444	40.7528	11.7917	40.52	45.1209	43.497	25.7164	54.7446
	23.8105	55.9794	73.5755	40.409	17.0479	63.8168	12.6482	67.4937	30.6654	15.2785	28.4363	47.2401	42.6316	47.2564	14.9338
	36.1688	98.2977	63.4504	99.0276	40.4387	36.4402	39.3818	45.0855	22.2878	49.274	41.1949	20.9125	10.3523	55.9423	61.7653
	32.4651	31.6689	90.2295	46.0103	43.0775	33.2948	77.9705	15.6959	52.7435	15.3763	53.3443	36.9272	11.1044	42.3719	22.5219
	24.9959	68.903	13.3102	31.9489	22.9852	49.1363	23.9347	94.4636	25.9311	45.4283	53.2675	26.8997	36.0273	54.0255	13.6183
	12.7974	16.6188	29.2179	55.637	49.0471	50.7437	65.0418	56.3933	26.697	14.0039	21.5102	35.7725	15.3857	10.0753	36.8857
	14.4282	17.132	16.8368	16.8441	47.4022	54.498	67.413	11.2783	44.6538	25.8097	34.5651	33.04	67.8386	62.9932	48.2064
	40.4225	10.4761	13.652	28.532	31.8408	19.2042	44.368	47.4247	65.3784	44.6698	12.4632	39.9972	22.544	29.6047	19.4398
	33.658	26.6969	19.1139	26.8907	31.3355	42.1588	10.6945	45.4677	44.4056	15.4041	45.4078	16.3051	13.2729	20.562	45.962
	12.9889	22.0731	30.7955	47.8322	11.1684	57.0431	10.6532	59.2842	43.988	40.1793	41.3011	37.4668	14.4454	17.5627	48.5397
	20.0729	42.4129	21.7521	25.8857	42.2109	16.4722	63.9603	34.9723	37.6953	32.0424	43.4122	43.6627	13.1515	23.6555	55.0045
	14.4013	49.5504	31.4406	17.5061	25.9584	28.8709	14.0411	52.7612	14.7198	37.8043	45.3556	50.8794	42.6383	37.8438	49.1837
	11.7585	76.5885	34.1114	13.5311	37.7525	64.3735	36.4124	43.2695	37.4276	60.5671	34.0997	42.4503	51.4189	89.414	47.2311
	12.5428	15.9882	34.1779	17.8177	39.19	18.8691	53.07	44.348	37.9597	62.1693	45.7569	34.0068	31.1743	41.0488	34.6951
	15.3459	47.7707	18.8939	54.3549	60.3823	45.425	49.78	24.2547	22.0461	24.7835	27.0202	14.2025	60.7813	47.9441	51.1221
	11.863	68.0354	30.6991	33.9708	30.575	56.1614	31.8327	45.1202	11.9444	43.3594	58.4011	13.1076	32.4913	37.2196	35.9805
	13.8915	20.7706	16.8529	56.3272	29.5401	43.022	51.7202	45.4035	19.3397	10.8592	11.3985	16.2983	25.837	36.9343	50.206
	52.5817	11.5475	71.8803	15.9904	34.0361	15.3218	50.7483	19.3795	18.9531	34.198	41.4361	19.9908	21.8364	39.1747	37.8971
	36.4597	49.3722	13.7201	62.0931	29.0917	40.3744	16.0073	59.3366	14.3565	10.2389	16.2585	47.5015	17.2816	49.2529	11.6556
	14.4189	55.8852	22.1663	30.8819	41.6244	45.1732	21.619	18.6487	35.7438	13.057	29.8803	35.8349	34.2313	42.0293	35.3354
	13.1776	18.4277	100	51.815	35.0385	41.8608	15.1973	21.4587	55.1051	14.832	22.4909	30.4997	42.3937	12.9604	22.1186
	13.6604	42.0443	63.6991	30.8178	59.931	48.8871	75.4517	53.7962	36.0268	46.9224	35.6069	33.565	20.1937	15.0447	52.2449
	14.8831	45.1112	39.625	31.9743	44.9109	24.8224	57.1277	51.3612	39.1288	50.2845	36.7782	34.1116	36.8416	43.7501	34.5875
	18.8233	98.3108	25.8463	21.269	46.7517	14.8704	41.4622	10.3557	23.666	13.1953	48.1225	33.3906	10.9617	44.931	18.0891
	10.2166	22.8611	11.4858	44.2235	33.8047	21.3631	10.9843	22.2163	30.7675	16.4729	19.9361	33.9667	47.9871	44.5053	37.2759
	18.5417	96.293	10.4404	48.5076	10.9801	21.2609	27.6182	48.3296	48.2731	49.9584	19.7048	17.2331	37.6749	27.6582	42.1776
	18.8216	53.9228	14.984	46.063	58.285	36.7407	65.0905	52.3921	45.7434	13.162	50.2055	10.6763	29.1286	67.4677	47.4954
	12.1854	10.1654	98.1209	84.9056	18.0114	41.5527	30.6876	35.3749	70.5074	32.0694	36.173	10.7948	38.2315	34.5432	17.9202
	12.9459	29.7968	90.0748	54.4059	44.6925	58.8383	31.4584	55.1197	36.9718	46.1033	41.7825	15.8183	52.8813	44.1999	38.7635
	34.6622	30.603	83.6652	16.8105	68.1432	29.6306	20.0933	74.1597	50.5126	17.7985	13.0047	27.6729	60.0167	35.6512	39.6812
	95.4868	22.1823	40.4897	52.9275	41.4727	21.4118	24.734	47.1029	46.5456	45.7305	18.5884	44.2474	13.8602	25.1808	46.379
	76.1039	77.1738	56.2543	49.5476	48.3217	49.4962	31.9973	50.9302	23.0088	53.996	40.268	34.3902	14.2013	27.2093	13.4209
	16.8852	15.703	42.3215	50.666	22.3592	32.1956	24.1853	43.4753	58.2899	33.0229	34.0153	14.67	55.8845	35.481	13.3898
	57.2065	52.0413	100	15.914	30.2033	13.7095	50.4163	22.127	42.4108	20.5916	22.3695	20.0527	64.1596	44.0334	98.3351
	24.1452	18.0198	10.5759	23.9735	45.8504	41.9515	12.2068	17.9855	41.2201	34.564	97.8226	33.222	24.28	59.5152	31.591
	19.3107	20.1267	38.9284	22.4584	40.373	17.9217	33.2344	59.0554	11.3515	53.7737	36.9321	49.687	40.1676	53.0243	59.3536
	13.609	18.9841	16.0602	30.5808	23.7609	39.3581	36.3695	22.7251	58.432	52.6388	36.2264	41.5498	52.0328	35.5638	41.6722
	24.7846	14.8566	85.4691	51.8009	17.1692	68.4755	23.2563	53.9776	18.7266	50.4962	21.4072	48.2701	42.1667	10.7105	11.2099
	15.0473	94.8849	21.5547	50.8386	17.9812	48.6604	65.3529	53.9841	18.9024	41.7068	39.7966	11.9842	11.5126	28.4346	23.9362
	12.387	28.2611	21.1745	43.5709	81.8651	32.6879	28.2586	24.393	26.7831	12.1287	19.0943	65.8329	61.8327	37.8686	24.0847
	93.0128	45.3958	29.6041	15.4963	45.2616	38.1488	23.584	34.6014	35.1392	45.4921	44.2183	40.0704	37.2137	34.6592	15.6869
	54.9848	30.0459	42.1044	22.7445	61.6636	39.3836	45.0892	31.141	13.4053	59.0772	48.1011	17.7937	53.7189	24.554	40.8411
	20.9675	13.4626	55.402	28.2886	21.8406	46.0972	39.9774	13.1387	45.4032	32.4211	22.1027	16.4431	15.3165	14.9816	44.4638
	15.712	39.4761	46.4804	38.3635	60.8506	78.6147	30.0438	47.523	47.311	38.4198	30.8504	34.124	53.5299	42.4173	51.8884
	50.5321	32.9148	17.8723	10.3928	38.9152	23.2131	38.5485	40.1762	32.3711	44.5529	52.0462	10.913	37.7949	34.2182	38.876
	20.9967	11.7911	39.0628	43.0353	51.7526	42.4381	12.0529	41.0557	18.9556	47.3256	36.9693	13.1083	29.9332	38.532	40.1934
	14.469	18.8563	15.7553	54.3665	10.7257	53.0968	17.0958	58.4884	41.808	38.8066	54.0197	41.4776	30.0401	20.7805	60.7349
	32.3072	55.9593	23.8556	17.7561	32.5857	26.3734	21.1619	55.7289	46.3527	57.7832	23.0454	13.2008	11.4892	100	39.7001
	33.366	21.8601	62.5906	50.9982	43.4597	99.8971	61.1869	32.793	23.8836	39.8621	35.9722	37.9295	18.8802	24.7271	48.0136
	14.3038	31.3344	44.7451	34.5925	30.3453	69.2421	59.975	55.8553	12.6727	35.6399	24.5108	27.489	70.4339	30.6441	47.9348
	60.2021	81.7763	19.8909	42.7933	24.3406	49.8924	30.043	13.198	27.5518	19.3801	36.7684	45.6778	10.5157	46.9795	11.9466
	25.3698	87.5762	77.264	55.6571	28.3181	47.206	11.6305	60.3279	26.6861	17.2793	42.8611	52.3013	16.7426	48.2785	20.8753
	13.9012	100	72.1734	33.5544	25.0793	27.1854	41.9962	47.5316	39.6479	15.5205	40.2266	45.1164	54.6083	40.7015	22.2858
	31.7315	31.3363	98.9208	24.9341	16.6917	32.7354	26.3252	42.2263	36.7649	49.5826	16.4585	17.5719	17.8873	34.7619	17.4923
	46.3556	13.7808	61.5857	44.5987	48.0473	13.3223	12.0998	59.1939	27.5818	50.3671	37.7161	63.4827	40.2403	32.6202	41.5713
	13.4962	39.4534	37.4561	35.0275	49.6605	40.6742	36.014	62.1416	52.8185	36.2088	44.1212	36.0517	16.9103	17.4257	31.5172
	29.0282	13.2524	26.5871	45.6873	26.0342	16.6204	50.8185	56.4384	19.4028	11.3551	38.9658	52.6402	56.1199	49.8747	19.8053
	12.8176	24.0446	21.3836	26.1076	46.4744	40.5355	44.7205	41.0131	12.6014	41.6218	43.2808	12.8784	40.1275	58.717	29.9719
	47.5342	14.909	19.8468	46.2865	48.3903	19.9773	55.6662	11.6686	31.6985	33.9806	27.2996	40.5556	46.2356	40.9944	47.1949
	50.313	90.5297	22.1417	21.0079	40.9346	48.8481	21.2023	42.7425	31.8931	40.9826	40.3543	44.8047	51.0806	47.1474	43.4213
	68.4224	80.7761	15.1255	34.6976	50.2576	46.7089	18.0352	36.5679	44.1487	55.8164	13.045	31.2335	48.1291	46.0155	40.2153
	19.9145	11.9527	35.7415	20.1177	48.5931	62.1098	41.0652	53.1388	17.545	43.0574	33.1366	14.5244	28.0094	35.2239	41.0617
	25.8571	10.3234	89.3192	50.9044	56.5691	21.9466	65.8095	38.3279	46.3377	37.0963	14.6715	42.2379	30.8036	35.4717	69.225
	18.9968	81.8767	90.4416	15.7136	20.774	53.0549	23.8688	43.198	45.4521	39.0672	17.3634	43.0371	52.1853	29.199	48.1834
	14.1932	26.9686	19.5102	17.1874	39.6776	50.8827	62.3867	11.0481	34.9294	18.8257	21.1369	12.9326	33.5453	55.2057	32.3312
	19.993	62.0906	49.7677	37.3665	45.0898	25.3499	43.6019	48.2188	47.0418	42.5733	22.8519	42.3473	52.5464	32.7802	48.3819
	25.7467	35.0614	39.4445	45.6088	23.7807	47.1608	36.4729	31.6447	65.0716	61.389	45.9914	18.2141	13.6083	37.1429	24.8192
	71.1701	98.5527	36.8894	57.497	11.7275	41.6036	11.4693	39.1913	68.2543	48.3243	26.8226	55.5396	40.5158	58.263	38.6541
	17.0281	100	11.804	26.0123	37.3037	45.176	37.9674	11.4667	10.353	33.5856	44.9616	55.8623	12.5062	41.9665	26.9108
	11.3751	85.4475	13.207	42.3178	21.9309	48.5286	24.076	45.3537	19.2794	48.9971	47.2311	47.2341	26.1291	44.9679	53.1892
	13.5996	73.8594	24.3742	21.1182	49.6181	41.0123	62.9949	55.9462	29.4381	25.4455	18.388	44.748	66.9105	52.0138	37.0392
	27.3678	19.9655	35.1554	11.1172	42.3128	40.5929	37.0898	41.5801	14.6592	12.0007	52.4098	50.432	43.6478	33.0922	43.8249
	19.3	14.1083	10.5392	29.3689	44.2446	53.6224	44.0281	13.1321	54.982	44.245	29.1619	42.9473	52.4788	89.2708	69.0336
	10.7431	35.1251	30.4453	66.0831	51.0044	25.6624	37.2826	51.7134	52.8572	34.8566	46.1851	51.6943	19.3526	54.0897	38.6208
	24.4932	73.3043	53.0671	16.2785	26.627	45.5026	42.9183	33.5683	14.5517	60.7006	39.2996	56.9966	73.0576	22.6242	37.4379
	100	12.3978	11.7002	26.7269	48.9068	25.0817	27.197	59.387	57.9814	46.3758	19.5127	15.0757	44.6804	22.2478	47.1904
	32.9502	56.418	11.6848	32.1076	45.3463	46.5179	46.1979	49.6232	51.3147	13.2613	47.8597	17.2496	10.4288	50.0972	50.9115
	92.812	66.0748	73.3067	28.6212	16.5234	41.924	16.3766	39.9578	39.5415	31.9501	60.2535	43.8176	51.096	26.132	46.935
	54.9449	37.4168	54.195	28.9623	31.3501	31.0997	26.8002	23.6172	14.0535	35.1503	40.8328	27.2743	46.2145	23.6575	40.5613
	26.2892	25.8044	10.7997	39.1712	31.2811	30.4178	51.1455	47.3682	31.7223	23.4812	27.7099	19.5121	41.7678	48.8343	48.5575
	12.501	37.7214	42.8508	10.9766	25.2961	34.0473	33.9331	51.4439	40.4407	19.3416	63.0068	45.5681	14.658	68.1568	52.8666
	38.5503	98.6899	32.6706	26.095	13.439	73.4901	28.4406	22.1741	61.01	59.9001	28.0779	17.7252	52.3192	45.6219	27.6037
	11.2191	50.1816	19.0909	81.0075	13.1267	20.4237	57.1869	35.8401	45.2351	30.6901	46.0061	17.2703	42.2065	50.5303	51.3759
	10.5065	22.6684	17.6434	14.6228	37.4904	63.8653	36.8908	44.9024	58.816	22.171	19.3718	49.072	46.8477	49.6038	32.455
	16.9597	20.9629	46.8265	28.742	61.0826	52.5238	54.826	44.9693	21.1406	31.1991	35.9688	42.7251	20.5585	31.1451	40.2163
	18.173	18.5915	51.4555	44.8172	17.66	46.4353	24.4716	40.5925	74.0053	32.3008	13.5921	33.0113	36.118	18.8207	47.8344
	66.0138	16.4107	31.9703	52.9061	28.2483	39.6753	42.0751	23.8378	39.6125	41.888	11.6606	37.8389	33.5568	25.6346	67.5343
	38.8595	57.859	97.7347	27.0388	71.1367	36.3861	65.6246	21.5166	51.8082	27.0884	20.2733	39.4722	63.2443	45.4769	22.8246
	44.5174	96.8961	20.4814	32.6226	37.7313	39.7484	43.9709	51.3659	34.5638	22.6476	29.1211	29.5913	23.6323	39.3435	56.9073
	13.2874	10.2541	38.7996	38.1828	17.7081	22.2184	18.2092	20.0344	20.4336	36.977	54.077	13.0351	24.8884	26.8503	54.0897
	30.9576	99.8493	61.5471	48.0681	31.1534	61.5958	15.0936	32.0592	11.5777	18.5028	44.9882	20.0818	37.0346	43.9032	34.6564
	10.4167	75.2198	36.2628	21.0888	47.8268	31.5299	11.4108	26.6655	60.4968	30.0199	18.7459	11.5451	17.1045	38.7536	53.4368
	96.5056	16.0146	74.5056	57.0429	30.5341	28.1836	62.5944	11.6362	71.7519	95.712	35.5164	18.3366	15.6242	45.0983	47.4785
	14.7254	14.289	23.7697	30.2516	52.9512	47.2348	45.0744	28.9001	74.6859	46.5984	31.9533	27.0825	59.7525	51.5753	45.4668
	10.4578	99.4878	25.57	18.6407	47.3316	80.8365	44.9134	24.0395	21.4209	30.5674	38.3704	51.4976	31.3443	40.9507	24.2295
	16.5622	66.7247	18.5495	49.7368	57.6851	69.4138	73.607	59.9206	18.4017	41.2862	40.1237	43.2331	35.5081	26.2937	45.9806
	51.896	39.9945	24.7857	24.8078	34.4749	24.6162	48.9085	41.5521	44.2309	17.1269	37.2631	66.7118	38.6702	30.573	46.7675
	26.1153	47.8957	71.4792	43.2635	18.0039	56.7467	40.9875	47.6278	45.871	49.6473	12.9178	28.6562	27.9908	17.5149	23.6344
	34.8187	30.8821	11.0304	40.2048	35.1207	45.6463	76.7239	67.0376	33.5526	10.6131	47.4018	29.6611	56.3154	42.0547	50.9592
	38.369	92.8023	29.7854	16.263	44.7608	22.5654	49.7062	40.7811	27.3947	15.4272	25.1593	11.0881	10.1543	30.6456	20.6878
	12.5555	15.0303	14.5321	24.2677	42.6559	39.3604	59.5222	24.8706	47.9002	14.6614	63.127	41.3359	42.49	35.1339	13.7885
	21.2389	19.8511	99.8899	36.7628	20.233	18.9475	46.2042	14.2173	12.9499	58.6186	30.5157	89.3831	45.7415	17.8587	40.208
	56.8948	47.9769	61.6909	18.9979	25.6121	14.9168	54.7335	54.7748	33.7566	31.7229	18.3871	16.4876	60.5801	39.0505	41.9545
	44.3262	90.4544	19.6023	28.3516	31.9561	19.749	26.843	29.4515	41.4765	38.9199	10.9217	19.9949	31.9146	16.6342	11.1816
	21.224	13.3466	17.664	39.843	54.6689	50.3123	13.56	31.6489	39.6144	43.2965	16.5563	14.6116	13.5181	28.8532	14.5958
	26.7143	10.8722	96.6237	26.3863	49.9106	15.8568	19.6574	55.3075	52.8387	34.1292	57.8683	18.8631	13.9718	52.7951	44.1724
	91.4027	10.5875	19.3249	11.1012	46.8955	31.1486	58.5832	31.4106	17.6154	38.398	37.5741	37.1398	24.2855	43.4876	48.0768
	13.8393	99.7682	48.0134	14.3411	35.3841	24.2176	16.3552	40.896	78.8245	64.5102	22.851	57.7153	35.8471	43.5266	21.1958
	23.2084	18.0142	12.0098	60.8957	56.4894	30.6365	70.7608	29.1587	80.2288	32.8233	19.8469	49.416	49.2424	54.3402	23.9543
	11.4381	37.5578	48.2704	36.2965	27.0275	21.9979	39.4971	40.2684	66.2825	27.6898	50.8248	36.7152	64.7822	32.6592	41.3521
	19.3407	21.0649	17.0164	47.9408	13.4306	81.7762	51.5817	72.3635	36.6094	25.6582	46.1379	52.6565	65.5473	49.784	51.2462
	41.8095	100	83.5203	38.6295	52.2673	18.7222	12.4919	51.6651	13.8928	26.262	55.432	47.9673	26.8956	43.1353	43.6723
	20.8093	30.1928	18.0643	35.7893	21.9792	34.6064	70.4903	55.2115	47.3187	31.392	10.8143	32.2091	39.0836	26.4468	47.1702
	14.693	73.4257	40.1753	20.3149	43.5073	80.3096	51.2534	55.5014	39.6174	37.8489	41.5624	14.6532	38.1391	54.8602	24.2659
	10.3089	54.3389	12.9167	33.535	46.354	33.4058	22.7588	51.0303	53.0367	37.9655	43.209	67.4398	67.6528	43.6996	39.1078
	97.3369	17.2823	72.3848	56.5095	16.4102	20.7362	20.8691	65.7767	49.568	25.9201	33.665	12.0004	39.6779	39.2214	39.766
	10.2036	98.799	18.2091	64.3766	46.1723	21.3816	20.2321	35.0761	30.6612	60.6017	29.5225	38.79	48.4159	14.0528	10.7633
	13.0956	54.7161	35.9029	39.1773	25.6634	48.5147	45.3479	33.7215	26.1644	17.8857	38.2617	49.4845	25.3784	43.7046	16.2608
	14.3756	27.1609	15.4156	57.1902	34.6368	43.8577	14.5342	39.0749	50.08	36.1452	24.8856	39.1474	17.5255	36.1478	31.9747
	39.9822	29.4281	19.7562	21.76	41.0345	33.6486	12.182	43.2194	66.8901	62.2099	86.8058	59.4561	60.4171	18.4217	57.9009
	36.9749	15.4831	72.2287	42.6079	37.0499	59.7219	22.3604	48.0438	49.3962	38.8597	34.1654	19.7078	11.7395	58.9698	39.6577
	22.2694	50.1385	14.5661	47.7239	72.176	37.8835	56.7489	42.9944	58.0794	21.2213	47.8717	38.5651	27.0851	39.8947	16.4735
	40.9586	77.595	11.0571	30.0654	48.0407	54.0564	26.7879	43.1254	24.7763	17.3455	49.0607	47.828	37.9458	17.0599	26.3914
	15.6916	13.4693	14.0539	50.3221	40.8755	49.1014	64.5583	60.8782	20.1554	45.6447	10.6576	48.0804	23.8907	56.5316	40.1447
	23.2637	18.0434	19.6543	18.7558	26.8597	13.5015	30.6991	51.3851	42.6809	42.3659	57.5031	57.8631	69.7803	18.8471	30.562
	11.8429	49.0916	15.686	23.9351	21.6134	41.9184	49.4705	17.0898	49.2071	39.8029	33.0914	48.807	71.0615	45.2928	35.0107
	22.9147	32.0062	94.783	63.3599	12.7884	30.6444	62.7465	38.4618	72.9605	18.0996	27.0326	44.7066	47.1856	37.423	29.8189
	10.3228	56.4762	10.4771	18.5481	40.0137	50.3083	39.5484	74.7875	45.8361	77.7515	35.6346	49.6799	33.3318	29.083	45.277
	21.8768	12.8198	14.7572	47.7453	33.5131	43.8559	51.9425	100	38.5298	15.1912	48.2943	62.8452	35.3075	38.2962	37.4027
	26.7806	33.3171	10.5919	19.738	45.6773	42.4118	23.3869	27.5087	35.471	12.5532	36.7734	39.4871	50.1076	31.1361	27.7101
	11.6359	29.578	28.19	43.2086	46.0596	44.2678	62.7297	17.8951	27.9097	36.342	36.3426	11.5103	13.7002	58.5989	38.2779
	15.4017	10.0078	21.866	40.4728	22.3552	52.6661	23.3247	59.464	44.0155	44.9069	50.6743	40.8149	26.0839	10.7173	46.2998
	27.2161	95.6013	100	49.3034	60.7705	57.8163	34.1669	39.3533	39.7022	23.0395	42.1214	44.4194	39.6386	52.5608	61.0276
	17.8945	34.4358	54.1344	61.6309	36.5608	43.8997	40.0377	41.1502	76.4704	11.1726	22.3501	48.4713	49.5541	33.5612	33.9566
	12.2274	44.2033	22.886	41.0154	53.6465	52.9195	44.5946	45.1946	66.5536	20.8149	38.719	49.5715	14.2215	19.2296	42.2645
	17.9567	17.431	91.4459	38.2583	31.139	59.0665	22.1127	44.6029	11.8749	38.8536	67.8296	37.8374	40.4586	38.9207	15.7174
	36.8684	34.6627	21.5643	52.6142	47.0584	14.3287	46.1419	82.4241	62.7313	17.5616	24.9736	20.8509	46.7003	38.0075	20.926
	12.9383	20.9469	19.8563	10.2964	19.8583	23.3566	21.8088	45.1491	69.2787	33.6992	42.7295	43.7717	42.0067	31.0557	48.6853
	12.7032	19.6125	59.6206	60.1156	16.2347	10.6918	62.3359	25.37	41.8654	34.1979	44.1384	16.4627	13.2196	21.8026	29.4012
	15.5772	13.0252	15.609	42.0086	45.262	49.8294	30.5816	20.1513	56.94	42.1362	66.6392	16.2181	21.6661	18.7065	74.8102
	10.6201	11.183	18.575	39.5601	43.503	34.5735	34.4784	33.7415	43.6736	54.6981	47.293	39.0485	24.2371	35.4204	35.1647
	37.9572	100	25.7922	41.4755	47.3587	62.7135	33.8825	16.0648	26.0392	46.2341	19.2647	44.8043	53.9928	37.9932	35.909
	15.3094	11.7671	15.1906	25.5909	48.777	47.5867	52.344	42.9103	18.2597	27.8923	23.2203	51.0677	29.131	32.9099	13.8051
	13.7303	100	20.3671	11.0852	50.2238	13.5117	25.365	31.1135	14.1257	36.4637	50.4247	20.9409	43.4038	64.8882	35.719
	12.0228	70.2178	83.5732	23.959	15.3409	37.9458	12.3387	45.2577	14.7595	41.9308	17.9235	43.4049	62.3855	50.7574	36.939
	20.1523	31.9435	52.1108	49.2014	37.579	52.2659	47.0487	40.8544	15.326	36.7577	12.95	31.0534	37.6717	35.6997	41.6802
	30.8484	16.0667	58.1899	45.0307	40.4323	60.2967	19.4637	18.9566	18.2289	37.6875	11.259	46.3728	58.9411	30.8645	22.3563
	12.2101	28.4426	15.006	30.5361	41.3755	43.6054	30.4332	53.0403	10.6628	47.6416	34.0549	57.044	54.7716	40.466	49.0412
	74.2602	67.1978	33.5157	36.0533	49.8857	17.0007	35.8621	76.5699	59.7235	34.8698	41.7733	52.7324	45.7012	44.4142	31.2865
	11.9575	16.3103	54.9526	48.7381	33.595	56.5481	59.1134	32.99	12.6309	49.0726	45.4605	65.2773	45.3869	43.0245	37.4679
	10.9754	47.652	25.0331	64.4011	44.8621	42.6016	22.9426	31.0438	12.8135	34.5438	45.027	36.7633	18.3398	32.6184	48.4137
	14.1499	45.9414	71.7634	41.9025	41.7898	46.3444	14.0221	55.1307	60.4686	24.5843	51.7949	15.7597	55.0618	32.4563	11.4575
	12.8276	27.2983	22.4314	34.6495	10.3808	21.5463	43.8077	31.4797	23.2265	35.2596	45.89	31.6716	45.287	47.9167	56.1685
	10.805	77.8861	17.625	22.1371	38.6419	12.8432	40.3674	25.9966	48.7813	28.6932	31.3943	34.1821	24.8514	43.7566	32.7909
	49.1446	27.0738	21.4956	27.3676	23.7645	64.3748	47.3179	14.702	22.8484	48.6039	39.4492	21.9377	12.4536	14.5157	40.0376
	76.0057	17.5648	15.834	28.9815	45.3058	45.0791	17.1815	74.6395	18.2181	42.7778	16.0367	21.8929	11.5046	56.694	50.4718
	19.0114	28.2537	20.1828	46.5051	21.1468	45.2168	17.4868	19.1041	54.4715	14.3892	47.3412	15.2869	13.3702	31.1071	56.8418
	16.8895	23.5924	14.6468	53.4826	14.8402	63.1653	72.784	31.786	53.2138	43.4623	76.2545	43.502	64.7832	33.2032	13.561
	19.3053	27.3871	16.5146	50.0896	17.0651	27.065	48.1902	45.2787	24.3011	46.2573	33.7828	88.8112	13.5646	24.5834	24.4147
	21.4372	13.3012	13.7112	16.9012	41.5003	11.4446	35.412	45.3296	44.3109	64.7917	54.0646	46.7829	46.3949	34.2745	48.7751
	15.7919	43.1936	16.7627	14.3598	43.3337	52.6016	38.8702	65.5006	56.078	10.976	38.5443	21.3621	63.2119	19.5493	44.8519
	10.1013	57.6756	10.0906	49.7063	46.1131	55.3376	15.4913	22.6759	56.2766	38.76	33.7995	21.3416	39.3334	18.9942	31.3996
	15.8412	14.2275	29.3386	60.8438	34.9674	93.877	51.6538	46.2258	24.4228	53.2259	28.0126	14.2489	20.0407	62.0352	34.7588
	23.1916	30.334	12.0454	42.9491	27.4957	21.2541	26.7983	38.6978	35.5524	22.226	39.7122	53.0899	50.7242	15.4672	44.1384
	12.6564	16.3366	31.8732	44.9141	28.3978	36.5021	38.6107	30.7599	46.3929	15.4698	47.1374	30.8293	31.8652	42.854	11.5382
	97.9732	65.2023	100	17.5878	27.7389	14.8894	55.0324	71.5888	21.4983	57.666	44.938	34.7756	39.3902	59.2801	33.3344
	15.5144	12.8306	46.3859	22.5937	36.2276	25.7784	53.2834	55.2384	10.2362	30.3792	37.9543	35.805	17.7575	49.9287	56.9341
	30.5752	29.9499	51.8234	35.9161	41.3649	45.0939	15.8102	17.6926	68.722	35.3243	36.9192	35.8682	11.2687	45.9022	53.8127
	17.9591	13.235	100	46.1795	21.6507	28.0428	18.8067	60.3713	16.4097	45.176	20.2539	38.2935	22.463	16.5704	44.0008
	14.0071	21.1036	54.4601	10.2549	44.4358	27.1777	57.8204	51.8904	50.2445	46.3883	27.9237	31.5154	30.8429	59.8255	49.9862
	13.0096	10.2025	20.8122	54.8473	41.4771	40.4652	48.6795	61.3178	63.3312	14.4861	60.1873	20.1951	40.3374	51.0222	10.3384
	10.2019	61.0522	15.2791	48.2028	47.605	60.9969	32.961	28.264	71.3455	17.0006	43.5363	52.4908	13.2453	48.9087	18.4769
	13.404	33.1243	53.7834	43.5506	45.3039	48.0862	43.2936	46.0837	57.9491	20.9805	35.3037	62.6473	24.1258	20.8494	14.2163
	23.7097	29.6515	33.8507	21.9612	52.8667	22.5417	34.1439	69.8508	47.8631	51.8184	52.5249	62.5138	30.3114	35.1695	46.6207
	23.7357	67.7321	79.2431	27.5823	53.7226	59.3407	38.1948	44.6157	18.4549	34.0665	16.5012	38.9277	35.0079	20.9802	38.523
	18.3833	96.9122	32.8873	44.6177	55.0914	20.6475	11.2518	40.5563	21.8146	42.4826	22.8004	22.7655	41.2649	42.7363	35.728
	15.3249	48.7063	15.6031	31.9785	34.8733	44.8038	45.9905	24.5602	70.6372	19.7466	15.9471	48.9744	15.795	69.353	37.8834
	58.9403	63.5826	61.5729	72.7958	23.5922	36.2787	27.8599	75.6169	54.9342	44.1972	65.8275	42.1752	57.2687	58.0548	47.6788
	19.6744	23.5031	13.1821	38.2707	18.4637	12.9729	48.882	12.6693	15.1312	22.2925	31.8778	44.0542	24.1992	18.2356	15.3727
	100	20.6096	13.4268	51.0737	36.962	30.5868	49.231	64.179	59.9217	39.2914	60.9325	51.4986	33.5531	27.8035	15.1188
	16.2958	50.0248	16.9677	46.6022	33.0968	16.2744	19.6975	39.6936	17.8771	46.2204	53.8899	19.0947	45.0961	34.025	50.2243
	17.0959	21.9059	34.2824	42.6394	20.7268	19.4268	41.1629	43.9423	55.2227	38.5177	40.1239	25.012	38.5515	19.1572	44.4306
	52.6509	12.7106	19.1235	23.6255	15.2356	16.7084	37.2591	36.2399	45.2656	35.3779	37.8619	48.377	35.3746	49.4088	16.5084
	11.7971	96.1597	28.7713	63.2733	31.6251	34.9217	16.5257	38.9113	61.5881	37.6423	14.8261	17.0172	21.517	29.9717	37.31
	14.5205	92.2108	25.9385	85.4438	39.3007	34.6579	25.7878	21.9901	27.3757	52.6983	47.5326	53.811	28.0991	47.1074	18.232
	51.0554	11.8797	28.3364	96.9598	57.2742	52.6548	54.06	24.0722	23.3824	37.3662	10.0155	40.1023	33.5706	30.177	45.6852
	13.7275	67.3632	66.0528	35.8115	40.3488	32.479	40.9804	12.2326	16.9144	20.2324	33.4317	15.7431	32.7774	35.2368	24.3166
	86.4313	76.915	10.1926	50.9136	24.9446	47.2645	10.4079	54.3451	24.9677	35.7096	44.9025	12.4347	24.0142	26.1619	48.6314
	21.6594	41.2382	41.7983	48.7304	16.5962	14.3744	30.7821	21.298	30.111	40.3725	47.3882	16.8759	34.3572	28.7425	22.6275
	11.4688	100	28.5724	48.5281	42.6089	96.3528	13.6628	26.1431	36.6308	41.0739	43.6027	39.5488	70.0543	64.5328	34.8836
	57.5038	11.0113	10.2854	22.071	26.4827	48.9097	11.0861	23.7711	66.1413	31.4221	36.3713	31.241	20.4289	65.6267	66.6134
	15.1119	19.2031	15.3893	11.9688	42.9505	40.1795	53.2633	18.1374	20.3753	31.8013	13.3571	49.9971	49.3681	56.7232	35.6333
	43.4472	87.5761	19.0784	62.9752	17.2179	40.751	18.2502	59.1507	36.0627	53.8232	67.3207	16.7628	61.792	11.3415	22.1239
	83.0598	70.0917	12.1977	74.1183	33.9474	50.8824	49.4194	14.981	25.5033	12.0716	34.453	11.584	25.3134	37.3881	34.0106
	13.3119	33.6214	42.4362	29.1907	54.0709	65.1586	20.3294	12.2789	18.0374	34.2326	11.971	44.1482	45.5122	35.8486	25.2247
	20.6282	10.0041	26.0519	48.5439	13.3883	61.2827	13.2566	25.4864	77.5901	60.0167	23.4501	37.4954	39.3723	30.023	45.3794
	10.8128	12.6055	17.4517	37.9272	24.8539	51.1337	40.0632	14.4253	46.993	29.4983	39.5191	32.8972	14.1082	15.3796	19.0079
	13.1967	12.3911	20.1276	38.7036	38.0643	51.0541	49.1014	17.7961	50.106	23.702	40.6884	38.421	15.1358	16.7279	35.9088
	12.0017	89.722	10.2763	21.9067	36.4926	10.8463	15.3805	41.3897	25.7189	45.3044	32.2694	24.1528	56.4166	16.024	43.094
	12.8919	100	47.4028	13.4828	10.1407	40.4425	18.3473	47.8097	46.0298	37.6227	24.5729	48.7439	32.802	34.2011	17.5017
	24.9209	18.6392	17.3298	46.637	43.5876	21.0036	67.6399	14.5558	53.1821	13.5177	12.3444	40.2307	17.3153	47.1291	59.3216
	26.7452	19.2484	69.124	54.1069	41.4679	39.9428	27.8877	45.378	57.9251	58.342	38.2388	28.9246	13.74	49.5873	51.6341
	12.513	67.5514	28.0492	55.9925	11.096	25.9714	36.2517	13.1284	48.5771	53.0557	32.1537	54.2219	65.0705	36.9731	29.4137
	11.4728	17.2657	12.5041	35.6663	24.4702	29.0109	31.9751	11.1152	45.1817	49.7456	19.8853	42.5766	17.1633	26.0141	19.9449
	10.8085	14.7554	36.3874	49.3016	36.4736	23.8009	44.0475	49.0581	13.0137	36.1409	38.8211	21.2659	60.6572	41.9143	41.6343
	14.6937	11.0183	22.8291	38.5835	12.3786	42.5992	13.8815	26.7124	51.2384	20.8586	67.7426	20.6064	39.9955	51.9498	46.9717
	92.1062	14.8239	78.1425	65.8908	17.9902	20.6274	61.3649	49.4893	15.5069	47.365	15.5464	41.8837	56.5673	49.4252	24.4505
	10.515	99.6505	19.3108	46.9212	43.9983	41.0152	51.5228	31.1052	22.4531	10.2783	28.747	25.4659	23.5032	30.1189	28.5178
	18.0714	91.3431	16.2876	48.1679	25.2563	28.3736	64.1738	12.0602	23.8712	29.6837	41.2463	41.8818	45.308	60.3716	34.201
	17.5375	11.6345	29.189	44.1791	46.8472	75.9798	17.8643	19.9328	38.6243	25.3622	64.527	40.0043	68.779	23.9881	11.3395
	17.781	20.2983	48.214	58.008	36.487	62.7612	23.1362	13.9498	31.5589	20.4435	43.117	33.8156	42.7136	28.6343	25.8221
	30.9243	18.6505	11.4312	65.8482	61.1244	55.4727	20.1492	17.7176	24.7618	47.8606	45.7984	35.6402	49.4177	14.9683	17.5096
	30.0467	23.0828	22.6988	18.2783	38.1275	47.5923	53.9228	59.6287	26.3832	38.1278	66.0469	66.0885	10.861	19.5252	53.5977
	18.369	24.6566	66.7623	42.4749	49.6979	17.8842	14.1069	42.49	47.3838	11.2262	45.0567	51.7495	51.8634	57.891	54.3504
	11.2527	28.9552	49.7986	61.7761	51.6004	47.8488	52.0984	51.0056	40.9724	39.4362	38.3101	35.3514	48.6546	32.4789	36.6821
	98.63	20.0624	28.4697	63.0394	10.5389	55.849	28.2931	60.3281	68.8423	32.7009	27.1782	48.2284	42.8728	40.4025	43.7672
	10.4667	16.089	60.4608	67.3414	20.8906	12.3435	31.0543	38.6266	22.3497	31.7158	19.6512	34.8201	18.4748	34.7284	13.2661
	11.7185	27.6702	56.6716	18.207	31.1121	25.9244	21.0074	20.3527	14.2222	41.1332	50.66	67.541	48.5788	22.6383	40.377
	12.8394	24.4174	19.7461	54.2419	34.395	17.5181	40.0263	16.4486	26.3647	40.8164	35.5997	36.2915	58.4349	51.9589	71.014
	23.4237	16.9738	89.1107	36.0629	11.9255	42.1473	49.7624	40.166	17.5482	35.9314	34.7779	36.3723	47.7099	44.9886	29.563
	10.0369	31.7608	46.8485	71.532	29.5036	38.3165	51.7115	46.1006	31.7698	16.8253	33.3012	14.6383	15.0283	40.071	46.7972
	17.9191	12.8553	19.5666	74.4266	13.3282	27.5547	10.8732	12.9108	22.7142	39.0818	40.5463	15.6044	55.0553	42.7369	11.8446
	31.4163	27.3817	17.0319	21.5755	17.0857	68.76	44.1793	21.3843	43.1545	59.0621	47.2908	29.775	40.8527	49.2238	39.7061
	37.4916	23.1967	33.3102	13.4774	33.7528	36.5445	39.076	53.3477	43.6722	44.2854	30.3799	29.3113	39.7995	17.6905	14.6139
	10.5224	25.0451	11.4091	39.0826	30.9772	49.3575	67.3711	51.3061	34.9852	54.2394	25.5831	27.0962	32.7378	69.6621	28.3312
	20.5477	16.5545	12.1119	53.0385	27.1535	31.3584	20.1757	16.3068	42.365	19.6511	14.1705	11.1135	46.4604	61.2403	54.7722
	27.1321	25.5715	17.5415	53.8722	26.487	44.2435	55.1997	22.8662	70.107	35.7618	17.3493	19.6697	47.2245	18.2642	53.3243
	53.0983	15.0802	13.1432	47.3691	28.7661	21.6094	34.8359	29.2906	51.6333	18.3137	27.5055	33.1077	47.932	50.139	12.4953
	16.5087	18.3276	82.3756	19.9317	51.3313	51.8738	45.0777	57.6022	21.9114	26.82	57.2294	21.042	56.2674	40.3807	46.8095
	63.238	28.6621	59.0097	45.9156	60.6042	55.8585	30.2387	38.9515	53.5904	12.3592	43.2855	52.7182	58.3253	31.7859	11.0638
	95.5124	12.1316	100	45.8016	24.306	63.0252	45.2451	28.7564	58.21	32.1659	25.0351	13.3504	55.5809	27.1364	32.9326
	49.616	11.5728	14.337	50.1643	47.0512	52.7199	48.4937	18.0409	36.3321	29.7145	18.2872	13.5425	38.5962	40.4372	57.0825
	10.8477	19.9553	54.1576	10.6881	37.0781	15.6153	32.1261	25.3392	22.1865	54.5903	47.3773	51.0401	59.3585	50.9921	40.0689
	92.6287	71.7275	57.4436	35.6647	17.2804	20.3742	11.756	45.9264	21.9579	11.2147	37.8942	49.7738	52.0563	28.5945	12.4378
	10.9685	19.5138	32.0331	23.7913	38.9932	22.0776	30.2331	26.0978	28.5686	41.2042	12.7276	45.0269	13.8049	21.5171	41.1292
	12.8479	10.3235	12.8051	30.4506	15.2248	46.3089	18.3443	57.5078	31.3653	14.0091	57.0816	24.814	31.4248	68.6239	31.3912
	39.1877	24.2043	83.9058	11.3064	25.9227	46.7751	42.0622	12.1541	18.9676	37.2153	29.4871	48.3556	26.6196	38.4662	18.3777
	12.0229	12.6421	28.9443	74.2608	30.5601	57.3206	61.41	28.669	33.2299	25.7234	25.4579	37.7895	11.393	35.1685	47.7908
	11.5747	13.2761	100	48.2577	41.4618	49.4446	11.3614	45.5504	11.4876	45.5377	39.1	30.0838	19.7432	12.5657	14.3894
	22.1476	48.0312	74.4477	30.1822	19.3689	45.3349	44.6006	14.8678	50.3776	25.6355	51.3915	40.3397	29.9322	37.0706	20.4706
	16.4077	10.7823	25.1008	64.8975	42.8768	46.5651	58.0396	43.4707	15.2616	46.0174	44.4764	45.1255	60.9057	59.8861	16.9666
	67.9353	71.6779	21.5274	17.4792	37.8927	69.617	39.7342	14.2295	19.7952	39.3803	25.7388	38.9164	14.4905	36.069	16.7196
	25.2814	55.1288	15.2323	37.7093	71.7559	33.7258	33.5989	54.7271	60.3174	53.1795	20.3697	39.6949	23.1786	85.0201	69.5962
	16.547	42.5551	15.2227	40.4462	38.7293	53.2949	23.6667	26.1695	59.7224	37.4646	54.7732	26.7157	49.5826	47.2187	49.0706
	11.7444	28.1189	39.1274	18.908	40.2386	40.4198	37.4196	18.7295	41.5235	12.195	26.5577	51.4732	30.914	51.3777	21.2632
	24.5101	10.8707	11.9269	12.7386	25.9951	34.136	45.0745	33.9724	53.2954	19.1842	47.6218	39.6641	40.5028	41.3766	31.8911
	13.6631	93.5318	68.6494	33.3967	53.8557	36.1644	34.9311	13.266	36.6411	49.6841	44.6266	18.7577	54.6494	43.5947	56.8334
	16.1578	19.9311	13.8977	57.2103	18.7738	37.6811	24.608	27.0768	18.2905	16.5592	27.0237	27.0555	10.9991	45.0501	35.7999
	16.0357	35.7912	10.2776	22.8315	12.6796	30.4032	35.9977	16.2242	51.3458	37.7133	31.8158	51.9339	43.6782	39.9892	40.4013
	38.8807	96.8347	16.9294	16.9177	26.798	43.8406	23.463	37.591	35.9047	17.409	60.5118	45.6141	44.11	11.1722	36.062
	12.0379	38.0316	37.5736	42.0211	41.1061	18.8816	11.629	15.6497	51.0805	17.4837	43.574	19.3788	29.0749	65.7876	61.7176
	10.9258	14.3586	21.6746	44.416	45.7177	21.769	53.4305	31.5107	40.3648	34.2541	11.3551	43.9729	22.1501	43.5666	17.3931
	22.1078	36.4351	26.3346	43.8612	31.8044	30.9336	48.0486	36.2014	34.7473	66.0576	40.487	28.2399	35.6706	51.6599	19.8645
	14.2788	27.0423	23.9063	21.4301	19.3585	74.6132	23.3485	13.1148	57.6555	15.7876	27.1085	36.4885	19.815	41.0954	14.8048
	21.2633	40.6938	13.2242	17.9581	46.8409	57.7967	43.3608	22.6795	41.2042	11.0492	26.6109	42.6079	39.1099	61.2999	42.0422
	13.7922	43.8183	44.3809	17.1732	56.289	10.9156	47.2615	54.0764	46.3878	48.247	36.4018	13.4595	42.5807	46.6922	53.117
	13.2834	51.9685	37.1975	38.3947	66.6548	15.3059	17.3661	14.2915	59.0376	18.7941	47.4754	40.7712	18.2556	42.4456	41.6428
	16.9841	18.9612	32.1873	42.4114	43.9315	44.6024	26.2271	58.6189	40.4989	13.4678	43.2286	20.453	50.8248	21.8551	39.152
	20.5672	25.9134	40.1995	40.2703	58.8223	12.2609	19.5111	36.1602	37.7527	24.9364	30.8782	31.7718	47.1368	44.0878	40.4509
	12.8107	60.1692	14.1326	26.1896	12.9313	43.4611	53.0825	15.8713	44.3308	16.1121	27.4819	47.9043	29.9195	18.9082	44.2447
	29.9428	16.7973	74.118	40.7869	41.4517	31.8977	16.1484	48.5824	15.2573	12.1851	46.374	27.0779	27.853	36.4724	50.9384
	41.2482	12.7518	21.4282	61.16	47.0493	35.1365	25.9757	52.5807	37.5543	49.0043	43.5318	25.7231	46.535	29.9814	35.0654
	11.7662	100	47.5927	19.6374	63.8681	41.1161	63.5637	53.5063	22.3531	14.6319	32.3779	41.0638	16.4403	29.148	42.8498
	18.8062	11.4808	31.9651	25.7184	49.4471	57.652	54.6203	58.8494	58.5029	25.7804	39.2026	19.9903	25.7092	44.2159	12.1891
	10.7388	15.5549	34.5724	23.6039	57.4139	47.0812	27.8784	36.4853	17.8748	42.5393	57.9773	47.3153	49.481	31.2004	41.7621
	17.0315	13.4691	52.5228	33.8796	16.3168	35.7105	47.2881	63.7364	37.7902	47.5611	36.6699	46.4423	35.7227	50.6462	68.4462
	35.8229	21.7766	10.5056	41.7339	32.7936	42.1278	43.3237	49.4165	20.0083	15.1924	27.274	55.5797	15.7964	59.2817	45.6729
	12.9739	93.5769	12.3682	50.6844	44.7334	47.1823	51.7109	61.4319	11.5537	22.1781	28.9381	55.8836	29.94	15.3897	15.916
	31.5142	41.9491	36.3928	46.4342	22.0041	34.509	62.31	16.0034	28.8013	20.1688	54.1964	49.51	31.3998	13.7673	40.679
	13.7689	58.7246	11.6758	17.8997	13.3145	60.6643	45.1515	15.9659	23.6866	39.131	15.9497	14.9401	51.8866	12.2568	19.7237
	10.8466	36.2019	15.8174	20.737	69.9617	23.3573	50.5428	13.2008	43.712	47.1118	56.8737	49.235	26.2856	27.5435	46.5241
	22.6661	11.0342	14.6344	38.2894	38.7431	38.2708	63.2962	12.8817	12.9814	12.6983	36.3336	51.3609	50.6522	21.4092	31.7923
	96.9564	53.5282	64.6611	14.0662	43.4195	46.946	11.4966	28.0946	42.6121	43.9355	50.5516	29.8911	45.4587	31.6004	56.2054
	44.4104	32.3843	25.1897	39.6146	12.7167	40.4307	46.4654	42.976	45.131	21.5422	65.61	29.6298	48.018	31.7801	40.736
	10.7841	46.7556	30.1206	27.4768	47.7433	49.8273	48.1896	20.0261	61.1821	49.4176	11.1903	39.4796	15.2972	32.266	31.429
	100	15.8925	84.3731	43.8277	14.1816	50.0456	35.5108	17.2946	33.1327	36.303	32.2715	49.8652	39.1103	23.6698	57.7737
	70.8532	95.1332	11.2771	31.4099	15.8362	51.4493	28.4269	31.4586	26.9965	14.2003	36.7529	46.7208	44.1708	37.9515	44.5466
	13.6054	20.9008	21.5106	31.4233	36.4367	41.0706	39.4905	33.2113	59.3656	37.2174	71.339	60.3289	45.0921	45.4315	43.8279
	53.3885	37.4029	10.0832	32.3113	27.8807	27.6876	54.7724	71.1426	21.4914	18.7035	24.1692	13.2751	19.9836	21.5326	42.642
	17.4059	24.7392	43.2895	35.2044	26.5889	38.4276	19.3348	21.2187	61.1232	47.2607	23.5493	22.1705	15.2492	20.2119	64.8216
	10.304	15.5783	16.7835	14.8494	42.7327	16.4759	25.4061	25.7221	69.1719	50.5426	11.5262	43.0069	60.7002	38.6384	62.3659
	17.124	11.4494	22.6083	18.8471	57.0772	13.243	51.9957	15.7724	42.476	60.4616	45.2594	20.1534	17.1127	36.3637	10.4477
	11.3981	16.1724	72.4408	14.8946	44.5507	22.8319	24.5415	20.0032	24.6346	15.1318	54.0203	39.8935	11.7501	24.391	12.4995
	27.3995	44.2205	27.2391	13.5382	40.3252	14.9282	62.7507	78.346	37.9887	42.9467	10.4517	35.9122	15.6189	40.2058	53.0556
	22.0355	66.1567	22.9149	55.8218	16.7657	13.2319	24.3613	57.5729	96.429	35.9288	41.1706	49.6958	55.1296	38.3655	18.9107
	30.8088	28.2584	67.218	53.811	31.194	46.9768	11.8274	23.6557	45.6345	25.4547	59.2821	15.6491	32.7935	41.1191	17.9923
	33.2672	42.4935	32.1115	27.4868	44.4008	41.9623	44.1654	18.2628	40.7937	33.0843	18.2411	15.1802	12.035	20.8185	51.6042
	38.8883	24.7199	94.1549	29.9188	43.2375	48.3171	70.4549	82.1524	16.5655	11.7191	32.766	43.1259	52.135	54.6056	39.959
	10.2486	99.4659	37.335	48.9307	55.2346	17.3402	96.0087	41.6895	19.2779	49.3233	30.1823	38.2585	98.6116	25.1654	46.3986
	70.8655	72.1317	53.9831	14.8408	24.629	56.5835	16.0288	23.2143	40.5633	41.8833	52.8938	19.7043	37.5562	43.2074	46.1377
	90.3985	36.2762	20.5758	13.8091	12.8206	60.9745	27.5132	14.3243	11.5994	59.4459	25.7344	37.8602	42.1381	52.6704	48.611
	38.0245	11.63	10.5604	32.2588	35.6828	53.3373	36.1035	24.0688	57.2674	23.9529	30.7759	16.6207	29.0616	47.0658	36.8037
	66.5612	83.4042	92.6879	13.4385	41.7515	32.8718	13.2145	16.7508	63.1597	39.4575	19.9207	34.2503	21.593	25.7581	18.5939
	14.8182	25.4095	38.7117	54.9952	51.1878	53.7902	14.2286	51.4049	10.0147	35.0805	53.8436	11.8192	21.0634	68.1646	32.5046
	23.2931	17.9824	27.2837	13.9246	11.1741	39.6042	25.3747	41.2955	22.0865	48.1436	49.3528	33.1688	19.2552	32.6743	38.5589
	10.9822	18.2809	61.3114	43.5509	40.6327	15.7866	16.2646	40.3931	28.7705	16.953	39.5115	39.3067	44.0594	18.1363	23.4721
	33.7852	85.9972	15.0785	34.1827	40.794	36.4658	68.023	51.7252	21.9926	11.9775	45.2377	41.9198	56.3636	40.4547	33.3238
	16.2105	28.8187	47.0583	52.7656	14.6868	70.1994	15.6356	11.5541	40.6684	15.8102	26.9909	41.2234	19.0467	54.0651	33.2907
	23.5199	62.8212	13.5605	37.7207	58.4931	24.2421	19.4578	28.3212	59.4568	14.5667	32.1081	29.4936	57.3879	18.236	51.833
	21.8199	100	57.1304	61.2821	21.8131	43.81	30.0471	36.6786	33.9668	40.2868	31.486	32.6529	55.7136	28.3377	22.0077
	14.9322	36.598	18.3009	32.6939	15.0081	29.1553	64.5458	71.4245	28.6428	46.9467	36.1472	13.3171	24.0231	19.7504	47.6188
	74.0581	77.1843	14.147	21.0025	23.2339	61.1082	23.0106	16.7832	17.574	26.3497	38.221	35.7072	29.334	51.4698	46.0585
	22.5069	17.196	26.084	72.2846	36.986	63.4155	21.1993	48.9719	55.3369	50.3121	43.158	16.333	44.4076	39.8785	30.4371
	29.419	92.2787	21.756	51.0455	44.2106	26.6404	37.6119	37.263	21.0572	21.1541	13.7059	47.3408	48.7266	30.8405	28.0313
	14.7513	95.5065	18.0533	70.6382	29.3828	43.4233	41.5223	11.2935	36.9125	65.1289	47.7385	43.2044	50.3039	28.0385	41.7178
	14.0124	52.0608	20.7245	17.1007	18.4996	34.2301	61.1196	49.2114	28.5233	10.5211	27.667	19.4021	31.4766	50.6727	48.7264
	11.3436	19.7883	35.0469	15.4024	34.9166	52.4745	62.6512	13.5962	59.9906	41.3191	28.6751	33.506	55.3306	44.9863	42.4825
	15.0823	32.6901	47.3268	39.1598	54.4787	31.7099	55.1451	31.0143	31.4673	44.0947	52.039	24.2661	12.9051	27.5794	37.2862
	13.1665	21.3146	12.8011	55.7382	32.6479	45.9252	24.8665	46.2764	35.6914	40.4983	12.4398	43.8972	70.8559	51.7975	45.5802
	16.1267	22.7638	14.9908	21.4552	53.7655	54.8409	70.4082	43.1167	65.8604	46.6385	47.9351	38.2863	36.4523	51.7061	27.3451
	30.6997	29.1715	62.4935	30.7608	23.3571	20.0118	52.6358	58.713	24.2461	18.2105	18.9137	47.0029	43.7906	41.248	20.1024
	16.9712	41.9836	22.0461	17.5537	52.6813	34.7831	51.9465	22.3644	56.0569	33.9647	12.3826	34.1864	46.5758	44.219	30.7071
	13.2904	13.9286	22.3861	18.4277	36.6025	77.1797	45.6893	16.1882	55.4459	53.3598	17.2816	20.2744	42.653	16.8635	63.7007
	20.4141	26.841	16.7682	19.1952	25.8974	36.31	30.1003	24.4094	28.4952	23.4722	19.2768	35.2716	14.5484	13.486	45.4349
	13.9845	58.8717	46.7186	24.8205	14.6646	49.1036	27.0119	30.0094	26.6346	51.55	11.0438	41.0097	49.4618	77.9857	40.9148
	18.8494	13.5222	35.904	14.6199	33.4465	35.9469	57.4988	53.3614	22.2733	28.431	31.9999	32.7434	68.9884	34.7994	27.8476
	14.9682	100	38.2401	33.5069	46.581	52.7649	33.8751	20.1899	33.6179	21.8732	35.0121	77.1543	22.58	28.8422	12.4285
	16.4893	43.8588	78.4377	12.9325	37.872	56.6694	62.7808	12.0877	23.7197	43.749	11.0117	13.419	42.4568	64.4735	43.253
	20.0673	44.1135	31.1435	46.568	11.6642	41.8442	37.7753	58.1297	41.5907	12.4807	10.4613	44.6378	22.2486	34.0744	39.4486
	22.6238	70.3171	14.444	48.0122	38.9164	78.9192	11.6244	51.5349	29.8711	46.9069	46.2856	30.3346	38.4177	15.3761	30.6384
	25.522	29.9099	51.7375	39.5379	39.1522	44.5861	12.1173	49.7485	17.8763	51.1026	46.3537	39.8497	50.2633	11.3936	48.8738
	10.5552	57.3167	19.6029	15.8318	16.7988	17.1078	18.2105	49.0575	54.6147	14.6787	13.1847	46.417	49.5595	44.5247	38.7527
	48.4847	26.7903	20.8196	54.9777	41.4221	71.8586	47.0074	33.5721	17.9675	38.5196	34.7237	48.4627	15.7141	29.5011	10.9175
	17.0573	11.5222	24.8564	40.3105	32.941	47.929	30.6455	14.453	27.601	29.5299	46.6351	59.1541	19.3374	42.8218	49.8046
	13.5039	61.451	59.3882	21.5358	50.3333	17.5593	53.2844	47.1728	26.3599	13.5961	16.9098	46.3672	43.243	30.371	28.6565
	11.9448	32.9524	24.8569	32.2965	12.5425	22.0652	52.235	29.3979	58.1857	60.2128	78.235	41.9777	41.5129	39.1006	65.7017
	29.5679	28.9939	16.0293	13.1128	38.6287	46.1455	35.8171	37.4748	53.6196	51.1994	42.6735	43.5807	26.1916	50.3092	44.1064
	15.2924	24.2636	36.9775	26.339	39.4005	49.9087	13.9809	24.1465	11.9092	34.6272	21.089	34.1718	11.9691	44.8658	21.3413
	11.622	15.5939	65.0427	62.5962	42.8209	75.9784	42.821	27.7811	13.8591	48.9104	31.491	36.4108	29.0914	64.1905	40.5039
	11.0692	100	22.1712	50.5663	20.9227	44.633	42.1056	52.5379	61.9299	28.3737	33.7482	71.7356	23.1337	18.6355	34.7439
	17.7114	13.1228	32.0037	42.9363	42.6335	42.8551	52.2502	37.3448	22.2315	51.6911	42.8772	13.1052	18.7827	17.8046	35.6891
	55.006	32.3715	75.3332	10.6488	45.7196	21.9065	12.4409	73.8797	14.3639	26.0856	60.4916	48.9653	15.628	21.1222	22.3785
	33.5149	24.5042	58.1117	16.3988	22.6383	23.3561	52.9375	24.8957	41.8623	35.0571	16.3719	46.273	46.2538	31.6179	53.6282
	11.2258	69.2124	41.4757	32.91	44.9572	11.8591	52.4501	11.0729	24.9407	52.306	15.3075	33.8975	10.4434	34.0206	34.4234
	18.3067	22.9646	97.1907	28.0536	46.7318	32.3274	23.3761	41.4446	17.5329	32.9315	11.1917	47.5499	43.4451	13.1272	41.6991
	10.0306	28.5851	53.6581	25.9068	25.5838	29.9424	50.3966	20.0289	35.107	37.6002	41.1279	44.3374	10.8572	10.2193	28.3493
	15.6197	23.1663	50.5854	42.8477	31.0998	48.5344	57.6493	29.4395	10.0088	54.1671	50.7567	17.5888	10.8967	50.4101	39.8343
	20.593	68.7167	29.5584	34.2811	14.6092	33.8601	39.7412	48.3554	25.4306	30.1828	40.8732	41.7152	50.8819	24.3238	30.9272
	25.8906	39.4842	22.1987	69.2304	38.278	32.1702	40.147	36.1753	11.513	29.4379	51.5964	10.7421	47.9447	19.8379	22.0846
	19.7414	89.018	59.0927	40.0718	18.2114	49.2198	33.1104	19.9843	59.2931	29.32	35.7349	13.9434	41.5118	62.8504	43.0738
	19.5487	13.0628	39.8493	17.5373	13.214	79.4935	51.2585	17.4829	67.2169	46.781	45.6141	49.381	42.342	16.0632	34.0011
	29.8444	89.745	45.6189	44.711	14.4962	39.061	41.7237	29.6779	53.4029	28.3818	52.6496	50.195	45.8152	19.3519	35.1762
	18.2609	42.6476	81.873	54.9195	49.8771	15.1915	36.8616	17.1049	67.4229	18.3499	27.9689	18.641	13.6538	10.5247	16.6882
	19.3557	25.1631	20.9518	45.633	24.9119	75.7746	37.8472	56.9334	48.2953	41.5154	14.334	56.4723	24.0742	37.0243	20.0004
	17.6595	85.7553	98.6624	46.8228	58.3657	17.9814	26.7004	36.8541	37.7768	11.6127	34.4793	38.2315	44.0755	63.5283	40.1522
	47.8722	41.1455	19.5938	36.7311	51.2553	51.0403	38.3957	27.7676	38.4533	11.2654	53.8991	17.5881	14.1996	42.0046	60.9732
	60.0592	10.3186	19.4741	54.7947	28.3753	49.0503	50.4903	35.3455	39.8829	42.572	30.5974	54.4093	34.2909	11.8704	34.2441
	11.8271	78.2473	22.0526	53.3652	19.0056	26.7184	49.7514	58.191	38.985	13.1157	47.1208	41.0903	33.0474	72.6525	53.4175
	16.6336	83.8211	26.1179	44.312	55.0126	43.8052	40.2054	37.3061	51.2109	22.6765	16.195	48.4455	55.1331	21.6933	10.7491
	14.923	78.7053	70.343	10.444	11.906	14.396	35.3431	48.8354	18.7313	44.7299	42.9567	37.4183	21.2186	13.1896	53.9352
	12.2119	38.321	22.3607	48.1575	27.2926	45.8766	14.9081	17.7768	34.3187	40.1027	22.8325	40.8962	39.2457	41.5541	34.7244
	15.6759	35.2586	22.3072	45.3493	49.8808	48.927	11.959	50.4758	43.0332	10.6704	67.2329	34.8659	56.6006	25.3014	15.5233
	15.224	22.8939	20.1008	20.7635	60.4274	69.9511	35.4537	27.5895	22.4592	31.9516	34.9422	39.9066	34.1561	22.3431	18.1848
	10.8111	24.7284	17.6624	47.7858	55.5097	10.5415	14.8536	41.844	32.0314	13.9701	52.0723	22.6076	63.1654	28.8262	18.712
	11.1612	30.2351	13.8574	25.9835	32.3266	11.2979	15.4153	25.395	39.2597	33.2171	24.4064	43.3749	45.7201	15.1535	43.3974
	16.116	17.0622	11.6978	53.5094	51.7267	54.5284	49.6492	11.3151	10.7726	31.9603	32.2724	46.6274	12.2135	23.2954	10.3432
	23.8261	71.4857	34.0492	31.211	47.6858	29.6431	45.9628	66.2486	48.1134	35.112	49.7731	34.0166	18.4176	18.5257	23.7804
	11.1308	10.9083	59.1349	42.6419	22.3923	58.9184	59.2112	12.4457	48.13	49.9393	14.4063	51.1121	29.6856	10.2549	26.417
	13.0279	17.91	39.5039	39.7242	66.5942	35.5202	24.3756	19.8594	25.9243	41.5868	55.1822	50.0499	56.1774	16.9245	60.2283
	30.4616	32.2044	16.5145	17.2753	29.1331	42.5086	19.5154	30.5004	54.2321	47.8561	41.6176	32.153	58.7603	31.131	43.0829
	16.5066	50.6685	81.9945	40.3078	63.1515	20.7832	45.5997	49.3049	23.6561	43.4831	61.7871	25.9731	49.0073	18.1402	59.5658
	12.221	59.3763	16.7649	15.2363	57.4879	29.3241	13.1131	57.4394	17.975	16.9035	24.3176	35.0377	14.1762	35.9451	17.5959
	17.8764	20.9279	15.1252	47.1618	25.0445	54.093	50.5084	71.3954	46.4734	21.1467	37.3275	36.2042	13.3696	29.6975	54.7588
	19.7229	56.3053	43.792	58.0964	55.7373	45.5564	10.898	62.3695	31.6379	19.2822	46.74	16.0998	41.3696	18.3726	46.3474
	12.4075	48.4901	48.3889	48.979	69.3618	69.0401	26.5705	40.1364	53.1364	44.2936	73.6606	18.3019	17.1272	17.593	14.1324
	11.8617	27.5355	96.0421	54.7841	20.126	60.7813	41.0704	52.7249	51.1867	23.9434	27.6599	31.8633	20.8674	52.2964	48.9849
	61.3388	11.6179	10.2618	48.1592	40.9313	15.4151	19.0729	55.7246	47.0632	16.6532	29.7533	36.8567	18.9862	89.7613	34.5508
	10.4327	25.0557	17.7343	14.9831	48.774	30.457	21.0753	45.4821	28.5993	19.5799	33.9121	40.1652	28.699	37.5191	26.5156
	43.4104	62.616	21.7146	43.7524	49.0571	76.2898	50.7563	26.4174	61.3961	15.1387	23.775	36.3863	13.9961	45.2107	46.6848
	42.0745	12.7281	47.0716	38.4581	41.2633	58.1978	22.7428	73.742	50.7526	13.5571	47.3701	41.7627	19.1636	42.0571	52.9293
	33.6188	89.4604	11.7529	33.2583	32.563	10.2239	19.7241	15.5325	27.7685	34.323	49.5616	43.7258	54.9306	39.6938	51.7508
	24.9703	80.8493	38.9153	30.4776	38.9337	28.3957	21.5389	38.9317	54.6509	15.9503	33.8596	15.5191	59.6782	35.0405	20.4497
	12.6067	31.9459	11.9611	22.2716	15.6632	49.8892	10.6261	58.2192	41.2108	34.2684	40.5126	25.04	33.9087	23.7916	59.7516
	15.7932	17.5734	34.8412	47.3463	48.5184	59.1584	41.6686	51.3976	41.4811	50.8871	20.4896	19.122	54.1681	41.2267	14.2622
	20.2817	30.6046	41.2072	48.7331	36.8262	18.9767	19.0514	48.7145	20.722	23.8718	37.2434	21.2139	39.437	60.467	50.6263
	13.0277	15.2874	20.562	38.9376	34.9368	52.3852	48.5265	15.4564	27.9792	22.3995	37.6818	100	28.7241	53.8079	44.1156
	10.9154	14.9666	17.8642	14.0015	52.3688	21.0928	64.1131	51.5245	21.0707	34.28	33.1849	23.0029	43.0148	35.5869	10.6592
	18.9646	27.0068	17.0023	61.2187	52.519	12.0239	45.9235	23.3745	43.987	38.5642	10.65	25.5643	36.3576	10.8964	32.4916
	28.6598	99.9238	69.894	43.6036	44.1432	51.6836	11.2657	63.0725	21.0693	46.595	68.7688	49.8427	49.4402	10.9466	35.6197
	17.3228	70.5919	13.6296	30.1065	24.7689	43.7579	43.7565	57.1136	57.6675	42.9996	34.7207	60.2343	50.0504	56.6486	46.8957
	32.7693	14.3252	28.5007	41.3995	10.7337	29.4803	68.1554	47.5909	13.8381	44.1423	53.5363	32.5762	47.2454	35.4352	45.8024
	15.4106	10.8733	59.393	42.0521	40.0891	38.7614	44.3154	37.8543	50.0905	29.988	14.8592	15.8994	18.2575	47.0047	47.6061
	21.5882	16.5516	34.9226	13.9468	42.4915	39.0506	20.4603	39.5215	53.4324	19.2117	43.7684	38.5267	48.3325	11.7427	91.6185
	68.5661	26.566	41.159	34.5119	37.5992	44.9216	41.5398	46.722	16.6179	64.1312	41.7604	36.0191	59.7259	20.6303	75.2044
	12.8703	26.0057	62.1337	12.8153	43.5245	52.9336	16.7094	38.2921	23.2807	52.9453	55.5402	38.0843	46.9313	37.1802	27.2139
	43.9738	36.7606	33.1021	20.2645	27.3763	46.2947	27.1628	45.671	38.3413	29.5305	15.0045	45.3743	48.6473	25.4502	11.5655
	12.4705	97.1857	21.1088	54.2483	40.7753	18.7929	13.1386	50.2004	26.3424	43.9101	45.9343	37.154	16.8627	15.8218	19.8795
	14.6557	96.5325	22.3794	35.0926	32.3225	23.9361	29.4837	23.0681	65.9432	22.6804	55.6765	11.131	34.558	40.0924	29.8176
	19.3176	11.7134	48.8485	58.648	17.9242	38.0399	46.3199	20.0451	24.2502	19.9521	16.9244	42.0622	20.0035	13.6138	26.5669
	10.7489	27.4918	86.3336	32.3975	32.9062	43.1226	13.5226	59.3989	65.8035	27.1081	40.2347	50.4565	27.2195	65.6812	30.8563
	13.0693	24.1808	40.4343	23.6696	43.2637	39.1687	52.996	57.349	51.6523	36.9325	45.7566	15.0296	54.7647	66.8406	41.3469
	15.0315	17.3814	72.8477	23.2571	17.2515	33.8763	47.5059	28.9457	24.011	46.9368	20.0283	11.1799	36.0376	44.0574	15.2661
	40.3944	11.9727	44.0505	46.2177	46.8294	30.8716	15.4948	16.2956	64.2957	31.3276	19.7043	11.291	50.487	33.3097	11.9679
	12.859	30.1749	24.2346	55.2931	11.548	21.5568	44.3424	18.2556	49.1155	44.5202	21.8618	45.4357	20.3706	16.6423	31.5328
	69.2801	22.6074	98.515	44.514	38.1509	53.8686	65.5377	45.6578	45.5441	50.197	32.0476	18.5678	50.8839	38.2882	31.7189
	100	19.6478	38.9456	23.9947	62.7454	38.146	16.586	37.4376	30.9625	18.0839	34.2164	51.1641	49.2986	20.4815	39.8798
	12.7212	18.8678	31.2185	27.738	33.9971	18.3342	22.3014	31.7414	58.101	38.9308	35.1108	58.351	41.1237	53.6028	53.5969
	11.6395	12.3614	48.8611	53.4379	42.8141	23.4139	46.958	23.9143	16.7061	43.3033	60.9329	40.7054	16.334	16.1869	32.6089
	10.5824	69.2185	10.4817	44.1078	84.0329	33.9647	14.047	46.013	49.5423	71.6125	38.1798	44.4354	56.2038	46.9945	19.5282
	22.7176	19.2627	41.651	56.1919	77.2557	39.0419	79.4166	35.8552	11.9566	12.9917	44.125	40.2459	35.9794	20.1961	29.4331
	16.573	27.314	18.9638	40.2803	35.5983	66.4697	53.9337	27.9837	48.656	87.1022	38.095	45.3021	49.1014	17.3306	44.0531
	28.9224	12.6812	64.3367	15.8335	51.5225	15.3376	56.1488	10.9588	47.8452	58.7031	13.833	20.952	33.2464	51.9873	35.9858
	16.7674	90.3426	25.9538	24.9448	35.6917	40.7608	37.8601	19.1038	39.544	35.1673	52.1474	11.3183	51.5415	17.1324	44.6532
	14.533	53.3366	13.2109	43.1232	36.7225	30.9114	46.7949	31.6143	65.6696	17.6634	16.0786	48.4263	27.9637	11.5705	35.6953
	20.5687	10.5481	63.5369	10.8766	26.3026	17.812	69.2649	45.4796	18.6966	37.8904	20.3429	35.9077	48.1552	24.6275	19.0181
	23.6645	99.8402	15.3889	19.4566	56.6328	45.3933	17.6089	73.017	25.4957	26.1766	40.5226	43.4422	33.6906	22.1195	23.5184
	20.9236	74.4891	10.1963	18.7313	39.8738	20.4599	54.5869	32.3265	38.8446	25.5836	18.3451	35.1498	40.8999	24.6113	37.5652
	16.4084	60.2775	14.75	66.3716	16.9321	48.2293	30.9831	61.8704	35.7973	17.9953	42.1018	41.0388	32.8103	41.7508	45.7936
	87.2516	36.4759	11.3272	25.07	47.9075	44.5077	16.2352	23.7846	69.9322	43.0209	49.3601	37.8789	44.8039	46.3699	14.4886
	44.5767	57.2155	71.7722	43.884	34.9665	20.4528	36.8937	18.2467	42.6216	48.5235	32.4978	31.9788	39.1863	64.0389	23.2738
	99.2868	28.7799	19.0186	59.1708	43.9301	19.6698	48.5434	55.0808	15.133	42.2658	52.1146	15.5697	80.822	72.4583	38.0901
	18.603	11.019	84.3551	55.8735	56.339	42.7209	33.1814	37.9649	53.9116	42.2433	15.7752	56.0489	49.3915	51.4473	38.2392
	12.3225	35.0451	82.807	72.7398	62.0944	47.9947	16.9207	26.6887	65.8357	43.3559	14.0618	55.2996	23.2989	23.1435	17.971
	21.3815	23.1017	35.6161	10.7505	19.3387	16.5713	22.7138	47.214	49.9735	10.0488	56.0196	44.3999	40.1407	51.0006	27.4741
	19.5726	98.8451	36.536	17.007	41.9484	50.814	16.9894	32.0136	59.0875	41.9094	47.6098	40.3581	18.0752	50.559	16.3159
	13.6862	13.2691	65.2826	37.5772	11.7568	22.8027	14.0351	49.8335	34.6775	35.7526	63.1903	32.0688	18.3995	12.9716	50.4257
	15.9709	27.1007	41.0632	34.9973	17.6716	18.2921	37.4409	34.7605	40.7002	42.1255	18.8552	33.3056	24.1042	26.7815	36.4434
	12.7531	31.0498	43.2439	44.9053	23.7143	53.6828	20.1102	35.4509	67.2292	32.6522	49.591	41.051	41.0001	22.3731	32.3814
	10.0854	37.3336	97.1201	52.4052	31.6285	44.917	39.5452	24.6368	55.178	15.4979	21.5222	25.5364	38.5613	13.6871	19.906
	11.5848	13.8745	42.6563	44.466	23.163	74.3304	56.1301	35.8753	15.8914	71.1583	13.4991	40.0389	40.8643	13.3108	49.7034
	11.1282	18.3686	17.5034	43.7514	23.4516	68.7468	13.4997	13.625	11.6683	28.7241	17.85	58.4793	50.4205	52.3496	60.5818
	37.3954	34.552	43.4193	11.484	40.6149	83.6842	45.016	19.0852	38.1941	49.2606	24.3273	37.0198	27.4398	64.6911	40.519
	90.9436	45.6989	70.305	29.7187	46.6449	17.0651	19.0829	17.3991	18.0103	18.7782	16.736	20.5523	56.4732	29.4282	40.2541
	17.0489	15.979	17.4124	13.5474	39.3067	42.8895	45.553	55.2385	17.6659	55.9392	39.2383	54.4427	80.8376	25.9727	44.7729
	18.1404	16.1517	24.3353	58.1151	54.6431	31.9472	51.7616	22.362	73.0063	16.2835	11.8817	15.5957	11.32	14.2913	13.6007
	66.4493	22.253	17.7003	51.6919	10.8596	47.0243	27.8591	33.3866	40.1704	34.7385	28.9189	28.9989	44.3739	24.3786	36.4477
	16.8832	88.7308	37.2771	26.589	21.0233	29.2125	48.8042	28.6597	19.3718	16.1486	45.9379	43.4676	56.511	20.8376	61.3976
	13.9729	67.8232	14.9497	41.8154	27.6317	72.7596	24.7063	48.4426	34.7613	11.96	35.9053	50.3499	53.5179	14.7472	50.7634
	36.0581	13.3133	23.2314	24.6382	45.8353	29.5142	55.1571	55.7896	44.58	36.024	21.1666	34.6272	32.8685	35.9886	70.2842
	23.6209	66.677	18.2014	71.4486	42.2942	55.9291	62.3736	80.2263	18.5399	48.8577	57.0133	39.9331	32.7304	16.7147	39.9494
	29	41.0566	58.4792	15.6822	58.2456	49.2071	29.3104	34.7498	43.6081	34.4684	49.1653	23.6541	14.4792	33.7312	32.5571
	10.2602	12.507	94.3802	40.7487	32.3017	73.5705	42.1117	31.0824	29.0814	38.3898	34.6296	41.5046	54.037	41.2274	19.0966
	22.0142	25.8468	25.8083	37.5988	24.5567	55.437	53.5295	24.3199	14.8217	19.9321	17.5636	20.2232	12.1221	28.2561	31.4269
	23.1873	17.186	97.1209	25.5125	38.6371	13.564	44.9806	30.9083	26.2115	45.7456	32.7975	33.6009	43.9875	39.6654	53.9485
	36.9399	58.4947	15.2855	55.6172	48.462	69.6568	37.4928	97.2369	11.2634	50.2124	51.2186	38.5112	14.6361	42.813	13.3235
	21.6362	18.0076	20.8554	33.6438	43.2173	26.9959	69.0296	29.786	13.7673	43.0563	29.7466	14.5607	45.8193	42.2977	50.2385
	27.6453	14.0828	64.5689	23.8726	27.0488	37.2978	41.025	36.1259	100	51.0624	45.574	33.9556	46.8347	22.6168	64.2151
	26.1894	10.3924	29.8048	30.6816	18.9641	19.1743	38.6232	61.4612	63.7458	10.4308	58.6448	37.3481	24.6576	34.4583	53.4515
	12.1801	68.1762	23.6553	32.1777	29.6677	70.8384	10.8143	21.4429	30.7084	52.3543	42.2425	52.6184	44.0026	61.2873	40.5924
	11.8921	35.9506	16.8321	39.1901	23.7719	13.2495	49.0829	24.7803	37.5265	49.4331	41.471	69.6743	19.6893	43.2968	33.6817
	23.3941	66.7478	46.1802	45.5279	35.6672	73.69	29.1795		18.7388	16.3839	40.2559	45.7639	19.9252	31.215	39.0745
	10.4124	86.1776	12.6112	18.6853	53.4524	14.4412	13.611		38.2862	16.1023	71.6544	12.3726	45.6917	39.8805	54.0026
	10.804	21.7225	39.6564	33.0515	55.8482	30.1951	38.7407		28.4361	45.4311	11.1119	43.155	42.0583	16.6006	64.3068
	36.011	20.7369	37.6233	23.3682	29.1952	55.6348	46.4816		67.1353	39.537	13.7968	56.2239	47.229	15.1259	47.3832
	28.6901	24.9331	80.6828	28.3405	58.4099	16.2547	46.9538		11.767	31.7664	34.8527	26.5923	23.4562	17.803	16.0677
	10.779	88.615	65.0645	83.2959	13.3781	45.9379	52.4203		50.1824	19.7767	21.1552	18.6821	24.773	17.0856	30.0807
	37.5265	70.2922	11.0797	22.3644	32.5093	14.9228	20.827		61.7705	18.0822	20.1739	38.0492	12.5843	14.9009	25.2877
	12.5245	12.7949	24.3255	32.6931	31.4923	55.1804	40.3998		15.475	29.0384	12.6552	34.637	29.8043	58.6216	48.5403
	18.0803	15.4397	31.8734	21.1461	40.9664	25.8793	38.0652		41.0152	46.7342	40.8603	10.3991	44.8499	34.9587	33.3343
	11.0449	100	47.2374	57.5528	46.9436	53.1453	39.1698		16.1049	38.2523	57.9082	30.7306	41.6509	32.3538	19.127
	10.3207	19.7337	34.0811	36.9953	55.5381	99.4704	21.7989		62.338	20.1769	54.6992	44.6276	46.9501	40.7679	17.6632
	10.5109	38.5178	10.4376	16.9129	40.8811	45.8301	61.3144		64.3274	45.2688	28.2889	36.8865	54.4484	24.7655	42.3316
	27.3919	81.8029	12.7363	35.5021	72.9595	45.9401	21.9037		52.1008	51.9193	39.5224	47.428	54.8216	42.2361	59.9206
	14.9673	25.4507	23.8368	46.3139	48.8193	33.3394	36.263		56.0263	47.5239	45.6267	30.6328	50.6538	13.1965	45.5824
	14.7166	100	15.6782	43.812	37.1569	23.8504	66.3274		12.5868	41.3153	18.2646	27.1387	56.5546	13.457	58.8582
	11.6463	98.5916	24.9693	41.7564	49.2147	29.289	49.4741		37.3691	40.8345	50.3696	13.6795	30.6426	13.5579	19.7204
	20.4232	26.5905	14.1547	20.7903	50.0274	17.1087	48.1298		47.7506	33.6163	56.0392	36.9153	32.0338	22.0658	46.2803
	43.6997	23.3527	25.0131	21.6469	56.2587	17.7029	32.4879		51.4843	37.9638	11.3496	36.7533	34.2837	79.8322	52.9815
	22.6292	15.3793	16.4289	36.386	35.9359	37.1114	28.2757		17.5784	53.735	29.6802	17.721	48.3697	36.2763	24.5103
	19.2026	18.236	15.9402	19.4171	25.9333	40.795	41.0392		49.2864	15.2658	15.8564	54.2673	22.7414	48.3294	63.5363
	12.8768	29.9145	57.3681	51.8373	56.651	39.1358	19.9798		45.7136	36.861	30.4221	59.9699	22.8405	41.3545	67.6824
	10.9251	36.7488	38.8201	19.4928	49.9621	47.5481	76.1439		28.401	54.0776	25.1234	39.7487	29.1844	22.9087	41.1672
	10.869	48.4682	76.8741	49.8648	26.6243	50.9086	24.0537		100	15.3541	16.8339	10.0333	40.406	82.7189	42.448
	23.7506	12.6445	75.2237	18.7845	54.4038	54.1192	21.9161		38.1316	42.6453	24.3967	47.8096	46.4007	17.5466	15.472
	11.1296	23.5639	39.7608	43.3242	44.9819	26.3384	22.531		53.5614	23.0714	57.8194	55.1383	47.9559	35.3327	57.3135
	11.5816	45.5412	23.3196	51.8463	23.9494	22.9022	17.653		70.1906	40.3257	21.8167	45.792	52.4765	20.5897	37.1036
	10.5445	31.5264	12.7855	46.3968	47.1549	29.2303	40.1438		24.7136	54.2522	44.4823	39.786	44.8135	27.8363	11.8307
	21.9337	74.2171	10.1841	42.6818	21.6662	61.5226	34.1339		53.3169	37.5345	31.2583	37.5151	45.5942	59.2087	34.8842
	59.6735	16.0799	37.9023	23.5916	19.6099	46.6499	41.4634		17.3601	29.1525	46.1369	29.6912	10.7624	24.1372	36.0683
	25.8886	44.0602	34.9887	61.0061	12.0467	20.238	17.3382		68.0099	46.0471	22.2484	16.3291	38.8544	14.4473	53.826
	37.7018	73.4345	75.285	28.4045	11.9613	49.5265	17.5927		38.1169	49.9003	13.9048	45.8214	31.6831	46.88	60.0645
	71.1108	51.3399	23.1162	28.4862	59.0114	48.9957	47.0708		45.3021	71.4399	41.938	43.1471	40.8252	11.322	47.967
	17.7517	15.2973	27.9419	41.0617	45.886	26.0996	48.7752		39.4227	15.8212	44.1387	33.3393	39.544	29.3863	55.6207
	28.3407	56.7617	67.3165	55.8873	67.9693	27.329	33.4333		42.7625	36.4519	48.3297	30.8566	47.5679	37.7421	21.8454
	42.1621	65.3692	79.6993	17.5525	57.5617	16.0154	45.1532		27.8814	19.2256	26.9434	30.7855	10.0375	33.3819	45.0949
	14.6064		37.3233	18.0884	11.016	34.7623	67.3158		46.8794	93.649	17.0199	12.1179	18.6313	19.0367	48.6381
	11.73		22.9574	34.0027	13.3382	51.8326	24.1065		55.9874	51.4597	34.2712	37.7879	12.3971	17.8616	47.8239
	11.2301		95.6389	51.5562	10.6103	13.1745	30.734		45.5563	36.8497	20.3544	30.0057	13.4993	18.7465	46.004
	12.2638		53.8196	49.7375	29.8161	68.0941	52.9312		61.0465	53.8019	46.1831	15.5537	45.4315	38.7328	47.7745
	20.8754		97.4568	40.9137	35.9168	18.1248	26.2132		36.2217	47.2877	24.437	37.9426	54.0757	49.8665	25.3836
	16.881		16.3445	35.9119	43.8589	54.716	11.1698		44.6419	43.2681	42.872	47.0233	31.7087	28.1808	61.8115
	19.031		12.6333	43.536	41.3052	19.0215	54.184		35.5249	51.8902	15.5843	42.3235	31.1176	41.1656	45.577
	10.0047		29.5189	59.6488	53.0329	25.5548	58.8872		18.6572	44.1731	36.4478	41.0146	11.6308	47.5923	16.3768
	10.7213		99.7997	16.5131	36.2623	20.8233	38.8298		23.1322	44.3175	40.511	31.707	51.1578	24.2027	46.6668
	10.9031		100	13.6546	26.7366	41.6556	12.7417		43.5974	18.8932	22.9217	13.7288	23.0877	14.6617	28.1791
	41.1608		13.7183	45.2652	50.1112	35.913	26.132		19.0098	26.0414	65.9368	20.4149	62.726	24.236	41.5998
	11.821		19.6963	49.6485	23.7414	49.6344	50.3936		30.8107	60.8556	27.7742	33.6701	30.7638	16.5704	26.1113
	56.342		31.0373	18.0308	34.484	21.7117	40.1818		54.3104	18.8193	16.2162	52.0091	19.2209	40.354	15.3646
	23.6662		37.2192	32.4742	49.9368	22.9566	41.931		20.1333	14.6004	38.6219	48.3901	46.5601	49.183	40.2849
	17.6144		28.6185	31.7409	65.6545	36.4461	43.5179		56.8486	14.2411	28.5759	44.2098	10.6692	28.3998	47.5597
	15.0377		32.467	40.3781	28.2978	60.8822	30.6078		18.5229	13.3958	28.5724	11.7541	44.7024	34.0116	50.0786
	11.0201		28.75	12.1801	48.3329	59.5712	22.2264		16.9813	48.9592	17.6206	33.8681	25.0063	22.0154	31.3272
	25.6661		34.5308	62.2837	41.3315	51.0429	31.545		49.1308	41.2778	54.4411	40.5377	26.0001	50.0926	51.7949
	13.3647		64.589	54.2111	42.7258	47.5821	17.0958		18.8755	30.7454	12.8899	36.9941	45.624	14.0451	25.4002
	10.6644		13.078	75.9481	45.8297	16.2333	17.3172		52.5449	35.6939	51.5411	42.3124	12.8786	58.429	35.6716
	49.3531		21.2534	70.479	38.49	66.5379	28.3691		25.0269	16.6255	12.0058	50.118	54.7897	17.631	42.7718
	30.1458		14.4238	34.1335	29.9204	12.6022	42.6339		49.3046	43.7844	25.8277	22.3168	35.2806	24.9838	62.9064
	14.8913		39.9381	22.2121	58.0299	48.7533	42.6771		51.0688	11.841	19.9981	10.5636	14.8733	22.3348	36.5423
	100		27.4105	37.0454	42.1198	25.8225	67.8987		51.6098	19.7022	20.0399	28.2906	14.4299	31.7066	11.0259
	13.3076		33.3107	11.835	24.9629	21.0174	13.2054		34.2262	21.9975	14.1388	50.8503	40.0967	41.0958	21.3262
	10.8427		21.759	34.4602	59.3644	21.0051	49.9445		53.3092	47.5715	20.051	12.1172	57.4749	17.9734	45.7928
	16.6783		54.2955	70.019	43.4704	18.3473	50.5689		49.4269	35.549	68.5352	56.0989	19.5289	12.1285	46.7888
	22.7373		10.5493	14.0832	58.7131	38.4302	16.3929		11.2795	58.0489	46.1878	36.9869	38.283	47.2933	25.5432
	22.2682		67.5928	50.946	10.4719	10.8566	45.6179		32.8284	21.1416	72.5392	59.1687	46.0926	24.7417	54.0187
	12.1215		40.5201	14.2324	53.2615	15.8303	43.7838		57.8759	42.542	48.976	14.1082	62.2121	50.6575	27.4599
	95.4918		53.0942	17.8431	42.9847	40.1238	48.0403		47.418	78.0544	38.7409	13.0927	33.8943	22.9116	60.6286
	25.4861		11.8663	47.9791	43.1147	23.3701	36.5901		76.5976	12.0961	20.4988	53.3439	59.7994	12.1626	16.8746
	25.3447			20.9463	49.1802	63.7033	35.3582		46.0463	62.7162	22.0249	17.8567	29.5423	40.8006	41.9279
	38.6256			37.651	43.4388	54.2798	11.4672		33.2469	15.2261	52.0636	39.156	36.7893	41.7494	19.2307
	12.6265			50.5303	33.4075	33.261	57.1213		38.2075	11.419	50.003	44.851	20.6098	58.6414	18.2437
	10.2607			57.0345	14.8948	45.8046	53.8825		46.1693	21.9675	38.9153	42.2094	17.6141	41.2994	53.1209
	13.014			21.1027	19.2394	36.3468	39.7961		31.3414	15.8651	24.837	47.3386	15.8537	61.2165	21.6158
	15.9345			44.813	53.4907	25.5461	14.843		64.636	25.5558	60.2538	39.9894	45.5789	10.3604	10.9811
	14.6276			20.3387	19.9018	18.3471	19.3166		13.2949	11.9165	14.8179	24.5091	34.7258	36.8395	36.8754
	14.87			15.9267	45.7722	48.3463	47.9838		51.3737	16.3283	20.4573	13.589	28.881	25.2542	11.7582
	11.9928			16.5044	56.7007	34.8801	27.026		21.1677	11.5312	39.9674	51.7105	37.0221	26.5633	28.3837
	63.1236			20.4432	21.8168	30.8532	36.1955		28.2962	34.9133	17.4956	34.5262	18.7955	12.2203	14.5849
	12.2667			41.0878	51.6863	18.8761	46.8962		68.1074	27.5791	47.1458	40.6867	50.9675	70.2154	40.2852
	20.9342			36.2088	19.7401	18.9945	29.4012		63.6029	38.4606	59.5703	40.8973	11.1622	12.9929	44.5109
	14.6664			29.392	55.9834	47.9812	41.1663		19.8502	16.0751	29.6719	11.7682	55.8807	40.0797	54.1335
	10.5258			64.6193	16.3529	46.6369	66.6193		24.0748	43.4848	44.9195	57.9704	45.6611	17.7501	50.6334
	45.0466			41.0711	17.9604	21.2386	22.5463		42.8282	22.9135	29.6314	39.2747	53.1755	18.4276	21.9794
	13.0292			31.0378	38.7133	22.4554	47.9704		10.0542	64.866	54.1223	34.6751	71.1587	30.2154	56.2688
	17.3201			17.3602	26.1743	15.1492	51.685		33.216	16.1775	15.2618	44.2564	40.6578	30.4339	18.1135
	22.9145			15.5196	20.8143	36.1876	31.0246		36.686	35.3343	41.1451	12.6111	23.2919	21.4963	13.5497
	11.1046			20.0027	49.7804	71.8442	57.8786		38.5875	33.7093	12.2541	34.8186	46.8873	23.603	28.4252
	58.3415			11.936	25.0808	46.6611	29.7557		24.3298	20.9409	21.3519	24.888	42.5789	30.9722	46.9019
	22.2958			11.7719	43.5854	44.5665	27.8763		44.5896	18.979	35.274	38.2271	22.8518	14.6346	63.8012
	35.6909			39.6796	28.7695	52.1637	61.0786		50.3261	12.6127	16.9504	10.1408	38.3526	17.0158	28.0199
	11.5558			64.8232	43.8848	66.0084	10.4308		45.9679	43.1415	35.0403	34.5475	20.6374	63.2155	18.2075
	25.7888			55.0046	46.4044	15.6197	78.8641		25.0764	38.2578	18.0784	39.3185	48.738	69.558	52.1738
	78.4109			33.7016	60.3886	16.7527	60.7115		14.2626	24.102	34.3215	23.4315	49.6987	49.3145	12.4262
	14.0909			15.9815	47.4703	15.0268	40.7056		10.8069	38.9891	11.2873	49.5775	55.4118	52.9118	36.6138
	17.5487			48.8995	12.9085	15.1766	14.4284		63.5127	56.741	50.7907	50.2486	49.8961	34.0323	48.2857
	12.453			24.3016	36.0008	44.8741	40.6876		22.272	28.5247	35.2105	31.4095	17.5749	15.016	20.1078
	13.9133			33.4292	17.664	24.6515	40.6024		57.5915	54.7181	15.021	21.6622	26.9503	13.3704	24.9195
	21.7421			13.2241	41.3481	64.3958	43.5373		37.2666	12.8656	19.7566	48.2546	17.7947	45.0226	35.0303
	45.2934			11.9708	18.3435	58.5352	37.653		66.9984	10.6352	10.555	27.1316	29.0456	37.304	48.2061
	17.271			45.0324	19.1189	52.8177	32.1314		53.3207	49.6658	63.451	18.3114	10.0945	29.8578	60.2672
	19.4105			20.4363	38.8362	13.8733	19.9549		13.6478	32.0254	36.1627	48.3631	11.355	19.3759	16.1316
	17.0483			11.2661	49.7183	39.7068	36.4675		46.6939	10.861	14.3306	12.1838	36.6699	97.7276	35.5371
	46.9597			55.8875	11.7657	53.6877	56.3093		59.3005	43.6402	48.0644	39.0818	14.9182	18.217	33.4108
	13.3124			20.2177	27.5965	74.0818	51.478		16.2087	18.3661	47.6594	23.9552	12.8544	49.5826	39.7952
	73.1798			11.2317	48.1181	20.2068	40.2552		43.3431	11.2646	64.9274	13.0564	42.0682	43.3343	13.5639
	34.1581			41.9073	61.7925	25.2179	42.0049		59.4567	21.8326	35.0915	36.2097	22.842	20.0026	13.9384
	27.2341			36.1364	16.6202	24.5417	16.4603		19.3215	42.6241	28.0431	16.2993	35.2537	39.7653	48.4446
	16.2379			22.3454	46.7847	32.6844	33.6382		26.5672	26.5822	10.3264	14.3843	35.4651	41.8384	34.1949
	16.394			44.6998	60.5961	48.8284	21.3256		51.3775	56.6636	15.1344	41.4026	10.1478	16.7356	44.6424
	14.2279			26.7654	57.6515	15.8849	40.2017		51.0323	19.0913	18.6654	28.08	40.7681	19.0213	64.942
	17.4422			47.3006	16.4265	58.4612	27.0703		44.4448	32.3729	43.765	12.2772	55.0372	37.6786	24.9456
	20.8022			16.818	13.5776	44.3262	18.9943		18.4632	60.6598	38.7255	39.7919	19.5672	13.5297	35.9036
	12.976			14.033	25.8182	22.0924	12.8397		21.4239	34.0268	24.9701	19.4164	35.1047	45.3764	18.0836
	38.1082			26.0006	13.8987	44.4871	18.6097		39.5676	10.1257	42.8016	42.4154	29.805	14.5379	43.2049
	44.2528			44.8682	38.7926	25.2325	13.0147		50.7318	14.1436	44.9542	37.409	34.2776	47.5326	34.6297
	19.5676			49.5589	42.0999	32.7314	21.7035		41.3739	36.663	42.6127	48.5614	13.8027	57.5408	36.1015
	23.2371			14.9443	45.6141	26.0583	39.6775		41.2207	31.2325	20.2376	35.8623	44.7452	51.4185	62.4801
	33.9342			18.3157	47.473	49.4078	50.6483		17.4783	11.6307	11.3618	33.7831	37.5907	11.8483	29.0532
	18.8184			27.7465	14.4005	54.5798	59.4117		27.9144	14.118	62.2444	21.8941	30.4885	11.6803	50.0687
	24.2714			42.7608	15.5919	51.2935	39.3693		32.528	75.2017	12.7782	36.0984	13.7722	10.3196	19.8945
	15.025			35.1687	43.7595	43.1664	17.026		46.3895	50.1625	13.8798	43.1214	28.5879	14.1204	28.2101
	11.5146			16.3978	59.766	51.5352	40.9961		17.8644	28.5778	36.186	22.7934	31.5376	45.04	22.6616
	37.1978			15.3224	38.2013	57.541	59.9467		34.1029	72.2199	25.6956	29.7065	76.1067	42.0776	31.4849
	57.001			16.997	70.535	47.9009	55.9657		43.8199	60.497	12.8743	11.1626	45.5053	16.943	42.2357
	32.7238			19.1757	18.2096	28.8794	30.9435		41.2366	69.9334	21.105	52.4725	54.6419	42.9519	45.7402
	30.0714			18.0665	27.8999	16.2595	45.4812		60.5622	10.7667	14.2135	21.0207	10.0309	13.5516	18.174
	96.0739			11.9605	14.3296	43.9578	39.097		41.3057	33.977	48.0312	48.8998	20.3389	28.5466	19.2168
	13.8366			39.8738	24.0209	20.4007	46.0034		21.5293	17.7147	42.9388	10.4231	27.7141	18.2309	49.7239
	20.0128			19.8352	57.9622	41.6476	49.8013		46.0542	14.6884	11.9751	15.4662	43.2005	42.1794	10.9965
	20.9166			22.5303	57.5391	37.3115	21.1162		40.9715	11.6517	41.9962	18.9164	38.6052	81.1524	23.9865
	13.1434			10.1993	42.5679	20.0879	35.7195		24.0604	18.3205	52.4784	48.5388	30.4987	53.2261	49.8311
	13.2665			13.5823	66.751	46.184	16.743		51.3115	26.9769	24.8314	46.7629	40.6415	24.0549	14.4437
	10.9019			16.3425	58.6917	41.3266	60.9628		38.3132	67.0372	52.5057	20.9403	60.2463	13.3849	54.4434
	18.9781			37.9118	43.3654	54.5805	57.7566		58.6533	98.1994	14.4894	71.0302	36.4443	33.4858	14.4027
	10.9931			53.2429	29.8505	58.3637	25.4235		23.7746	24.6329	48.0549	33.0022	36.3776	27.4386	13.9153
	15.6872			41.5312	42.764	25.4199	58.1245		29.3264	51.5247	25.7646	43.1558	21.7214	38.7036	33.151
	68.9068			10.4686	24.5216	18.0054	56.1125		27.8209	21.9106	36.0185	35.0213	57.3139	31.8368	48.9451
	16.9437			59.2453	24.1048	57.9082	45.651		28.1068	45.206	58.6487	41.1089	37.1008	80.663	42.0144
	42.4399			50.0889	22.6066	26.0308	54.4918		57.6858	63.2029	10.9138	18.7628	21.1383	21.2188	50.5677
	16.444			43.9479	50.0897	12.6234	21.9271		22.1101	17.559	17.944	43.7769	43.4419	33.0423	37.711
	12.8224			68.905	38.1907	26.0331	20.6812		14.0707	38.1685	55.3893	39.6332	48.4872	44.5149	40.297
	84.0618			15.2555	75.0484	28.7842	12.2348		36.8265	53.6475	11.6264	15.5187	58.3823	26.7071	16.747
	39.8791			15.0586	42.8711	31.6614	13.3423		34.0828	11.2131	15.3238	44.6639	14.4629	50.2854	24.5711
	13.3047			21.5951	16.7642	49.3956	38.8296		44.7386	27.757	56.979	38.8243	18.2838	13.0966	59.2886
	10.2097			12.4068	42.9992	52.2167	57.432		18.2495	31.7919	55.8815	60.3904	39.5918	14.5818	24.7193
	15.1704			50.7976	68.8432	11.5424	43.165		40.1271	30.6495	47.1028	11.0324	43.1346	14.8884	45.4319
	96.6472			26.7096	26.2659	47.6067	46.2106		33.0007	50.0399	21.62	54.7332	33.1763	28.7743	19.1207
	54.4073			24.028	19.3658	50.5093	64.5344		16.7848	37.6437	41.1611	10.1654	38.4754	22.3418	21.6453
	15.6161			28.8826	28.9615	11.3823	12.0383		59.2967	49.7375	59.5265	53.0635	48.4731	45.6301	50.8331
	47.4514			48.8757	20.9074	16.2151	10.2333		18.8672	61.1572	17.4943	40.3184	44.0723	17.4456	24.4196
	29.7147			59.5855	29.8863	41.1805	62.388		16.1533	42.5412	11.9887	54.6918	61.0341	10.5175	49.5596
	19.5238			19.3205	23.0312	51.6788	43.2932		53.4996	15.4512	15.9328	42.4407	56.0447	49.2632	53.8515
	10.7063			25.4846	12.2915	33.361	69.5241		25.1185	46.926	23.512	11.5592	58.1095	40.4629	13.7197
	13.1636			29.3768	22.2204	41.3955	36.5851		34.7262	56.6583	12.3381	43.9993	13.1124	24.7595	29.5368
	15.3494			11.4738	42.3751	29.0383	43.0517		55.9151	10.6914	51.4608	18.192	33.2401	12.4342	18.6084
	15.4613			23.6278	36.0397	17.1758	17.9844		46.7993	21.0929	60.4004	25.0457	40.397	45.8303	32.7122
	15.966			52.4301	19.2508	44.8803	46.8206		10.6022	39.3606	34.8744	32.6639	12.2958	54.8537	47.819
	17.7554			22.7174	29.3935	21.6866	56.9402		40.4477	28.0912	40.8243	14.1283	26.4344	11.2837	16.9421
	33.2791			19.0045	59.7528	31.7762	41.0328		22.6251	35.3497	45.4142	62.174	53.4819	46.9742	47.999
	17.5376			22.2823	22.1969	49.4617	96.602		60.1489	20.4357	52.6693	36.5474	19.0531	37.4513	16.9964
	21.6419			23.2082	46.8908	71.104	66.8407		20.4725	35.6108	61.5508	29.9307	33.9527	15.2787	33.8805
	41.234			14.4167	23.6857	17.2161	70.1827		40.4477	32.7568	53.3697	59.111	59.3727	41.1827	55.0051
	20.8469			17.1706	41.5608	59.9183	59.0875		11.971	26.5132	51.111	58.7403	17.1571	12.8421	33.8233
	13.3614			12.5744	41.3786	49.8015	43.6225		11.9058	46.1172	36.2973	16.0226	46.5198	13.6598	35.7182
	14.2362			14.2424	49.7493	26.2167	31.7553		42.2371	36.1003	40.6817	18.1997	28.5498	23.0798	55.9
	15.0701			53.3972	13.4702	62.4077	14.227		17.7222	11.3236	54.0995	42.9652	58.2166	38.2044	27.6808
	10.5637			21.2759	17.0174	52.1844	60.8844		11.7801	27.3519	47.5303	13.6734	38.2831	21.0551	18.6286
	11.6268			11.0095	41.3896	22.1086	57.9584		42.8307	41.6442	11.4457	15.3435	21.4318	17.9681	40.4028
	11.9781			15.5398	34.0612	38.2862	30.4728		40.3539	35.3185	20.3594	12.2462	15.4254	43.9353	14.8828
	29.8608			16.1888	30.08	27.1311	26.0326		41.4724	54.323	51.3251	10.5719	18.7799	73.3702	20.6609
	19.6811			51.2277	52.2199	16.0946	47.0976		37.3935	11.3351	52.4079	40.734	16.2528	14.4445	62.7318
	34.5408			31.9869	36.5466	25.8442	13.3456		50.6195	36.0201	38.3566	14.8859	36.8489	52.2636	43.9773
	18.3185			59.2701	44.9144	56.7198	16.8242		37.772	34.6574	47.9706	51.9371	54.6225	12.2013	44.7321
	12.249			30.4016	13.2058	36.2642	19.9095		32.546	17.4576	28.8298	48.7503	50.727	16.8559	12.3835
	15.8971			31.4955	17.4521	40.3498	41.2062		25.2491	20.7679	17.724	15.5447	13.3692	14.4892	21.5144
	11.8116			44.9829	49.0806	50.9081	46.1799		46.3089	43.8162	64.5095	62.4624	36.0484	49.6123	44.1276
	17.4791			23.2865	62.875	49.7873	20.7493		38.2198	45.2527	61.5583	53.1304	55.0644	20.7678	45.0161
	12.0038			11.6396	39.8067	36.7278	22.7709		16.3752	12.5601	45.4996	10.9872	29.8473	13.1173	27.3924
	10.3169			25.1121	12.707	14.2192	56.8166		57.4547	17.7736	23.7033	51.5475	41.2675	40.649	55.4806
	44.3135			22.3724	21.5254	48.4001	64.4157		11.0901	25.2643	68.4287	61.8724	12.1174	31.5811	29.0769
	47.8745			15.864	42.5906	46.6724	46.48		37.7461	22.2823	20.3662	53.6153	42.0443	13.2611	48.0737
	28.6896			26.8848	46.4334	15.1695	63.8959		67.2674	34.2485	24.1428	36.5376	46.611	45.1553	27.9854
	37.0435			66.1147	13.4546	43.0656	42.2524		19.7741	64.1084	58.8163	31.6687	17.9862	16.8885	57.6292
	20.3612			49.083	38.8327	20.2268	41.8508		17.0182	37.7125	38.5896	13.5834	18.4905	34.9599	57.7251
	14.0813			48.4662	35.8554	38.1185	32.8167		51.805	41.8996	26.5842	56.1074	85.1395	18.4492	50.2645
	22.219			10.7644	42.1148	59.0684	16.6251		43.1583	34.6025	14.7068	53.3374	68.5288	46.2999	51.9566
	14.505			12.4009	17.2713	54.0495	39.0322		43.3359	36.665	42.7863	38.4462	13.272	32.6912	10.3859
	100			11.2323	10.0779	54.1667	26.7071		10.1221	43.5603	45.0982	53.2425	38.6765	41.0045	12.2458
	10.9867			41.4586	15.3487	11.5028	26.9863		74.2532	44.0926	11.3767	40.4643	11.7532	39.3067	22.4116
	12.0228			23.1909	14.2685	39.5126	46.8845		21.522	58.4342	64.7372	56.3312	54.9079	51.3341	48.389
	23.0534			43.8887	10.0398	37.6425	30.7621		31.8363	13.7557	23.2107	43.38	11.5187	19.2751	45.1425
	16.473			68.8232	28.2969	17.9429	51.5865		18.3244	60.0677	20.7618	58.6005	39.2913	14.871	16.0509
	76.0018			32.1978	22.2683	59.9367	33.6241		16.6203	18.0541	18.8	45.5421	33.635	34.9143	46.2416
	10.9692			55.6467	86.1975	58.1243	37.6895		23.6116	67.0076	35.0066	15.3901	46.6444	39.7751	44.0529
	49.7945			10.7651	53.5889	31.658	42.5489		10.3687	42.3721	10.5994	21.9381	12.9432	23.2106	38.6509
	27.2472			14.5378	53.7531	39.4511	12.6743		32.7946	26.5119	10.1923	44.249	50.2288	29.3457	55.2395
	20.042			30.4089	10.5854	11.1102	53.8508		52.0017	38.1784	18.1415	28.5857	24.8976	50.4313	27.4677
	26.0212			58.2726	46.3444	30.1735	60.8158		51.4528	30.8964	15.6334	17.4267	46.8725	45.5618	23.7965
	39.388			34.5517	10.9224	10.4053	16.755		35.2451	10.8425	55.5497	16.1654	44.7868	11.9525	30.9491
	20.413			40.8014	22.842	10.1469	63.4671		15.4586	43.0316	13.2904	28.0949	36.1347	21.5114	51.969
	21.1019			28.4045	46.3268	42.7312	41.0552		27.305	22.0716	43.1433	44.1478	76.0374	10.6713	44.949
	15.064			20.585	24.0403	36.2916	28.0244		42.9697	21.629	44.5693	30.1455	58.279	14.7896	51.9042
	12.1391			24.6452	58.2566	17.605	45.31		44.3996	56.3766	15.1047	32.822	14.2273	56.3987	15.9122
	63.3157			15.3849	12.5236	68.4126	19.2648		39.2316	71.8861	19.0747	26.1044	33.1234	13.7465	50.4048
	24.0914			39.6267	22.4037	22.1681	10.6381		31.7722	37.0708	10.8302	22.8446	12.9005	32.488	36.6576
	23.4073			63.3655	38.3885	40.5438	19.3512		54.1062	48.7816	19.6452	47.7729	13.6713	37.1694	45.1715
	10.1209			38.8971	17.1062	15.9902	20.7119		54.6421	40.8487	28.699	11.3049	50.8257	33.778	29.7174
	14.5771			30.4737	56.9925	58.6484	32.4997		41.0444	47.3021	39.697	35.9001	38.2078	14.5575	11.7232
	15.8996			40.2347	45.0487	38.7926	56.8701		20.5548	40.411	36.2477	27.5582	30.1182	45.5653	16.9017
	29.9607			17.9221	57.0169	17.7272	58.569		47.9069	41.2212	61.321	14.5885	64.5863	35.6752	24.1036
	79.4805			13.3832	48.4136	40.5761	18.8724		19.6509	16.7138	11.2535	10.8648	46.5335	38.5443	38.2877
	49.0849			50.5303	57.6083	15.4493	64.6233		66.0012	15.68	29.6591	51.7761	56.9301	43.5639	15.2793
	23.4134			26.8781	17.1115	48.8066	46.0027		20.1211	20.6608	36.4314	42.236	41.3657	48.8613	31.0636
	18.4417			23.1234	35.6346	29.0304	11.1776		29.4539	11.7849	49.3363	52.7181	52.4578	14.8691	44.9873
	18.0244			26.1224	43.5527	82.3178	24.3583		42.3103	56.2467	50.3952	44.5961	60.1301	12.115	14.3944
	19.4004			59.0948	51.7561	35.4211	51.5379		41.1094	17.3798	34.1195	11.7035	42.731	62.1349	36.6722
	68.1357			14.5531	67.6221	26.2082	50.6798		17.3517	32.5365	52.6678	40.5732	42.0026	12.741	61.5502
	42.4584			51.608	15.9755	54.4439	10.9239		54.1041	11.9521	33.415	61.2294	67.212	34.1073	29.2875
	10.3493			24.839	15.5275	19.0018	12.0146		43.5501	20.7383	53.0094	39.05	50.6142	28.3813	25.4248
	91.0393			46.2151	60.7569	18.7536	38.4292		46.9499	11.3205	44.8677	35.4072	39.9497	18.3216	17.1714
	37.8637			31.5229	46.4781	20.7787	52.6847		48.13	10.8741	10.0931	31.3754	64.9431	42.583	21.5824
	99.9345			17.5291	12.627	45.9159	22.2399		18.4285	55.6822	38.0378	67.6834	14.5313	36.1981	25.5966
	13.6668			18.5919	24.0311	16.1922	56.0183		44.0971	45.192	12.3359	13.1932	64.0575	58.1126	47.3682
	12.2122			10.1558	25.8271	48.1878	23.9144		15.377	20.7596	59.1063	39.013	49.817	27.5966	64.5393
	58.3854			48.0722	24.9496	46.3517	41.5088		40.8524	47.217	37.0336	10.8384	53.5549	54.7443	14.2202
	12.8451			15.7164	44.8244	17.0182	17.8326		48.5058	27.9886	13.7276	40.9826	20.4424	13.8233	10.9044
	46.3473			10.9109	54.2177	11.9449	23.7542		13.3769	12.9616	32.9879	35.1025	12.5139	32.754	23.5038
	11.3373			29.4699	43.9333	30.1635	46.2778		13.5721	13.101	19.6561	36.432	24.4208	71.9182	43.0626
	68.3658			70.6828	24.7037	22.8821	66.472		14.0526	70.0624	15.6516	12.5057	27.4523	55.6131	29.1744
	13.9748			29.2514	18.4266	28.1657	52.7175		16.7855	32.2865	35.3632	54.8611	40.1806	39.251	46.9489
	73.1131			48.3452	70.5401	37.5378	26.2009		38.5418	38.7503	11.1719	25.7628	26.0772	28.6439	48.9721
	12.1713			23.9874	47.8968	44.5899	12.3628		26.8622	38.0641	36.3428	21.2381	40.5409	46.5769	96.0977
	11.3359			54.6793	52.1702	58.9738	52.084		36.373	51.032	43.2794	48.379	30.2808	58.1351	42.9103
	63.8671			41.2324	11.6102	31.7408	67.5208		12.4296	26.3819	47.8239	75.7362	31.0978	48.0463	31.5222
	14.1586			23.3622	24.5325	52.1302	82.1414		71.0592	68.6387	25.1495	34.6531	39.5357	45.6031	24.6181
	46.6561			34.4948	46.3072	18.8734	26.046		19.5465	67.5996	61.6963	39.371	57.2629	23.5066	50.8967
	12.1627			10.7661	57.3412	27.7501	40.6021		45.0827	45.3884	24.3239	33.6013	13.9113	12.503	43.1744
	13.3602			13.1043	36.1719	46.3203	21.216		28.6118	65.5039	31.3531	45.5653	19.4545	18.5843	12.6333
	17.5422			40.0406	12.532	25.1548	27.845		69.1361	10.9626	22.7167	42.1021	11.593	78.2879	40.6788
	25.8995			15.1947	50.7302	42.0357	42.6827		56.8382	42.0929	41.6467	64.7249	64.5375	65.7352	11.3923
	22.1051			13.8866	44.2032	35.2289	54.3528		29.5816	34.1136	10.9611	10.9839	58.5049	39.817	27.8547
	14.212			47.2908	52.2086	56.3308	65.544		21.7823	35.1152	53.4898	36.3608	15.4627	44.258	17.8099
	14.6587			14.7766	13.6525	16.9649	37.4939		19.6516	60.6885	20.039	30.2795	24.7254	23.6462	18.7142
	16.8431			38.0409	49.7729	41.8856	64.1134		36.098	14.1909	34.3228	23.9377	42.0026	14.2241	40.4094
	92.0116			49.878	13.4276	12.2255	19.6612		64.0406	15.4725	16.7256	14.2888	56.2003	26.6507	28.6922
	16.3031			22.4633	35.9816	39.1879	71.7684		37.8189	17.021	13.3772	43.6304	15.2104	60.1722	55.3878
	32.3875			36.3498	54.398	45.9586	49.2288		33.2602	10.7028	50.3818	35.835	28.4842	27.0933	28.8992
	13.3645			14.3688	29.7027	24.2363	24.0941		23.371	10.0123	28.1097	40.48	17.7445	51.3815	15.8446
	22.6719			57.0475	10.6485	41.4676	54.5396		57.0925	23.5991	47.8316	42.9977	44.3386	16.5419	36.9139
	10.4822			21.7231	31.5319	57.1409	56.231		15.2485	17.2425	21.0838	17.2723	27.1596	13.7492	43.465
	17.4668			18.8544	42.124	17.0572	29.7253		34.1669	17.2569	47.8654	27.7062	56.9866	28.5401	28.0907
	26.5237			46.5202	44.1535	12.6335	31.661		53.8457	15.7906	49.9183	51.969	30.2882	31.7069	34.0853
	19.3445			45.2168	38.2169	13.352	36.8542		44.3564	44.4618	12.9939	41.2694	32.0807	20.4199	29.3495
	17.3483			68.9726	48.5214	40.1306	21.742		51.2952	41.7205	17.3538	50.6786	44.1074	14.9963	42.4169
	10.1951			16.4047	11.3098	11.5525	45.5421		59.059	50.7282	15.8139	48.3577	39.5026	27.6225	33.1083
	65.931			59.5855	47.4815	24.7539	64.8475		46.8656	13.8989	46.7956	45.8484	43.9881	28.1456	28.0564
	11.366			20.4179	38.0604	57.1653	40.9037		38.9651	42.4901	48.1892	56.3408	11.4826	13.7101	30.2561
	34.859			55.105	18.9344	41.262	40.2269		44.6989	33.4372	58.3549	27.4716	70.1994	20.4939	72.212
	13.0138			41.794	22.4466	21.8617	61.5219		59.9446	35.7105	11.7699	40.0725	26.1979	26.7103	24.9718
	84.0356			42.4531	13.3768	24.4417	46.4641		56.7488	13.3627	49.2119	13.8432	33.1467	68.4462	31.201
	10.0065			51.8084	19.288	18.4553	28.3812		61.5828	18.2908	58.1575	42.2281	49.7525	28.2248	35.8116
	33.8891			45.3294	16.317	19.4831	21.7106		35.9379	33.3957	43.6642	17.2789	15.2562	33.5367	42.1513
	22.8455			49.4313	44.3608	48.3825	22.2867		17.9758	46.9467	19.1015	45.5375	25.4448	38.7036	11.8054
	19.8754			51.6837	55.6193	52.6797	63.3635		21.9802	53.8753	42.5873	57.378	42.7519	44.0788	47.2487
	17.0622			59.5627	17.368	51.5484	50.6447		39.1106	14.2773	24.6547	41.9522	53.4413	16.4762	46.4151
	10.6479			49.1702	22.8032	31.3985	17.1094		13.4481	10.3743	12.9706	45.4123	65.2186	43.1958	11.0073
	20.1387			39.3074	11.0827	58.2891	76.8329		42.9877	21.6726	49.2173	29.4031	20.6981	19.5932	11.7584
	20.6924			65.9064	18.5995	47.8132	52.6583		37.0737	41.1413	37.284	36.5011	23.7414	28.4841	45.5234
	34.7824			12.1959	25.2981	21.1567	25.8144		10.1728	21.6992	95.6777	52.8851	14.0319	22.869	49.124
	22.9079			42.2459	30.0129	14.192	17.9252		19.0089	16.7608	26.7149	17.8093	63.9964	25.0783	52.7165
	12.5437			34.8463	52.046	25.0047	14.3645		19.7354	40.5091	43.8345	14.7961	11.8495	52.2477	42.2811
	10.227			45.1641	10.5272	18.1494	41.6273		48.606	41.6263	32.985	41.6676	49.8119	11.6054	17.4167
	14.5293			20.7952	48.559	19.3715	37.3194		15.7996	16.5983	13.3482	41.9609	18.5931	16.043	46.4388
	12.7694			35.8516	52.4828	36.8084	20.0659		51.5562	51.5089	16.1112	21.9243	26.5879	10.6305	14.5002
	11.4411			61.3419	34.3837	27.4205	12.1526		40.0915	38.5779	37.8893	29.1118	14.3187	18.7165	49.21
	16.7751			35.9971	48.0346	43.5245	34.5319		48.9769	16.0138	23.9663	10.6244	41.5122	44.9745	22.678
	15.1077			49.5408	50.0671	25.773	60.9769		16.9899	12.53	57.4045	20.5608	19.7968	20.5139	17.8774
	15.334			59.2913	38.9599	53.1881	55.2623		49.2515	52.3676	25.6545	47.8675	23.0846	38.3651	45.9665
	37.0909			17.0195	22.7884	30.893	69.6649		67.7596	53.9036	36.3553	16.0503	37.6643	14.5297	17.6229
	15.6368			58.7579	11.2207	17.9017	13.3142		15.4398	40.0741	37.3663	13.395	40.0573	34.2838	20.2146
	35.3847			68.3029	17.1638	38.8341	81.735		35.466	36.0464	14.1481	37.9669	21.3025	55.2344	18.0114
	20.0777			22.0367	29.7967	13.7345	39.752		17.0395	52.4864	45.0397	57.0502	55.7293	25.9277	21.2587
	34.485			51.4578	14.1218	23.5018	50.0403		52.9758	37.6838	10.2308	48.1507	48.7846	44.8284	20.563
	12.8694			18.3188	44.5265	38.6099	69.9531		54.8803	54.5762	17.3891	48.2709	27.8084	46.7775	18.7291
	10.5012			48.6569	40.5232	16.0147	21.4303		50.6075	34.6054	51.2368	40.84	12.1968	13.9691	39.3206
	13.2765			28.1801	57.1303	45.7575	17.7086		48.4186	52.7838	39.975	47.9769	36.5464	15.3867	26.4059
	10.4739			15.2688	17.9861	28.633	20.8668		47.4646	13.387	32.343	37.5974	36.2476	51.1586	50.1258
	12.8155			37.4627	11.1786	47.7522	46.3717		47.5923	10.9369	33.5583	52.2317	45.9622	40.4013	27.6846
	13.3004			10.9165	35.9835	61.3653	58.913		41.9051	19.4222	15.9659	20.1892	36.5294	16.6363	57.539
	37.792			27.5126	18.0254	17.2733	26.35		12.5245	43.2799	17.6017	20.4161	20.2591	39.2582	12.2534
	11.0705			11.8142	45.6491	40.9739	13.6056		27.2544	14.3564	12.1628	57.2576	13.6945	26.4298	28.3432
	14.5452			39.3583	14.4094	15.5419	40.1775		74.1403	10.8409	11.7364	12.2232	10.3828	41.5581	44.0356
	88.0774			53.6006	36.4366	38.3622	49.8588		43.3788	16.1885	26.8949	43.869	38.6723	13.2376	23.4094
	72.0348			22.1663	26.2765	49.1111	33.9709		10.4887	44.7742	11.4065	14.8455	27.1165	16.8312	37.0394
	14.4502			44.9874	72.7305	17.9894	16.1038		21.953	15.995	11.4312	60.1454	47.2116	48.3777	12.3613
	99.6085			65.0367	26.3577	44.472	25.3026		21.2424	36.0081	38.2934	14.6234	27.8999	31.9834	23.6838
	13.7558			11.2596	57.8451	38.5982	63.8233		33.9155	16.1515	24.1821	20.5822	35.6676	13.5372	42.7258
	56.5955			56.9797	43.6001	49.428	16.4147		40.7428	10.7566	22.5874	71.4156	28.3831	38.2228	11.1824
	30.5336			64.6893	22.4576	56.3578	21.349		51.0756	21.2625	64.9892	47.5493	47.7125	19.3682	48.7516
	13.0073			55.1094	54.9754	15.9156	38.3045		14.7388	16.5844	15.7567	27.1637	33.5697	21.4216	15.191
	16.2259			36.2467	14.5936	62.0932	24.8201		58.3866	22.129	39.9635	14.3664	32.0641	44.9616	44.3349
	15.8091			68.3109	35.3113	64.6212	44.0857		15.3578	18.1839	37.7039	11.3694	36.3213	37.5688	27.8901
	19.1391			48.8306	29.6045	11.6763	54.9652		47.7713	42.3685	88.8109	52.4611	18.5839	48.628	12.1972
	18.213			52.7712	12.0071	54.3999	59.4969		24.2938	49.1451	27.5838	36.7364	35.8609	23.8777	48.2852
	14.0503			33.851	12.0739	17.4478	31.9394		32.9228	17.4617	10.1734	21.4615	44.5938	14.6056	53.6068
	30.2939			40.6054	13.6315	50.6994	41.262		54.4776	11.7895	26.9512	13.1721	33.4101	44.8704	28.9992
	34.3673			21.0015	27.2915	34.9042	13.0068		53.3361	50.9267	21.1739	16.4508	51.1488	29.7627	55.1292
	10.9797			51.3445	10.4671	19.7879	36.4724		48.5071	15.032	53.2243	54.4973	50.7563	12.6534	52.9703
	17.7056			23.5139	15.4457	45.8546	51.8305		18.8601	59.6402	48.5776	24.1613	21.3546	37.7038	35.8466
	13.431			55.2219	17.2848	75.4908	15.3705		56.8437	34.4662	50.4012	18.0049	51.6845	30.8415	10.2543
	40.5394			24.7814	35.5527	53.3561	18.7887		40.0994	15.4517	12.7263	15.3807	40.9911	26.4001	56.9876
	12.812			24.2382	11.024	63.5133	45.8846		27.3714	37.1275	30.599	63.3222	21.3556	20.7415	25.4465
	22.5316			24.9573	14.651	11.6834	15.6062		52.7082	55.9524	18.3615	45.4021	27.0261	41.4185	15.4571
	17.6555			50.1852	33.3603	51.4655	50.8574		46.463	19.1479	51.2208	60.6197	43.4988	12.9564	13.5229
	15.6779			10.6662	13.4525	32.6498	48.0008		57.1386	52.5926	59.0824	16.0123	32.2991	44.5002	29.7384
	28.2709			64.6066	31.1419	28.2104	48.5842		18.6842	44.9869	14.3144	36.4533	43.0686	49.6411	11.5347
	30.7952			46.3885	10.6052	21.4869	54.376		31.9286	12.6395	17.1223	34.7801	47.6013	37.4461	35.3162
	18.6985			25.1488	38.2427	24.8715	76.5859		26.0557	40.1682	41.3544	11.5827	22.316	39.0068	21.8085
	10.686			12.2526	10.7253	44.2649	31.8176		25.4972	25.1593	37.4708	63.3431	14.1707	11.3733	35.0622
	17.4714			22.0734	25.3137	60.6874	36.054		50.1642	59.8454	42.6059	22.7228	60.7222	17.9137	10.6398
	10.7292			21.0594	37.8373	33.4736	20.5486		40.5818	50.9768	32.4991	47.9069	10.0436	16.8034	32.4213
	12.7623			18.4924	34.9842	29.6464	72.9236		33.6947	29.3314	44.6971	53.4911	41.6147	19.3589	50.5413
	17.3132			67.6316	54.276	16.1215	41.5738		44.8142	19.65	16.2184	68.3515	12.5594	36.1825	39.5358
	24.1155			24.2465	41.3334	72.7545	11.8863		45.2209	50.4585	32.054	20.3279	46.5323	10.6391	37.1451
	67.3089			43.6544	51.4592	40.9706	33.7019		27.3218	11.1293	49.1151	44.1657	38.1241	39.3876	35.6285
	67.3713			53.3753	47.0839	20.5423	73.9437		13.5168	48.7127	15.2358	20.0473	22.5915	50.0513	15.6321
	11.7377			21.4463	63.0352	43.9308	10.2752		44.5948	22.4484	34.5367	72.0183	29.6387	18.362	57.3084
	14.2069			22.399	13.2688	13.2943	44.056		44.9585	33.6687	33.0109	47.2348	38.0299	34.4715	42.4352
	39.5981			41.0286	12.4898	67.0613	55.7143		25.7658	27.9851	38.0384	43.8278	41.5576	53.3102	13.016
	16.5386			29.9453	39.7674	16.5212	61.4332		19.2529	53.2318	40.1999	41.6543	50.7624	14.5265	26.3604
	10.4788			47.6783	34.3819	42.0238	42.9567		27.5473	18.213	46.766	52.2941	46.7556	56.5533	20.4802
	12.3545			40.0925	32.4716	21.0602	27.47		38.8372	51.1837	39.7015	13.7781	55.3503	52.7308	52.2392
	13.5503			57.575	31.2212	43.603	60.0036		32.0652	10.6108	43.0931	39.6371	37.6739	49.1674	28.1485
	47.863			24.251	52.9832	39.1213	50.3745		17.7504	54.5456	21.7255	21.0136	24.7954	29.5129	33.0249
	19.4103			46.0117	23.6177	73.1829	16.821		35.6457	46.9813	40.6549	13.2235	26.2268	22.3807	48.765
	10.7374			29.286	38.2845	19.0605	34.2763		10.8028	75.6167	36.9211	22.3372	47.0987	39.5337	28.5523
	10.7636			11.6559	57.5125	15.5059	31.5371		11.2696	56.6167	41.5577	36.9563	37.812	10.1487	44.7366
	12.3281			41.6273	69.558	54.4505	20.4246		36.7537	12.6462	19.857	58.8869	19.3205	14.3493	10.0098
	17.7913			46.0368	27.0544	61.529	26.2966		28.0971	11.9944	64.9826	50.7156	34.1887	46.6539	56.4858
	13.5365			35.7273	16.858	51.8933	47.7714		56.5788	27.8138	16.6586	33.9068	15.108	42.9238	11.7036
	11.0581			44.2395	22.0769	13.0069	17.7828		46.785	18.1337	27.1778	35.8852	27.713	46.4185	19.2954
	13.0632			47.1357	47.0177	45.116	38.7205		13.1298	29.2486	41.7985	43.9299	10.4873	16.7128	13.635
	36.0285			21.029	56.0372	70.6047	86.2509		28.0038	46.4763	42.6662	48.1238	58.8279	53.3606	60.1868
	24.0613			74.9893	54.2179	48.5487	16.7541		59.0227	19.5672	32.8649	22.5363	40.2278	15.9803	11.1407
	10.84			87.2961	18.3762	28.0267	46.626		27.6354	29.1455	22.4802	27.5015	43.1507	19.5085	13.5241
	33.3041			38.6834	16.2621	43.9082	39.191		38.5317	55.0324	37.2688	51.9057	34.2927	30.5374	57.5904
	14.4157			39.2159	47.9328	45.1474	40.092		51.7365	35.1944	64.15	32.5193	36.2106	36.9624	57.5174
	26.9205			68.7003	12.7572	22.1104	16.6103		16.8126	15.1316	36.7015	19.4054	22.3658	34.7976	48.8875
	12.2622			43.5669	46.8941	24.6211	14.598		47.7474	54.3573	25.7309	53.829	25.7404	41.6503	25.3245
	58.396			39.539	42.9973	33.3204	41.5535		43.4702	32.6995	48.3836	12.0648	52.1957	41.7948	54.5246
	22.6382			53.0954	60.4737	24.0918	19.8052		19.2766	25.4227	15.2172	31.1988	45.2279	43.227	10.0411
	18.5723			26.1147	45.6369	29.1339	43.9938		56.2691	57.1719	20.3376	37.1042	43.7693	14.8942	52.7144
	13.3543			10.5524	37.133	41.3829	10.8273		14.531	16.736	52.1407	45.9248	29.349	46.4604	11.4742
	14.3119			12.3952	13.0508	22.4936	50.9651		29.3389	12.5097	18.3452	31.3114	45.4576	64.5172	32.6307
	15.9492			62.9355	15.0528	50.0471	32.8564		53.5328	20.2834	13.8385	20.0665	39.2991	34.3288	20.1509
	23.1766			10.6605	19.5337	49.9449	43.3931		49.1182	22.8257	55.8031	44.2133	48.0688	36.6362	42.5211
	10.9561			16.4614	13.2633	16.4614	18.9056		48.2747	59.0593	75.9772	70.26	45.0032	44.4866	10.8267
	19.7108			50.5412	41.1741	18.7285	57.7019		54.8955	50.5428	13.6728	34.1589	14.2052	13.7994	16.4945
	16.0204			37.4933	19.7298	41.3136	17.9958		30.3893	36.4599	10.9174	25.0221	46.9742	16.3764	33.8346
	10.0686			47.3364	20.0019	15.3788	50.2845		10.3373	53.1263	35.8982	37.6786	41.6721	18.1908	16.8613
	35.7648			48.6021	39.9617	13.8885	13.1017		28.2143	26.0892	52.736	65.0681	44.1141	54.1949	31.8813
	98.2892			14.9093	25.3342	65.0244	61.3587		47.3494	33.9073	13.0359	42.7932	14.7174	31.0521	22.8878
	16.7476			35.9857	27.7247	26.0454	62.8048		61.717	18.4758	11.4476	54.0387	44.907	11.5916	20.9159
	20.2485			48.4623	15.9714	13.6886	23.3301		75.3964	12.6854	12.6901	62.1972	31.7404	34.1913	54.0731
	10.4432			20.1444	46.508	48.3162	13.0948		46.4203	14.3986	28.301	40.0035	46.4916	46.2297	44.7781
	11.8171			37.7819	11.4855	18.5742	31.9856		46.3202	19.4061	30.4697	50.6743	40.8221	38.3413	37.1827
	27.7473			39.9394	56.3843	60.683	25.2503		29.5311	17.0596	58.8126	20.5261	43.5413	21.1699	51.4283
	97.3108			37.5723	20.4028	47.9118	23.8615		23.7087	14.0497	52.2363	20.9842	51.0806	31.8241	16.1711
	96.6956			27.2701	28.1559	19.4521	64.8835		15.621	16.9584	26.6166	36.8028	33.9604	12.7085	49.5867
	28.1027			46.54	11.0909	42.2805	37.363		40.4822	12.8262	45.1864	57.5696	39.9347	29.0013	43.5285
	15.7129			56.9069	25.317	18.3663	57.0202		36.3073	41.8606	47.9131	82.7304	43.7628	10.7778	38.5236
	31.8757			37.4791	62.9825	46.532	50.633		39.382	14.052	39.4077	10.5272	20.1136	32.3026	23.8624
	25.5519			36.9774	53.948	70.921	42.8467		45.466	41.6734	28.5378	19.3399	29.4263	49.466	14.4859
	20.3035			41.4843	43.9889	54.8661	39.4422		66.5069	28.4637	17.7784	64.5768	46.5022	29.0468	15.6628
	15.5672			48.1782	57.146	12.8306	53.3566		20.3073	13.0759	47.0885	34.951	11.5937	34.0055	17.829
	25.9494			34.4734	26.1482	53.1977	20.1614		38.8127	52.1924	40.6485	61.578	45.5826	16.0424	14.9441
	26.7058			58.1765	22.9452	20.0274	48.6496		47.5765	20.7058	36.6105	13.9652	28.9451	41.7667	48.3454
	10.0375			27.8495	33.7019	17.374	20.8758		43.1461	17.8269	30.4117	39.4781	10.5064	43.394	35.4393
	20.6994			23.079	27.5979	12.9063	47.2607		60.4781	29.8728	33.6563	22.6091	43.0853	33.9727	36.8367
	15.9795			16.8104	41.8816	27.3031	14.4542		42.804	50.6171	33.1581	49.2617	43.2518	37.0087	20.0695
	47.2901			11.1478	14.6709	35.7423	11.2223		32.9919	26.2698	40.8723	38.3847	19.3332	36.9722	20.0852
	66.7261			42.4532	31.1878	48.1391	37.045		13.3779	17.4254	45.9783	36.6875	38.2782	11.8519	56.5488
	17.6852			32.3657	24.2332	22.6046	46.935		27.6097	42.684	32.4424	42.52	31.5402	21.9599	13.2129
	17.1702			75.6251	48.5472	22.0927	43.9953		51.2821	33.799	25.2908	69.0429	50.468	38.1282	53.7166
	13.1941			49.8363	14.0229	31.3274	43.671		17.8193	14.3122	11.353	31.8216	11.876	39.6377	29.9569
	12.6541			58.3258	33.7489	28.2328	13.1268		14.0413	14.7903	75.211	15.6192	32.9985	61.4087	48.8139
	11.4291			30.889	51.5006	35.7868	23.1748		38.2625	24.2642	13.5366	21.0661	47.4536	47.4638	12.9717
	24.088			43.3394	34.3631	38.3214	28.8331		33.7762	14.2751	37.3975	47.6234	20.2781	58.7456	31.7526
	63.4077			58.6235	15.7953	12.0414	32.0513		24.246	16.9334	35.2497	58.3179	31.1046	19.758	20.3458
	36.4861			33.1961	10.7583	31.5884	12.4271		13.5007	49.9049	18.1252	12.0069	42.4897	12.0651	11.9237
	37.6107			41.8602	31.1117	11.1708	42.2074		60.6108	39.7728	18.7848	35.3496	40.9891	12.3962	48.0383
	17.9516			50.111	42.5338	40.4771	55.2852		19.3301	15.4713	43.4604	38.671	20.9909	19.2895	35.8978
	11.1047			20.7698	37.2682	40.6132	55.4984		42.9527	51.1284	21.0058	10.7154	30.0117	43.8391	43.9953
	26.9323			52.1369	51.7902	49.2291	12.5418		17.3973	34.7288	15.2697	17.3143	33.7407	40.8819	23.2387
	10.225			44.1453	48.1424	70.4526	18.4407		26.3019	71.8784	13.3802	45.8627	40.3989	54.9794	38.3894
	10.6921			46.7597	56.0814	20.8805	31.5111		88.7288	20.3531	33.9376	45.1187	10.7294	16.5502	20.1074
	12.5871			18.3245	40.8265	75.5158	31.3758		33.7223	42.5561	34.4063	33.9844	41.5432	22.8689	67.4849
	13.8458			56.5637	17.0123	65.3504	25.7183		18.918	20.6511	46.9605	20.6804	22.9101	28.8666	17.2988
	10.1885			15.3429	51.8678	12.0979	24.6658		17.7598	34.5889	51.3075	76.5814	28.5788	34.8906	57.1314
	70.2342			16.1313	45.9334	37.1052	29.212		32.823	54.7022	35.5038	25.9094	46.7229	30.0038	40.7454
	65.6618			29.269	42.8826	15.6528	36.3655		28.4203	17.1945	57.4986	51.2288	33.2046	52.26	43.3418
	10.2879			29.5303	24.6062	73.5852	10.0534		33.5864	47.9312	33.3307	57.4882	49.8328	55.0564	20.077
	21.1844			25.0557	17.3277	13.3868	37.8636		45.3947	23.5566	35.9876	39.8392	32.6601	12.775	45.1098
	15.9134			48.8793	57.1865	55.1362	58.2278		41.353	41.8629	30.9184	42.4006	64.1715	19.62	21.5158
	14.7404			44.3585	45.0117	28.6397	27.7729		41.5501	49.3509	11.1323	17.2323	14.1971	50.5301	38.7717
	17.336			16.4828	13.6953	60.0422	54.1717		13.6104	15.9257	19.866	36.6989	37.7671	11.6979	15.234
	16.7501			19.9194	18.781	18.926	43.2977		16.0353	38.4878	13.6285	44.8976	18.9234	37.0022	34.4205
	37.4397			47.4233	10.3216	31.91	39.1103		40.4069	38.4416	60.9314	29.473	40.026	12.3272	10.2433
	12.213			17.8979	15.2581	29.7864	46.7373		51.0322	15.887	46.3019	27.4558	22.978	57.7726	48.2443
	19.7906			25.9173	51.7211	27.2092	50.487		38.678	16.0627	13.799	16.4705	10.5638	17.59	16.6242
	26.0846			18.5212	14.396	45.7076	64.2093		62.6498	36.4164	35.4063	45.8224	54.2491	19.1711	20.7844
	20.0467			32.3319	20.8295	43.3339	37.749		17.2957	45.1586	14.202	16.1598	52.0316	17.4761	49.5438
	10.3312			58.6123	41.0076	26.6566	52.4769		24.6163	17.5005	44.0789	28.5891	64.2247	35.8583	39.3999
	17.7481			19.8532	10.8414	51.6661	17.1778		50.0632	37.7698	40.6626	49.4735	19.4946	35.7821	51.3854
	15.7976			16.1332	52.149	44.6584	52.2142		61.2883	16.651	41.4713	49.0792	49.7057	49.6772	40.5466
				96.748	12.6458	43.0883	45.533		58.0299	10.0513	42.6387	14.7252	17.2906	37.7098	12.0648
				53.096	42.0058	40.69	15.6107		46.2963	18.5744	36.422	18.2607	13.6529	34.9394	48.2138
				52.345	30.2822	10.0249	19.4636		21.5226	46.0059	15.3611	13.5234	10.9018	26.827	29.5962
				25.5211	37.5812	54.3536	29.6701		53.4628	40.4408	43.4649	32.0567	31.7255	14.7603	17.7506
				21.3409	31.8773	44.4006	10.6833		46.4587	45.3976	58.0985	13.0961	24.2118	50.172	45.7731
				12.252	11.0492	51.2819	55.0335		39.9741	59.2561	12.2525	18.4925	20.0813	27.3703	11.3858
				49.5695	60.7609	25.5831	48.4074		30.4565	35.7103	16.3027	39.7343	40.081	18.086	95.8839
				54.5669	11.1485	13.0278	52.6213		51.7548	13.9105	33.2056	13.2154	36.7221	48.5931	54.1437
				47.7535	25.3723	37.5685	17.5923		54.4627	53.7353	27.3453	67.7608	44.8271	62.0502	23.1583
				48.7159	40.8903	36.5675	51.0358		24.8435	50.5811	40.4739	17.5589	50.1759	66.183	41.7253
				21.3221	42.419	33.8758	12.072		11.2685	33.1016	68.273	43.5595	16.4196	70.0768	13.4314
				50.1023	42.7412	26.3427	87.2003		26.0067	37.0739	37.0957	24.6253	30.2029	53.398	38.4578
				14.5974	33.5085	27.1522	65.2079		53.6772	42.9861	54.9288	48.8811	51.5494	22.9228	50.7161
				19.9855	62.3539	14.4979	14.6862		15.4899	11.0584	45.4151	28.1493	12.1885	11.7539	15.5993
				28.1163	17.5011	25.7653	11.1147		37.9158	14.8849	14.3813	59.8988	30.4632	12.3613	16.8143
				32.552	10.2074	13.7998	55.4914		35.1469	19.1958	11.1077	27.3211	32.7393	44.587	24.1487
				47.5715	60.5812	60.7417	56.5366		49.0594	15.1911	35.6905	10.6629	44.8294	31.1558	34.452
				26.9623	55.8992	47.4911	41.5259		19.8735	17.3018	43.5156	53.2913	28.9783	15.7184	16.5319
				18.7892	52.0565	20.2631	56.7084		48.2143	33.3743	45.935	42.2404	41.6848	17.6029	15.4268
				62.7406	32.322	35.9549	47.0201		13.2994	34.3904	39.3597	18.2946	13.1526	43.7195	42.0392
				22.5524	22.4661	15.0058	33.3206		31.6982	18.8618	32.0684	23.6825	27.4935	12.0104	37.9907
				34.3712	20.32	32.6816	46.7204		52.4508	10.9104	10.1283	51.3752	33.5702	43.0787	41.4817
				30.8632	63.7776	37.1959	39.7845		15.9585	13.5373	15.8616	31.2887	58.7156	50.2301	65.4344
				25.8717	12.3805	20.4066	22.8917		14.4296	17.8697	22.8717	24.8365	37.0139	28.8889	97.1802
				38.0191	55.3249	12.9112	19.2062		43.021	10.4471	39.6035	41.8715	17.1949	21.0471	11.5997
				12.5324	10.1879	60.0119	53.6189		33.7028	43.5429	49.548	13.988	47.3824	25.3292	12.7379
				89.8936	33.4099	41.27	24.9716		44.2258	27.8288	42.5478	56.7456	52.5115	17.8276	26.2339
				55.5559	27.574	42.8226	22.2211		46.5328	46.4321	37.5429	42.5018	28.077	36.5696	53.3678
				17.8012	13.4485	29.3122	56.6132		64.725	10.3296	49.2732	19.0772	42.9007	39.9984	14.8145
				34.2672	45.3916	35.4563	28.6155		34.0808	13.2874	51.5157	22.3429	47.6401	25.9608	35.2585
				40.2889	29.8111	26.0544	70.739		32.9764	58.6939	22.9619	10.2327	30.7452	20.4	53.6317
				32.944	36.3997	14.1476	40.9826		28.3796	51.1288	12.6448	43.8628	39.2496	34.7704	50.0105
				62.312	62.8345	17.6979	50.013		15.0003	41.5412	44.5233	51.6538	15.6619	14.5676	47.129
				38.714	55.437	47.8323	17.7502		49.2171	16.0313	23.1774	45.632	27.9036	42.6157	40.3954
				36.0615	61.9758	73.1058	46.4128		56.3847	46.92	59.6667	48.2377	28.1374	53.0431	10.6646
				15.912	48.9801	47.585	20.6857		16.4277	42.4807	38.999	53.7639	24.4785	42.5958	43.8148
				53.93	10.4977	32.4505	38.8568		43.619	18.5231	13.2707	16.9707	65.7452	43.296	43.2393
				16.1686	64.9996	37.1237	32.996		74.3595	16.6103	17.5077	15.322	15.7923	40.0302	11.6419
				41.2705	44.4313	18.2216	55.3658		44.3177	64.3813	44.1864	21.7214	31.1493	20.1847	41.8348
				13.0732	47.7412	17.4018	53.7149		57.1182	48.0594	39.2266	54.6541	20.5719	13.6832	26.3519
				13.3235	38.0608	51.5175	53.1061		51.5425	55.2598	35.7041	10.2954	42.2675	14.7353	15.4474
				43.5269	56.0427	49.1653	35.9942		40.637	16.4573	16.0644	17.3217	13.779	14.1653	28.7733
				12.2016	33.9511	34.2563	32.9705		22.6666	52.8057	12.2985	21.7783	20.9068	15.7624	27.1458
				44.0569	39.5709	38.5598	67.9819		19.6948	61.7266	55.2317	43.7884	18.5165	12.5406	14.3145
				21.7792	49.5607	60.7349	47.1606		66.2447	12.0101	57.0181	21.1958	17.4082	46.6234	14.6121
				18.4959	42.4034	21.8581	16.9894		39.5946	53.0448	39.8781	32.0728	35.6112	45.0722	47.7723
				13.4988	37.5803	27.2163	33.4421		22.442	56.2344	49.3306	41.5252	45.84	41.6479	31.9055
				28.7002	12.1426	12.9942	60.3567		15.4011	48.4337	53.839	40.7816	21.3467	45.5282	28.1052
				38.4753	26.5505	37.0978	39.6965		77.6026	12.8277	49.0486	16.5312	57.9152	42.9353	26.2617
				12.4745	50.4246	20.7333	37.2993		69.7911	36.8597	50.7933	50.2121	23.5646	27.2045	44.4131
				51.1275	35.9096	31.3313	17.1683		42.0997	26.6625	46.9802	41.3066	16.7414	42.0146	19.4177
				26.1463	58.5848	55.8361	13.1742		43.4089	28.0499	41.1544	40.5138	34.5053	37.262	55.3344
				34.5271	28.8664	33.2597	44.078		36.6249	25.5054	14.2755	26.5967	27.5237	51.2422	50.05
				21.1827	48.4512	52.9546	39.1608		18.5682	37.1021	19.8537	31.0866	48.0378	32.1871	41.6398
				83.2258	42.64	42.4	16.734		10.8541	42.8602	20.8641	50.7086	37.5009	36.9736	18.9988
				40.1039	46.5881	20.2277	47.0239		79.5724	31.5676	25.577	13.7993	23.0198	41.4993	51.5707
				30.7457	27.3344	22.45	50.1842		40.411	42.8016	28.664	58.8162	20.1186	19.0903	37.0844
				15.2934	53.6135	40.944	23.8622		30.4927	17.1516	47.9878	20.5084	38.2849	15.5161	65.0148
				31.2057	12.8117	55.639	67.1622		64.9813	41.9984	16.1508	53.6433	33.718	42.4042	13.9148
				53.8204	35.6148	18.2693	28.5362		20.4724	17.9421	41.1188	52.6736	32.1745	18.3186	21.1413
				27.3475	23.0897	12.7991	27.4874		74.9581	27.4904	46.7692	25.7109	42.7629	43.9923	13.1869
				61.9333	13.0698	29.4532	32.8316		62.2105	41.2442	15.6876	34.5926	49.9158	12.8148	37.9061
				34.6652	21.4193	19.6433	99.4728		24.7065	44.6422	11.5817	63.3748	40.4602	13.2081	41.0574
				35.5641	47.0089	63.0956	24.8403		40.7585	35.0478	13.0762	18.5819	37.1855	48.084	47.9632
				15.1952	21.6765	20.9834	15.8078		39.8039	63.1356	35.2217	33.2321	15.5145	22.4358	12.6112
				30.5191	22.2411	60.634	14.6957		13.8947	23.2605	39.4341	65.0796	63.6283	80.2218	17.4162
				26.4083	48.1074	26.6593	27.0753		22.4679	25.6096	36.4282	15.9991	39.2567	53.2171	14.5168
				35.8439	46.927	19.7316	16.4808		55.6244	47.8868	18.9702	43.2711	33.7735	50.4219	11.8104
				62.198	19.544	17.348	11.2683		31.939	16.1982	43.885	58.3785	10.754	56.8598	51.2959
				27.0674	51.2841	30.1861	72.2415		39.7117	15.8606	62.4471	54.6277	20.5337	10.2171	30.0976
				36.5151	21.9665	28.3829	20.9712		33.9384	15.9	58.0924	16.0842	49.1216	51.0799	16.0258
				14.5019	45.9566	32.9538	22.6041		50.1364	45.2266	19.182	15.5035	34.2022	41.2288	47.3075
				66.6221	40.8237	21.5091	16.3835		35.1665	27.4554	28.0218	17.2006	60.3608	18.9017	46.8593
				62.8878	59.3102	37.3489	47.9538		35.6044	38.2417	50.5412	13.0062	31.0043	51.2706	10.7228
				29.5635	40.6831	56.0935	44.0321		16.8794	25.2063	25.643	28.3675	37.4967	13.0462	30.4325
				45.1448	12.7705	67.0831	26.1668		58.3264	38.9719	20.4865	15.6963	45.0667	26.9818	10.3731
				51.8095	54.2185	33.5614	22.2473		50.9205	10.0435	22.12	27.2425	56.855	41.7478	29.5477
				34.701	30.2253	51.7276	13.8155		35.2042	31.8369	23.8765	30.4185	38.5333	21.485	11.1657
				46.2026	42.293	27.5313	43.5484		47.7963	29.1352	40.262	61.7257	48.2886	16.0127	36.2742
				26.4914	58.0174	36.8851	57.2922		37.5845	58.9805	11.3505	22.696	11.8402	11.6798	40.5109
				40.2996	43.0073	70.7354	46.5406		83.5904	15.1385	39.5497	16.8862	24.6307	37.7397	37.8389
				30.1449	55.2597	53.1331	13.9563		48.1169	45.5999	41.6082	16.3814	24.3254	24.14	44.7461
				45.538	13.0177	41.4063	21.4402		36.482	62.9083	39.0082	21.9389	16.9007	14.204	39.2396
				19.1579	58.1571	52.8481	37.3776		38.7685	12.2063	43.9756	19.3953	16.7257	39.05	14.5636
				68.8402	17.289	32.1992	37.2693		16.0611	44.7992	44.9113	57.2194	33.0889	30.4504	22.5314
				23.1507	24.6555	26.0747	44.8227		37.4911	11.2382	27.903	44.8348	39.8171	36.6285	25.4714
				26.8894	49.6636	54.0118	35.5787		10.9391	20.2422	40.7689	19.0663	25.2614	17.221	38.8008
				46.3722	30.2749	39.1691	12.874		35.6211	16.7393	23.6301	43.1228	46.5251	43.9752	44.2747
				20.1971	51.605	25.8296	62.4003		32.4597	26.715	19.3759	20.734	24.6973	19.6069	56.2938
				21.4266	12.0764	20.2783	25.8407		48.0639	26.0035	37.227	32.5066	34.7558	49.9042	17.4774
				12.9202	38.5426	36.7144	23.5799		27.0901	65.9808	34.3677	64.0777	38.8422	17.544	12.4881
				51.4662	64.2055	66.0299	11.0219		33.9577	70.895	17.9997	24.148	18.4793	48.1315	19.6351
				34.2781	13.7989	41.6242	16.6657		26.8184	22.5968	34.8239	47.6298	45.6967	22.5046	56.6316
				38.3366	21.5383	22.2624	33.9543		33.3557	40.2652	43.7006	60.0722	52.5211	40.5889	54.2111
				27.7026	15.4204	32.8599	42.5379		14.0967	48.5948	24.2269	38.9108	30.0713	38.5531	21.7819
				12.2362	30.9099	41.169	63.5082		47.5923	58.0765	10.5314	32.4872	12.21	12.081	19.3608
				60.1173	47.1912	13.172	65.4049		39.0014	32.7011	12.1363	13.4903	19.7631	38.2599	23.335
				13.0832	26.21	99.3815	39.1051		45.5434	46.776	35.0201	14.8541	33.4272	19.4888	18.6864
				44.0907	51.3657	58.6691	11.3273		25.2901	21.7483	43.0717	26.3335	36.1503	17.1556	14.6721
				29.0123	58.1241	12.727	15.7675		14.4524	22.2474	49.5797	41.3736	51.8801	22.0283	32.4913
				26.645	45.9266	12.713	22.8363		31.1165	23.205	34.6801	67.6848	12.9888	15.6528	52.5086
				23.8084	13.5703	36.5548	10.6468		55.8614	12.2947	53.8624	34.0198	49.9902	27.7835	21.3131
				45.317	47.8331	20.4537	28.6498		12.6294	19.1398	25.6825	22.5663	41.815	16.4066	52.7133
				12.8243	36.408	48.1829	12.3312		29.5089	30.5464	26.7144	21.4471	48.5338	23.219	41.4461
				54.4611	25.564	15.5409	61.5258		22.1388	33.5472	35.7529	30.6883	52.0167	43.6559	34.5478
				46.5214	28.6281	16.9447	42.1679		61.2294	46.565	15.6736	55.1303	29.5429	44.5379	39.5962
				20.7824	29.1596	29.8904	54.4843		61.8069	70.5888	29.4264	59.737	19.9707	36.8893	44.762
				20.41	36.3718	72.8873	52.3157		49.4395	17.1383	75.9366	41.5705	53.1337	10.8273	23.7004
				62.1374	53.5767	40.5187	13.1183		50.6196	17.0045	14.5524	54.7917	11.059	31.1639	22.1818
				34.7523	36.0864	17.2032	42.9809		43.7049	16.5498	39.9023	37.6786	21.0726	11.5018	15.4604
				40.3948	35.7616	14.3217	27.5624		19.3551	42.6519	17.6658	48.9046	36.4574	34.0868	52.3063
				32.5836	22.043	41.9299	58.444		43.1441	33.9962	21.9392	22.6202	58.7978	43.5933	15.4098
				32.1784	44.68	27.5569	16.3222		47.2601	19.7291	51.7991	54.2072	13.5028	11.8907	15.4143
				38.387	60.1777	23.1149	49.8127		38.8588	40.0842	14.7735	16.1034	18.4748	25.4533	18.5466
				35.2399	15.565	24.4545	14.728		23.0923	39.6094	46.4884	26.2741	53.0975	63.5645	44.0238
				49.1093	11.1438	40.7611	28.9125		16.0724	12.2854	42.6573	10.5623	43.5271	10.1536	41.8234
				19.0291	45.1958	11.5702	35.7621		71.4152	14.4168	44.1737	15.8435	34.8142	27.7563	39.5001
				52.2036	47.5446	15.2142	45.4509		10.2804	37.1223	45.1826	35.7054	30.0295	22.3363	14.8298
				60.4039	20.0771	42.0622	45.4284		53.3224	31.6151	51.9818	65.6267	50.7505	26.8532	29.8187
				31.8646	30.9166	29.8145	55.0228		16.4773	13.3628	42.8399	41.5367	56.1417	34.753	19.808
				16.2326	44.2368	23.0971	19.0191		60.7567	15.9006	59.9822	13.0363	67.8583	27.8834	37.9911
					13.7356	22.8497	12.4745		73.8145	43.8064	14.5865	20.2206	33.5835	49.2268	11.5827
					11.7709	26.026	45.8766		53.0187	67.4637	58.6173	11.4235	21.9735	54.3628	16.5183
					23.4523	43.3962	43.4838		18.758	11.338	16.0476	54.8022	10.5044	32.656	11.842
					40.6604	25.2785	25.8385		52.2173	38.0464	13.3614	12.7758	31.7753	15.4595	39.5009
					27.2892	45.3297	12.838		56.8057	55.0297	27.4091	32.6855	25.672	13.6369	37.6198
					39.8671	25.4669	12.8734		17.0115	12.9051	34.47	42.8357	51.3243	37.3035	34.9168
					37.007	16.3832	32.8105		51.8659	28.6978	46.1698	36.0768	39.072	42.1884	43.212
					34.9523	58.9275	13.8531		32.3011	18.635	40.622	50.6641	37.2156	38.7764	98.4183
					43.9232	11.3785	22.0786		18.3644	21.9178	35.6131	43.0057	55.5581	76.3779	23.395
					53.2164	61.5995	43.474		68.8916	50.2307	48.8431	10.635	45.445	42.5934	30.1941
					49.5645	32.2715	52.3574		17.5063	10.2641	63.524	55.8236	14.2371	31.8974	13.7283
					15.5119	12.3633	11.5615		41.4779	42.8508	50.7548	34.11	26.1341	69.112	15.5656
					49.3903	39.4562	55.35		10.7237	15.53	47.2973	10.5257	33.9462	35.7961	45.5996
					35.2029	79.22	42.5568		21.4182	19.0748	46.1569	21.6569	53.1378	50.315	32.3669
					56.4209	28.8738	24.6271		13.4682	42.7388	15.0331	54.9182	17.2679	16.2361	31.5913
					16.0957	41.8597	15.6306		40.871	45.443	36.2502	32.4799	38.5424	47.5722	31.9533
					59.7046	31.8731	64.7355		30.4942	32.8273	38.2381	49.6303	36.8621	54.3536	59.1496
					54.0099	17.0593	24.5686		21.5071	18.4645	43.6459	33.6876	37.4787	20.7284	55.2958
					36.2548	18.1412	12.8437		43.6328	24.35	44.0985	41.9355	27.703	20.315	30.5599
					35.8679	56.685	34.32		38.568	46.0422	43.4335	30.1563	45.4724	34.3397	48.9515
					17.2331	24.6137	30.766		33.1995	21.2099	24.9429	10.1958	49.2547	33.2761	52.152
					25.5255	37.5813	56.8527		30.5144	27.1515	38.8961	11.5734	18.8094	71.9164	32.8486
					23.3015	27.9782	44.6816		66.1432	70.5774	37.0653	63.1085	49.1623	13.2764	20.9789
					20.9624	49.5257	25.7013		49.4064	52.7933	44.043	37.7548	54.6981	14.5614	12.9955
					16.1525	10.4798	50.0717		18.4001	39.4227	28.0094	17.6941	57.1564	17.7043	65.4935
					30.9743	24.3165	30.9429		46.2195	44.0359	55.9821	10.6285	21.247	10.784	42.7366
					51.9857	38.9612	42.4716		41.2846	26.2167	23.8366	18.5135	34.7586	44.127	26.167
					15.095	27.9917	11.2064		29.5546	29.7001	12.0933	43.9293	33.9512	21.7686	13.4549
					11.5954	12.5787	26.5074		16.6875	19.8853	10.6234	58.4097	65.4806	22.0972	40.3897
					39.971	40.7414	29.7664		15.6946	76.0486	21.6284	40.5038	33.0223	53.9044	40.2503
					12.1214	15.1672	43.3386		18.4572	19.587	55.2056	12.0725	32.7921	44.3864	50.3439
					12.5217	69.0588	16.6985		28.3217	68.079	43.5493	24.9194	51.1684	46.2367	20.8722
					10.4315	62.67	40.672		20.3957	24.7048	11.7315	17.8424	24.079	42.9973	35.9551
					30.1112	10.1368	32.3606		73.5431	23.3137	42.6154	36.4471	34.4862	34.0081	23.0169
					16.7717	28.4709	28.6015		66.0699	31.0763	46.5592	40.344	22.366	62.3843	17.43
					52.4607	25.4682	36.4749		31.596	23.7478	16.1423	31.8561	57.8097	15.9354	35.7055
					51.0953	18.653	41.9124		43.7555	10.0117	36.246	12.6093	52.5242	54.2594	46.8721
					49.5083	16.5497	14.9332		17.0305	39.5773	20.9769	15.2502	80.1441	33.7774	19.216
					61.0914	45.7779	50.3928		48.2886	38.9323	48.1185	29.5326	18.8871	41.6974	46.5575
					61.0984	10.9203	68.2128		48.4425	31.7618	46.6863	21.3452	59.9494	70.4141	41.6309
					39.7881	36.2355	36.136		38.3932	26.31	13.8718	25.1165	29.0091	11.2561	29.4215
					56.9679	47.8729	10.3552		17.8063	23.5584	12.1185	35.443	28.5878	33.9479	46.5792
					44.8113	17.8455	65.64		26.3664	17.618	27.0433	59.8055	35.6409	49.6166	21.0932
					40.4722	23.5511	15.052		15.9549	25.2168	30.8255	20.5511	39.2494	37.8698	23.2788
					16.2125	16.9813	74.3796		12.9017	25.4571	44.0286	16.8029	23.074	11.2923	30.6728
					27.9321	18.8528	29.1333		73.2014	46.7187	59.3116	12.379	25.5951	12.1655	10.1525
					12.3991	45.4539	50.6078		43.0013	41.0069	21.9197	37.8172	33.8947	14.0329	56.4186
					98.5259	67.3075	11.6056		50.5105	57.2043	38.4362	14.9382	41.6357	39.2542	10.8649
					40.6886	57.7007	13.2085		34.1494	35.8604	68.313	56.0841	10.5945	24.5003	49.8914
					33.0796	28.8138	30.2912		21.3482	39.6005	11.0416	24.2853	21.8206	41.2794	13.8261
					39.0477	47.7027	48.4214		47.5253	21.0893	40.6181	54.9273	44.916	28.7669	20.8418
					14.1991	17.2957	41.9638		44.3852	21.5829	18.0479	47.6546	37.7739	43.4559	21.0304
					14.9036	49.1189	32.2067		31.6023	26.6931	13.6873	55.9121	44.1528	15.7984	49.0796
					32.98	55.7397	60.3991		49.6411	60.5142	19.0648	56.921	36.1614	11.9053	40.2617
					42.4356	39.2287	24.4699		11.9945	11.4088	45.2785	29.0058	18.4493	13.5945	45.6377
					64.4486	22.5028	52.7217		62.7281	36.514	45.9123	35.3369	14.0138	10.8454	24.8057
					33.9712	37.495	26.532		44.646	53.2268	17.7626	21.2534	35.1244	12.6164	41.1206
					39.159	49.5662	19.1283		21.9274	13.3447	16.8719	36.6667	49.5539	36.6862	32.0446
					66.0482	35.2871	23.5642		26.9053	17.9897	22.2129	40.1089	25.6909	45.652	13.6792
					11.2079	40.3229	26.0926		23.7981	10.9898	68.2314	63.5119	12.7676	43.4773	44.235
					53.4681	32.4754	44.8269		46.8112	38.4601	22.1645	18.4903	58.6811	10.217	47.2734
					22.3177	17.1812	14.9259		20.6038	25.5791	35.6803	11.5414	31.7309	58.4817	13.4252
					41.4094	27.6643	14.9598		23.0544	74.3249	11.3472	76.8249	62.1489	31.1745	20.631
					53.638	39.577	17.6015		53.8575	20.0597	32.0406	44.4364	15.4491	35.6716	30.4968
					36.8644	12.1299	19.7666		12.6962	31.4797	12.4599	27.7272	58.7611	48.4535	50.2512
					57.7899	13.9058	47.2051		33.3005	49.5881	27.3958	21.3711	53.9821	42.7242	38.0577
					19.2488	36.0883	20.8221		36.5398	39.6352	50.1682	24.0987	17.765	34.7773	13.7389
					13.7701	49.1525	27.7936		41.4557	85.284	39.4838	61.4676	11.648	15.1782	22.138
					18.7816	23.9298	27.7079		11.9769	15.6667	23.4027	22.3784	18.0249	15.635	43.6192
					23.3548	41.1061	11.8859		21.0843	44.9468	17.5468	11.6158	48.6379	21.7695	10.8194
					26.666	47.0976	30.7513		39.022	33.2188	12.3378	11.0497	65.9918	20.317	20.4939
					54.5452	34.9935	42.4005		11.0443	15.3786	50.1948	10.2177	27.7694	59.3374	34.1387
					20.0637	16.0862	10.0427		40.9958	24.1468	20.7724	44.1972	21.2585	22.3605	14.2088
					66.7999	17.0075	32.861		47.7618	43.9162	18.1782	18.8257	59.7062	81.7674	37.889
					28.6926	38.7036	14.0844		38.2208	18.3489	48.1109	20.63	33.5668	13.5229	19.1619
					24.6519	34.5391	17.4367		26.5992	50.0874	35.6193	47.2048	27.2734	11.154	43.1298
					19.4722	15.1518	27.3558		26.3497	17.3137	47.1326	35.884	49.9662	13.8475	49.5408
					65.9805	12.3037	33.1116		96.3172	11.9813	51.3948	25.2035	13.0869	14.2844	39.1494
					49.9652	74.5665	15.3502		40.2721	11.9344	17.7793	10.3514	26.3329	35.4035	11.0181
					50.8227	24.1715	20.0573		57.2802	20.6342	10.6067	47.6202	24.6626	16.8961	14.6295
					18.1574	35.336	18.9479		44.1539	44.9668	27.1142	48.8066	18.1278	14.2364	14.2908
					28.642	50.9299	11.1102		10.9455	22.9787	47.5947	17.0503	39.8078	10.9339	16.1189
					54.5532	46.7879	42.5069		39.3485	48.7514	57.033	29.1448	22.6801	37.3491	18.1407
					55.8417	13.7733	16.0692		43.8312	17.1015	35.2799	12.8559	19.2081	18.3776	70.1559
					44.7356	44.2392	51.6555		46.1455	26.4901	29.3347	39.3713	43.8927	17.6414	28.8674
					28.5875	39.94	48.4932		39.2568	17.1086	56.0112	55.0142	53.8952	24.6953	40.1516
					44.7808	26.5374	52.4837		35.028	13.1826	33.2753	37.691	40.6832	14.1748	24.702
					100	64.1102	32.6016		39.6064	14.9617	44.4665	55.7972	46.6296	33.3828	15.3796
					84.5965	53.6037	53.7347		42.8674	12.2145	19.7026	61.0905	10.014	56.2618	53.3736
					11.2252	15.1068	44.7258		47.7764	11.3758	10.8787	52.4883	41.3826	24.1093	20.8363
					40.0099	18.8365	66.4745		30.6395	57.9814	64.8094	52.9808	12.6456	27.1918	38.168
					38.2216	57.302	58.7939		16.1947	15.1662	16.7346	34.4371	18.0497	43.218	60.6559
					11.9163	18.3856	15.7018		40.2991	39.7614	18.3954	39.4371	46.4253	35.4343	43.1806
					35.3187	37.1048	20.2625		42.5217	45.5062	38.2015	20.2276	15.5123	15.9466	39.4301
					21.1534	23.01	28.8349		26.3486	15.0775	52.0819	36.2289	14.6474	13.5558	11.8466
					43.0295	42.2225	30.1747		64.4716	47.3786	15.4958	39.161	11.0191	40.4892	17.0698
					17.6472	60.4135	24.1456		16.9144	35.585	64.3693	17.146	56.2285	33.6743	59.7439
					71.0908	51.7099	46.0564		26.0458	18.431	16.3457	12.9878	42.4901	37.8632	17.2297
					30.7861	51.4033	17.8873		37.3878	45.2658	82.8949	11.0678	48.6618	41.7024	44.7646
					22.6933	72.8262	49.4827		35.8193	16.5219	41.5669	12.8105	43.867	22.7119	18.6095
					73.6038	18.3492	12.677		11.4485	42.0671	35.1451	11.8387	36.6202	14.5147	11.9001
					21.5966	57.5889	41.2637		20.8021	14.4404	47.6049	10.5521	22.8479	17.2609	23.8714
					42.7298	23.6167	49.2658		37.0994	44.184	27.2091	30.1973	10.7186	39.0788	43.1789
					45.1552	47.6202	18.33		29.0067	26.9715	34.1236	23.9578	62.4206	43.7813	36.1674
					27.2121	30.9782	34.1144		28.1241	51.7708	19.8277	20.9171	42.7156	23.4847	23.4827
					98.9543	81.4303	10.2445		20.0978	41.2528	37.9853	37.4795	16.2545	20.5245	21.8911
					11.3385	46.6951	35.0648		17.9988	42.0831	23.4157	13.5621	22.9622	51.7566	23.5074
					18.5857	18.0277	18.1961		13.6588	44.8197	47.4929	47.4677	45.9854	30.7744	20.7089
					56.0146	26.6256	41.0346		32.6107	46.1133	65.8696	11.6645	38.8254	39.289	51.4261
					45.539	48.1762	36.3727		56.5926	36.1675	31.9962	23.6111	29.6673	38.3091	39.8072
					34.9791	72.0947	53.1126		14.6684	36.5534	57.8865	10.3765	27.0089	17.1525	60.4064
					13.768	20.128	49.2236		44.3858	48.9724	39.2011	19.9861	40.7886	54.0264	55.8847
					41.6986	18.1619	34.3243		31.4608	42.6062	44.3864	20.0609	10.7699	36.6051	23.8879
					42.0155	15.8157	19.0895		14.4781	43.7091	22.6234	52.4239	36.0342	28.5697	18.7789
					69.5458	27.4189	24.8787		58.7588	18.2458	37.4146	10.2962	11.7977	13.7884	41.8321
					22.1845	10.8788	21.6957		10.3866	17.1668	19.8218	10.8635	31.7331	27.9085	45.4424
					33.4765	56.6066	61.8346		38.1245	21.8979	44.9519	18.1889	17.2225	33.5998	28.0673
					48.9465	56.1493	69.6706		50.7001	31.8411	23.619	16.2195	24.0285	34.9906	40.6633
					12.4755	37.5974	56.2176		58.4823	28.7109	34.8285	40.5151	42.7409	34.3797	48.0568
					13.5061	47.2876	43.0559		40.0659	13.9163	45.5992	13.2774	13.3324	40.5749	11.0768
					46.0888	14.3309	31.8174		42.103	17.423	37.145	35.7305	20.8721	19.4593	12.4899
					46.8976	29.34	43.2337		16.2058	11.861	19.9355	26.4992	46.3388	23.5075	12.8293
					11.2256	11.668	38.2314		16.2608	43.8027	12.7431	40.8885	37.4883	45.8722	23.06
					12.2874	20.3503	27.8092		24.4655	11.732	47.4027	63.3239	32.1977	45.7767	13.5606
					19.1871	10.6844	34.5142		23.0878	32.3046	53.9112	66.8914	34.7652	56.591	12.4532
					57.7869	55.6808	35.6765		51.4472	47.329	49.1463	29.2972	50.9541	63.9583	48.9646
					60.6039	69.5918	14.3095		62.8807	44.6765	15.9632	16.6403	50.2696	11.1791	16.4413
					19.2624	10.0541	45.624		46.4039	39.824	36.0067	11.1981	28.5674	17.044	32.8681
					43.3352	14.9783	20.2594		24.7409	31.2209	35.7729	19.6931	12.1944	71.9061	59.2828
					25.1922	44.0069	21.7175		27.6485	16.4862	98.508	46.9621	26.358	55.4496	28.6239
					15.69	17.1415	27.7451		30.1733	10.5738	25.3398	36.6528	25.0473	74.9263	58.6597
					42.2617	35.2502	36.3421		23.7122	42.4811	45.4226	49.5325	45.3258	57.7698	13.0673
					13.1186	13.4752	13.7367		10.1108	17.4699	44.2143	15.186	16.5877	19.1121	32.3155
					44.1596	58.4754	40.4609		15.4692	51.7246	53.709	53.9892	56.1257	16.1902	65.2058
					18.4597	70.6172	49.1827		49.0332	57.7407	26.5827	55.447	38.1152	19.5753	16.0201
					59.5408	16.1021	28.7006		24.2155	48.8821	41.704	70.0963	42.3926	16.3696	25.5975
					35.0986	51.2299	40.7293		19.1453	20.5757	20.2256	36.0972	48.0307	60.6204	56.0439
					15.821	15.5643	45.577		52.2844	13.6793	10.4257	17.7727	18.0725	20.5639	37.3062
					47.2133	56.6918	41.4003		11.569	40.8228	32.9802	16.8082	19.5207	64.5484	63.8141
					47.089	17.3141	56.9605		54.2533	27.2308	24.4098	23.1356	17.1739	31.9347	13.6586
					34.8088	23.0169	18.4098		57.5258	51.5891	64.2077	47.3695	34.772	28.6679	12.3732
					46.8501	14.7894	17.0909		13.5373	38.1672	35.4317	11.346	51.7363	48.2988	19.3564
					10.1743	100	35.3744		41.2425	47.967	16.9638	38.0341	46.0859	47.6968	44.2208
					12.881	41.4723	11.9244		36.0936	43.8807	92.2266	15.8624	33.5334	63.4294	64.0381
					36.4822	18.1129	20.7632		10.8871	43.8542	27.7297	18.2264	32.9601	21.1202	31.1121
					44.0176	79.7904	39.6902		60.0942	43.2612	33.1321	20.755	61.4649	36.1355	14.4652
					29.2372	44.9798	28.7602		18.8707	38.6655	51.8821	10.5575	56.6749	46.4355	34.6625
					42.5731	49.7703	20.5305		32.4718	69.1137	10.51	18.82	33.0707	39.1829	35.5577
					26.7836	25.8202	13.1845		53.5087	10.3735	30.4835	17.6117	34.3063	53.5022	42.0556
					49.6704	29.3556	33.1242		19.2252	42.5645	74.4709	10.9132	40.8907	46.3725	40.1116
					33.1626	33.8335	67.5889		10.006	28.2287	45.0536	25.2916	50.4727	33.4423	33.7984
					46.8214	16.4082	53.8113		27.6081	12.6836	26.1499	20.0293	33.3598	13.3119	11.3551
					22.816	22.6683	45.2311		36.5079	44.7581	49.7804	39.5739	27.796	34.7444	62.7591
					16.8634	43.5551	21.349		60.4181	25.7632	18.3239	11.203	12.1865	20.7353	19.8849
					37.6735	41.2515	23.9533		50.7317	25.3925	38.4424	47.578	16.9528	11.074	68.6389
					55.1372	42.2686	45.3195		48.1003	82.7919	10.0375	21.7675	41.4522	18.2738	36.2685
					24.1821	47.5848	38.3069		21.0707	56.2895	29.8882	46.1904	27.2596	42.1148	18.3704
					33.4272	26.905	42.8703		58.5864	20.7322	21.4608	20.5909	11.8649	13.8481	12.5376
					12.4417	44.3572	21.2566		16.8901	33.7188	31.2912	12.5715	20.9879	17.0062	46.4768
					30.7932	18.2569	39.582		24.2941	55.5702	34.7382	12.4569	47.2028	37.1365	47.0471
					47.7245	54.8863	78.1891		40.2101	10.7349	14.6314	26.2159	21.9091	21.0356	56.5663
					51.4169	19.9484	36.1705		54.3203	30.8027	53.6165	17.0855	58.7738	54.0297	35.383
					18.0871	23.628	29.6624		70.983	50.6392	69.7949	43.7736	40.3574	45.9005	24.8069
					18.7666	13.3785	80.995		42.3234	13.8819	15.6114	46.729	36.0979	65.6751	37.5416
					34.2787	48.2984	19.8639		18.8886	41.2492	37.8035	38.0791	10.2897	13.7378	53.849
					37.0183	15.4363	18.524		19.6791	16.1354	30.411	42.691	37.7291	43.406	52.5589
					32.4913	99.452	18.3058		22.8128	40.4269	25.2093	14.7494	53.1507	14.118	29.7724
					49.8118	58.0788	57.1089		36.569	51.0726	48.3807	13.8698	11.854	42.7849	57.7497
					22.1971	57.8348	45.1927		17.0143	45.6158	21.7207	33.2772	40.2197	51.0588	39.1551
					42.7215	27.1332	16.6205		46.7276	38.5658	12.521	20.9142	11.5061	44.5387	47.8102
					26.0712	14.346	30.2014		39.2384	10.0434	37.2808	22.7279	56.6005	50.2461	35.8469
					47.5148	69.8565	65.2921		11.6731	42.1822	44.9573	16.7918	35.3734	11.6621	44.3307
					35.7566	25.3142	63.3484		10.6827	12.3915	11.9661	21.2738	42.8637	25.2598	49.5463
					10.932	14.2476	10.8168		74.5863	26.6253	33.168	16.8966	40.8819	32.493	42.6287
					39.7663	12.8027	54.1985		45.0112	40.3671	51.2054	22.6433	38.4214	12.527	19.2261
					42.0871	67.2864	21.983		46.9584	24.4228	47.7349	19.9679	35.3643	16.4196	16.5565
					57.5694	33.8724	28.9106		42.1794	18.2143	29.8414	47.9566	99.2415	58.3639	36.5089
					18.1462	43.4521	40.7205		55.7805	27.1886	24.9417	46.9305	52.7409	10.8044	48.8562
					48.3391	41.3647	54.3449		43.0174	49.2001	64.146	23.5925	29.1822	13.2239	13.8291
					11.1537	57.7222	57.1276		39.7371	21.1385	48.0957	52.2403	43.8056	51.0193	12.9176
					14.4652	76.6767	19.9911		10.793	33.8995	13.2953	59.286	20.5301	42.4404	45.2276
					21.7167	21.9402	74.5335		54.2457	19.5862	45.0484	59.1022	17.413	16.9485	21.6222
					13.1138	53.8083	33.1205		27.3006	36.608	49.5826	46.4748	52.2889	26.5085	25.422
					39.8404	49.0549	26.757		25.6245	38.3835	18.5082	45.0498	41.4705	36.3828	43.4202
					14.3955	35.9027	56.5334		21.6237	13.2523	37.5662	15.652	20.787	19.1367	48.7521
					22.023	37.2312	15.7967		33.8565	28.1143	29.7573	57.6203	42.8987	39.0105	17.3389
					14.4774	74.8107	17.2498		40.7287	23.4398	42.3743	53.7117	17.9707	20.1017	39.6024
					22.9389	49.7775	19.2505		22.8388	43.1873	21.436	32.4287	32.4829	15.7554	28.6883
					16.4515	20.6709	18.6332		53.3563	60.8547	33.3569	14.5027	48.9634	25.8637	62.2954
					79.0355	62.0676	47.5652		49.0003	56.3455	49.6643	45.2522	43.8174	41.0482	19.0221
					18.7841	17.706	38.9017		39.4991	52.1209	46.649	22.485	14.8966	55.9906	41.9888
					46.5137	12.7984	14.1985		31.2622	27.015	30.3276	21.5088	62.6138	52.4999	11.2878
					45.8356	32.0485	42.4113		30.8432	68.7871	42.944	38.2484	17.2785	18.9005	29.5477
					32.5828	46.8122	16.5527		47.8333	25.7784	29.0307	59.7445	16.2028	36.0539	40.3824
					49.2442	20.0704	18.2205		28.0193	23.4224	37.3035	47.1088	11.7388	55.9015	36.7012
					12.8602	58.3482	15.6316		30.0512	27.1424	33.2631	35.8528	19.6977	35.6199	37.5664
					28.0351	15.4492	68.9473		31.1079	30.9466	70.8011	50.2611	33.6835	49.1548	24.4475
					42.3171	13.7544	55.766		41.4705	42.6593	49.578	36.5896	54.0528	13.9997	28.6088
					14.5712	88.4738	49.8172		46.1499	15.0958	25.4619	34.2058	30.1145	43.3557	48.4191
					32.2588	66.761	27.4476		37.1313	16.6228	35.1646	12.985	31.0878	21.1404	40.6865
					21.4137	43.2014	26.108		30.0254	14.3971	42.976	40.8619	42.6571	55.715	16.2159
					39.9555	49.6594	32.9125		51.1433	11.197	29.0743	35.3118	44.5499	63.7434	47.5972
					45.6495	36.2014	73.2127		19.7445	29.2345	49.4476	15.5098	38.7635	44.7701	56.1903
					55.733	39.3815	29.8795		28.2147	37.4839	14.271	13.8136	40.4169	20.3524	37.4389
					61.3912	45.9558	52.7932		45.0494	10.3865	18.5932	100	13.1225	59.5115	13.8343
					15.802	81.2716	39.4952		81.3655	38.5427	53.502	28.2379	50.5339	34.1446	43.2486
					25.7532	10.0233	19.2588		28.9577	30.9044	40.8573	18.1935	38.8835	44.313	27.1096
					26.8906	35.986	36.5603		56.0649	39.0613	52.0879	37.6623	15.7823	37.7065	48.7001
					44.9744	47.0694	28.9541		43.4476	39.855	43.3419	18.4454	35.5126	55.3172	42.541
					15.8265	67.1409	19.0058		58.2607	12.7653	21.6754	45.668	40.1408	13.0088	11.4111
					15.2759	42.0021	19.61		40.0115	11.9718	27.5444	35.9326	47.731	11.7759	46.2002
					38.9307	31.1557	39.913		26.93	30.5986	18.5793	50.2089	48.337	45.4682	30.3685
					20.7478	40.871	17.4539		45.9125	10.8077	28.1977	31.7562	37.2763	49.9156	40.1894
					23.7319	17.3308	33.3092		37.5845	26.0776	46.0409	10.7111	33.9549	21.7968	20.2193
					37.0541	28.059	44.0059		33.895	36.0619	51.0562	42.9412	22.5087	13.0725	27.7548
					47.5614	59.8214	11.6703		14.0634	11.5578	40.4033	56.8486	12.3508	31.7317	51.3049
					29.1406	30.7779	17.6444		64.677	21.8211	16.4137	40.892	54.5531	46.244	11.1033
					27.5688	42.8429	15.2061		36.8279	27.6446	12.6549	45.6246	60.9135	26.6018	39.3971
					53.7825	17.688	39.8711		66.0038	50.3217	63.1748	18.132	13.6031	18.6678	17.903
					19.6932	45.2006	14.4302		20.0855	42.1421	45.2069	14.454	100	43.4388	41.7284
					19.3073	19.3011	46.1419		19.159	11.7287	36.2855	19.1522	18.2284	14.9228	29.3871
					15.7006	58.8023	36.0274		61.4583	30.8747	12.3578	52.1063	26.642	44.6417	29.1246
					41.8565	17.5843	14.0659		61.0048	50.0954	37.9151	50.0623	43.4572	21.4541	12.3258
					54.4937	20.0866	58.2062		20.266	55.4238	16.6573	47.3872	20.6459	41.5162	22.4519
					38.8613	14.3597	38.3822		46.7699	50.6184	12.2675	37.9964	50.6368	39.9368	11.0139
					25.8388	13.7197	68.3088		31.5184	49.5121	43.0774	39.4763	68.2494	21.2566	45.7116
					22.7537	15.294	20.0291		14.3515	57.4642	31.5051	45.3337	48.6721	49.9138	39.3682
					45.7823	38.2897	39.1173		12.7158	53.4397	33.1767	14.5876	30.6127	16.4615	54.5608
					32.8085	19.0506	60.8541		55.5089	47.2631	17.9709	11.9995	17.6175	48.8557	35.6685
					30.086	21.7141	11.0877		29.8685	56.5511	57.2541	20.9854	10.9547	47.3749	16.4177
					39.0861	33.8811	39.5832		23.5835	50.473	61.0272	10.8477	30.3436	51.3971	34.907
					46.3903	46.4725	45.1983		45.1203	44.8501	24.2423	21.62	38.0321	10.2768	29.7212
					49.0229	49.5301	37.6999		41.3736	36.4921	52.4311	22.5028	56.0965	46.7644	36.085
					23.5827	11.6706	20.6452		43.4173	42.7351	18.9087	23.4023	61.0958	11.7267	49.9578
					44.9805	35.2953	23.1919		14.9422	15.4529	25.9058	33.2124	36.5701	15.6998	48.0393
					15.4635	10.8335	39.1941		10.7105	12.5049	12.9218	14.116	39.9678	84.5363	46.3945
					39.173	24.5667	38.1158		31.9423	15.2805	33.455	40.3525	39.8912	14.6951	10.1953
					11.7997	81.8813	19.0972		35.6155	28.7708	34.0118	60.4332	25.271	51.7836	22.5146
					24.8415	52.12	49.7792		51.6507	17.77	28.8103	16.6587	37.5774	17.209	12.0542
					25.7615	21.278	37.4588		27.7146	39.9932	19.0167	10.9339	21.5651	49.7092	57.9045
					39.0848	92.4318	51.5553		43.7567	36.0639	44.5095	14.3307	62.3599	14.5328	46.1004
					10.8123	41.7354	25.5341		38.4715	37.0247	33.4741	44.3152	46.092	45.6326	27.9478
					47.823	24.2672	47.2564		20.1164	47.6188	37.2023	11.3824	28.7118	44.2233	21.3262
					16.98	58.0508	49.9317		63.6651	10.6679	18.4155	45.8138	14.2677	31.8546	42.4118
					43.4407	39.6141	10.8623		15.3147	35.8449	24.2737	11.368	26.4404	31.7317	57.3283
					42.47	24.9004	11.2348		36.8779	49.2221	59.7567	62.1861	17.0859	15.3433	50.1916
					40.6665	14.776	42.274		51.2957	12.9475	16.5873	21.1279	27.0161	27.7773	58.4038
					63.2238	37.8297	39.0671		53.37	14.4498	19.4137	38.7106	35.4376	52.603	53.0054
					49.8787	17.1086	18.6901		16.4199	18.537	43.2329	46.1019	69.79	66.7608	57.0018
					13.5873	37.7839	43.9795		19.5288	24.5962	28.7475	21.9818	39.2333	30.928	54.3913
					26.9353	39.0875	37.8853		45.9148	19.7009	76.4994	34.7443	44.466	36.7386	49.2728
					13.7118	45.1096	42.6988		13.7596	49.7873	30.8418	24.1349	16.1843	44.645	58.1565
					47.0694	53.0781	53.9322		50.5239	13.3541	36.0305	19.2435	41.0406	22.0026	56.4013
					14.9169	67.0665	17.1904		58.9163	36.1441	18.2791	50.7494	37.7875	68.0784	38.6396
					15.6039	38.7662	20.7172		40.3408	21.612	45.2776	50.6505	22.3011	29.5901	37.3015
					16.713	70.5253	39.8202		53.1875	13.4254	50.7503	40.4143	44.7688	31.1016	53.7476
					10.1307	15.816	26.3939		11.285	38.6175	37.7483	13.7909	44.484	37.2356	24.0912
					54.1354	16.8392	45.4928		47.0831	70.862	18.7617	25.4695	10.1744	36.9399	22.6253
					11.1451	14.1307	50.5678		34.5355	25.1016	55.0541	36.3292	31.3224	39.774	21.475
					26.4947	10.8507	19.9977		10.8485	33.5705	21.465	17.97	50.4776	17.5016	37.7663
					16.7622	19.8584	59.0622		45.4087	32.5445	25.9485	17.3359	15.7479	17.1158	38.3416
					13.3491	27.5807	15.7811		10.4723	53.4615	57.6393	21.5215	44.0245	69.242	39.138
					37.595	31.021	46.209		46.4728	56.9084	42.7786	43.7777	41.9785	52.0032	13.9855
					45.083	16.7902	22.4003		51.8784	31.6692	39.9088	33.5127	17.8562	31.8093	54.5183
					56.3635	32.3139	14.0101		31.0108	16.8033	11.0603	66.9204	38.5664	30.8395	24.8039
					56.103	28.6542	32.8319		44.9875	33.1212	99.3134	14.4783	58.1504	41.6721	55.2295
					12.3784	37.6995	46.0534		13.2882	16.6199	38.3134	11.7451	15.7477	17.2932	44.3459
					43.8374	17.0994	10.4371		15.7608	39.4572	18.4733	20.6503	33.7432	34.4808	17.4015
					21.8591	20.1825	46.3729		32.4177	63.2171	24.9974	42.1516	10.3128	22.5237	50.6574
					36.4109	23.8141	28.4733		13.7454	53.8132	33.8229	17.7785	52.4032	11.2921	41.2946
					39.2938	37.2181	47.8556		54.0509	43.6584	39.9342	34.574	53.2911	53.3551	22.6659
					41.2937	22.5587	14.877		38.9878	15.6836	21.001	28.5934	91.9643	45.2764	47.9273
					28.9592	32.1473	56.0519		23.3543	10.3387	56.6077	18.7745	11.0949	16.1715	58.4239
					41.3118	48.4464	45.4326		28.6466	39.9696	42.6856	35.5542	36.8362	15.3137	11.1037
					37.6604	22.9781	26.3429		36.6116	12.326	44.4927	18.068	57.3348	16.3664	37.5532
					21.0788	26.5768	24.9804		86.6098	34.7054	46.7949	14.2426	30.5883	38.4268	48.3662
					42.913	10.4852	39.6865		13.1958	57.0614	22.6321	19.2829	52.7243	20.567	38.463
					14.3432	13.8296	19.345		49.1125	22.5847	87.2774	44.2532	34.2442	38.0575	39.5187
					17.6369	51.3434	54.3506		13.251	37.5875	10.9471	39.3075	16.1643	57.954	53.4493
					37.0783	12.7165	23.1778		43.5687	21.693	20.6301	53.5704	40.429	45.1315	30.227
					47.0886	46.2723	20.91		14.305	32.3473	17.109	38.2438	41.6036	28.6405	41.2057
					35.5926	42.9171	16.5532		21.7892	10.4048	23.5209	35.5379	42.5525	29.8311	19.0843
					12.2422	55.459	41.1274		58.5561	21.6731	42.5407	22.8442	53.8894	11.7204	13.3998
					38.3835	28.6827	50.5641		39.4518	19.7031	38.1966	40.787	10.4659	40.4922	46.0215
					17.5581	11.4012	98.5026		17.2653	14.8572	33.7167	17.5645	28.1585	47.3618	36.0135
					11.6321	48.6366	57.281		35.8951	57.5968	57.277	32.8247	36.1759	33.0513	16.8469
					38.5454	19.9117	43.0155		48.9561	49.173	15.7814	14.2532	37.5798	15.6299	32.5032
					56.1313	23.712	14.1995		49.4697	37.8488	41.5001	16.6253	16.0586	39.8532	14.004
					40.3796	37.4186	53.8706		28.0864	27.8849	37.7288	14.0568	40.1943	22.0512	29.5287
					11.4106	62.2139	12.1746		42.342	31.688	39.117	34.1493	50.9231	40.6024	12.9862
					45.8633	56.9812	50.4675		49.5576	20.7696	24.3033	15.319	15.5301	43.3679	37.3811
					46.7062	54.0534	21.8881		23.4113	22.0151	53.9706	12.6049	16.7644	18.5644	35.8139
					24.1064	28.8806	14.3139		57.2472	19.9254	51.5131	26.6633	22.8266	46.785	52.8838
					10.7761	19.2593	27.2799		24.6997	16.0203	32.628	36.6482	46.5539	39.7441	16.6204
					54.8689	39.7239	24.6677		35.0698	44.8518	22.7869	25.6289	32.6048	77.7595	13.9757
					54.5913	47.6433	45.8576		23.4776	61.5993	21.0215	34.4443	14.3279	52.2733	21.6124
					42.9099	56.8719	52.0389		35.8535	28.6797	16.8084	12.3277	12.8514	72.4781	54.5255
					41.5607	50.539	45.4219		14.537	40.5982	33.6637	38.6297	11.3835	46.8872	19.544
					32.0451	19.37	23.4273		66.4773	43.69	12.7085	16.8457	17.2217	40.531	37.6623
					22.7126	29.4311	21.8555		17.9822	20.5984	56.7716	39.1716	44.0543	30.6225	40.5803
					20.3088	24.3221	31.6331		54.2503	39.3857	43.7271	14.2528	27.164	17.4303	25.9304
					36.3423	33.1246	20.8194		17.5563	14.5608	41.6463	41.0513	36.806	15.3551	15.6444
					38.0244	63.0241	29.4552		31.0003	30.0985	15.5402	12.4924	59.0222	47.9982	36.6389
					12.9247	49.647	46.8107		54.8955	20.715	17.1164	14.7848	18.713	60.7813	46.245
					46.2717	59.6523	72.9176		54.8226	28.2454	40.8146	14.1028	47.4888	43.1871	28.0665
					50.0232	61.9856	46.9532		45.4994	21.6762	13.9895	27.4865	31.5659	52.9899	18.1526
					56.7423	59.0582	45.0396		43.8225	27.2435	26.6809	17.8916	52.0691	49.4529	35.1721
					41.9043	55.5275	64.816		14	33.0457	20.8584	41.9908	25.8343	53.8825	32.6812
					43.4481	57.9351	35.2651		44.4881	19.0451	24.8317	44.6782	14.6513	53.1248	24.5779
					27.9487	52.3403	24.8777		22.6743	94.403	28.6585	31.7103	65.6609	52.4933	16.285
					16.6518	49.5422	11.7431		41.3708	17.8687	32.4422	29.1485	27.1676	46.3098	15.9332
					33.771	45.4301	38.2491		18.8393	23.3956	28.9364	38.4351	22.0639	48.2516	17.7448
					39.9429	56.0892	27.5157		64.4762	21.541	14.4543	47.2594	14.9059	55.047	25.271
					15.4659	47.8011	35.6412		69.0255	27.3708	31.9159	18.7414	61.4972	52.7445	36.9099
					13.2505	23.7602	75.9232		45.7874	46.9833	44.3154	34.976	44.2329	37.9879	26.8358
					57.9596	12.365	49.9927		16.1716	26.1714	73.966	39.1007	31.0385	100	37.0087
					18.5425	33.5208	60.5481		48.2878	34.0248	20.52	37.3305	41.9128	37.0066	61.703
					23.3437	16.0083	38.0161		50.4601	34.7817	59.4891	20.6841	40.1491	34.0272	10.6039
					33.3825	17.0906	24.8849		53.5041	38.0356	36.6612	39.423	13.3472	51.6572	20.3924
					32.1926	59.8107	44.8278		43.6094	10.2072	54.3886	50.4575	16.5138	35.1709	14.709
					30.8769	27.5761	38.5388		44.4597	42.1875	11.0418	47.6147	10.4327	28.9311	42.7111
					11.9398	20.4724	29.1106		29.2394	26.9704	60.2645	46.8345	49.7186	48.3988	42.2309
					16.5126	44.4154	37.2185		37.4252	33.3035	23.8008	48.1763	47.8716	24.9637	47.1048
					12.3755	31.1077	28.38		24.3094	14.2051	33.8281	36.0765	50.9062	34.7973	12.8114
					44.11	24.2259	40.5151		53.0707	29.0151	14.1412	16.809	55.6154	24.3608	60.2358
					66.2225	51.9008	53.8251		51.8763	16.3246	43.8649	41.5379	21.2603	37.0062	46.8471
					14.031	40.6185	29.5759		34.6428	48.0503	48.092	59.3082	24.9994	17.4094	44.7668
					40.5579	22.8925	17.7738		45.0534	13.8552	34.1771	17.5772	47.0749	34.8463	50.3841
					59.1225	21.1772	25.349		42.2553	64.1922	21.7901	43.7655	21.2903	46.6614	13.578
					29.6918	45.1925	43.5157		45.924	32.8658	36.7838	23.3928	17.7786	11.9771	25.9683
					35.8519	53.3157	10.6142		28.1532	52.7317	51.3124	16.4084	41.2271	55.6327	36.2181
					41.8148	56.9604	18.2323		49.7308	29.0265	46.421	41.5856	30.3241	44.4936	50.9725
					46.7301	17.0629	40.9064		45.3984	42.3473	46.6299	12.8319	20.0561	30.8356	37.7332
					33.8923	19.6467	57.9778		20.0919	35.3027	29.4535	35.1118	46.3616	45.6053	35.713
					44.9368	23.9441	18.5791		15.251	19.4317	28.8856	27.6665	49.0601	40.9877	58.6139
					38.2365	66.5754	16.9942		53.3221	21.2253	27.1307	11.7793	48.5835	13.8765	21.5259
					28.632	69.772	12.0091		30.8158	48.5337	19.8179	34.4964	44.7923	26.1682	38.0917
					60.3734	39.0685	41.3737		37.158	33.6436	69.9585	68.1351	80.0387	59.987	18.1729
					45.6063	38.7852	38.3217		51.9988	57.0551	38.9488	24.2162	42.4661	59.4434	14.8111
					25.4073	33.9621	32.2513		48.975	50.0202	35.0969	33.0098	12.1169	50.1691	42.5302
					51.1111	13.4855	38.2039		34.934	42.6037	26.8563	11.0972	59.8404	43.5861	13.8984
					21.63	48.6304	22.2788		32.126	46.6899	46.2002	43.3563	46.1374	18.4752	63.1181
					10.5631	50.8183	27.5825		44.3178	51.6228	28.3589	37.8914	12.892	60.3165	32.4753
					36.9577	25.5455	25.6296		36.5821	95.6791	25.3476	11.8401	12.6812	24.4209	14.661
					49.037	34.84	22.4194		72.4144	39.1236	37.781	11.9435	41.2634	50.4212	52.4408
					16.064	39.1164	20.3348		15.3093	17.0095	18.6181	26.9106	61.3641	31.161	48.8719
					41.3262	22.0229	24.9091		16.2768	27.3691	29.1913	15.4685	24.3895	33.5248	44.6746
					16.5231	45.9375	10.6253		55.1485	63.3755	58.0552	22.3964	23.1006	44.1738	19.6967
					22.6432	48.4217	11.3633		33.7325	15.9674	34.0307	31.0106	100	18.1802	51.4605
					42.0253	24.8038	28.0825		22.1494	11.3433	14.0201	20.4228	46.3669	50.3453	32.7441
					49.0512	26.6204	16.1897		54.5732	37.7117	42.122	23.9031	30.9786	27.3216	37.8183
					37.1472	46.9912	15.2799		54.3459	37.8555	39.2765	22.8642	13.3134	50.8729	59.462
					39.6106	10.2132	48.3868		21.9177	15.4737	41.6264	10.7778	30.586	20.0083	27.4443
					47.7044	29.7384	35.8775		39.6053	13.6437	35.7518	12.2522	15.1132	43.1996	40.8666
					27.0697	49.8127	29.812		31.758	19.6807	35.0373	11.0429	39.4367	34.8571	28.6294
					52.0839	13.131	43.5011		41.0944	37.042	16.8855	43.7662	22.6997	13.5726	56.7364
					35.8578	35.0357	34.8295		28.4196	10.045	18.812	22.133	41.8603	36.5137	29.4874
					18.8172	12.7352	55.651		58.7943	13.2707	52.872	34.3606	23.7453	13.7122	49.5983
					34.478	15.4729	53.5248		48.7979	100	75.7098	46.4868	72.2815	35.2969	47.1314
					10.6656	24.8912	49.0376		60.9875	25.5383	30.7512	14.3162	29.292	40.2157	49.6488
					37.891	40.8291	20.3134		53.0735	47.2103	48.4854	16.8997	16.4857	43.5177	50.1753
					13.661	35.6374	33.9286		33.1146	13.6255	51.5911	19.6642	46.6762	67.7909	29.5636
					44.0693	41.593	13.7101		21.9402	31.6447	39.6432	16.6044	10.8662	27.0007	26.3831
					14.4349	26.1196	38.9038		29.699	26.9295	30.5776	25.6557	19.4133	13.7392	24.2556
					24.0326	10.4327	54.1		45.5177	38.8004	25.2962	44.1776	20.4495	11.9956	25.578
					25.3505	63.1203	50.1301		25.1317	19.3994	16.0288	12.6665	28.3324	45.6861	54.912
					50.6698	22.952	34.9208		41.1521	48.821	13.5991	18.0422	24.8166	11.8484	59.778
					76.7409	25.5479	63.8648		28.1333	46.6668	15.4056	12.0058	37.4088	10.6618	43.163
					45.2636	47.9451	23.0434		46.0325	21.5785	51.1489	11.8274	11.1478	21.6372	37.1009
					10.6468	59.9743	18.5804		20.7484	14.4285	39.1708	14.2673	13.0588	10.7165	38.3153
					15.5383	37.254	26.8116		34.7794	42.3671	12.5145	23.7615	51.4872	25.8233	34.3094
					13.3007	21.2176	15.307		58.3264	29.1654	38.2835	43.4329	21.3561	33.3968	50.0296
					19.6533	34.1151	43.9473		18.7541	51.817	23.0846	44.8587	15.7653	18.2508	44.037
					24.4026	45.8236	34.1431		17.5318	44.9242	16.4528	37.9927	57.8899	25.6851	29.684
					68.893	27.9024	11.9246		43.889	33.0354	30.8577	40.264	48.6153	24.8149	18.0308
					58.6743	32.8518	15.8093		12.2508	19.2476	11.9153	22.2779	14.31	45.1989	46.1027
					45.5373	32.0412	76.9205		15.239	26.2697	26.8009	42.3144	41.1115	13.3224	42.4037
					63.5355	15.2586	46.9135		55.2288	24.788	11.3535	20.7583	41.1936	44.1692	44.4696
					15.7487	20.2216	63.2825		70.5237	14.7305	22.4286	49.5743	23.4934	18.0496	54.0325
					19.9381	83.0266	51.8757		16.6013	11.4542	48.4426	42.5623	53.2912	43.9809	24.2203
					41.0252	14.7992	51.1193		87.3274	13.0859	47.937	54.7979	19.7269	49.244	38.3747
					40.8676	29.7798	24.6855		24.6989	17.773	11.6129	41.7943	56.177	54.5798	14.7943
					37.6759	42.9942	28.1831		63.9555	10.2648	36.7166	18.2916	40.9373	42.4536	57.243
					58.1431	42.23	36.9025		35.384	11.7134	46.7524	70.557	42.6962	32.0014	16.8927
					13.7105	38.7752	11.2791		12.8428	17.0793	66.1984	24.4098	55.2985	40.4555	24.3379
					52.0318	52.5119	26.4987		54.9505	49.5028	47.2481	61.342	43.8187	49.6358	52.9888
					19.1561	13.0685	18.6793		76.2399	32.9508	29.2455	48.1807	12.8408	22.6385	60.7115
					53.5156	15.1934	16.5992		50.6789	18.1852	33.2664	51.6662	18.0839	36.97	34.8699
					49.76	42.4059	11.2269		22.1984	17.2533	31.6368	18.0283	25.9113	20.0351	47.2578
					51.0347	43.0018	65.5591		69.9828	16.4088	20.5247	41.0376	11.2014	46.8601	21.4549
					51.3767	33.0242	31.0906		53.4069	10.2434	28.968	31.513	15.0288	39.9778	44.1525
					46.4831	45.2942	63.4503		64.7432	46.005	20.9283	14.4266	23.8584	15.9664	65.543
					53.2123	12.4958	37.4634		17.1425	36.606	51.459	40.8646	26.1883	10.2513	20.5736
					48.9744	52.3316	48.7738		48.6907	38.3523	18.3874	22.3179	21.352	11.0156	30.3833
					53.9927	34.5549	48.5448		47.8321	47.9062	28.3146	18.6171	40.8728	44.145	42.8618
					47.9659	50.803	35.0578		15.7417	40.4256	40.1535	60.9558	53.6443	47.0694	24.5689
					34.9607	49.0794	12.5169		32.0742	36.5376	42.3625	48.2556	17.7028	42.96	100
					48.7457	22.6875	64.4735		18.514	24.9737	48.7288	10.7387	21.2384	15.9683	25.2699
					39.0097	25.0096	39.7319		55.0269	51.3868	38.5898	42.4075	54.9373	66.616	46.9294
					49.3077	29.1921	16.0665		34.0029	52.4852	19.5869	35.3088	98.4929	10.5397	12.637
					51.5193	57.8723	45.9999		65.4065	40.086	20.7987	26.564	12.2166	45.9083	13.5134
					25.1094	45.4673	16.7474		59.9335	29.0551	33.3779	49.1053	37.5876	20.4476	31.3293
					22.4997	22.1628	18.485		19.4922	12.0425	52.3172	21.4625	63.1685	25.1068	14.7027
					21.5342	35.811	39.2788		41.9678	39.1373	17.2942	35.0288	55.081	40.0163	17.6301
					37.9216	47.3381	22.4852		48.9165	11.9517	51.0955	24.9316	37.8677	69.1212	40.6992
					48.1386	55.6617	26.2994		45.5323	35.2631	55.5305	24.5327	44.8654	20.7216	53.9269
					15.9173	20.4277	29.6437		46.6103	19.6104	62.2092	35.5143	60.109	39.0455	10.4759
					24.8089	42.4953	27.1209		29.2626	19.0251	28.3409	39.6792	28.6711	30.6517	14.5011
					44.1481	10.4597	18.8861		37.9083	58.1006	43.5241	20.6154	18.8373	45.7323	19.6225
					34.0933	10.6249	42.122		34.3231	12.2759	54.3644	41.2839	14.0935	52.4964	47.2491
					44.1413	58.2808	10.2751		20.9315	13.206	53.1791	84.1644	65.3484	33.9535	56.2455
					38.1972	51.5939	22.4244		45.1874	17.1465		30.019	41.962	18.1644	15.6236
					38.4781	39.2641	64.3285		30.9048	16.7129		37.7636	10.2882	33.4542	16.1369
					22.6994	15.4412	20.6273		47.6521	11.9867		44.2446	13.2118	20.5062	17.9199
					10.394	11.8586	38.4819		21.8627	43.6961		34.501	17.8595	35.8198	24.2664
					17.5938	55.4571	10.723		23.5546	31.5165		37.6623	36.2122	15.6855	16.1232
					27.2363	13.6505	28.1514		40.0595	11.6565		16.0695	16.1476	16.5425	38.6746
					19.94	68.0962	65.7791		16.4322	26.0409		11.5197	56.4112	20.042	12.4709
					49.1524	51.9004	64.4312		73.0279	46.2109		15.2364	42.7691	17.3614	40.8574
					11.1832	29.9629	45.5144		28.0036	11.0032		48.7788	12.0906	39.8262	80.6567
					38.3463	76.1943	20.1066		37.0648	20.4041		10.3767	13.5872	12.4	38.4379
					34.1468	33.1859	14.4325		21.3435	33.8443		22.6324	20.4466	41.535	24.5908
					23.3936	52.8888	62.1197		13.4643	47.2012		46.2145	10.927	38.8963	60.1232
					37.7775	49.6556	51.8535		40.5858	16.0432		57.4378	10.8388	20.329	34.0192
					17.3455	61.487	22.8738		40.9683	25.1206		41.5012	22.7441	14.8265	10.522
					22.8631	22.927	13.2547		45.8063	98.0334		24.5656	19.8374	55.262	35.9171
					55.5797	26.1059	13.7769		19.6306	51.2839		49.8167	10.4342	15.6215	18.0844
					37.5785	23.8517	39.7891		51.845	32.3012		45.464	58.1037	43.2662	12.7648
					67.328	38.8243	23.3078		16.537	32.9603		51.7263	57.9282	22.2069	14.7558
					22.8909	13.5681	12.7974		37.9879	48.7559		35.9873	11.6606	26.8315	62.2074
					41.829	22.8269	15.7828		68.1242	20.2722		20.2027	30.0135	11.8695	45.5802
					47.3262	13.6766	48.8951		41.4501	32.1969		20.5487	10.643	35.3901	44.432
					39.1076	14.1522	20.0053		49.2045	11.4106		46.7066	42.1234	23.569	57.2695
					30.6748	14.46	23.2875		45.3052	45.0543		10.0995	16.0219	37.803	43.5457
					44.6418	15.0862	10.4611		65.0554	45.2074		36.1822	16.0503	10.8841	56.3864
					55.6667	43.976	27.0551		31.7185	10.3818		26.7535	53.5495	54.0537	43.4073
					20.0147	20.2912	24.1706		48.8812	17.7565		19.1462	22.4129	23.3828	20.4738
					16.5849	45.6898	25.353		38.8731	37.4882		42.0768	20.7486	29.2824	44.414
					13.1952	17.5137	43.4819		66.2988	24.0447		48.6733	19.672	31.4027	11.8643
					17.4808	72.9605	38.5557		35.9157	17.2898		19.724	27.5774	13.1916	23.3788
					18.6114	42.4292	38.378		42.9591	45.2885		20.8232	39.4178	26.863	18.3432
					36.6814	25.8114	48.5215		34.7109	47.2996		35.1135	61.3466	100	47.5135
					25.0624	21.3662	60.4736		51.8537	28.6094		23.8545	16.7857	17.7583	57.0948
					31.3528	29.6642	45.7434		51.7742	54.5348		49.4973	38.2882	26.5182	36.5382
					13.2113	33.109	67.0723		52.7476	64.9702		55.8684	56.3195	44.9586	18.8237
					34.324	37.3248	40.2823		17.7637	28.8298		29.7863	57.6244	39.2824	43.9749
					55.8195	46.3052	63.9936		42.6815	44.5435		43.3421	34.3018	43.8262	40.1248
					46.268	60.1009	42.8019		55.9302	60.8723		13.5892	54.7573	43.6726	11.3165
					47.3985	64.6212	24.659		19.6363	19.7886		38.3625	15.0081	50.1788	35.9709
					12.2319	16.7872	22.7884		46.9275	33.8193		15.0757	60.6673	14.0092	26.0017
					69.0431	40.0712	27.3569		60.8799	16.6033		53.4869	39.9219	47.7984	13.54
					40.2766	46.4991	41.5979		25.1041	20.3222		23.497	52.0461	39.7686	14.3994
					38.6232	30.7891	11.6956		26.9493	11.9876		26.2093	44.0144	31.8418	42.4394
					53.7215	46.243	29.9175		46.0127	33.7378		48.3575	18.0221	25.3036	28.927
					41.0788	23.9755	23.3225		44.4626	36.7405		33.1417	18.9679	46.8307	52.1413
					22.4258	46.807	43.8221		35.4943	49.3233		52.2806	23.4775	18.1585	11.8733
					23.6734	48.3606	48.629		10.6647	29.8316		16.8784	23.2848	15.7824	15.0969
					55.2318	22.3052	15		47.4005	38.9998		61.3747	41.1737	54.195	14.8067
					36.9608	11.3047	50.8118		18.44	10.4283		26.134	35.1015	32.7581	10.719
					40.5024	18.5875	41.605		35.4281	39.4513		38.3199	17.0823	32.8216	19.2443
					49.4117	34.262	11.6734		24.1216	45.1266		46.795	26.0205	44.6277	60.2719
					39.7881	40.8497	13.233		51.0908	44.5068		40.7848	24.2551	16.5703	33.0882
					64.2319	15.8846	24.865		22.9709	16.0064		17.5406	47.7917	23.5005	53.3915
					20.9957	42.2854	36.4293		14.6319	17.5772		46.4636	19.6698	15.8919	51.0422
					63.9429	39.1742	13.3223		53.9552	11.9093		10.668	10.8061	43.3571	23.5251
					22.8982	22.1746	56.7406		49.8588	25.235		22.5912	24.4371	31.3817	64.5004
					27.6624	14.5898	18.828		50.4993	41.0538		68.6119	51.4423	14.6995	15.217
					29.0346	54.6201	24.7061		48.2877	22.9177		36.9477	20.213	25.1115	17.4428
					17.1498	34.1614	16.2529		59.8295	32.2357		54.3446	26.8074	14.7196	29.2381
					15.4729	46.6538	49.8515		22.7029	54.4918		23.4899	28.8628	25.8116	45.066
					37.1321	18.1365	56.3162		40.677	14.254		52.4777	64.2648	11.6489	37.1189
					37.9855	41.4463	16.1115		18.681	54.787		23.0137	19.8252	11.5465	24.6397
					72.2886	13.9917	23.5191		46.7918	36.1058		99.0643	59.7664	12.2116	40.8777
					70.9781	55.7376	11.8001		54.0984	19.5791		39.1644	40.6007	29.12	14.1307
					11.2871	21.4521	22.7463		21.3797	50.5589		10.4878	22.2675	14.0503	44.8198
					42.4881	52.3318	62.6558		36.4588	48.2949		32.8552	39.3317	45.0042	46.4642
					36.2967	27.4819	31.1065		20.3871	37.5398		15.1926	10.74	22.3175	60.1559
					28.9621	37.5545	47.5328		22.0804	14.1833		26.9427	34.3288	44.1285	33.0324
					42.6841	58.4949	72.4663		12.1072	47.7936		39.9133	69.417	61.6658	40.6341
					55.0239	12.2413	43.109		21.4308	23.9099		16.0414	38.1795	20.1212	18.6033
					65.287	29.654	16.9776		15.1521	16.588		31.2664	35.1067	20.9015	48.9747
					54.2556	48.3516	45.223		34.4997	10.3534		34.3291	26.3528	50.1511	52.0252
					60.3655	55.0921	42.9342		41.409	11.7691		22.4972	28.3922	19.5263	35.9134
					26.1873	11.8863	24.3106		20.0868	88.688		31.6076	62.3087	38.7172	24.5357
					40.3106	12.6241	45.6175		36.0498	37.4077		19.3962	25.5651	50.5356	26.8815
					30.2648	20.0096	28.8527		58.0637	13.2388		55.9988	34.6476	30.1276	53.8032
					19.4491	11.1834	15.1948		12.1743	13.7836		16.7072	80.0218	13.3421	47.1532
					20.1867	17.4178	49.5036		19.6563	52.2474		35.1834	15.8092	13.1418	32.23
					39.4056	45.2932	14.8028		18.4969	12.4801		43.8713	68.2715	63.5577	18.7134
					67.321	46.8597	12.64		22.9316	33.3761		32.8014	60.81	88.1349	50.1855
					35.7295	21.5026	12.7197		51.9802	42.8177		24.0714	40.3645	11.3466	96.3011
					43.6736	56.8519	66.3677		73.2363	25.9362		44.5281	68.5939	41.7264	46.3165
					14.4978	10.3956	24.5412		13.1912	16.1668		49.7689	63.7363	71.5774	27.6563
					35.6898	30.1253	27.3298		52.084	40.2558		26.2288	55.0709	46.1257	24.2142
					19.2282	13.5462	42.442		26.5852	42.4431		45.2232	81.533	19.2664	15.4345
					48.6689	50.3104	37.8118		59.1498	10.4711		31.334	47.6661	45.3386	15.4086
					13.9238	52.0893	41.6536		23.071	55.9458		38.8154	34.766	25.5664	43.187
					36.1527	19.5773	21.4383		28.7531	26.8851		53.2512	41.1593	48.6824	21.4618
					42.8697	27.3917	12.2474		44.02	35.4257		26.6316	47.5608	18.2241	51.3459
					55.3383	13.9188	61.4324		38.855	100		42.1479	15.3964	41.3661	33.7948
					17.9894	18.783	55.3175		51.7806	13.0315		31.2958	35.8346	51.7761	47.9619
					47.7517	28.3855	43.1093		10.5732	14.4744		14.5494	16.3374	12.1377	14.8207
					48.2765	43.9705	19.9376		34.035	12.866		34.7442	49.319	27.0317	43.0803
					41.3388	42.1096	34.2786		17.5847	37.2454		34.6264	44.3342	44.7725	30.1291
					28.3739	28.4653	11.851		10.3679	13.3101		25.6348	38.9261	58.4394	47.5923
					25.3416	28.858	25.4793		96.1061	29.8879		22.7081	11.551	30.521	16.5687
					22.504	27.264	24.5068		50.1147	51.8337		44.4168	17.27	26.6857	32.6084
					20.8494	47.2834	15.683		56.1296	19.2016		35.6777	22.1283	33.2906	34.2986
					31.0063	54.9296	12.0037		51.9668	47.5429		36.3604	35.0397	37.8344	37.2394
					30.7305	14.3334	17.4772		60.8573	34.7934		55.428	36.0229	43.0513	54.9309
					39.1497	21.1133	14.2303		29.7267	41.2025		39.1926	58.494	40.2481	16.4287
					11.6839	44.1709	28.6521		35.9367	23.6881		10.3763	31.2928	36.3641	15.7733
					52.4353	27.0508	19.414		45.3378	50.9385		35.2301	38.5978	25.8749	23.0856
					44.4428	39.3705	41.93		38.352	12.8947		26.0737	19.0642	34.53	12.3957
					53.6302	50.6735	12.6715		10.8296	61.2103		40.4912	13.489	61.8007	15.5616
					24.5537	87.9078	46.0515		16.206	18.033		33.0383	12.0862	40.0932	50.8666
					27.6484	12.303	13.9016		62.8061	52.3477		24.9643	10.8693	56.1147	24.7391
					13.6125	60.0342	54.4526		21.6954	42.3684		30.0318	20.0251	33.7208	26.1205
					37.4427	54.1715	17.2153		28.7444	30.0507		37.51	47.6965	38.0417	30.8626
					38.9787	26.6185	43.8204		15.6161	17.5001		13.6322	36.4546	37.181	38.7456
					51.7088	49.821	16.8938		44.6125	18.3142		62.4226	38.3945	38.2229	24.7023
					11.1271	40.5323	20.1825		47.3603	48.7703		33.1581	31.3717	20.1512	11.2189
					27.1029	58.8999	43.4915		19.424	49.0392		38.8516	54.04	14.0015	12.9641
					33.3691	22.8262	55.6503		38.6432	43.3456		29.2158	14.5033	11.4723	13.9823
					13.3627	53.9473	34.9372		47.9856	34.3484		46.1097	16.1925	18.9943	39.0717
					34.0344	37.4818	38.0921		17.3791	41.0837		36.8308	18.6023	30.4989	52.1885
					48.3762	49.3405	64.9848		45.9021	40.0573		10.2302	17.584	66.2497	51.1684
					76.633	22.2788	30.3009		37.7339	40.3105		17.2591	80.89	52.1127	52.4903
					14.2449	11.184	17.6654		34.1543	38.6597		22.7682	12.9147	22.2493	59.9433
					51.6638	72.3308	12.9366		17.5711	15.4321		38.5566	21.6721	46.9837	28.0379
					48.0594	22.5469	19.745		20.3692	21.4121		51.4495	17.8782	44.8787	14.5318
					47.4408	10.5931	40.5988		57.6389	41.4196		38.7638	45.0054	69.6173	47.4001
					30.2541	53.0494	38.3605		49.0444	20.1772		18.6755	12.3396	40.8961	21.1661
					10.1414	29.8605	19.5437		44.985	45.1442		36.3912	18.229	30.2621	19.582
					17.3079	84.0181	18.2049		18.4977	15.3913		48.1396	36.8143	10.2767	10.4936
					36.9821	30.9509	40.2055		82.5661	51.8992		12.9481	45.2394	59.1067	26.7898
					22.9189	41.0312	34.4865		32.2395	77.3128		12.9016	36.4307	45.4842	45.8453
					63.6449	28.2418	47.7123		15.5388	37.9644		46.9798	19.9678	17.3719	10.4237
					60.0371	48.5214	47.9853		34.3344	45.299		20.1368	68.0726	27.91	23.2996
					12.8305	28.1967	34.8349		39.3456	49.2333		42.9543	54.4099	41.1704	33.3565
					47.9219	16.4555	41.2755		39.7752	14.7956		30.2059	57.6253	28.8906	52.4603
					20.4945	67.7793	17.3386		40.1223	12.8492		43.8065	39.4084	26.1539	10.5854
					20.6884	55.0654	22.6269		35.2008	39.7814		13.9347	48.0825	13.5835	33.499
					19.8715	13.7484	18.6017		62.8201	13.2528		24.5088	12.1785	24.9997	36.3478
					16.9802	19.0783	16.5976		42.4337	45.1474		15.0225	22.9821	56.3516	21.4486
					30.8235	36.6894	74.1452		25.2656	30.6788		13.8832	30.7017	41.8078	47.2275
					23.212	22.1006	41.7241		48.5899	15.2222		12.1398	26.0337	21.8811	11.5599
					21.0976	45.0976	35.7471		11.2999	12.911		11.7351	14.196	42.9906	40.7249
					12.2212	42.7952	31.5409		13.8677	43.8043		26.3619	14.7555	30.3583	40.4034
					44.3201	47.9458	42.1434		14.6797	13.2702		19.6689	18.9606	47.2852	32.2346
					15.5175	68.1709	15.9141		57.7298	35.3664		19.6311	16.4619	13.8126	13.0581
					58.2133	18.2865	33.4818		39.6378	32.4162		27.9458	29.2506	43.6877	41.692
					22.1279	45.0382	27.0027		49.0708	41.9349		14.2552	59.7864	28.9466	38.5945
					21.1655	15.0767	17.0011		38.1194	34.2525		10.2944	27.2082	61.0414	57.4832
					32.5516	34.5077	61.1913		26.5184	69.6006		16.8861	44.869	44.7974	62.1217
					19.6149	13.3793	10.8033		39.9343	43.9079		17.097	38.4497	23.3734	31.9136
					35.8639	42.4455	10.0215		52.2973	24.4623		10.4932	20.9729	47.6385	27.8562
					15.8518	15.2907	64.7516		48.0176	26.0076		53.2281	46.0437	49.579	10.4889
					51.9522	19.0706	59.1685		49.2587	36.8495		67.0652	21.3797	49.002	42.2381
					11.8732	16.2296	10.4464		41.6408	31.8135		21.137	52.5737	11.5044	17.9164
					27.8637	33.055	55.0837		30.2408	15.8621		51.3446	22.4996	35.7148	15.6074
					22.2184	29.9274	10.796		26.1459	46.0274		32.6927	11.6346	41.8049	40.6286
					38.1954	12.7228	21.5966		35.3903	42.3297		40.1816	40.583	32.8857	49.7229
					19.0384	33.5594	13.2712		42.3582	27.553		55.8093	12.3748	22.9257	11.5035
					25.7373	30.2676	26.9283		10.0113	30.3113		37.8715	16.4326	43.1264	46.7591
					21.2389	34.2566	51.3129		23.6942	98.3483		12.4936	22.5197	20.8712	27.491
					43.2375	68.993	13.907		19.6942	43.2383		15.3156	53.0328	26.4408	34.7529
					65.4359	41.7877	55.6244		18.1572	15.6509		12.1951	18.1448	37.1571	10.4483
					25.9489	42.4537	47.7582		41.6877	41.0539		16.0479	29.3233	34.6465	11.4865
					58.0155	13.7249	18.6612		52.3581	12.8649		15.1187	12.3344	42.4443	39.839
					46.622	43.0716	26.9633		27.1082	44.5808		44.2436	46.1576	37.0727	10.9697
					28.7237	37.5111	62.6636		58.0739	35.0261		38.4609	39.1179	14.4584	36.6989
					40.1774	31.4691	47.3927		50.2029	35.0112		17.1744	48.8011	46.7277	39.6276
					39.3218	20.4822	11.7815		15.6483	50.2507		34.8622	50.4376	28.3606	49.0143
					39.9462	12.5383	17.624		14.2399	69.4348		57.4408	30.625	15.27	17.6632
					46.0173	36.6548	45.8597		10.4145	21.2264		17.3811	51.1692	18.3318	49.8968
					43.4279	11.0651	14.4917		23.5655	40.9632		20.2425	41.3464	19.3482	15.943
					43.3146	17.355	26.8732		48.845	22.0223		21.5446	29.5385	79.6685	20.7112
					31.3563	19.3059	38.1258		19.01	30.3436		64.8199	24.01	29.1064	44.432
					37.4145	65.6342	10.7337		56.9071	10.3194		12.3759	17.4233	43.7361	23.3688
					44.5621	11.2227	51.5447		35.3078	60.4252		32.4571	10.8206	20.6104	39.5518
					18.8071	25.7571	45.8944		32.3243	21.2374		14.4649	54.2265	13.5661	48.4499
					19.3178	48.1744	14.4807		36.5248	31.5584		42.1574	51.5058	52.1627	21.4155
					41.6134	50.9649	14.9738		51.1726	19.6999		51.1943	28.0214	22.8192	52.7997
					19.7161	10.7312	48.3807		32.9825	10.2026		44.4499	16.6064	16.175	10.3711
					45.409	10.8965	28.8591		39.8461	21.1559		46.7309	31.463	22.287	20.571
					37.902	16.1902	49.6778		10.3803	20.6658		20.7703	60.6352	44.8681	54.6293
					24.2838	38.6994	10.053		15.802	15.9083		19.9388	58.2092	19.2547	29.0723
					25.451	56.8921	42.0306		24.8295	20.5959		13.5209	18.9071	28.6563	18.0561
					14.5089	49.911	34.9259		12.1385	59.046		49.2814	11.9369	29.4991	19.128
					24.5556	11.639	38.0064		44.5353	45.9499		53.9882	37.744	50.3908	14.135
					17.2565	35.4126	54.9156		10.4815	29.0697		32.5351	15.2199	26.2628	37.11
					18.2923	15.0628	39.5081		57.4008	65.3711		46.4921	18.903	52.9053	18.2697
					26.8605	43.9058	28.1679		45.7358	10.5382		36.1665	28.8664	15.9085	39.6789
					33.7525	24.9798	28.4829		39.2137	46.8945		35.8916	14.6344	21.7493	11.3281
					12.4188	37.6392	39.5811		36.0302	18.2475		16.5413	13.725	20.0222	13.4851
					13.1074	35.7297	37.9489		10.8953	40.9453		22.8032	46.5485	31.9015	44.2914
					43.2986	27.6192	14.5165		37.4479	18.6693		23.5772	70.9695	39.9854	16.4404
					22.8686	14.7334	50.3023		14.6483	46.8587		49.6701	40.4186	12.1073	51.3867
					37.6471	14.2775	13.4546		39.4446	49.6924		61.7041	39.2672	15.7539	51.0597
					41.6947	12.4718	45.5785		33.2435	21.1494		23.4772	21.64	45.6236	41.3602
					29.8572	31.7271	24.9176		61.5356	59.8206		24.4961	37.4833	41.576	27.1924
					49.5093	13.6016	17.5221		12.6719	13.8341		58.6749	16.4173	44.8855	25.6918
					13.1464	42.0536	54.8963		74.7644	56.0041		15.2871	45.9665	27.6586	20.4556
					22.0492	50.8613	12.3239		53.6366	38.9216		16.2101	62.0191	34.4583	17.0279
					40.0619	39.2963	24.7618		64.0621	30.1007		35.4123	54.2467	22.9377	61.6916
					13.5382	30.1101	16.1733		54.9603	21.1003		46.4489	14.274	43.1721	42.7741
					52.2466	17.4569	60.7598		32.9649	22.1062		14.3956	45.646	16.1405	43.9459
					46.0581	60.5411	22.8476		26.2182	60.418		39.254	12.3748	27.0716	35.7776
					43.5906	74.1137	45.3542		21.059	54.6591		21.5562	45.2277	33.3189	12.2359
					52.8974	16.0298	29.2548		51.1535	35.734		16.7759	10.4442	42.0663	30.349
					41.9852	16.3299	18.6289		18.5041	51.3509		25.0843	60.6355	17.2761	24.8981
					40.0874	24.9221	15.4221		31.4434	30.0224		58.2484	36.2254	43.1688	35.1927
					20.0277	66.8823	26.5783		41.2756	24.5043		55.5402	66.9887	54.1261	46.2014
					11.2128	50.633	16.7791		43.5128	58.2729		17.3313	69.3939	27.474	34.9193
					13.493	14.5372	76.0193		62.3647	46.1208		23.6731	56.6898	46.4896	57.7566
					10.5831	26.9938	13.5277		15.9032	23.5503		21.2048	11.19	35.5949	62.7968
					37.2391	20.6877	40.1073		42.1523	16.6684		38.64	62.0523	34.8926	21.1248
					11.7182	49.2283	48.7106		42.9726	22.8373		24.1674	23.6168	13.5618	52.3871
					51.244	58.9929	21.5552		41.1582	11.8978		36.0255	59.0251	54.9119	12.5814
					40.5538	47.2912	30.3332		37.853	12.3292		26.8471	30.6298	35.2182	55.6806
					28.5256	21.069	47.9211		54.0531	28.0736		38.2078	20.2623	35.2091	31.7544
					44.1182	26.8329	44.3277		19.9238	17.5054		47.8032	22.0554	22.5413	10.8518
					51.6098	57.1844	31.3469		22.3897	44.2209		69.0896	57.9013	14.5674	26.6426
					37.551	33.8472	13.6839		10.7382	32.732		13.5811	34.2621	71.9958	32.7253
					17.3681	66.5996	13.0624		53.21	45.4614		18.6642	12.5012	32.3076	28.4878
					51.6132	47.3301	46.3396		26.9664	40.9329		70.8391	53.0459	17.6339	26.7802
					62.3376	18.0193	18.1276		12.8943	51.1524		39.4588	21.9723	40.3646	37.9682
					31.0908	43.3871	17.361		12.4719	55.2919		42.6893	11.5755	45.0862	10.0721
					10.4995	71.3233	24.6173		32.1079	53.6308		17.2738	21.1804	17.5315	27.1665
					28.4336	56.9827	34.9832		41.0942	19.4831		25.9117	20.1525	76.165	54.7345
					40.7259	44.5395	15.1622		56.6793	17.7783		15.8903	58.0868	29.0347	46.115
					65.3586	55.0274	24.7596		19.0893	41.6576		49.6419	32.7225	28.6912	18.5317
					15.2641	19.2707	25.8467		30.6293	22.4367		13.5286	62.2712	49.4668	17.2768
					47.8369	11.5882	48.7305		47.0694	64.1924		65.7967	10.5812	41.5036	19.9617
					19.7962	31.7374	27.7838		45.1772	47.7406		18.8953	61.1776	17.1042	41.3567
					63.0346	23.1936	16.392		16.1893	36.8259		43.4422	43.9134	30.629	12.6402
					14.8188	23.6711	15.4034		28.7444	32.2825		13.6779	13.3114	34.7677	14.5844
					25.088	41.8397	40.2211		38.4854	45.5793		38.3986	18.3029	37.4634	44.188
					22.9947	53.6978	48.7258		37.7309	48.7048		45.4101	48.9876	40.9828	70.6988
					20.2023	67.2126	48.259		21.8126	22.7979		33.4697	54.6509	52.9917	16.4845
					38.7124	18.3648	19.9604		14.8892	40.9471		35.5439	26.0094	40.2848	19.4223
					40.6411	13.9133	82.0145		41.5869	13.3973		11.0404	19.9832	46.5262	39.7703
					51.8027	48.2425	25.9258		46.6044	57.7613		32.1175	21.7367	47.6065	12.7907
					20.1755	49.9743	43.2185		37.1494	22.3644		12.3928	38.6343	36.0986	10.33
					11.0654	45.8417	43.1001		33.0497	52.2232		47.7377	57.5944	26.6462	27.5693
					14.77	55.4625	49.459		15.9725	17.7554		25.4786	43.3572	39.5915	48.3346
					50.1616	18.7801	47.8407		24.362	31.8956		17.41	52.5508	39.3116	18.7661
					35.9165	12.9939	25.3289		41.2231	26.1691		18.5648	21.7717	41.4868	55.3363
					49.2078	42.3868	18.1035		32.5413	47.2948		40.6305	49.5109	66.5012	22.8755
					50.63	49.3981	60.8343		23.1599	26.7112		14.6306	42.923	57.3353	66.9807
					21.4531	38.9454	33.5044		52.4484	56.5067		39.6353	50.4161	24.2546	33.7443
					33.1741	36.3045	13.2624		41.7264	21.9291		11.977	38.2536	51.0273	57.0509
					61.7028	38.0021	16.8291		37.4076	15.2503		31.83	21.7739	36.554	15.5485
					44.036	49.9743	36.8975		52.571	41.7792		24.1514	38.1277	99.5297	73.9259
					22.0065	17.5812	43.9383		44.4488	55.2071		25.0363	23.0002	12.7182	29.7254
					55.6054	13.6019	22.6008		56.0734	67.0484		41.5081	20.3942	16.2701	13.9737
					46.2645	35.5757	42.4501		11.4243	28.2032		41.9931	50.0029	14.6363	11.9385
					38.624	18.2159	17.4647		58.4568	12.3547		53.2189	40.699	46.4577	21.0138
					29.8162	24.1136	23.6511		14.0409	16.1858		57.9408	38.8314	17.9826	23.2458
					45.5395	37.8133	47.5152		23.7062	12.4882		21.1761	12.4505	22.9372	31.4471
					23.364	11.2408	73.154		15.5809	14.0564		14.8546	21.793	54.7654	30.6516
					52.5082	40.7346	11.6303		59.2885	56.4935		26.1789	25.3728	17.9854	53.5678
					43.1476	62.168	27.86		43.2509	18.6771		25.9258	28.3838	57.452	11.6896
					47.1455	40.254	32.3507		36.7176	16.8859		46.5793	18.4452	37.8107	17.6462
					12.0743	70.591	51.0801		20.6915	21.8437		12.9164	21.377	24.111	14.3445
					26.8933	42.8803	10.5518		46.3965	56.1114		14.459	20.8162	42.5149	61.8418
					11.8875	48.0098	12.3194		35.5371	21.6322		36.3619	13.3583	75.1915	21.9484
					43.19	13.2245	39.486		18.5554	37.9469		61.2694	10.1808	40.8582	41.2104
					39.2985	20.5906	40.4414		23.0448	29.1103		53.5126	12.8913	34.6397	32.2867
					18.7534	53.4862	57.8892		25.8431	61.6236		64.3079	48.2271	24.1581	27.9603
					34.7036	12.6709	40.022		43.0219	39.5637		12.1611	19.3849	19.3681	19.032
					13.7311	32.4615	39.931		26.0166	20.5959		38.7646	20.5273	33.1467	24.5801
					21.2257	52.3631	22.3962		49.9327	79.2498		41.2756	22.7595	47.6207	41.9878
					12.6256	11.753	59.326		64.8435	27.3462		40.918	33.8869	40.8694	45.1816
					27.2236	16.9296	17.3849		44.0986	21.6356		17.9436	41.5773	18.7377	29.332
					40.3518	11.3609	11.5657		19.3934	32.7845		46.5148	44.5662	29.3287	15.9444
					38.9355	37.9176	34.6088		38.8294	20.0409		16.1008	30.4006	16.1778	13.0817
					26.3741	14.1723	13.1168		18.4728	38.8468		13.1367	42.1506	11.8974	61.8684
					75.9478	39.8435	11.0318		43.9015	14.3513		12.1707	16.7497	56.3963	21.9197
					12.3893	37.1142	49.156		14.0782	24.6996		28.4261	50.6647	10.2395	52.8554
					18.8746	50.7848	36.7584		36.6389	14.7986		43.3111	23.2365	13.0271	21.2072
					41.3962	20.8066	72.8866		70.3399	14.2152		15.6872	14.6027	44.4498	43.8653
					56.9372	76.8722	18.2567		51.6862	25.1527		39.8348	39.8217	21.7875	37.4712
					26.7406	60.8892	19.6605		27.6852	40.0796		38.0872	40.8137	13.7674	44.9967
					12.966	17.8995	14.8294		50.5422	18.8995		51.4736	47.1035	22.9033	45.2618
					32.4109	17.3821	24.9454		57.6637	29.3267		59.1289	39.8248	31.4681	33.188
					44.0122	29.6121	12.797		43.9166	11.6163		29.1204	45.6504	29.8118	17.8947
					54.2522	25.1511	49.4928		37.4539	16.537		47.9068	24.4377	11.5962	18.1349
					29.7912	43.9645	46.7742		17.6303	23.0897		18.7709	45.8927	44.4532	47.1418
					16.0951	20.7308	36.5385		51.3616	36.1239		31.9534	46.6834	33.5878	46.3667
					24.3311	36.1324	13.7544		55.9521	10.6865		15.0091	17.7239	33.53	18.1001
					62.0005	22.965	56.591		60.8284	32.2209		35.0746	10.4911	46.7803	19.8114
					39.7748	63.1752	27.1072		53.3851	17.9047		16.951	45.7533	14.9794	27.1307
					37.7768	11.7733	39.3744		31.1243	27.7531		36.6512	19.3831	32.4022	18.9643
					45.3859	33.0928	22.5256		41.1713	15.2221		39.7384	18.4584	12.1797	38.5283
					40.7388	23.4953	39.3392		47.2148	15.9132		10.319	26.5816	41.9871	29.1751
					35.551	13.9819	59.3688		49.955	57.1225		21.2767	28.8329	62.2811	18.613
					21.6586	41.3843	53.4729		16.8049	55.5197		22.4444	70.5684	57.7672	21.1042
					58.8259	49.7991	13.8173		24.9436	26.8248		14.1385	15.9751	13.7685	21.9508
					48.3865	25.5814	22.4256		47.6318	24.4661		54.8056	32.944	30.7201	35.6494
					32.0282	30.8485	14.9153		10.7315	22.1047		11.9408	17.6926	48.2718	16.1619
					37.7668	23.2649	42.7323		19.0199	17.7822		25.6459	64.1895	22.5767	22.0769
					52.3573	58.68	12.2671		17.9368	30.9599		21.4153	53.5678	59.729	59.3258
					17.6974	55.7563	28.7941		76.883	18.276		33.6386	41.4949	43.3067	29.0186
					22.9829	37.4676	28.6526		45.73	35.2063		38.0234	54.9889	44.15	40.5469
					26.2524	14.8203	18.6609		44.0719	24.2443		10.2603	13.2455	24.0089	24.3598
					29.9095	27.6455	12.0144		18.7358	59.6197		61.147	23.2606	52.2218	32.3401
					15.0066	32.1452	18.6695		69.4783	29.067		32.738	39.3257	20.578	12.0228
					57.0126	21.2676	22.7625		11.5866	42.0331		14.6278	26.1889	22.8537	13.8116
					46.2066	20.8747	52.2652		20.7069	36.3562		20.6181	38.3299	54.0578	37.1476
					50.6856	62.3469	22.5347		27.7305	33.0625		20.2734	20.0921	33.9038	38.4832
					34.3781	42.976	30.6215		19.1834	41.1349		34.1664	12.9284	56.2971	41.2857
					36.1465	58.2644	52.0393		48.8462	27.5874		43.1741	35.5794	12.2744	25.5848
					67.9491	52.6615	49.5376		21.5227	51.4336		67.2024	55.7851	23.1511	12.8692
					22.118	37.03	18.9051		44.6171	15.4505		15.7009	41.2776	44.7377	30.185
					53.0408	16.2317	40.0255		27.3203	14.7265		50.9458	43.8811	56.2276	10.0761
					39.1341	16.0962	33.0071		53.5463	11.2913		31.9042	37.2725	35.2997	15.7249
					58.6331	49.9746	13.4084		35.5659	59.9077		13.9613	56.2815	15.5394	13.8698
					37.1202	39.9954	28.182		50.1379	34.2492		30.8255	18.2108	13.4997	53.6844
					42.6537	29.4611	21.5745		38.1779	36.8097		50.2102	15.1071	16.3601	29.3837
					43.718	48.2686	11.3773		41.806	28.8863		41.04	64.8118	31.2393	28.2251
					33.2495	18.0741	59.3368		20.6834	17.8406		45.9955	60.777	29.6176	44.9332
					23.4781	21.6075	15.1998		34.7352	10.7474		22.6697	32.3538	22.9544	39.9514
					28.5139	36.6309	67.8348		13.4515	11.0112		24.2891	18.3206	12.054	29.6477
					59.1686	27.9411	43.4613		24.3559	28.84		11.8946	36.232	19.8198	26.9681
					67.5734	22.9384	17.4359		38.6355	50.3721		47.7837	39.1564	29.8989	23.9404
					45.9125	27.0386	100		16.2706	17.0287		28.1133	40.8202	16.1025	24.4434
					29.7956	43.3438	21.7821		49.2109	24.0073		52.3311	41.9382	48.0215	18.1696
					60.1844	37.263	51.8535		10.8253	11.1373		25.7505	41.4537	18.0521	19.4857
					34.5087	10.8511	66.1132		36.6781	12.6895		33.7662	36.7562	34.2362	24.4611
					38.6852	24.4455	16.8585		41.5898	20.2594		51.7848	19.7847	16.0685	46.518
					18.543	30.9876	14.5135		51.8442	37.0547		50.2991	11.1074	42.8061	37.2849
					14.0353	39.4473	50.8481		14.0074	44.7485		11.2589	24.6681	17.8728	23.4129
					45.1384	13.4116	31.8696		40.6768	13.1094		54.4836	18.7105	20.3335	17.2784
					41.7136	23.0866	40.5459		17.2436	39.4074		38.4989	52.6813	21.6318	39.4491
					12.1181	21.9104	14.8953		47.0417	30.6602		18.5694	10.5113	15.0702	36.3542
					53.9609	68.3717	41.5873		46.9789	73.3283		13.3858	38.1773	72.5015	31.3711
					35.7273	66.3326	57.7008		14.3153	38.0949		36.307	42.4757	46.1585	12.8746
					54.022	13.9883	17.6318		25.879	35.0261		13.9356	48.4146	38.4735	40.0932
					47.5181	39.5478	43.1701		51.4237	12.3811		42.1356	59.656	97.6628	58.6609
					47.0727	31.5248	40.4149		28.8192	20.9962		28.7754	42.467	47.8628	22.4649
					25.4805	11.015	21.7002		49.5601	32.4955		14.5239	12.0316	37.3972	45.3099
					61.92	15.8277	59.764		34.916	28.0024		28.2769	47.3154	19.6636	19.6839
					58.7405	13.0362	52.6524		51.7108	34.5044		45.4837	32.0053	45.1319	20.0156
					40.3152	21.7851	15.0775		41.1518	65.7835		32.5826	15.5235	37.4751	37.0795
					12.9594	34.6921	26.1198		27.5206	60.6546		13.6404	45.087	10.2633	11.211
					46.853	22.9908	12.296		40.7838	18.3075		21.3444	48.1622	23.6314	30.6083
					20.2155	31.4282	28.8085		41.707	43.4783		18.5495	15.765	10.2225	14.0002
					60.2898	45.1695	42.9411		30.2939	35.0791		51.8494	44.4811	41.4706	26.0364
					64.7269	39.5301	22.6949		43.3796	33.3682		38.6187	54.0062	87.4821	11.0615
					50.7068	39.4364	13.8346		48.7316	11.4449		18.24	64.2827	41.6005	41.2663
					21.5757	47.6632	51.4457		20.8988	18.9334		12.7648	39.1071	45.7809	20.1392
					14.3528	26.0282	20.8867		45.3307	61.19		47.8226	52.9696	14.506	42.5315
					38.0554	81.3989	14.841		18.8484	29.5548		52.5314	51.0027	32.8469	15.2907
					17.4521	10.2791	10.5055		57.3396	19.7815		69.1495	25.4326	24.9547	23.4765
					11.7136	32.7536	55.0869		45.177	60.0128		11.0203	36.7481	22.0825	40.8032
					19.4579	15.5809	57.5487		50.0235	47.9194		16.0657	40.8815	50.5382	46.6741
					55.2813	62.6817	35.4601		17.5278	12.2754		38.7619	39.3045	27.6366	51.8795
					20.266	29.4869	44.0389		53.4854	29.4145		31.6239	40.0417	18.6067	44.3192
					11.0514	72.3742	43.1544		41.6468	42.9732		25.5465	39.7985	54.4412	59.1326
					77.9386	47.6754	20.645		11.6744	36.0974		20.8964	45.8777	11.8712	47.7666
					16.9092	52.7492	34.0943		65.0399	20.9582		50.3728	10.9316	25.7766	42.4437
					55.4787	42.3809	24.8795		18.667	45.3246		16.3604	67.0184	17.2458	12.3952
					23.5552	44.6564	25.4683		30.5014	31.3107		41.0954	10.6647	37.2917	44.6137
					61.9778	30.7525	42.0184		38.1556	74.8178		14.6519	17.1999	50.8514	18.0406
					25.1171	56.2467	43.1051		48.582	33.431		48.3227	16.451	39.3875	70.3801
					39.0791	57.1367	21.7988		10.7979	25.3994		55.4649	41.9541	23.2506	52.4104
					40.4671	12.0477	11.8072		99.7547	19.2507		47.7973	13.4425	42.3308
					27.7448	44.5167	47.9287		29.265	42.9342		50.4658	13.4459	22.4282
					41.2731	26.3658	42.6223		43.519	55.7102		50.151	61.03	17.4591
					21.3859	46.985	33.714		37.1355	10.5367		58.2994	39.237	43.7594
					86.0185	25.5919	15.2295		45.4675	38.3288		52.8991	46.6505	10.4506
					36.5694	25.8997	20.29		31.6941	18.1096		51.7838	10.5397	13.1225
					37.4266	31.5719	24.7452		26.2895	15.0561		52.2437	10.594	56.3615
					50.5023	51.6994	33.2161		49.2127	37.7843		56.4746	11.1391	30.0312
					54.8994	20.9468	57.4457		77.4441	31.0637		12.922	16.4308	24.5294
					33.6017	43.3081	15.1008		36.3187	29.576		33.0508	35.6729	55.3039
					47.026	24.7809	44.1305		38.4777	33.1945		15.0063	38.2857	57.4631
					42.7566	32.4651	31.7237		32.0158	20.2074		36.3351	43.4509	43.2047
					26.7672	48.7513	45.149		40.3145	14.1485		10.8024	42.5279	51.5525
					10.3092	54.6126	43.8112		51.8465	51.6002		42.1866	31.0135	15.3062
					10.4326	56.2103	18.2126		39.3212	14.5418		20.3581	51.2963	24.0805
					41.8222	20.9103	40.3001		50.8899	46.9851		39.7823	39.5873	10.0865
					16.2707	53.6799	66.4363		48.0596	50.3088		22.1667	25.1871	67.1065
					11.4227	50.4319	16.2436		20.0963	37.0824		15.3087	23.8173	42.7741
					52.4436	55.172	98.2369		36.3241	45.7155		40.9358	12.5408	43.5312
					13.5368	55.6912	10.2183		40.7795	39.0231		24.7454	32.4627	60.3763
					12.824	57.8442	26.5493		42.1227	16.4828		32.4384	16.7019	34.7702
					32.1447	17.6712	22.2096		41.054	53.8598		52.6456	44.3295	17.8578
					49.2541	88.8665	58.1626		21.4962	46.1658		11.5913	54.0938	21.8735
					44.6433	10.1499	27.3955		16.0028	56.6277		11.5816	13.1554	76.8914
					19.7763		12.7634		37.5134	19.6044		34.0702	26.3301	44.4587
					25.163		63.3978		48.8228	22.3904		46.3587	36.7158	28.9609
					14.8318		48.3208		58.3931	10.7302		17.5306	30.0709	42.0525
					29.284		48.4872		39.3987	38.7139		19.4072	49.0887	38.2195
					26.6253		55.1545		10.146	10.5359		38.1565	63.8755	60.0167
					56.9265		28.9313		15.6569	42.465		16.9818	15.0541	37.3281
					12.2728		16.5808		27.7348	38.6168		13.8929	53.349	44.708
					12.9898		26.1011		42.6911	43.044		10.3248	26.4513	23.8419
					39.3251		17.0387		12.9787	17.565		62.563	23.957	42.3168
					10.2438		35.8256		26.7426	48.9206		34.7044	39.6514	13.3209
					20.4286		37.5032		23.4591	29.7053		22.3517	38.6066	43.9748
					55.0537		12.9431		17.332	79.2949		21.8344	26.8564	52.0664
					23.7237		48.3064		35.9185	34.6564		21.0375	16.988	40.3343
					16.0868		15.6518		11.5574	37.7395		23.495	13.6713	11.0568
					47.2175		11.9905		72.176	17.503		31.5633	15.9258	12.6465
					10.3642		11.3672		46.7083	50.4241		53.0639	14.1696	76.7146
					17.7769		95.0432		14.0221	36.8591		17.7224	19.4942	30.0754
					14.1958		31.8739		34.812	32.1747		32.9419	47.3738	24.0994
					50.9503		63.3031		38.8603	21.7346		16.069	16.1641	10.5528
					27.023		30.0964		53.8079	21.4473		33.4946	15.0076	10.9212
					40.8324		30.9736		46.5044	44.0688		27.2161	22.3603	10.1998
					14.2538		60.0363		26.3031	54.8787		40.2694	21.2901	58.828
					26.9672		97.2284		38.1752	39.2511		24.9292	54.2507	18.1354
					18.7767		25.8775		57.8348	17.6783		19.3752	47.1061	46.1074
					70.7004		41.2448		21.4918	78.1352		66.6409	38.1084	18.5061
					18.8267		15.9456		20.1873	52.7159		25.08	16.982	68.3187
					19.2278		40.8615		29.5352	40.8506		18.9251	25.321	35.7538
					33.0794		12.4833		31.1242			30.6788	36.3001	36.2684
					36.5473		17.5624		57.1189			10.8184	35.3651	38.7374
					13.5196		20.1535		42.3019			21.0209	41.2098	40.1105
					38.7787		17.6625		47.1216			39.0815	99.2042	41.4086
					18.5807		35.6826		44.1005			33.0711	27.4682	64.8655
					61.8143		69.2561		15.7082			45.7253	59.8492	36.3884
					12.9042		10.9039		51.035			19.0983	57.7572	42.6101
					22.134		33.2236		25.6256			19.3093	14.1176	43.5535
					46.8637		20.6		26.0095			21.2345	11.35	13.9609
					19.9921		78.6574		65.5962			27.7284	20.3761	23.6517
					49.2332		15.5557		54.4199			54.8356	12.4016	44.8435
					47.5271		37.8803		17.1307			40.1175	17.4744	36.0875
					34.5163		33.4966		41.255			50.4916	37.1069	32.9303
					37.0075		29.741		42.3543			50.843	43.1258	10.6555
					46.0578		29.4401		36.6551			41.8548	42.6157	53.8112
					21.117		65.6372		32.9324			28.4133	43.1884	11.9243
					43.224		52.9441		10.7096			19.8683	36.6689	13.4529
					39.8466		10.2291		44.4097			21.6601	19.944	14.4847
					27.7465		14.9993		44.8373			42.412	38.4268	31.5817
					28.5412		19.1077		16.6761			11.5984	38.0651	10.8685
					62.3736		14.0292		19.2093			42.8779	55.8831	24.7725
					39.819		17.8086		30.036			17.8506	14.7331	44.3095
					50.7448		48.8179		31.147			10.0575	14.6316	32.6344
					29.3753		40.9903		54.5256			20.7668	67.2598	16.2842
					22.1445		52.6537		22.6596			41.4261	34.8842	24.5561
					46.6596		30.6697		25.6051			37.5054	50.532	58.4135
					28.4305		38.5974		16.1996			11.5481	18.4081	19.4554
					35.2731		23.3455		33.2124			46.0417	49.0667	51.1765
					29.8748		48.8172		44.4412			59.9849	48.7917	17.6827
					17.7394		28.2142		55.9838			33.302	21.0909	44.2892
					25.0126		56.4433		12.5798			11.7213	13.9272	12.5808
					27.5038		15.6936		46.8798			30.8918	52.3235	47.0705
					61.229		17.8226		20.9706			48.1348	35.1452	15.0419
					45.0565		39.6915		39.1463			22.1583	14.7419	41.5071
					18.0756		21.3072		33.469			21.4439	39.2586	66.6742
					35.919		22.7617		42.9124			38.8823	49.3913	12.0629
					51.3077		40.7211		30.9443			46.0361	20.4573	45.8138
					60.8412		12.6272		26.8086			53.4352	22.4187	24.8142
					47.7989		11.0667		44.8571			31.7111	13.1907	50.298
					47.8075		18.6245		46.0542			55.109	24.6675	40.5316
					35.5455		53.6667		48.1901			61.0056	33.2734	30.1745
					54.576		10.2492		42.7975			21.2143	17.4131	41.051
					13.331		42.6868		27.0902			11.4096	85.6688	39.7541
					38.6413		39.0841		43.2562			67.8099	16.3335	16.6586
					44.2954		24.7299		64.0802			13.3396	42.0866	17.3906
					26.7769		24.0896		15.1943			34.0103	34.3717	34.5072
					27.0338		14.3044		61.1746			27.8664	24.0515	13.0596
					18.4374		48.6792		18.6595			12.9228	18.7417	32.5481
					51.4339		24.6044		59.1736			29.7806	14.6693	49.0776
					40.6619		17.602		53.9425			52.7243	25.6501	20.5115
					12.3544		12.3623		42.6079			27.0535	42.1254	35.457
					21.6544		17.7998		39.6213			17.9375	46.1262	46.3796
					22.5245		29.7728		65.4355			64.7498	26.0524	19.3898
					13.0869		53.8599		14.9245			56.419	39.9789	15.9707
					24.2317		68.6695		32.4001			19.8875	43.2882	67.0182
					58.0247		54.2641		20.127			19.4429	27.603	39.3792
					34.1622		35.6319		23.6781			39.9326	37.3074	29.776
					21.1344		27.4061		10.6109			36.9998	33.3332	20.4163
					23.5195		12.1026		56.4425			34.2685	25.515	59.0564
					20.9138		17.0877		31.8595			45.5377	47.2006	17.6534
					34.2752		11.7665		15.3628			23.7506	41.6769	40.6952
					21.9816		56.1107		26.8502			11.0101	23.1585	30.146
					36.5919		31.147		57.9728			45.3856	37.6671	15.6488
					38.7093		50.9639		26.3388			44.689	14.2692	26.5362
					34.7985		82.9272		58.1831			18.8491	40.4491	43.4782
					29.819		27.8169		17.2435			57.7748	33.1343	15.5261
					21.8445		23.7522		41.2382			100	12.4249	33.7976
					31.8652		13.5077		21.4201			47.8413	12.272	52.6575
					51.2737		26.0086		52.5396			17.2095	26.6239	29.1317
					23.9428		27.7913		54.152			36.7146	11.621	12.3956
					37.7318		27.9809		10.3852			57.8254	53.4361	39.2252
					36.096		36.6041		41.9524			23.6614	25.5992	43.386
					41.8159		67.3945		14.9393			22.4481	25.259	34.9621
					26.8903		22.8425		69.7189			37.3895	36.1497	45.4119
					45.8636		54.7619		65.9865			35.0643	16.8825	46.9076
					46.6251		24.2097		34.4217			11.5074	19.2481	37.3809
					41.7977		10.5327		38.7253			20.6338	12.0209	46.5202
					27.3668		11.2171		34.4444			18.1141	15.5412	46.1293
					29.8643		36.5418		40.2872			22.7423	39.6936	38.3116
					43.0915		45.8665		30.9667			51.462	11.4631	14.8594
					62.6307		23.9431		16.0385			15.2315	14.2738	49.3724
					58.7773		30.8516		19.7767			40.5352	47.4473	17.3959
					52.1864		21.0339		66.4327			47.7406	49.7795	24.3552
					44.3904		26.8654		20.7029			45.7595	36.1744	13.8969
					41.8321		17.3174		33.2944			51.6375	42.6303	11.1441
					36.1314		44.5962		42.8735			43.6145	41.4753	16.2745
					38.6537		11.4897		19.4831			10.5178	13.8898	55.0026
					22.7297		22.9991		22.4928			68.0788	14.0615	40.7164
					50.1788		18.1259		25.0922			26.5473	36.8166	10.1597
					30.9598		36.9129		28.1085			20.7007	32.1123	25.3831
					14.0076		38.3329		41.3958			17.9817	22.9693	37.2869
					20.1323		17.063		24.5736			50.9794	38.5243	29.2987
					34.1986		23.2938		41.8417			11.1006	11.8198	36.1761
					14.4835		24.2121		11.3399			12.7813	35.8561	40.6071
					42.1349		28.3807		31.5633			55.5187	46.689	24.8035
					19.4092		47.1267		21.2682			13.3991	16.8182	38.9713
					39.8159		42.023		49.6654			16.8815	23.1803	35.0944
					74.7596		25.344		43.8548			37.984	17.1324	29.7885
					37.7285		16.2884		33.3265			31.668	12.293	16.6001
					46.3003		18.9909		30.221			26.3449	57.8937	40.5616
					25.4956		11.0876		54.2953			33.5413	44.7485	12.4571
					42.8932		36.9787		14.5596			28.4245	22.1971	51.6614
					19.1155		18.3056		58.4816			33.8626	45.1382	13.9529
					20.6491		12.8903		33.1261			22.8596	12.8659	39.8906
					15.1206		69.3344		58.7707			42.184	21.4218	18.0761
					37.2069		37.5919		16.4298			12.2444	10.1088	19.1749
					17.7965		20.2341		31.4866			63.4757	12.6224	17.8983
					37.4294		56.3694		27.9029			45.1398	41.081	23.0627
					71.5323		37.6255		37.7881			32.8973	17.9317	42.038
					15.539		13.2994		35.9503			16.9872	67.397	13.4177
					10.5555		11.4104		26.1205			37.0768	58.5208	45.8073
					37.5871		38.0359		43.0126			40.2418	40.6045	54.6522
					23.8035		42.8243		29.9026			21.9708	40.1917	16.8093
					28.5948		25.4837		53.0421			20.1454	22.2236	28.2322
					26.8244		14.6009		47.3253			26.7674	10.4232	35.0196
					14.1644		44.2372		24.3605			23.4861	16.5318	44.4983
					38.6643		24.4034		56.528			10.7467	17.0166	20.6314
					28.2589		55.1207		27.6224			24.5582	11.9331	49.3052
					10.4404		55.2561		42.3445			19.7074	40.3396	25.3497
					12.1984		35.0582		51.4216			21.592	62.6095	15.2484
					18.7652		70.1954		59.0556			49.0558	20.8856	20.8947
					32.604		56.62		13.1481			39.6769	15.9006	45.9181
					29.3211		18.8584		18.9869			23.2701	13.8932	21.2643
					21.939		37.4786		42.0063			57.6412	26.6017	18.2529
					23.1083		40.2837		34.9998			55.0227	43.8639	14.1332
					46.9518		53.3054		52.4512			37.6491	100	41.4926
					33.5376		36.803		66.6264			11.5858	10.4092	31.4994
					39.8643		47.7419		38.4747			33.3677	29.0719	42.3665
					18.7763		25.1502		40.1322			35.6306	32.0629	32.3071
					47.9422		18.072		28.1262			47.9402	43.91	32.7329
					50.3857		22.347		98.8183			15.9656	17.0221	50.5505
					31.9118		54.2656		44.6384			19.9111	33.7393	40.4462
					32.6394		27.9045		64.637			27.5254	42.4295	56.1585
					23.2401		22.9635		32.9469			25.0319	55.4465	10.1661
					11.6357		59.2211		33.348			14.7145	18.8829	42.7503
					27.6519		59.3377		58.5779			55.1709	56.169	13.6905
[truncated: 4,619 more rows]

## Sheet: Fig. 4c
	CD4 T				CD8 T
	5' UTR	48			5' UTR	69
	CDS	1174			CDS	1755
	3' UTR	613			3' UTR	958

## Sheet: Fig. 4d
		1 or 2 Ψ per mRNA	Above 3 Ψ per mRNA
	B cell	625	74
	Bone marrow	1144	167
	CD4 T cell	922	167
	CD8 T cell	1159	295
	Cerebral cortex	379	21
	Cerebellum	2265	817
	Heart	1086	119
	Kidney	940	88
	Liver	1331	254
	Small intestine	1870	248
	Testis	1448	172
	Thymus	1105	124

## Sheet: Fig. 4e
	Name	Relative mRNA abundance	Ψ-strength of each mRNA
	Chpf	0.128852	0.728306
	Pi4ka	0.551082	0.563169
	Nat8l	0.502721	2.50348
	2610507B11Rik	0.433343	0.115009
	Rpl17	2.83119	0.772267
	Pcdhac2	0.0680288	0.4257
	Ralgapa1	0.158778	0.779353
	Usp7	0.370371	2.09558
	Brsk1	0.654137	0.409363
	Usp22	0.271886	0.304466
	Git1	0.380706	0.7155
	Rragb	0.226025	0.31009
	Gprasp1	0.053189	2.68459
	Ado	0.125112	0.24626
	Ajm1	0.364845	0.67233
	Smg7	0.114228	0.666021
	Eif2a	0.140856	0.535327
	Mtus1	0.272608	0.762672
	Akirin2	0.144064	1.1576
	Slc39a12	0.150467	0.143542
	Mup20	0.0103103	0.359996
	Rims1	0.305965	1.59295
	Tmem263	0.0794451	0.549122
	Dync1li2	0.655008	0.88475
	Scn4b	0.401005	1.18787
	Tmem151b	0.20591	0.472861
	Scn2b	0.0141313	0.945924
	Zfyve28	0.115432	0.13255
	Kdm6b	0.0726824	0.277429
	Rtl8b	0.0638167	0.59733
	Trappc1	0.128256	0.227279
	Diras2	0.284046	1.20107
	Ankrd28	0.143292	0.863466
	Pcnp	0.0957722	1.10662
	Cebpz	0.116633	0.551098
	Bod1	0.186573	0.352209
	Arl14ep	0.123761	0.770471
	Mbp	22.087	1.20671
	Pja2	0.720223	3.10893
	Bclaf1	0.318325	2.40142
	Spag9	0.535658	1.60118
	Ankrd12	0.140515	1.4409
	Ensa	0.371766	0.391804
	Lonrf2	0.172544	0.320271
	Usp32	0.223215	0.473041
	Fat2	0.184362	1.667
	Gsk3a	0.326443	0.517201
	Smg1	0.720367	1.65347
	Dipk2a	0.104773	0.269136
	Ttc9	0.127809	0.7704
	Usp31	0.0798906	0.254412
	Fam8a1	0.149682	0.549257
	Ttc7b	0.281383	0.222404
	Pnrc1	0.157681	0.155763
	Kmt2d	0.142172	0.674853
	Spryd3	0.0563005	0.669022
	Cdc42bpa	0.436169	1.39093
	Smim26	0.207639	0.51368
	D430041D05Rik	0.0871042	1.35041
	Tmem88b	0.239544	0.55722
	Gfod1	0.0696131	0.48558
	Thoc2	0.140578	0.99217
	Pdp1	0.101881	0.227004
	Tmed8	0.106421	0.641178
	Myrf	0.146625	1.04464
	Il20rb	0.0919612	0.259311
	Acsl6	0.781476	1.1354
	2310061I04Rik	0.126462	0.182967
	Zyg11b	0.170097	1.98426
	Kcnk9	0.110052	1.19726
	AGPAT3	0.00967459	1.13274
	Arnt	0.124546	0.457419
	Txnl4a	0.165487	0.119444
	Olfm1	0.942578	1.66166
	Olfm1	0.942578	1.66166
	Kif5a	0.12849	1.05058
	Prkcz	0.197168	1.61797
	Bicd2	0.134863	0.332856
	Vgf	0.28179	0.143379
	Tmco1	3.27941	0.551051
	Kcnj10	0.572731	1.74132
	Rrn3	0.284901	1.06997
	Leo1	0.153544	0.707216
	Myo6	0.264919	0.482731
	Aak1	0.454627	1.16251
	Selenot	0.271003	0.862851
	Snca	0.209871	0.27969
	Fam133b	0.123962	0.408949
	Txnrd1	0.132415	0.938772
	Cadps	0.0146304	0.557843
	Dhx15	0.27742	0.807163
	Dcun1d2	0.114069	1.10942
	Synj1	0.486118	2.66682
	Pick1	0.177706	0.58432
	Map6	0.0256888	0.65877
	Hnrnpd	0.729161	0.351889
	Fhl1	0.285282	0.933342
	Pik3r1	0.185324	0.656538
	Slc1a2	0.821985	5.33894
	Paip1	0.356232	0.373309
	Tmpo	0.127497	0.798023
	Vamp1	1.41452	0.781631
	G3bp2	0.456988	1.09122
	Med13	0.0610463	0.62174
	Golga2	2.30594	0.515345
	Ddx23	0.0919557	0.394781
	Srgap2	0.229675	1.06802
	Zc3h7b	0.497334	0.17545
	Fbxo11	0.282988	1.46916
	Ptpn23	0.150057	0.444111
	Kansl1	0.121319	0.332435
	Gls	0.549087	2.00653
	Ppig	0.159927	1.41085
	Esf1	0.118655	0.625636
	Clip3	1.56731	1.12543
	Cep63	0.135112	0.54982
	Upf2	0.132541	0.540093
	Gabbr2	0.0101618	0.528572
	Unc13c	0.247332	2.26593
	Trnp1	0.372675	0.309789
	Cluh	0.178207	0.285053
	Itpkb	0.16038	1.18104
	Hnrnpul2	0.383473	1.09439
	D5Ertd579e	0.118255	1.17209
	Tnks1bp1	0.081672	0.439027
	Fat1	0.1547	0.537648
	Prrc2c	0.231528	1.43516
	Trio	0.301813	1.30313
	Ric1	0.0910772	0.106109
	Agl	0.0480216	0.452351
	Slc9a5	0.0174409	0.58816
	Sipa1l2	0.110663	0.211406
	Setd2	0.172778	0.740053
	Scaper	0.130452	0.570951
	Arhgap21	0.469616	1.93563
	Dmxl1	0.0945997	0.565235
	Kidins220	0.594957	1.23474
	Mdn1	0.109319	0.261143
	Bcr	0.109291	0.588488
	Dip2a	0.274152	1.32249
	Galnt16	0.148402	0.894236
	Bod1l	0.165096	0.822661
	Fam184a	0.120935	0.201863
	Camta1	0.0997018	1.84606
	Pitpnm3	0.1077	0.419777
	Zfp664	0.218712	2.20535
	Snx27	0.177139	0.406
	Pigyl	0.157135	0.235557
	Ubp1	0.201247	0.442167
	Nup88	0.157683	0.184273
	Bin1	0.772476	0.284902
	Gria2	0.0642372	0.188358
	Rusc1	0.328542	0.566346
	Mfsd14b	0.118695	0.528387
	Entr1	0.323267	0.176154
	Ctnnd1	0.119102	0.788245
	Rere	0.245757	0.663841
	Arfgef2	0.181841	2.40598
	Srsf11	0.622612	0.123892
	Ogfod1	0.133949	1.85237
	Myt1l	0.200364	0.549561
	Adam22	0.415955	2.46366
	Atxn7l3	0.303236	0.13863
	Scn2a	0.173983	0.920258
	Sh2d5	0.0248815	0.5008
	Pnmal2	0.538424	0.100678
	Tomm5	0.103121	0.668901
	Srp54c	0.027068	0.65417
	Bicral	0.0746017	0.446269
	Akap5	0.0187475	0.201554
	Tmem240	0.204105	0.435045
	Clec2l	0.305715	0.23712
	Isoc2a	0.0743298	0.723074
	Arfgef1	0.189827	1.06666
	Aplp2	1.8918	2.69437
	Prrt2	0.617219	0.64589
	Kif21a	0.343907	1.98088
	Ehmt1	0.117647	0.279097
	Sv2b	0.220633	0.894269
	Bcan	0.825895	2.56352
	Ctnna2	0.168485	0.764704
	Rnft2	0.113182	0.665536
	Eftud2	0.267301	0.569504
	Gigyf2	0.190778	0.53822
	Acp1	0.0477901	0.118749
	Slc24a2	0.416654	5.37372
	Kif1a	1.15849	1.36254
	Canx	0.87364	1.57512
	Ank1	0.0129843	1.11381
	Serpinh1	0.051788	0.473313
	Caprin1	0.113997	1.3882
	Caprin1	0.5738	1.3882
	Tbc1d9	0.23956	1.01713
	Ubr5	0.334098	1.84273
	Arhgef10l	0.154008	0.323161
	Gria4	0.418587	2.04697
	Fxr1	0.0360327	0.192787
	Gria1	0.344178	2.99861
	Fam131b	0.035412	0.696465
	Tbc1d14	0.118255	0.68722
	Shank2	0.115185	0.164097
	Mocs2	0.225104	0.502445
	Gls	0.549087	2.00653
	Arhgef7	0.274454	1.08675
	Serbp1	1.00578	0.386656
	Mtcl1	0.350167	1.51465
	Qrich1	0.209983	0.543507
	Shtn1	0.093078	1.34203
	Ccpg1	0.321886	0.910721
	Zmym4	0.108912	0.515315
	Stxbp5l	0.118983	0.415128
	U2surp	0.178141	1.04345
	Dazap1	0.733738	0.218146
	Kit	0.130841	0.706372
	Igf2	0.148548	0.549342
	Ubl7	0.242882	0.561267
	Fyn	0.313403	0.580645
	Hp1bp3	0.0604983	0.599217
	Aldh7a1	0.209554	0.178771
	Ndufaf2	0.205441	0.636938
	Inpp5a	0.333052	0.904812
	Gspt1	0.209682	0.672903
	Drosha	0.173708	0.689677
	Lpin1	0.11829	0.591161
	Tbrg4	0.130991	0.615881
	Lzts2	0.0258673	0.735662
	Nol4l	0.0156224	0.443491
	Iqsec1	0.918935	0.88631
	Iqsec1	0.918935	0.88631
	Cdv3	0.0467685	0.233824
	Plcxd2	0.029231	0.418821
	Osbpl9	0.271384	0.929409
	Lpgat1	0.290224	2.57968
	Ppp2r5c	0.457713	0.287748
	Sos2	0.0728014	0.775901
	1190007I07Rik	0.0668224	0.41081
	Dpp6	0.0815281	0.783453
	Acsl3	0.541736	0.460298
	Myo9b	0.0994217	0.337678
	Pogk	0.140301	1.11107
	Nars	0.827523	1.25375
	Frrs1l	0.0336954	0.667453
	Ppfia4	0.28255	0.224531
	Spg20	0.162932	0.323102
	Ube2ql1	0.241177	0.811311
	Nucks1	0.218565	0.823499
	Hipk3	0.105811	0.182885
	Specc1l	0.120942	0.405151
	Nrcam	0.345549	1.01005
	Hk1	0.492339	0.865659
	Homer3	0.425318	0.171068
	Dbnl	0.0406406	0.473838
	Cnp	1.36395	1.59147
	Ephb6	0.0713834	0.79354
	Pip5k1c	0.451303	1.23849
	Morc2a	0.0925737	1.15408
	Eif4a1	0.0355021	0.263647
	Gpatch8	0.0135105	0.175482
	Qk	0.730543	3.06876
	Cox7a2l	0.27793	0.70107
	Meis2	0.194271	1.27135
	Csnk1g2	0.378052	0.650001
	Pigp	0.0689786	0.5821
	Slc44a1	0.250397	0.88698
	Prrc2b	0.333087	3.08129
	Araf	0.594267	0.748466
	Cntn1	0.477871	2.25707
	Cntn1	0.477871	2.25707
	Septin2	0.112446	0.124145
	Dnajb2	0.464614	0.608216
	Dnajb2	0.464614	0.608216
	Ccdc85c	0.0937022	0.825514
	Eps15	0.432736	2.19794
	Ndufs1	0.50654	1.11131
	Tmem9	0.165559	0.415235
	Blzf1	0.05712	0.395932
	Pum2	0.219033	0.329225
	Nfasc	0.460624	2.13443
	Ubr4	0.281598	1.9211
	Galnt1	0.146646	0.412042
	Ppp2r3a	0.0891695	0.502225
	Vldlr	0.147378	1.51426
	Ilk	0.246116	0.329282
	Trim32	0.281112	0.68819
	Klhl7	0.02765	0.824847
	Csde1	0.410218	1.51765
	9330159F19Rik	0.130333	0.482829
	Rab11fip3	0.154426	0.568305
	Spast	0.0853922	0.460892
	Phax	0.209554	0.613424
	Tnik	0.248054	0.152573
	Gprasp2	0.285123	0.585965
	Suz12	0.108922	0.384791
	Get4	0.154835	0.511173
	Tubgcp6	0.100689	0.585029
	Rhot1	0.185741	0.178748
	Smim10l1	0.372101	0.925604
	Mapk8ip3	0.769278	0.234197
	Pfkm	0.944112	1.07116
	Pex5l	0.0221961	0.288013
	Tnks2	0.233695	0.236866
	Rab6a	0.54504	1.26603
	Mapk9	0.573922	2.53792
	Naaa	0.0644256	0.524621
	Tufm	0.0524064	0.5595
	Klhdc3	0.418898	0.352258
	Rab37	0.105331	0.269965
	Rab3gap2	0.13685	0.4742
	Cracd	0.0976225	0.404277
	Ly6e	0.466347	0.502838
	Bcap29	0.164556	0.42476
	Prkacb	0.486656	2.9142
	Cert1	0.205715	0.407937
	Fbxl16	0.295613	0.309642
	Tpm1	0.565373	1.18075
	Synj1	0.149797	2.66682
	Iglon5	0.167344	0.192779
	Zfyve27	0.181196	0.149319
	Dnajc6	0.0500714	1.0943
	Ccdc157	0.014432	0.631597
	Rnf14	0.607483	0.94377
	Trank1	0.221729	1.00023
	Soga1	0.130005	0.459674
	Pdcd6ip	0.215349	1.13758
	Mpp4	0.0124872	0.479546
	Klk6	0.224633	0.107433
	Pals2	0.208002	0.798703
	Ptp4a2	0.172146	0.691542
	Scg3	1.15771	0.213581
	Slc38a10	0.170259	0.302807
	Akt1	0.362902	0.476356
	Ctnnb1	0.930469	1.97176
	Pogz	0.0939677	0.932132
	Ckap5	0.276669	0.507197
	Ccdc74a	0.129732	0.214662
	Mgll	0.137018	0.286428
	Cspg5	0.299081	1.58613
	Armcx1	0.306718	0.947899
	Armcx2	0.205331	0.390968
	Zbed6	0.123455	0.344932
	Eif5a	0.437839	0.834745
	Dgkz	0.807657	0.486309
	Chn1	0.653624	0.599906
	Klhl33	0.0836545	0.314673
	Stx5a	0.273151	0.39238
	Usp19	0.358892	0.734308
	Sgms1	0.0765032	0.560569
	Cdadc1	0.189117	0.566562
	Ctps2	0.20225	0.396379
	Brsk1	0.654137	0.409363
	Gnl3l	0.330005	1.67516
	Ccdc127	0.251972	0.524845
	Mlf2	0.990269	0.188005
	Sbf1	0.634545	0.117579
	Ahcyl2	0.650894	0.233393
	Os9	0.158203	0.541017
	Cuedc1	0.188913	0.503912
	Plekhd1	0.0937581	0.164924
	Bfar	0.101996	0.179675
	Fnbp1	0.122518	0.845456
	Ablim2	0.0373383	0.536196
	Arfgap1	0.235686	0.80014
	Madd	0.332426	0.688278
	Ahi1	0.356527	1.77404
	Dlg3	0.125737	0.37718
	Smox	0.181986	0.397867
	Asph	0.440231	0.143639
	Rreb1	0.0585163	0.246057
	Cacna1g	0.219825	0.638854
	Gpm6b	1.36367	1.72416
	Gpm6b	1.36367	1.72416
	Zmym3	0.247134	0.229346
	Wnk1	0.945601	3.42077
	Usp34	0.22291	1.07532
	Ddx55	0.0905814	0.230355
	Dnajb11	0.18474	0.965374
	Dnajb11	0.18474	0.965374
	Kirrel3	0.136411	0.534029
	Cbarp	0.409853	0.361761
	Srsf7	0.235691	0.418591
	Dclk2	0.128726	0.413543
	Dclk1	0.365585	1.30469
	Arhgap32	0.209677	0.747019
	Slc4a4	0.397151	3.65183
	Aatk	0.575163	1.10761
	Ak1	0.340094	0.320314
	App	3.39259	0.981457
	Dync1i2	0.463546	0.583677
	Arhgef2	0.287774	0.202751
	Ralbp1	0.19793	1.0432
	Macf1	0.76854	3.85199
	Opa1	0.269317	0.809464
	Sptbn4	0.326336	0.243401
	Kcnip4	0.0293616	0.516343
	Acly	0.497765	0.650048
	Ei24	0.235591	0.977895
	Rubcn	0.13285	0.60586
	Hbb-bs	1.72839	0.138606
	Rapgef4	0.440832	1.02039
	Spp1	0.536733	0.236561
	Reep2	0.418415	0.17975
	Reep3	0.0252493	0.464734
	Abhd4	0.166506	0.181207
	Astn1	0.115852	0.316379
	U2af2	0.190392	0.879567
	Nrxn2	0.962609	1.61278
	Map4	0.0590936	3.36075
	Psat1	0.316947	0.613961
	Sun2	0.113495	0.1771
	Dcun1d1	0.0455816	0.507526
	Actr3	0.315538	0.277685
	Shisa8	0.0605892	0.721948
	Slc4a10	0.227739	0.349422
	Jmjd1c	0.210761	0.413443
		0.68466	0.181816
	Cdc42	0.0206996	1.77153
	Celf1	0.176879	1.57633
	Cacna1a	0.407105	0.94314
	Cadps2	0.181156	0.759302
	Cadps2	0.00992552	0.759302
	Epn2	0.0625545	0.500905
	Amz2	0.169402	0.642449
	Nf2	0.159786	1.17332
	Npm1	0.30631	0.30231
	Ncor1	0.584605	1.88907
	Rundc3a	0.875612	0.363003
	Ptprs	0.601347	0.324337
	Cyfip2	0.719249	2.31582
	Mlst8	0.0922238	0.413053
	Prmt1	0.384097	0.484881
	Marchf2	0.681211	1.15623
	Aftph	0.191934	1.4188
	Ehbp1	0.0893936	0.707797
	Nono	0.135318	1.02617
	Sez6l2	0.865722	0.305906
	Zmynd8	0.23918	0.957453
	Ptgr2	0.0969975	0.599091
	Dhx30	0.233771	0.437038
	Smc5	0.131244	0.242502
	Immt	0.380515	0.706869
	Mbnl1	0.288684	0.658035
	Tpm3	0.188587	0.331948
	Gpm6a	0.905053	3.86608
	Pkm	2.91457	0.972396
	Prkar1b	1.02034	0.257669
	Slc4a2	0.211547	0.243435
	Sez6l	0.17511	1.78333
	Mib2	0.243138	0.638046
	Rims2	0.215829	1.05214
	Tmem250-ps	0.0248781	0.596094
	Nrep	0.650344	0.746419
	Asb13	0.0136089	0.17283
	Igip	0.302045	1.06413
	Rtn3	1.78609	3.4801
	Insig2	0.133811	0.268148
	Myh14	0.187512	0.696274
	Dnajc5	0.488716	0.30699
	Ncaph2	0.213123	0.406179
	Gjb6	0.245939	0.225232
	Trim2	0.373739	2.92676
	Xbp1	0.193306	0.672175
	Bhlhe41	0.130675	0.265141
	Pcdh9	0.253324	2.15382
	Pcdh9	0.253324	2.15382
	Acox1	0.294242	1.79098
	Camsap1	0.12661	1.12515
	Asap1	0.158405	0.578407
	Nxf1	0.268587	0.277052
	Gas7	0.345279	1.46877
	Chd7	0.199014	0.707552
	Crk	0.207432	1.22198
	Crk	0.207432	1.22198
	Ank1	0.634701	1.11381
	Ilf3	0.293005	0.410183
	Rcn2	0.536878	0.811497
	Specc1	0.0141199	1.4485
	Sh3glb1	0.222776	1.04793
	Ddx46	0.247986	0.451473
	Cd63	0.149708	0.175816
	Agtpbp1	0.747012	2.02458
	Agtpbp1	0.747012	2.02458
	Ncoa4	0.0235154	1.03492
	Septin4	2.07549	0.276652
	Plxnb2	0.173421	0.290814
	Mapt	0.781184	3.32963
	Mapt	0.781184	3.32963
	Nap1l4	0.371249	0.777344
	Rps6ka1	0.153039	0.281692
	Sybu	0.0702132	0.739376
	Trim3	0.564031	0.11767
	Zmym6	0.100904	0.328997
	Sae1	0.255731	0.449503
	Mfn2	0.0345049	0.84193
	Fez2	0.198706	0.62338
	Scyl3	0.0570449	0.3237
	Mier1	0.108301	0.643274
	Nadk2	0.213246	0.954594
	Eml1	0.192073	1.20714
	Trim9	0.306398	0.125635
	Mtus1	0.272608	0.762672
	Rtn1	2.07951	0.52805
	Clasp2	0.443702	1.51011
	Brd4	0.206634	0.584427
	AI593442	0.0986586	0.477506
	Tsc2	0.256661	0.105111
	Magi1	0.144588	0.181685
	Camk2a	0.0909495	0.175784
	Adh5	0.233369	0.884601
	Mdm2	0.135222	0.457136
	Cipc	0.245344	0.516254
	Erbin	0.207807	0.472914
	Tecpr2	0.0603935	0.28401
	Anapc5	0.508297	0.548525
	Tcerg1	0.200985	1.54284
	Sytl2	0.170133	1
	Psd2	0.243415	1.77593
	Sidt2	0.154136	0.547484
	Kctd17	0.340165	0.340877
	Zfp740	0.0219382	0.535614
	Pde4dip	0.285367	0.247348
	Bcl2l1	0.28772	0.477243
	Rufy3	0.652156	1.07308
	Hadhb	0.0493613	0.706081
	Clock	0.080858	0.533169
	Rora	0.0277083	0.8537
	Wnk2	0.195884	0.400473
	Ap1s2	0.180297	0.83419
	Arhgef9	0.336658	1.10067
	Nfx1	0.232015	1.06438
	Gria3	0.199356	0.39172
	Ttc14	0.0719813	0.811417
	Map3k10	0.198123	0.223402
	Ogt	0.622909	3.03466
	Otud5	0.048316	0.192634
	Pja1	0.462607	0.436982
	Ralgps1	0.0217201	0.694136
	Dab2ip	0.202486	0.498205
	Smap1	0.28039	0.680063
	Shroom2	0.116442	0.609384
	Taf1	0.120442	0.200579
	Osbpl6	0.142315	0.993188
	Nckap1	0.673269	1.45239
	Tmx2	0.117546	2.01303
	Wdr13	0.239047	1.47493
	Inpp4a	0.230915	1.81382
	Kif3a	0.418343	2.34464
	Cpeb3	0.0820789	1.24016
	Trp53bp1	0.200099	1.03476
	Kif1b	0.890402	3.40821
	Pdxdc1	0.284901	0.460463
	Rnf112	0.599232	1.11607
	Lzts3	0.116558	0.396474
	Lgals8	0.176097	0.666991
	Pfkp	0.108035	0.510194
	Nsfl1c	0.218978	0.335109
	Fgf11	0.012594	0.64636
	Gss	0.218802	0.762688
	Rbm39	0.778227	2.08952
	Neurl4	0.201282	0.190663
	Epb41l1	0.875133	2.76319
	Nnat	0.592643	0.487781
	Nnat	0.347407	0.487781
	Ralgapb	0.160895	1.10107
	Tomm34	0.13795	0.202847
	Pcsk6	0.111105	0.446008
	Abr	0.0878606	1.95477
	Mef2a	0.214804	1.3237
	Pcmtd2	0.193706	0.624263
	Myo18a	0.359734	0.197772
	Prkcg	0.262352	0.568466
	Micu1	0.25707	1.04139
	Pacs2	0.43859	0.348016
	Tfdp1	0.0410972	0.853067
	Map2k7	0.293567	1.94391
	Ganab	0.214934	0.122288
	Ktn1	0.342291	1.25517
	Nptn	2.17536	1.65955
	Zwint	2.26913	0.381893
	Slc6a17	0.336704	0.669984
	Cept1	0.125573	0.343243
	Pi4kb	0.0189212	0.495941
	Chtop	0.220931	0.780076
	Hipk2	0.146233	0.436358
	Tlk2	0.0145889	0.466939
	Rad23a	0.0404039	0.593005
	Agap2	0.158203	0.25314
	Ap1g1	0.173591	0.528755
	Oaz2	0.172727	0.595518
	Wapl	0.106679	1.15599
	Hnrnpk	0.433026	1.23765
	Azin1	0.314296	0.455496
	Dnm1	2.30594	0.81719
	Stk11	0.212123	0.477564
	Flii	0.21912	0.220575
	Mrpl55	0.0615085	0.550706
	Rph3a	0.0125785	0.98815
	Kcnt1	0.584348	0.162331
	Cdc37l1	0.30904	0.510323
	Marchf8	0.183591	0.62908
	Sdf4	0.530552	1.1132
	Phactr1	0.308337	0.902995
	Elmo2	0.116969	0.825947
	Mdm4	0.190886	0.419005
	Kcnq2	0.284238	1.76278
	Ap2m1	0.258608	0.840199
	Ubr3	0.306578	1.62963
	Prdx6	0.722803	0.604725
	Srcap	0.0314642	1.45712
	Atp5pb	0.507783	0.939812
	Pou6f1	0.189712	0.412366
	Tardbp	0.565225	1.43609
	Kifap3	0.0570449	0.421938
	Ttyh1	1.1998	1.11086
	Gpr108	0.0492831	0.348497
	Sh3bp5l	0.10781	0.335653
	Aqp4	0.426902	2.292
	Aebp2	0.138266	0.281068
	Pax6	0.177556	0.642503
	Ppp3cb	0.448062	1.83457
	Atp6v1h	0.549275	0.923527
	Celf2	0.162582	0.435246
	Cdk16	0.61668	0.604598
	Reln	0.212806	0.30702
	Rint1	0.0658465	0.529536
	Eloc	0.651485	0.24348
	Bend6	0.730731	2.39756
	Pip4p1	0.285234	0.265344
	Cnpy1	0.341494	1.27109
	Mob4	0.286096	0.835382
	Cog4	0.136574	1.12201
	Cpsf6	0.2003	0.463802
	Slc30a9	0.609586	0.397726
	Map2	1.22901	5.95164
	Zmiz1	0.209425	0.515033
	Prkcd	0.15392	0.333448
	Csde1	0.410218	1.51765
	Cabp1	0.143328	0.11971
	Cnksr2	0.0782167	0.392018
	Kmt5a	0.126245	0.580743
	Rnf220	0.451636	0.599593
	B3gat1	0.169792	0.278792
	Bud31	0.315886	0.684972
	Ptprz1	0.284723	2.20439
	Dixdc1	0.256335	1.99503
	Lrrc49	0.368804	1.03633
	Tmcc2	0.482786	0.154527
	Senp6	0.237321	0.381465
	Xpo6	0.184746	0.305029
	Ric3	0.186028	0.693716
	Map4	1.34967	3.36075
	Gad1	0.522017	1.57389
	Hnrnph2	0.148917	0.153847
	Cul3	0.391317	1.07899
	Hif1a	0.216116	1.01217
	Calm1	4.78953	0.545951
	Prkar1a	1.20347	2.36728
	Thra	0.934005	0.5372
	Scn1a	0.29588	1.64994
	Ldhb	2.33701	0.137657
	Map2k4	0.478343	1.90028
	Prxl2a	0.581622	0.349447
	Ago1	0.0961882	0.645497
	Myl6	0.263862	0.42313
	Mtch2	0.340054	0.371244
	Lamp1	1.00762	0.716298
	Prdx2	0.468887	1.73417
	Bag5	0.152228	0.529675
	Morf4l1b	0.0306546	0.272827
	Usp5	0.379465	1.06989
	Hspa12a	0.290524	2.24433
	Ptch1	0.169598	0.905378
	Enpp5	0.473003	0.392316
	Inha	0.0501908	0.639318
	Hdgf	0.356736	0.317722
	Add1	0.581042	0.506943
	Add1	0.581042	0.506943
	Aldh3a2	0.154603	0.328973
	Mag	1.3526	1.13042
	Ntan1	0.284901	0.352195
	Pls3	0.318729	1.83857
	Phf24	0.287528	0.956864
	Nrd1	0.533065	1.16714
	Chd4	0.374484	2.91361
	Clstn3	0.892395	0.811531
	Ube2q2	0.13814	0.856521
	Ampd2	0.24177	0.201211
	Clint1	0.115028	0.496705
	Akap11	0.19368	1.22594
	Stau2	0.297064	1.19481
	Poldip3	0.132937	0.241045
	Celf2	0.162582	0.435246
	Camsap2	0.173801	0.297204
	Psip1	0.65014	1.01386
	Acot11	0.0856357	0.625256
	Zfyve9	0.0216484	0.890416
	Atp6v0e2	0.703567	1.33227
	Tnk2	0.82064	0.864029
	Ipmk	0.049049	0.586628
	Map7d1	0.71617	0.856027
	Kcmf1	0.239582	0.167855
	Plekhm2	0.245731	0.578114
	Cadm2	0.183731	1.16465
	Gabrb2	0.187649	1.84168
	Nrbp1	0.394844	0.8836
	Atp2b2	0.178035	2.70495
	Ulk1	0.231136	0.570925
	Ttll5	0.188673	0.657366
	Rab15	0.229985	0.152485
	Dlgap1	0.240272	1.23246
	Ylpm1	0.211811	0.538938
	Smarca2	0.560206	1.4638
	Med13l	0.0729674	0.59059
	Psd	0.296954	0.460176
	Hnrnph3	0.269303	0.368993
	Zmynd11	0.596537	0.392054
	Septin8	0.699482	1.27836
	Fgfr1op2	0.166156	0.676699
	Rac1	0.518401	1.16693
	Hsph1	0.637102	0.598422
	Nr2f1	0.130056	0.366607
	Slc8a2	0.11107	0.350682
	Nisch	0.813066	0.536199
	Sh3bp5	0.108635	0.131045
	Dock9	0.328107	0.746721
	Fbxl3	0.294709	0.312496
	Hmbox1	0.276146	0.90628
	Syne1	0.770293	4.86443
	Fbxo11	0.282988	1.46916
	Cnih1	0.339015	0.391106
	Cab39	0.346033	1.27013
	Cacnb4	0.0157241	0.975231
	Ckmt1	1.26496	0.772356
	Zbtb18	0.599067	1.25525
	Mcee	0.138156	0.492515
	Odf2	0.132522	0.677596
	Pip4k2a	0.277596	0.716312
	Pip4k2a	0.277596	0.716312
	Plcb4	0.487176	0.442617
	Plcb4	0.487176	0.442617
	Ptpra	0.414646	0.349518
	Zfp638	0.288781	0.356324
	Fubp1	0.320244	0.31019
	Chd7	0.199014	0.707552
	Ndrg3	0.992398	1.2323
	Npr2	0.152644	0.739919
	Slc12a5	0.662197	2.01
	Maco1	0.150138	0.303307
	Ctnnd2	0.196042	0.474646
	Cul1	0.302107	0.272544
	Cdk11b	0.256799	0.514013
	Cdk11b	0.256799	0.514013
	Slc38a2	0.261738	1.28008
	Gpcpd1	0.281689	0.208646
	Ap1b1	0.423278	0.264628
	Ndfip1	1.36896	1.652
	Tcaf1	0.399103	1.31764
	Tmeff1	0.186527	0.934116
	Tspan9	0.313771	0.153578
	Dennd11	0.0366135	0.477713
	Zmat5	0.140824	0.572166
	Cltc	1.08638	3.31729
	Rnf20	0.193901	0.166293
	Aldh1l1	0.133752	0.155799
	Gapvd1	0.194255	1.32266
	Kcnc4	0.131244	0.990092
	Ndufaf1	0.100615	0.668305
	Plch2	0.209664	0.991698
	Hspd1	0.257931	0.924158
	Pex19	0.221412	1.10074
	Ubxn4	0.19152	0.273714
	Vmp1	0.306728	0.513975
	Desi1	0.111177	0.991712
	Sphkap	0.349474	1.31623
	S100a16	0.472184	0.785476
	Ppp6r2	0.634545	0.501642
	Fgf12	0.487196	0.405818
	Acp2	0.109614	0.658861
	Ahcyl1	0.953811	2.20631
	Stk38	0.213636	0.462978
	Atp1b3	0.371723	0.829816
	Ttll7	0.386268	2.49112
	Pafah1b2	0.437258	1.70913
	Tusc3	0.261479	0.68602
	Mef2a	0.214804	1.3237
	Kcnab1	0.240559	0.46785
	Paip2	1.01035	1.08724
	Sacm1l	0.30608	2.1067
	Csnk1a1	0.507654	1.9846
	Kmt2a	0.127718	0.165384
	Odr4	0.25331	0.321753
	Pigq	0.300002	0.964476
	Ntm	0.547158	0.562691
	Fez1	0.972172	0.260619
	Gramd1b	0.328789	0.974027
	Rpl10a	0.061254	0.710963
	Synj2	0.115218	0.397923
	Rasgrf1	0.71347	0.399339
	Nptn	2.17536	1.65955
	Akap8	0.36984	0.366866
	Snrk	0.41483	0.548343
	Lpin2	0.125021	1.37113
	Fam98a	0.174123	0.464203
	Ttll1	0.365012	0.146288
	Ythdf3	0.0991534	0.468037
	Srebf1	0.20854	0.112536
	B3galt5	0.15337	1.57162
	Zcchc18	0.708193	1.30226
	Pcmt1	0.425718	0.427922
	Pcmt1	0.425718	0.427922
	Cct2	0.475889	0.17023
	Rbfox2	0.0142577	1.94005
	Ddx50	0.196688	0.91824
	Ncoa7	0.173115	0.329919
	Usp11	0.180623	0.43735
	Gtf2i	0.352982	0.356268
	Nsg1	1.2528	0.909917
	Plp1	7.27062	2.03178
	Pnpla6	0.217014	0.106331
	Srpk2	0.298265	0.295558
	Ubl3	0.685428	1.85034
	Pitpnb	0.0214959	1.22451
	C2cd2l	0.100416	0.107099
	Ivns1abp	0.309383	0.18918
	Zfp451	0.067868	0.556911
	Ptprn	0.443758	0.577092
	Map7d2	0.642555	0.470385
	Clasp1	0.209531	1.43513
	Zbed5	0.0973044	0.790709
	Dkc1	0.102991	0.722447
	Fam53a	0.0428893	0.771188
	Mrpl42	0.325382	0.348667
	Rbm5	0.360148	0.45195
	Cdc42bpa	0.436169	1.39093
	Celsr3	0.042328	0.47175
	Kctd3	0.167467	0.702967
	Bptf	0.181233	0.883328
	Rbfox1	0.438963	1.9153
	Septin7	1.0354	1.31553
	Adgrb1	0.470853	0.116274
	Atp2c1	0.0264724	1.45504
	Galnt11	0.108602	0.499438
	Rpl15	0.0871451	1.32358
	Cc2d2a	0.0475114	0.785683
	Ythdc1	0.202447	0.18761
	Zfp445	0.413064	2.5047
	Hnrnpa3	0.0793194	1.27574
	Sbno1	0.196798	0.551288
	Ppp2r2c	0.495851	1.70352
	Timm10b	0.016631	0.622819
	Il16	0.125784	0.439731
	Hmgcr	0.189979	1.10389
	Camk2g	0.846528	1.06302
	Capn7	0.108635	0.659229
	Ndrg2	3.87942	0.248242
	Mbnl2	0.519313	1.76944
	Sf1	0.454959	0.157175
	Cend1	1.17945	1.3988
	Chmp2a	0.368708	0.316903
	Tmem14c	0.13622	0.534056
	Degs1	0.236557	0.718514
	Ccp110	0.196728	0.735368
	Sbk1	0.355538	0.689328
	Wdr7	0.168143	1.09396
	Tubgcp5	0.10214	0.489321
	Ipo11	0.0838495	0.421127
	Elp2	0.268849	0.431641
	Tmem178b	0.2227	0.132994
	Zeb1	0.195446	0.38876
	Arhgap26	0.123113	0.316982
	Tcf4	0.397738	3.13662
	Trappc8	0.111069	0.64725
	Rnf14	0.607483	0.94377
	Aldh1a1	0.859963	0.620165
	Rasl10b	0.215432	0.283796
	Luc7l3	0.835115	1.05376
	Retreg3	0.0151506	0.20175
	Ddhd2	0.0542149	0.150003
	Klc1	1.87373	1.33877
	Klc1	1.87373	1.33877
	Ogdh	0.607856	1.89043
	Atp5mpl	1.63204	0.334068
	Gpbp1	0.298661	1.62086
	Msl1	0.287502	0.51199
	Ermp1	0.151331	1.0081
	Fam168a	0.0613011	1.71964
	Ipo7	0.0364721	0.196948
	Nupl1	0.098438	0.467617
	Cpsf7	0.0285785	0.662447
	Sf3b2	0.525374	0.678816
	Hnrnph1	0.978663	1.07937
	Ewsr1	0.646743	0.487472
	Ewsr1	0.646743	0.487472
	Ewsr1	0.646743	0.487472
	Atp6v0a1	0.690273	1.98274
	Atp6v0a1	0.690273	1.98274
	Actr2	0.327827	2.06757
	Rer1	0.218874	0.869065
	Pkp4	0.72004	1.46902
	Trim37	0.52456	3.06492
	Arid1a	0.0269461	0.351463
	Sec14l1	0.240599	1.12592
	Aff4	0.230129	2.65414
	Arhgdia	0.58571	0.137668
	Kars	0.222963	0.204296
	Nudcd3	0.218046	0.622105
	Zfp655	0.0834992	0.496288
	Slc35f3	0.115029	0.247065
	Mat2a	0.291573	1.88865
	Tnpo2	0.21656	0.494307
	Rap1gap2	0.21134	0.204685
	Nlgn2	0.209116	1.33913
	Chtf8	0.131633	0.716506
	Acyp1	0.141984	0.553238
	Cpsf3	0.262752	0.58971
	Kat6a	0.0160719	0.245139
	Pts	0.105289	0.497016
	Nicn1	0.124922	0.339384
	Mrpl3	0.282001	1.41621
	Ttll5	0.188673	0.657366
	Gnptab	0.113093	0.423084
	Ndufb9	1.06814	0.158167
	Tmem229b	0.113876	0.501364
	Cnr1	0.197324	2.09652
	Tmem59l	0.787541	0.352042
	Prrt1	0.335675	0.515701
	Ppp1r12a	0.176601	0.137815
	Rnf19b	0.142672	0.183794
	Epb41l1	0.875133	2.76319
	Mprip	0.459396	2.03152
	Ptprd	0.360051	1.23584
	Agrn	0.208853	0.269847
	Rragd	0.0156472	0.835904
	Srrm1	0.532484	1.29371
	Clta	0.816508	0.163503
	Pnisr	0.883846	3.00528
	Sptan1	1.97936	2.42519
	Ppp1ccb	0.0825248	2.27007
	Mcf2l	0.365447	0.409373
	Nfix	0.356729	1.26496
	Aatk	0.575163	1.10761
	Abca2	0.715888	0.951144
	Abi1	0.26546	0.528313
	Acadm	0.115636	0.324597
	Aco1	0.0687293	0.472118
	Acp2	0.109614	0.658861
	Actb	1.69568	0.243166
	Adam10	0.147671	0.480639
	Adss	0.211133	0.765516
	Agt	0.313086	0.676576
	Aldoa	0.248408	0.156119
	Slc25a5	0.278554	1.12073
	Ap1m1	0.229048	0.599696
	Ap1s1	0.350187	0.129194
	Ap2a1	0.501308	0.821191
	Ap3d1	0.423816	0.414004
	Apc	0.220094	3.63405
	Rplp0	0.400387	0.279949
	Arf2	0.121214	0.333557
	Arf4	0.311769	0.610987
	Arf5	0.0512385	0.459937
	Rhob	0.501284	0.671158
	Arnt2	0.222911	1.03364
	Atp5a1	2.20206	0.951936
	Atp5k	0.79861	0.104341
	Atp6v1b2	1.16512	0.255478
	Atp6v1e1	1.04092	1.10776
	Bcan	0.825895	2.56352
	Bcat1	0.333783	0.74138
	Bcl2l2	0.294306	0.979997
	Sirpa	0.356774	0.221388
	Bpgm	0.212461	0.113169
	Zfp36l1	0.0544074	0.612294
	Birc6	0.220096	0.968279
	Bsn	0.163907	2.85733
	Btg1	0.090077	0.494395
	Cacng2	0.0176673	0.445125
	Calb2	1.14741	0.333372
	Calm3	2.97699	1.1368
	Calr	1.11785	0.5665
	Calu	0.20903	0.160724
	Camk2b	0.15893	0.816955
	Capza2	0.659307	2.02374
	Ctnnb1	0.930469	1.97176
	Cbx5	0.192157	1.39208
	Cct5	0.57881	1.58643
	Cct7	0.553649	0.596547
	Scarb2	0.0620289	2.32709
	Cdh2	0.1149	0.285243
	Cdk5	0.496234	0.436944
	Cdr2	0.0721515	0.323011
	Cenpb	0.169319	0.183644
	Cetn3	0.368248	0.688916
	Chga	0.70579	0.184852
	Chgb	0.864904	0.829926
	Clcn3	0.265749	1.30977
	Cox7c	0.124106	0.477626
	Csnk2a1	0.0773069	0.822007
	Smc3	0.179047	1.68385
	Ctsb	1.27834	0.331995
	Cttn	0.011286	0.478793
	Dbi	2.6287	0.801439
	Dcn	0.106045	0.661432
	Ddx5	1.40889	2.80321
	Dhx9	0.0128845	0.33708
	Dld	0.0333333	0.599358
	Dlg1	0.250367	0.220094
	Dlg4	0.533432	0.36834
	Reep5	0.17291	1.44437
	Drg1	0.273657	0.314244
	Atn1	0.4627	0.33017
	Mapre1	0.209373	0.886814
	S1pr1	0.229226	1.14667
	Ednrb	0.157615	0.31596
	Eef1a2	2.60797	2.71159
	Eef2	2.31923	1.11798
	Efnb3	0.282969	0.129017
	Egr1	0.0813899	1.30854
	Mark2	0.127105	0.760921
	Eps15l1	0.166678	0.546527
	Pdia3	0.576657	0.709194
	Fscn1	0.234354	0.430013
	Fasn	0.420359	0.607679
	Fau	0.0209659	0.352822
	Fgfr3	0.392079	0.318355
	Ppm1g	0.092924	0.497214
	Fkbp1a	0.440519	0.353746
	Fmr1	0.140028	0.187557
	Dtx1	0.1535	0.210193
	G6pdx	0.0564213	0.656013
	Gaa	0.20324	0.341494
	Gabra6	0.532765	0.213482
	Gabrb3	0.158431	0.475253
	Gabrd	0.177763	0.228835
	Gabrg2	0.36991	1.37623
	Gad1	0.522017	1.57389
	Nipsnap2	0.284417	0.665734
	Gcdh	0.131855	0.269053
	Gdi2	0.960153	0.967068
	Gjb1	0.154069	0.578488
	Glul	2.04636	1.16143
	Glud1	0.61623	1.84976
	Gnl1	0.276309	1.12775
	Gnb1	0.905798	0.903515
	Gpam	0.0957517	0.263497
	Gpi1	0.804969	0.310966
	Gpld1	0.123131	0.963172
	Gpx3	0.235873	0.322322
	Gria1	0.344178	2.99861
	Grid2	0.148638	0.962163
	Grin1	0.68466	0.818843
	H1f0	0.037228	1.2765
	H3f3b	0.387013	0.619099
	Hba-a1	0.736884	0.734491
	Hbb-bt	0.305445	0.236184
	Hcn2	0.647682	0.269212
	Hint1	0.807984	0.161361
	Hmgcl	0.164769	0.296273
	Hras	0.337311	0.42277
	Rida	0.549877	0.384456
	Hsd11b1	0.26342	1.52396
	Hsd17b4	0.172282	0.189815
	Hsf1	0.135093	0.494916
	Dnaja1	0.12943	1.99723
	Hspa4	0.596876	3.09641
	Hsp90ab1	2.97734	0.604519
	Hspe1	0.0993464	0.231907
	Id3	0.124204	0.477764
	Impact	0.602459	1.48849
	Kpnb1	0.322016	0.790876
	Itm2a	0.184375	1.15767
	Itm2b	3.76892	1.25172
	Kcna2	0.393553	4.29156
	Kcnc1	0.751356	3.16698
	Kcnc3	0.946956	1.80674
	Kif5a	0.12849	1.05058
	Kif5b	1.32189	3.32595
	Kif5c	1.01841	1.25602
	Klf2	0.0431165	0.162608
	Kpna3	0.0216199	0.244655
	Kpna6	0.124677	0.230878
	L1cam	0.256997	1.1095
	Lhx1	0.0589916	0.730935
	Lrp1	0.717746	0.752458
	Lrrn1	0.228515	1.28677
	Lta4h	0.152914	0.442588
	Ltbp3	0.226332	0.676213
	Marcks	0.125494	0.987932
	Max	0.234476	0.651499
	Mgp	0.178609	0.235761
	Mobp	4.7093	0.515594
	Mdh2	1.54208	1.05932
	Mdh1	3.22707	0.920426
	Map1b	1.15271	7.39365
	Laptm4a	0.45834	1.31995
	Mmut	0.115782	0.327676
	Nab1	0.0952713	0.859805
	Nap1l2	0.388456	1.3281
	Nfe2l1	0.707304	2.78354
	Nfic	0.434016	0.163185
	Nefm	1.63304	0.690551
	Map4k4	0.348052	1.11073
	Nme2	0.0786803	0.14955
	Nmt1	0.0242384	0.8022
	Nptx1	0.343892	0.813943
	Nsd1	0.162076	1.12119
	Nsf	1.49066	1.7588
	Nsg2	0.457167	2.03251
	Ntrk2	0.48684	1.01864
	Ntrk3	0.280049	0.925245
	Nucb1	0.310662	0.403244
	Oaz1	0.113557	0.441052
	Cldn11	0.648039	0.170143
	Pabpc1	0.391751	0.316649
	Igbp1	0.157984	0.588845
	Pcp4	3.11389	0.16613
	Pde8a	0.0226756	0.34945
	Pdha1	0.570674	0.85966
	Peg3	0.730842	2.12257
	Pgk1	0.0328322	1.04534
	Pik3ca	0.126017	2.08735
	Pitpna	0.965957	1.35812
	Pitpnm1	0.536421	0.390584
	Prkaca	0.0428958	0.542457
	Prkcb	0.69914	1.13223
	Prkcz	0.197168	1.61797
	Lypla1	0.110146	0.490003
	Pnn	0.317785	0.488659
	Ctsa	0.328141	0.43898
	Ppia	0.0114016	0.305325
	Ppm1a	0.752731	2.25195
	Ppp3ca	0.843354	1.49699
	Inpp5k	0.162454	0.485929
	Ppt1	0.372596	0.457926
	Prkar1b	1.02034	0.257669
	Map2k1	0.307257	0.293692
	Dnajc3	0.042001	0.195709
	Npepps	0.367444	1.41635
	Psmb4	1.11486	0.78056
	Psmb6	0.44548	0.300512
	Psmc5	0.123158	0.758713
	Pten	0.109781	0.836562
	Ptgds	4.39775	0.210058
	Twf1	0.0913172	0.477848
	Ptprj	0.0404678	0.300254
	Pura	0.302045	0.894256
	Rab1a	0.55208	1.96145
	Rab11b	0.108622	0.289577
	Rab3a	2.02343	1.03511
	Rad21	0.281918	2.03234
	Rai1	0.106538	0.685558
	Rasgrf2	0.0216492	0.2693
	Rb1	0.0748547	0.811577
	Rbbp4	0.193299	0.890594
	Rbbp7	0.232668	0.888549
	Rdx	0.0160298	1.10953
	Rfng	0.131578	0.140634
	Rgs2	0.106942	0.405948
	Rgs4	0.181384	1.01505
	Rock1	0.104833	1.10744
	Rock2	0.224083	0.454768
	Rpl22	0.529338	0.454868
	Polr1b	0.0466415	0.43303
	Polr1d	0.13501	1.19098
	Rps29	0.016513	0.214633
	S100a10	0.334717	0.577273
	S100b	0.274152	0.392445
	Atxn2	0.412304	0.408442
	Scd1	0.485935	3.12816
	Stmn3	1.67744	0.793653
	Cx3cl1	0.223248	0.437567
	Nptn	2.17536	1.65955
	Sec23a	0.147971	0.692323
	Glg1	0.329629	3.26538
	Selenop	1.00105	1.05317
	Srsf5	0.551098	1.2409
	Shd	0.167556	0.538985
	St3gal2	0.0512466	0.505239
	St8sia3	0.116928	0.455984
	Sin3b	0.203175	0.689459
	Slbp	0.160409	0.462053
	Slc12a2	0.229135	2.03527
	Slc1a1	0.0181047	0.470831
	Slc1a6	0.271593	0.150622
	Slc3a1	1.03741	0.119789
	Slc4a3	0.283481	0.628908
	Smarcc1	0.0871283	0.395172
	Snn	0.326015	0.857606
	Snrnp70	0.98056	0.530971
	Snrpb	0.272874	0.550842
	Sparc	2.83287	1.74349
	Serpine2	0.58247	0.499468
	Sptbn1	0.928505	3.92761
	Strbp	0.248048	1.91855
	Srp14	0.406689	0.427497
	Ssb	0.667793	0.612901
	Slk	0.13872	0.292245
	Stxbp1	1.97261	2.70277
	Supt6	0.216035	1.29184
	Syp	0.0156308	1.73667
	Syt2	0.721563	0.929139
	Tapbp	0.262746	0.358951
	Slc6a6	0.185404	0.489561
	Tbca	0.301636	0.90063
	Phf1	0.342478	0.338201
	Tsc22d1	0.803616	0.704283
	Thy1	1.86517	1.72808
	Tjp1	0.169514	0.351598
	Tkt	0.748359	1.45003
	Ran	0.163457	0.107397
	Tnfaip1	0.308129	0.57625
	Top1	0.218687	2.00852
	Top2b	0.352974	0.781389
	Tpi1	1.09743	0.154105
	Tpt1	0.0151773	0.448986
	Ctr9	0.15099	1.13323
	Tspyl1	0.344344	0.935975
	Rpl13a	1.33447	0.105582
	Psmd3	0.333468	0.513981
	Ttc3	1.85668	3.46512
	Tgoln1	0.279236	0.24976
	Tuba4a	1.14849	1.35682
	Tuba1c	0.0128028	0.761638
	Tubb2a	0.443745	0.971965
	Ube2e3	0.306273	0.458663
	Ube2e1	0.0871451	0.495895
	Uba1	0.653322	1.22394
	Ube2b	0.484178	0.431539
	Ube2h	0.0766451	0.664773
	Usp9x	0.206453	0.455425
	Vamp2	0.934369	0.897888
	Vcp	0.0954922	0.530986
	Nrsn1	0.45303	1.84746
	Atrx	0.341649	2.65666
	Ywhae	2.12957	1.99499
	Rnf112	0.599232	1.11607
	Zfand5	0.36956	0.748403
	Zfp64	0.0381446	0.754699
	Zbtb7b	0.0937245	0.417364
	Zic1	0.474258	1.85121
	Zic2	0.230249	0.644762
	Dnajc2	0.237636	0.375512
	Abcg1	0.13339	0.690255
	Ache	0.417876	0.725001
	Chrnb2	0.0945651	0.457874
	Adam11	0.394675	0.532064
	Adcy1	0.480734	3.80912
	Aldoc	6.93151	1.22662
	Anp32a	0.785459	0.738105
	Anxa5	0.496782	0.157426
	Ap3b1	0.0996091	0.544304
	Ap3s2	0.0358675	0.529218
	Aplp2	1.8918	2.69437
	Apoe	7.4822	0.175836
	Araf	0.594267	0.748466
	Arhgap5	0.348651	1.81814
	Atf4	0.455667	0.281964
	Atp1b1	3.70407	2.13782
	Atp2a2	0.0863114	1.85553
	Atp6v0c	0.0683208	0.209564
	Bex2	0.528923	0.200919
	Bnip3l	0.156304	1.67039
	Cacna1e	0.130724	1.42482
	Cacybp	0.193325	0.351522
	Camk4	0.0780773	2.51536
	Capn2	0.269673	0.61523
	Capns1	1.06106	0.781534
	Capzb	0.66688	1.11857
	Car2	1.23475	0.822135
	Ctnna1	0.0568126	0.231837
	Rb1cc1	0.275401	1.69739
	Noct	0.0566752	0.487979
	Cct6a	0.595498	0.647907
	Cct8	0.8629	0.540358
	Cd24a	0.0883891	0.609875
	Cdc42	0.0206996	1.77153
	Cdk5r1	0.153187	0.706493
	Cdkn1b	0.259556	0.692854
	Ckmt1	1.26496	0.772356
	Cmas	0.305946	0.460325
	Cnp	0.707491	1.59147
	Copa	0.407459	0.368346
	Cox5b	0.231994	0.303714
	Cox7a2	0.91384	0.207483
	Cplx2	0.557535	0.931058
	Cry2	0.155218	0.430136
	Csnk2b	0.535324	0.34711
	Pcyt1a	0.0861936	0.175318
	Clip2	0.197032	0.390157
	Ddt	0.312864	0.394526
	Ddx3x	0.415462	1.89088
	Dgcr2	0.199671	0.87125
	Dnm1	2.30594	0.81719
	Dvl1	0.211186	0.909914
	Edil3	0.247186	1.67198
	Eef1a1	2.37882	1.08615
	Enah	0.263903	2.97534
	Epn1	0.612468	0.128033
	F3	0.162205	0.699828
	Fabp3	0.225123	0.904505
	Fbrs	0.168595	0.61714
	Fdft1	0.132168	1.02301
	Fgf1	0.383649	0.575179
	Fgfr2	0.274896	1.45814
	Fth1	14.2764	0.761137
	Aktip	0.491941	0.20265
	Gabra1	0.708462	3.6488
	Gdap1	0.226194	1.19761
	Gpd1	0.32764	1.23134
	Gdi1	1.4087	1.26084
	Tsc22d3	0.303163	0.167245
	Gja1	0.451821	0.908843
	Glrb	0.666173	3.27142
	Gm2a	0.132506	0.102003
	Gna12	0.0156675	0.479514
	Gnal	0.219074	0.887098
	Gnao1	1.03674	1.70063
	Gnb2	0.731866	0.150254
	Gng3	0.340697	0.662896
	Gnpat	0.190628	0.486924
	Got1	1.03062	1.0655
	Lpar1	0.0565162	0.430669
	Gpr37	0.209808	0.693486
	Grb10	0.0924107	0.730279
	Grin2c	0.171589	0.402126
	Pfdn6	0.222064	0.405628
	Herc2	0.294153	0.527675
	Hexb	0.0991266	0.560323
	Hnrnpab	0.326454	0.244901
	Hsp90aa1	2.46672	1.64738
	Hspa9	0.501493	1.69617
	Elavl3	0.440765	2.66575
	Ica1	0.157687	0.168878
	Ids	0.387473	1.19037
	Ifnar1	0.0735192	1.09574
	Igf1r	0.0857723	0.989911
	Igfbp5	0.261681	1.10361
	Itgb1	0.13632	0.295125
	Cd47	0.262328	1.20721
	Itpr1	1.21672	1.79422
	Itsn1	0.314039	0.725184
	Jund	0.379669	0.777891
	Kap	1.11257	0.359157
	Kcna1	0.346756	5.73783
	Kcnab2	0.134129	0.239351
	Khsrp	0.121404	0.251041
	Kif13a	0.114082	0.240707
	Kifc2	0.4411	1.34029
	Uhmk1	0.289279	3.59728
	Lasp1	0.157605	1.03814
	Lats1	0.0523742	0.434199
	Ldb1	0.302517	0.992226
	Limk1	0.315336	0.502444
	Phyh	0.45622	0.177813
	Zbtb7a	0.194611	2.2729
	M6pr	0.163058	1.55412
	Mafg	0.18711	0.403188
	Mag	1.3526	1.13042
	Ccndbp1	0.352882	0.560381
	Mal	0.471012	1.82951
	Matr3	1.02497	1.03666
	Maz	0.617219	0.364588
	Mbd2	0.286714	0.450982
	Mbp	22.087	1.20671
	Marcksl1	0.0595818	0.297785
	Mmp24	0.173903	0.136705
	Map6	0.0256888	0.65877
	Mapt	0.121319	3.32963
	Myo5a	0.507518	3.72299
	Ndn	0.28561	0.633378
	Ndufa2	0.768936	0.445714
	Ndufs6	0.479021	0.699535
	Nedd4	0.746676	1.92767
	Nf1	0.139322	0.227516
	Nefh	0.946101	1.72919
	Nefl	2.01909	1.79264
	Nktr	0.344512	0.175847
	Rrp1	1.12801	0.319601
	Nsg1	1.2528	0.909917
	Hspa4l	0.456986	1.77083
	Prdx1	0.0328828	0.103679
	Pcna	0.0719538	0.425151
	Cdk16	0.61668	0.604598
	Pdcd4	0.211133	0.317095
	Pde4d	0.0902879	0.961061
	Pdpk1	0.0823196	1.1153
	Papola	0.238477	1.12824
	Pld3	0.4378	0.500521
	Plod1	0.067945	0.666608
	Polb	0.199093	0.765159
	Lgmn	0.435879	0.132131
	Cyth1	0.0147386	1.4642
	Psmb1	0.3799	0.497629
	Psmc2	0.29948	0.35002
	Psme2	0.0429309	0.583333
	Ptpn11	0.302984	1.61492
	Ptprf	0.0817356	0.176635
	Ptprz1	0.284723	2.20439
	Pygm	0.255555	0.226955
	Rbbp6	0.206439	1.05373
	Rbm6	0.136006	0.65094
	Rbmx	0.0300813	1.51668
	Dpf2	0.220815	0.244776
	Xpr1	0.11437	0.654306
	Rlim	0.0743304	1.63543
	Rph3a	0.900573	0.98815
	Rpl7	0.255725	0.208713
	Sub1	0.535694	0.407129
	Rps7	0.091407	0.551842
	Khdrbs1	0.203723	0.322395
	Scn1b	0.0339499	1.10664
	Scn8a	0.319194	2.74299
	Sdf4	0.530552	1.1132
	Sec22b	0.158258	0.781286
	Sel1l	0.219223	1.79109
	Sema7a	0.35682	0.456515
	Srsf2	0.0530258	0.528877
	Ski	0.130875	0.167139
	Slc1a2	0.821985	5.33894
	Slc20a2	0.193727	1.99597
	Slc2a3	0.172947	1.18498
	Smarca2	0.560206	1.4638
	Smarca4	0.221793	0.931065
	Smpd1	0.217061	1.33626
	Ncor2	0.335142	0.325496
	Sod1	0.877777	0.106741
	Sorl1	0.369894	1.48119
	Sox10	0.325647	0.492587
	Sox2	0.118833	0.416408
	Strap	0.256387	0.762778
	Sucla2	0.762537	1.57606
	Eif1	0.288173	0.195965
	Surf4	0.163904	0.58309
	Sdc3	0.0431625	0.715569
	Syngr3	0.211293	0.416877
	Mlx	0.149858	0.614518
	Prdx2	0.468887	1.73417
	Nr1d2	0.22872	2.71265
	Trim28	0.486461	0.920648
	Timm17a	0.198888	0.433228
	Timp2	0.0815444	1.62916
	Timp3	0.154761	0.759171
	Tln1	0.0570654	0.817205
	Tbpl1	0.127954	0.353078
	Nr2c2	0.134174	0.323243
	Hsp90b1	0.925291	0.652743
	Tfrc	0.206768	0.365248
	Tulp3	0.0953286	0.511726
	Txn1	0.182147	0.167415
	Ube3a	0.296116	0.241642
	Ugt8a	0.214192	0.215655
	Vdac1	1.07222	1.33407
	Vdac2	0.555987	1.72794
	Vegfb	0.85687	0.15727
	Lin7c	0.142802	0.36968
	Vim	0.336377	0.899113
	Tceal9	0.324771	0.394103
	Baz1b	0.2066	0.191775
	Wdr1	0.261412	0.594652
	Ybx1	0.392917	0.574008
	Ywhah	1.18152	1.4974
	Ywhaq	0.169986	0.788099
	Ywhaz	0.244332	1.57556
	Zfp106	0.374199	2.52047
	Coro1c	0.0989276	0.561919
	Adam23	0.394438	2.06409
	Amfr	0.306044	1.05921
	Apc2	0.0656448	0.72155
	Ash2l	0.128723	0.642079
	Cfdp1	0.322102	0.249151
	Dmtf1	0.184301	0.766719
	Fxr2	0.333445	0.314217
	Pigq	0.300002	0.964476
	Lynx1	0.5978	1.56781
	Dnajb6	0.0673249	0.895687
	Pacsin1	0.764427	1.01028
	Dazap2	0.228709	0.790112
	Psmd13	0.339124	0.568437
	Ik	0.508453	0.895214
	Sgcb	0.115191	0.130375
	Srp54a	0.0255902	0.683273
	Tpra1	0.173605	0.59871
	Ubl3	0.685428	1.85034
	Mapk1	0.51348	1.63812
	Orc4	0.239411	0.245244
	Psma1	0.141203	0.25367
	Psma4	0.226946	0.125737
	Zfp146	0.0996235	0.389708
	Ncdn	1.03496	1.51603
	Slc27a4	0.144383	0.375705
	Rcn2	0.536878	0.811497
	Abcd2	0.0894129	0.339062
	Cops4	0.318698	1.63106
	Cops6	0.453886	0.425517
	Ddx3y	0.168167	1.16406
	Serinc3	0.081066	0.645702
	Vsnl1	2.26279	1.2213
	Rpl8	1.46712	0.312091
	Asns	0.298277	0.493033
	Srp9	0.110948	0.218126
	Atp1b2	1.81077	0.565228
	Abca1	0.0392049	0.654309
	Atp6v0d1	0.616356	1.0511
	Clu	1.81301	0.886243
	Cnbp	0.863327	1.84212
	Cpe	2.59687	0.701197
	Eif4a2	0.0252014	1.13961
	Eif4g2	1.75077	2.59206
	Eno2	1.99001	0.852241
	Frg1	0.184695	0.524484
	Gfpt1	0.103933	0.791341
	Gpr162	0.278458	0.411241
	Emg1	0.223878	0.300657
	Gstp1	0.266758	0.319793
	Kcna6	0.142326	0.674977
	Naca	0.044927	0.333294
	Pafah1b1	0.178207	0.13134
	Pam	0.245149	0.242884
	Pkd1	0.0344462	0.465839
	Sypl	0.205642	0.140409
	Sema3c	0.0442894	0.238658
	Srsf3	0.230957	0.517475
	Sod2	0.553466	1.33286
	Sptb	0.310205	0.715168
	Surf2	0.163904	0.312796
	Syn2	0.432146	0.432509
	Ttr	7.18326	0.367176
	G3bp1	0.0291253	0.785849
	Trappc3	0.342497	0.344059
	Rpl7a	0.573631	0.112809
	Plekhb1	1.81517	0.736963
	Dnajb9	0.124605	0.389582
	Rps26	0.335841	0.362843
	Csnk1e	0.217506	0.463965
	Yme1l1	0.175779	1.17641
	Ip6k1	0.342612	1.06048
	Abcc5	0.525535	0.530472
	Mkln1	0.311217	0.442179
	Epb41l3	1.03104	1.85667
	Gtpbp1	0.127036	0.113305
	Prpf4b	0.320091	1.12715
	Ro60	0.328325	1.08273
	Abcf3	0.395371	0.460856
	Abcf1	0.183676	0.570431
	Ndrg3	0.992398	1.2323
	Pmm1	0.581701	0.405986
	Rnf11	0.405201	0.388294
	Plcl2	0.0771451	0.705111
	Ulk2	0.0444442	0.184728
	Zfp292	0.128344	0.285629
	Timm9	0.278699	1.10221
	Fkbp3	0.836761	0.781583
	Vapa	0.468252	0.110469
	Atp9a	0.569649	0.259616
	Ddb1	0.548566	0.663989
	Enpp2	1.78975	0.813486
	Slc20a1	0.505657	0.108456
	Abce1	0.0495295	0.498364
	Zeb2	0.143684	0.591223
	Ercc4	0.0634647	0.283431
	Sall2	0.116103	0.703399
	Nap1l1	0.108994	0.948116
	Copb2	0.241992	1.30118
	Aip	0.536421	0.439284
	Cntfr	0.363978	0.782274
	Rab10	0.130348	1.87377
	Hpcal1	0.463823	0.667279
	Uba2	0.302543	0.408817
	Hnrnpdl	0.550122	0.201293
	Tmod2	0.121293	2.70893
	Nub1	0.207818	0.502049
	Stip1	0.755055	0.319574
	Ccnc	0.0654867	0.444987
	Atp5b	4.82901	0.159848
	Cntnap1	0.193616	0.16494
	Tnk2	0.82064	0.864029
	Txnl1	0.28434	0.105252
	Srpk1	0.197076	0.386992
	Stx7	0.355584	0.468453
	Mtx2	0.205007	0.439762
	Hnrnpu	1.41984	2.61586
	Hnrnpa2b1	1.70899	0.182035
	Sdcbp	0.202037	0.663035
	Nxf1	0.268587	0.277052
	Wbp2	0.0108083	0.583633
	Actr1a	0.384908	0.802602
	Stk39	0.291228	0.788815
	Eif3g	0.308435	0.414729
	Ppp2r1a	0.89484	0.130802
	Cd164	0.221677	1.85421
	Blcap	0.225577	0.322935
	Olig1	0.374982	0.303563
	Oat	0.267316	0.670871
	Rpl5	0.0521021	0.395348
	Ccni	0.35198	1.29184
	Zranb2	0.518483	0.905519
	Rab11a	0.552254	0.70369
	Celsr2	0.172797	1.18509
	Arhgef7	0.274454	1.08675
	Pbx2	0.114417	0.167294
	Snx3	0.466875	0.952617
	Rragc	0.181867	1.26451
	Copg1	0.606947	1.67245
	Copg2	0.0859506	0.328324
	Rpl36	0.0178263	0.26567
	Elp5	0.185063	0.199826
	Gpat4	0.192873	0.616816
	Golga4	0.318605	0.226716
	Cpq	0.0789251	0.253518
	Chst2	0.0627276	1.07149
	Wbp4	0.190124	0.721348
	Extl3	0.111698	0.250686
	Ubqln2	0.35703	0.411724
	Syt11	1.35754	1.00742
	Pcnx	0.149282	0.671632
	Slc23a2	0.170784	0.108253
	Ap3m1	0.0586437	0.366781
	Asah2	0.0765032	0.93434
	Rplp1	0.413546	1.1805
	Pebp1	0.225168	0.546842
	Impa1	0.181232	0.271325
	Ywhag	1.50107	1.64705
	Srcin1	0.0653406	0.673626
	Snx12	0.117101	0.641563
	Uqcc1	0.172789	0.288192
	Cyhr1	0.4061	0.751749
	Cetn2	0.151162	1.12812
	Omg	0.281261	0.25487
	Pfn2	0.927657	1.36187
	Ppp2ca	0.31592	1.3256
	Arl6ip1	0.163904	0.441518
	Rpp30	0.0888183	0.384027
	Cacng4	0.0917406	0.134039
	Rfk	0.212647	0.824909
	Gabbr1	1.27994	1.09673
	Acsl4	0.0731763	0.630622
	Uso1	0.244201	1.54446
	Olfm1	0.942578	1.66166
	Timm10b	0.016631	0.622819
	Trpc3	0.169735	0.453307
	Sh3gl2	0.779294	0.817664
	Ptbp2	0.329675	0.437844
	Ensa	0.371766	0.391804
	Pals1	0.107661	0.573396
	Cbln1	0.852251	1.48737
	Napb	0.058624	2.5773
	Tspan7	0.0283106	0.975355
	Ubc	0.323906	4.93336
	Stmn1	0.116383	0.617029
	Rpn2	0.405884	1.32477
	Metap2	0.386176	0.26576
	Wsb1	0.379246	0.572568
	Hsd17b12	0.290721	0.473836
	Ykt6	0.15893	0.43519
	Plcb1	0.10532	1.23389
	Tfg	0.244278	1.05289
	Fmnl1	0.131768	0.597866
	Dynll1	0.429494	0.104918
	Ddx39b	0.108289	0.679183
	Fads2	0.31539	0.42708
	Hbs1l	0.13639	0.658322
	Pfkp	0.723963	0.510194
	Smc1a	0.252949	0.379025
	Rbx1	0.285488	0.989495
	Atl2	0.261352	0.798719
	Arl3	0.635975	0.874262
	Stub1	0.518731	0.174045
	Arl2	0.277074	0.163484
	Tle2	0.313631	0.653836
	Snx1	0.235571	0.626146
	Asah1	0.196877	0.554624
	Foxo3	0.117194	0.407795
	Tagln3	1.13708	0.163049
	Serinc1	1.54072	1.25108
	Spen	0.0669006	0.600204
	Clip1	0.405538	0.472129
	Arpc1a	0.346818	0.113072
	Chp1	0.498668	0.535162
	Rab9	0.0346825	0.327835
	Snd1	0.117471	0.214493
	Vps29	0.422798	0.39075
	Actr10	0.504552	0.400793
	Tbk1	0.147501	0.544428
	Maged1	0.876802	0.509491
	Tspan3	0.928834	1.16718
	Dnaja2	0.691606	0.80498
	Dnajc7	0.707491	0.422648
	Anapc7	0.0863114	0.254199
	Vapb	0.396577	0.652016
	Cbln3	0.658816	1.23204
	Gltp	0.163059	0.776784
	Adrm1	0.0500424	0.469286
	Arpc3	0.389303	0.403105
	Gsk3b	0.201295	1.79032
	Trpc4ap	0.378233	1.29773
	Gkap1	0.15625	1.04954
	Nudt3	0.790424	1.15073
	Pde4b	0.157458	2.29487
	Ctsf	0.339045	0.149617
	Rpl36a	0.0362681	0.141068
	Suclg1	0.474685	0.190234
	Ube2d2a	0.125593	0.381752
	Txn2	0.547637	0.578348
	Mllt11	0.0653743	0.712143
	Arih1	0.197517	0.882431
	Sec11a	0.160016	0.489369
	Brinp1	0.157561	0.899992
	Sort1	0.270514	2.63301
	Son	0.818659	3.89914
	Habp4	0.533506	2.42919
	Alg2	0.276379	0.358855
	Kat2b	0.130302	0.597937
	Cdc42ep4	0.135928	0.31147
	Mtor	0.141528	1.03152
	Cyp51	0.195275	0.666172
	Prrc2a	0.0910718	0.267454
	Med20	0.071992	0.672413
	Tmem9b	0.250868	0.61593
	Scand1	0.0201043	0.365136
	Cacna2d2	0.2035	0.332124
	Scamp5	0.0511751	0.678504
	Pdxp	0.192455	1.12297
	Ank	0.363133	2.8388
	Ddx24	0.457142	1.36898
	Tob2	0.0126918	0.460542
	Ehd3	0.157465	0.138886
	Parva	0.182445	0.270902
	Smarce1	0.0489238	0.640802
	Ckb	3.82658	0.293593
	Plcg1	0.192055	0.148886
	Kras	0.179798	0.523735
	Sptbn2	0.13258	0.1245
	Noc2l	0.163663	0.252903
	Sec61a2	0.181899	0.151943
	Cend1	1.17945	1.3988
	Skiv2l	0.0833263	0.347636
	Rpl35a	0.0322898	0.42306
	Nova1	0.0189492	0.393279
	Extl2	0.243525	2.13747
	Nkain4	0.100117	0.767348
	Nap1l5	1.65259	1.71214
	Stx6	0.183954	0.106109
	Erg28	0.18831	0.8263
	Akr1a1	1.02881	0.717805
	Arhgap23	0.0203857	0.318595
	Dennd5a	0.583614	0.915671
	Maea	0.36349	0.153628
	Rab2a	0.444029	1.79322
	Edf1	0.422053	0.134789
	Usp14	0.304482	0.640988
	Huwe1	0.388502	3.05746
	Nampt	0.111165	0.443597
	Slc22a17	1.32454	0.319626
	Dctn5	0.238064	0.357119
	Wbp11	0.221787	0.40403
	Tmod1	0.161515	0.630975
	Tsg101	0.245811	0.756703
	Tub	0.186028	1.32441
	Actn4	0.310644	0.435049
	Mapk8ip2	0.431716	0.502411
	Ube4b	0.198426	0.257897
	Gmfb	0.246509	1.12692
	Sv2a	0.911409	2.18061
	Hspa5	0.684619	1.20336
	Mllt1	0.119419	0.659865
	Herpud1	0.206922	0.572495
	Myh9	0.191626	0.474786
	Itm2c	1.05381	0.976009
	Abhd8	0.441992	0.85189
	Gprc5b	0.776322	1.38011
	Nisch	0.0196547	0.536199
	Slc30a5	0.11014	0.197767
	Zfand6	0.249834	0.471512
	Vps35	0.294585	1.30716
	Pex19	0.221412	1.10074
	Atp6v1g2	1.07712	0.95651
	Acin1	0.601115	0.140634
	Anp32e	0.195662	0.224928
	Stoml2	0.218077	0.296486
	Sbds	0.214683	1.0498
	Sdha	1.72079	0.41613
	Yipf5	0.0696995	0.413958
	Ndufa13	0.0244	0.566001
	Agtpbp1	0.747012	2.02458
	Ilkap	0.187683	0.214426
	Npc2	0.153306	0.245736
	Ociad1	1.2803	0.609295
	Ssna1	0.187664	0.212682
	1110032A03Rik	0.18514	0.336287
	Mrps9	0.121484	0.602781
	Nkiras1	0.0871451	0.133394
	Nol7	0.445227	0.315526
	Ipo5	0.157618	0.341214
	Sfpq	0.47869	0.56083
	Fbxo9	0.423029	0.32946
	Pcm1	0.196877	1.49451
	Rsrp1	0.84913	0.103001
	Ndel1	0.267146	0.176279
	Ssbp3	0.288581	0.438548
	Tubb2b	0.120669	0.517122
	Atp6v1d	0.685292	1.45317
	Crot	0.0564033	0.709112
	Nfx1	0.232015	1.06438
	Mphosph8	0.218945	0.650473
	Oga	0.361654	1.09887
	Camk2d	0.35518	0.145596
	Rab3c	0.0902879	2.26198
	Ryr2	0.188656	0.512749
	Set	0.0813214	0.737383
	Chchd2	0.574429	0.109949
	Rtl8a	0.0725644	0.269097
	Sec61b	0.0905236	0.370594
	Atp6v1g1	0.0736383	0.640162
	Dele1	0.123201	0.50082
	Oxct1	0.636678	0.530339
	Mfn1	0.661275	0.261205
	Fam120b	0.117719	0.611848
	Sec13	0.178035	0.180473
	Derl1	0.0917162	1.25957
	Rpl4	1.58675	1.68611
	Tomm20	0.205809	0.716858
	Rpl24	0.0192139	0.40539
	Hsbp1	0.590709	0.841504
	Pdhb	0.377638	0.197163
	Snx5	0.407476	0.423445
	Mrpl28	0.209031	0.642594
	Qdpr	0.0444481	0.722037
	B3gat3	0.411017	0.554075
	Usp16	0.146353	0.382889
	Rps25	0.117794	0.243735
	Ipo4	0.322609	0.258997
	Rrbp1	0.25162	0.189869
	Rmnd5a	0.196173	1.43137
	Stx1b	1.14424	1.25373
	Morf4l1	0.150364	1.54032
	Ubxn6	0.211081	0.160907
	Rab22a	0.0141493	0.343567
	Rab12	0.234644	1.06733
	Luzp1	0.201911	1.94916
	Rap1b	0.149265	0.556375
	Ppp3r1	0.697732	2.0705
	BC005537	0.25571	0.151743
	Stmn2	1.32784	2.35399
	Spop	0.404057	0.646742
	Sra1	0.144215	0.228246
	Mrpl17	0.301299	0.486087
	Mrps7	0.123499	0.794044
	Ndufb5	0.878856	0.47419
	Sdhc	0.021025	0.66946
	Gng11	0.287807	0.335759
	Eif3f	0.272208	0.180995
	Tceal6	0.11807	0.27547
	Ube2d3	0.202918	1.71185
	Atp6v1f	0.30301	0.549197
	Prr13	0.204136	1.51817
	Pop4	0.0972546	0.670986
	Bccip	0.217591	0.694291
	Uqcrc1	1.08496	0.738947
	Ier3ip1	0.167528	0.184843
	Nenf	0.229039	0.331871
	Rpl7l1	0.0208353	0.299373
	Msmo1	0.297246	0.350643
	Eif1ax	0.204648	2.056
	Rsrc2	0.311722	1.18568
	Nemf	0.205426	0.862255
	Pno1	0.0822039	0.154126
	Taf13	0.0586796	0.4331
	Camk2n1	0.407543	0.332116
	Sec11c	0.499933	0.146737
	Atp6v1c1	0.594563	0.766508
	Snw1	0.20891	1.1211
	Cox20	1.41984	0.198542
	Ergic3	0.446913	0.154691
	Rtca	0.176755	0.26111
	Ndufc1	0.622019	0.640497
	Iscu	0.412493	0.501175
	Prelid3b	1.47746	0.395052
	Nosip	0.174366	0.388132
	Ccdc82	0.122252	0.425791
	Rtf2	0.140954	0.983318
	Psmd6	0.314738	0.746367
	Ndufa12	0.260061	0.357062
	Mrpl11	0.158498	0.464799
	Polr2e	0.167018	0.633952
	Cyb5b	0.175508	0.296997
	Borcs7	0.0531106	0.389674
	Mrpl20	0.217635	0.452704
	Pyurf	0.0793939	0.424779
	Sys1	0.111905	0.188028
	Rex1bd	0.240239	0.209712
	Mrps25	0.249333	0.435387
	Prxl2b	0.497214	0.170168
	Rpl15	0.0871451	1.32358
	Zmat2	0.290716	1.73256
	Prelid1	0.162076	0.133522
	Ndufb3	0.379037	0.386124
	Dda1	0.224732	0.639207
	Eid1	0.0212792	1.25705
	Fam107b	0.156422	0.222172
	Aggf1	0.113335	0.816117
	Uqcrh	2.07768	0.156678
	Cmpk1	0.133985	0.264596
	Pigk	0.185386	0.724699
	Snrnp27	0.207949	0.221072
	Spcs2	0.242499	0.906781
	Cdip1	0.592942	0.252923
	Srp72	0.285778	0.445083
	Tmed7	0.150216	0.476259
	Tbc1d15	0.149219	0.232416
	Uqcrfs1	0.433711	0.553485
	Map1lc3a	0.742362	0.29543
	Cfap36	0.115171	1.04459
	4933434E20Rik	0.0304401	0.947355
	Dtnbp1	0.234024	0.160617
	Nacc1	0.124208	1.08902
	Lztr1	0.446857	0.479285
	Tax1bp1	0.424545	0.834625
	Bzw1	0.612011	0.836086
	Appbp2	0.0121089	0.687502
	Lonp2	0.186032	0.746838
	Nudt16l1	0.0173753	0.611529
	Ndufb7	1.86113	0.103863
	Prpf38b	0.268154	1.21369
	Sdhd	0.313232	0.391499
	Echdc1	0.0165593	0.498914
	Tmx2	0.117546	2.01303
	Slc25a23	0.0120999	0.45996
	Napa	0.772896	0.314313
	Uqcrc2	0.752725	0.278085
	Dek	0.298065	0.647456
	Higd2a	0.314227	0.155093
	Riok2	0.0852079	0.308072
	Pgp	0.211622	0.601389
	Psmc6	0.0189089	0.161827
	Gatm	0.612953	0.975781
	Ssr1	0.218173	0.705061
	Rpl14	0.321072	0.856535
	Dynlt3	0.455676	0.43747
	Atp5e	1.47746	0.608137
	Ndufa6	0.693354	0.182182
	Efhd2	0.317632	0.561822
	Nkain1	0.228758	0.214858
	Eef1g	0.0980006	0.300963
	Ccdc47	0.362181	1.18796
	Arl8b	0.0358208	0.612955
	Rplp2	0.631033	0.201493
	Glod4	0.177055	0.344403
	Cap2	0.169159	1.44369
	Gprasp1	0.101576	2.68459
	Zc3h13	0.103682	1.2053
	Paxbp1	0.347492	0.863352
	Med4	0.0834317	0.556213
	Fundc2	0.425714	0.488481
	Soga3	0.0745525	0.210714
	Armh4	0.159006	1.03804
	Mrpl10	0.0714531	0.61116
	Ssr3	0.240559	0.797185
	Pnpla8	0.385443	0.112595
	Ergic2	0.207713	0.37868
	Frmd8	0.0682208	0.3397
	Nvl	0.130357	0.633318
	Sf3a1	0.109	0.397365
	Ccar1	0.201059	0.221812
	Ahi1	0.356527	1.77404
	Atg12	0.118519	0.490328
	Uqcrb	0.244746	0.437292
	Cog6	0.104225	0.728225
	Larp6	0.118987	0.975096
	Mrfap1	0.258123	1.63883
	Necap1	0.334197	0.146149
	4930453N24Rik	0.052923	0.371522
	Dctn4	0.108143	0.235592
	Elob	1.26434	0.230132
	Hypk	0.219263	0.509523
	Ift74	0.108309	0.288792
	Prpsap1	0.266118	0.149948
	Ilf2	0.368242	0.456516
	Snrnp48	0.108588	0.530571
	Pllp	0.381564	0.40581
	Tprgl	0.418243	1.34053
	Poldip2	0.308129	0.806598
	Mtres1	0.176907	0.648349
	S100a16	0.472184	0.785476
	Yipf4	0.197944	0.116383
	Cs	0.144415	2.35478
	Eloc	0.651485	0.24348
	Nifk	0.0561796	0.489061
	Tppp3	0.689279	0.577121
	Atp2b1	0.329424	0.828286
	Ccny	0.139501	0.464362
	Atad1	0.262207	0.265397
	Srsf6	0.323692	1.01559
	Trap1	0.0551763	0.624406
	Tmem178	0.165216	0.205899
	Emc4	0.240672	0.260248
	Zfp706	0.227579	0.403698
	Rtraf	0.139944	0.199343
	Slc25a39	0.272969	0.580802
	Psmd8	0.33604	1.26465
	Pak1ip1	0.128115	0.176106
[truncated: 744 more rows]

## Sheet: Fig. 4f
		Non-Ψ	Ψ-modified
	B cell	442	54
	Bone marrow	514	101
	CD4 T cell	121	10
	CD8 T cell	128	14
	Cerebellum	473	146
	Cerebral cortex	555	23
	Heart	532	146
	Kidney	556	109
	Liver	483	300
	Small intestine	622	171
	Testis	4815	733
	Thymus	386	43

## Sheet: Fig. 4g
	Liver			Cerebellum
	GO clusters	P value		GO clusters	P value
	mitochondrion	2.56431e-67		synapse	3.8347e-51
	mitochondrial inner membrane	3.93893e-34		nucleotide binding	2.31038e-35
	endoplasmic reticulum	3.20088e-30		cell junction	3.15095e-35
	endoplasmic reticulum membrane	1.36372e-20		protein transport	7.25292e-29
	ribosome	2.59153e-19		RNA binding	7.40695e-25
	translation	6.61071e-17		ATP binding	4.16075e-22
	structural constituent of ribosome	3.00359e-15		RNA splicing	4.95482e-21
	membrane	2.69778e-14		mRNA processing	7.64101e-20
	ER to Golgi vesicle-mediated transport	1.12461e-13		endoplasmic reticulum	3.65565e-16
	RNA binding	2.17286e-13		nucleic acid binding	5.09061e-16
	lipid metabolic process	4.00098e-13		peptidyl-serine phosphorylation	9.96971e-13
	mitochondrial ATP synthesis coupled proton transport	1.25035e-12		microtubule	3.07213e-12
	cytoplasmic translation	2.2067e-12		rhythmic process	3.31127e-12
	tricarboxylic acid cycle	8.46215e-12		GTPase activity	3.96357e-11
	cytosolic ribosome	1.45877e-11		actin filament binding	8.10608e-11
	unfolded protein binding	1.8098e-11		mitochondrial inner membrane	3.3109e-10
	fatty acid metabolic process	2.95821e-11		kinase activity	6.95692e-10
	protein folding	3.06761e-11		clathrin-coated pit	1.17892e-09
	nucleotide binding	7.48462e-11		regulation of circadian rhythm	2.58074e-09
	endoplasmic reticulum-Golgi intermediate compartment membrane	1.59313e-09		GTP binding	3.48436e-09
	RNA splicing	1.98822e-09		spliceosomal complex	3.88776e-09
	proteasome complex	1.17503e-08		microtubule binding	4.16337e-09
	translation initiation factor activity	1.64755e-08		unfolded protein binding	1.0069e-08
	endoplasmic reticulum-Golgi intermediate compartment	1.85475e-08		protein ubiquitination	1.09808e-08
	flavin adenine dinucleotide binding	2.61766e-08		phosphorylation	1.52089e-08
