# Supplementary material for: Quantitative sequencing using BID-seq uncovers abundant pseudouridines in mammalian mRNA at base resolution
Source: Nat Biotechnol. 2022 Oct 27;41(3):344–54. doi: 10.1038/s41587-022-01505-w (PMC10017504; doi:10.1038/s41587-022-01505-w)
Supplement: Source Data Fig. 5 — Statistical source data for Fig. 5. [file 41587_2022_1505_MOESM18_ESM.xlsx]

## Sheet: Fig. 5a
	Non-targets				TRUB1 targets
	Gene symbol	log2(shTRUB1/shControl)			Gene symbol	log2(shTRUB1/shControl)
	ENSG00000215126	-2.6255			ENSG00000174695	-1.02183
	ENSG00000261460	-2.30505			ENSG00000160741	-0.872526
	ENSG00000155792	-2.3024			ENSG00000143882	-0.796036
	ENSG00000185842	-2.27997			ENSG00000138385	-0.702914
	ENSG00000158805	-2.26565			ENSG00000155115	-0.665707
	ENSG00000169519	-2.26526			ENSG00000068697	-0.659149
	ENSG00000272941	-2.15278			ENSG00000187109	-0.657921
	ENSG00000203618	-2.14806			ENSG00000126777	-0.623906
	ENSG00000230487	-2.10107			ENSG00000181163	-0.620321
	ENSG00000259462	-2.00189			ENSG00000138382	-0.587662
	ENSG00000008382	-2.00114			ENSG00000164022	-0.587527
	ENSG00000255432	-1.99882			ENSG00000170606	-0.563573
	ENSG00000116954	-1.96157			ENSG00000216490	-0.520849
	ENSG00000163794	-1.93612			ENSG00000134910	-0.498715
	ENSG00000237773	-1.9358			ENSG00000159461	-0.498457
	ENSG00000109576	-1.91086			ENSG00000145741	-0.496084
	ENSG00000267787	-1.90992			ENSG00000129351	-0.481411
	ENSG00000048342	-1.90343			ENSG00000134333	-0.472121
	ENSG00000155269	-1.77142			ENSG00000197746	-0.461522
	ENSG00000233589	-1.74963			ENSG00000123131	-0.432724
	ENSG00000152078	-1.74448			ENSG00000149806	-0.40803
	ENSG00000143545	-1.72313			ENSG00000166598	-0.351005
	ENSG00000107862	-1.71362			ENSG00000182199	-0.345988
	ENSG00000167191	-1.71077			ENSG00000244274	-0.327633
	ENSG00000254665	-1.7032			ENSG00000067057	-0.31515
	ENSG00000144591	-1.69087			ENSG00000166226	-0.314199
	ENSG00000151665	-1.65189			ENSG00000130826	-0.296032
	ENSG00000265096	-1.6469			ENSG00000089685	-0.279922
	ENSG00000267303	-1.63663			ENSG00000155189	-0.261409
	ENSG00000198420	-1.63651			ENSG00000131747	-0.25632
	ENSG00000257921	-1.62897			ENSG00000089289	-0.249671
	ENSG00000104883	-1.59604			ENSG00000079459	-0.247155
	ENSG00000249456	-1.58118			ENSG00000116171	-0.236519
	ENSG00000196937	-1.5775			ENSG00000132475	-0.150964
	ENSG00000187957	-1.56814			ENSG00000170889	-0.126091
	ENSG00000037280	-1.55278			ENSG00000238279	-0.107279
	ENSG00000236540	-1.52507			ENSG00000125520	-0.104919
	ENSG00000095574	-1.52242			ENSG00000110321	-0.0947337
	ENSG00000232803	-1.51846			ENSG00000125826	-0.0934598
	ENSG00000267757	-1.51488			ENSG00000135269	-0.0913919
	ENSG00000100997	-1.51206			ENSG00000078618	-0.0865769
	ENSG00000134285	-1.50005			ENSG00000101146	-0.0736197
	ENSG00000147010	-1.46896			ENSG00000111684	-0.0471759
	ENSG00000214941	-1.4688			ENSG00000206053	-0.0225908
	ENSG00000138613	-1.46763			ENSG00000114573	-0.0214845
	ENSG00000166323	-1.44171			ENSG00000213614	0.00762815
	ENSG00000147912	-1.43556			ENSG00000170855	0.00848301
	ENSG00000254673	-1.41519			ENSG00000100632	0.0136808
	ENSG00000009307	-1.40856			ENSG00000100664	0.0169922
	ENSG00000142949	-1.39843			ENSG00000003056	0.028227
	ENSG00000105427	-1.39248			ENSG00000164880	0.0683158
	ENSG00000166171	-1.39167			ENSG00000138231	0.13839
	ENSG00000176485	-1.38459			ENSG00000172336	0.140264
	ENSG00000204228	-1.35388			ENSG00000115239	0.151915
	ENSG00000115425	-1.3418			ENSG00000197756	0.165627
	ENSG00000104695	-1.34006			ENSG00000094804	0.173303
	ENSG00000218018	-1.32118			ENSG00000171204	0.173616
	ENSG00000160224	-1.31655			ENSG00000183337	0.189001
	ENSG00000138778	-1.31505			ENSG00000134759	0.269803
	ENSG00000114698	-1.31019			ENSG00000100387	0.271613
	ENSG00000022267	-1.30746			ENSG00000151694	0.400844
	ENSG00000133433	-1.30396			ENSG00000188070	0.585993
	ENSG00000249992	-1.29403			ENSG00000035681	1.2
	ENSG00000137720	-1.28411			ENSG00000140262	1.7068
	ENSG00000184500	-1.27755			ENSG00000229036	2.11662
	ENSG00000129680	-1.26457
	ENSG00000128656	-1.26141
	ENSG00000179172	-1.2595
	ENSG00000068615	-1.25817
	ENSG00000182362	-1.25206
	ENSG00000166938	-1.24323
	ENSG00000124786	-1.24243
	ENSG00000139324	-1.24215
	ENSG00000105048	-1.2418
	ENSG00000214026	-1.23127
	ENSG00000260007	-1.22684
	ENSG00000259132	-1.22192
	ENSG00000221823	-1.20954
	ENSG00000105767	-1.19693
	ENSG00000132406	-1.19585
	ENSG00000105429	-1.19459
	ENSG00000102078	-1.19283
	ENSG00000170502	-1.17918
	ENSG00000288045	-1.17673
	ENSG00000140564	-1.17529
	ENSG00000143178	-1.17271
	ENSG00000223393	-1.16586
	ENSG00000278834	-1.15566
	ENSG00000155561	-1.14865
	ENSG00000170634	-1.14689
	ENSG00000135968	-1.14553
	ENSG00000060656	-1.14275
	ENSG00000175711	-1.13136
	ENSG00000100592	-1.12443
	ENSG00000100577	-1.11367
	ENSG00000066629	-1.11345
	ENSG00000163879	-1.11246
	ENSG00000213625	-1.10531
	ENSG00000129158	-1.09479
	ENSG00000140829	-1.0922
	ENSG00000161654	-1.09076
	ENSG00000147044	-1.07354
	ENSG00000147403	-1.07019
	ENSG00000002549	-1.06954
	ENSG00000110011	-1.06073
	ENSG00000089505	-1.05854
	ENSG00000163389	-1.0495
	ENSG00000165476	-1.04807
	ENSG00000078967	-1.04327
	ENSG00000103852	-1.04274
	ENSG00000160199	-1.0418
	ENSG00000196704	-1.04037
	ENSG00000087842	-1.03929
	ENSG00000130477	-1.03912
	ENSG00000128609	-1.03842
	ENSG00000255663	-1.03665
	ENSG00000284057	-1.0341
	ENSG00000119632	-1.02028
	ENSG00000186918	-1.01738
	ENSG00000286177	-1.01333
	ENSG00000177917	-1.01077
	ENSG00000139641	-1.00954
	ENSG00000113273	-1.00811
	ENSG00000100028	-1.00762
	ENSG00000154889	-1.00501
	ENSG00000152348	-1.00367
	ENSG00000170917	-1.00316
	ENSG00000264578	-1.00205
	ENSG00000165929	-0.998774
	ENSG00000285708	-0.992686
	ENSG00000173557	-0.989818
	ENSG00000174720	-0.989453
	ENSG00000154102	-0.987164
	ENSG00000082212	-0.983592
	ENSG00000168071	-0.983236
	ENSG00000150433	-0.98309
	ENSG00000147419	-0.982192
	ENSG00000162836	-0.97649
	ENSG00000075223	-0.975913
	ENSG00000215883	-0.975875
	ENSG00000100564	-0.973669
	ENSG00000172663	-0.970726
	ENSG00000182979	-0.966208
	ENSG00000168118	-0.963736
	ENSG00000130244	-0.963161
	ENSG00000172725	-0.962823
	ENSG00000005448	-0.959136
	ENSG00000168172	-0.955792
	ENSG00000137944	-0.952827
	ENSG00000172889	-0.9513
	ENSG00000136010	-0.951276
	ENSG00000275185	-0.949395
	ENSG00000204310	-0.945294
	ENSG00000111961	-0.940505
	ENSG00000069974	-0.938936
	ENSG00000135622	-0.938272
	ENSG00000138744	-0.937417
	ENSG00000160072	-0.935632
	ENSG00000181029	-0.930417
	ENSG00000171503	-0.923407
	ENSG00000048544	-0.921637
	ENSG00000135317	-0.91696
	ENSG00000103363	-0.916399
	ENSG00000184110	-0.915558
	ENSG00000050393	-0.913283
	ENSG00000105926	-0.910324
	ENSG00000164099	-0.90929
	ENSG00000119950	-0.908534
	ENSG00000124181	-0.908102
	ENSG00000272909	-0.907802
	ENSG00000111664	-0.907649
	ENSG00000173391	-0.906774
	ENSG00000178202	-0.906578
	ENSG00000186523	-0.903396
	ENSG00000153574	-0.902667
	ENSG00000103855	-0.902327
	ENSG00000102172	-0.901353
	ENSG00000240553	-0.901296
	ENSG00000135972	-0.900608
	ENSG00000130589	-0.900548
	ENSG00000153989	-0.900236
	ENSG00000161999	-0.897051
	ENSG00000066926	-0.896849
	ENSG00000173905	-0.896763
	ENSG00000179152	-0.895011
	ENSG00000180979	-0.889674
	ENSG00000256813	-0.887151
	ENSG00000117528	-0.886543
	ENSG00000129925	-0.886229
	ENSG00000148690	-0.885362
	ENSG00000170035	-0.879943
	ENSG00000198225	-0.877066
	ENSG00000127328	-0.876818
	ENSG00000103978	-0.874958
	ENSG00000168779	-0.874063
	ENSG00000142892	-0.873457
	ENSG00000146674	-0.869141
	ENSG00000257379	-0.868886
	ENSG00000272772	-0.867589
	ENSG00000162614	-0.864475
	ENSG00000139323	-0.863068
	ENSG00000134245	-0.862755
	ENSG00000151876	-0.860602
	ENSG00000071967	-0.85599
	ENSG00000204291	-0.850958
	ENSG00000196465	-0.850868
	ENSG00000230797	-0.850487
	ENSG00000083720	-0.849653
	ENSG00000070081	-0.849431
	ENSG00000248592	-0.842838
	ENSG00000100271	-0.84063
	ENSG00000078043	-0.838925
	ENSG00000164209	-0.8365
	ENSG00000196678	-0.834269
	ENSG00000159079	-0.833434
	ENSG00000203326	-0.83319
	ENSG00000083799	-0.830789
	ENSG00000168438	-0.830354
	ENSG00000133704	-0.826341
	ENSG00000084623	-0.824257
	ENSG00000035687	-0.8221
	ENSG00000141655	-0.821828
	ENSG00000091317	-0.820099
	ENSG00000174165	-0.819486
	ENSG00000107959	-0.818832
	ENSG00000105402	-0.81789
	ENSG00000139344	-0.817135
	ENSG00000286724	-0.816579
	ENSG00000138399	-0.816264
	ENSG00000132781	-0.814439
	ENSG00000106868	-0.813064
	ENSG00000174292	-0.810222
	ENSG00000196754	-0.806989
	ENSG00000164330	-0.806562
	ENSG00000168002	-0.80548
	ENSG00000141447	-0.804158
	ENSG00000148814	-0.803627
	ENSG00000180089	-0.799733
	ENSG00000148468	-0.799497
	ENSG00000241685	-0.798597
	ENSG00000175548	-0.797632
	ENSG00000131037	-0.796061
	ENSG00000148908	-0.793809
	ENSG00000144152	-0.790153
	ENSG00000123179	-0.78706
	ENSG00000174021	-0.786719
	ENSG00000137210	-0.783572
	ENSG00000143222	-0.782837
	ENSG00000104763	-0.781928
	ENSG00000224578	-0.78173
	ENSG00000160131	-0.780805
	ENSG00000104613	-0.779085
	ENSG00000185515	-0.778045
	ENSG00000122642	-0.775885
	ENSG00000029364	-0.77467
	ENSG00000063601	-0.774569
	ENSG00000134108	-0.774355
	ENSG00000144320	-0.772321
	ENSG00000273382	-0.771678
	ENSG00000005020	-0.771136
	ENSG00000157978	-0.770942
	ENSG00000164985	-0.770928
	ENSG00000151491	-0.769777
	ENSG00000103152	-0.766653
	ENSG00000186815	-0.76556
	ENSG00000136943	-0.765191
	ENSG00000101335	-0.764349
	ENSG00000123178	-0.764108
	ENSG00000146386	-0.763312
	ENSG00000144741	-0.761634
	ENSG00000142507	-0.76084
	ENSG00000198168	-0.760609
	ENSG00000205981	-0.759921
	ENSG00000166747	-0.759517
	ENSG00000232581	-0.75702
	ENSG00000105993	-0.754312
	ENSG00000184164	-0.753634
	ENSG00000013306	-0.753047
	ENSG00000122592	-0.75117
	ENSG00000109436	-0.751016
	ENSG00000120820	-0.747243
	ENSG00000125744	-0.745484
	ENSG00000139168	-0.745467
	ENSG00000140848	-0.744898
	ENSG00000204899	-0.744611
	ENSG00000164306	-0.744088
	ENSG00000100116	-0.740942
	ENSG00000113810	-0.740634
	ENSG00000033050	-0.74029
	ENSG00000114956	-0.739006
	ENSG00000159840	-0.73812
	ENSG00000130349	-0.738062
	ENSG00000135480	-0.737955
	ENSG00000183828	-0.737546
	ENSG00000115073	-0.736692
	ENSG00000184182	-0.736426
	ENSG00000243317	-0.736394
	ENSG00000198553	-0.736112
	ENSG00000162368	-0.73377
	ENSG00000139180	-0.732991
	ENSG00000082014	-0.732629
	ENSG00000109736	-0.732549
	ENSG00000004059	-0.732042
	ENSG00000173083	-0.731641
	ENSG00000169045	-0.731555
	ENSG00000165985	-0.731322
	ENSG00000100360	-0.730583
	ENSG00000260063	-0.729651
	ENSG00000172594	-0.729363
	ENSG00000205133	-0.727261
	ENSG00000270800	-0.726119
	ENSG00000237190	-0.726013
	ENSG00000135047	-0.725489
	ENSG00000119446	-0.7251
	ENSG00000104691	-0.724101
	ENSG00000133935	-0.720638
	ENSG00000089327	-0.720525
	ENSG00000075568	-0.71992
	ENSG00000147027	-0.718267
	ENSG00000171497	-0.71826
	ENSG00000113356	-0.718255
	ENSG00000171208	-0.716836
	ENSG00000131238	-0.716137
	ENSG00000113140	-0.715423
	ENSG00000160932	-0.715289
	ENSG00000182871	-0.714174
	ENSG00000119326	-0.714071
	ENSG00000138750	-0.713723
	ENSG00000130720	-0.711025
	ENSG00000085449	-0.71092
	ENSG00000071553	-0.710585
	ENSG00000156531	-0.707724
	ENSG00000105612	-0.707388
	ENSG00000076770	-0.706729
	ENSG00000213903	-0.706043
	ENSG00000122042	-0.703795
	ENSG00000134352	-0.703442
	ENSG00000117174	-0.70336
	ENSG00000177189	-0.701109
	ENSG00000124767	-0.699765
	ENSG00000146802	-0.699433
	ENSG00000162819	-0.697683
	ENSG00000114902	-0.696234
	ENSG00000144935	-0.695318
	ENSG00000131844	-0.695063
	ENSG00000068383	-0.694666
	ENSG00000204267	-0.69441
	ENSG00000174842	-0.692629
	ENSG00000137154	-0.691361
	ENSG00000186104	-0.689557
	ENSG00000143452	-0.689078
	ENSG00000174343	-0.689027
	ENSG00000116649	-0.686609
	ENSG00000182858	-0.686543
	ENSG00000073712	-0.685617
	ENSG00000081154	-0.685272
	ENSG00000198833	-0.684309
	ENSG00000060762	-0.684287
	ENSG00000159055	-0.682684
	ENSG00000011638	-0.68245
	ENSG00000136710	-0.68142
	ENSG00000117148	-0.679723
	ENSG00000182890	-0.679686
	ENSG00000176871	-0.678656
	ENSG00000204217	-0.678624
	ENSG00000140092	-0.678459
	ENSG00000072501	-0.677603
	ENSG00000259952	-0.676434
	ENSG00000163888	-0.672921
	ENSG00000188266	-0.669626
	ENSG00000083454	-0.669212
	ENSG00000146416	-0.668218
	ENSG00000145246	-0.667728
	ENSG00000127914	-0.667441
	ENSG00000204264	-0.667078
	ENSG00000177697	-0.666913
	ENSG00000177225	-0.666685
	ENSG00000056050	-0.666388
	ENSG00000117280	-0.665901
	ENSG00000109881	-0.665639
	ENSG00000164347	-0.665349
	ENSG00000124098	-0.664693
	ENSG00000151846	-0.664597
	ENSG00000070540	-0.66413
	ENSG00000197930	-0.662881
	ENSG00000168924	-0.662485
	ENSG00000139291	-0.661798
	ENSG00000089050	-0.661392
	ENSG00000145088	-0.661128
	ENSG00000101843	-0.66062
	ENSG00000187325	-0.660038
	ENSG00000148672	-0.658463
	ENSG00000136868	-0.658055
	ENSG00000148950	-0.657389
	ENSG00000166128	-0.656648
	ENSG00000076928	-0.651444
	ENSG00000095209	-0.65028
	ENSG00000125304	-0.649895
	ENSG00000205544	-0.649749
	ENSG00000146281	-0.64946
	ENSG00000115561	-0.64751
	ENSG00000186684	-0.647197
	ENSG00000006118	-0.646625
	ENSG00000117054	-0.646094
	ENSG00000253356	-0.643665
	ENSG00000125166	-0.643382
	ENSG00000102048	-0.642867
	ENSG00000102241	-0.642149
	ENSG00000164039	-0.641105
	ENSG00000024526	-0.641089
	ENSG00000151239	-0.640722
	ENSG00000160190	-0.639952
	ENSG00000103528	-0.639238
	ENSG00000175787	-0.638845
	ENSG00000135605	-0.637783
	ENSG00000139505	-0.637635
	ENSG00000107779	-0.637393
	ENSG00000101343	-0.637331
	ENSG00000085999	-0.636592
	ENSG00000260027	-0.635766
	ENSG00000049656	-0.635035
	ENSG00000006007	-0.633875
	ENSG00000260944	-0.632951
	ENSG00000112655	-0.632711
	ENSG00000168765	-0.632539
	ENSG00000136819	-0.632457
	ENSG00000107902	-0.631846
	ENSG00000115204	-0.631428
	ENSG00000261762	-0.630556
	ENSG00000104331	-0.6301
	ENSG00000188015	-0.62967
	ENSG00000265962	-0.629402
	ENSG00000149089	-0.627881
	ENSG00000257671	-0.626906
	ENSG00000255529	-0.626565
	ENSG00000196924	-0.626037
	ENSG00000126934	-0.625753
	ENSG00000071051	-0.624404
	ENSG00000126777	-0.623906
	ENSG00000211460	-0.623875
	ENSG00000102007	-0.621043
	ENSG00000180574	-0.620452
	ENSG00000198252	-0.620199
	ENSG00000163428	-0.619319
	ENSG00000145736	-0.618638
	ENSG00000163444	-0.618319
	ENSG00000147123	-0.616778
	ENSG00000166450	-0.616546
	ENSG00000168615	-0.616326
	ENSG00000159720	-0.615382
	ENSG00000143870	-0.615012
	ENSG00000184058	-0.615012
	ENSG00000240065	-0.613968
	ENSG00000103351	-0.613742
	ENSG00000104325	-0.612768
	ENSG00000136986	-0.612559
	ENSG00000132305	-0.611687
	ENSG00000069482	-0.611184
	ENSG00000061676	-0.61014
	ENSG00000164983	-0.610001
	ENSG00000086300	-0.609559
	ENSG00000198900	-0.608944
	ENSG00000196943	-0.608383
	ENSG00000164134	-0.607663
	ENSG00000074356	-0.607643
	ENSG00000176894	-0.606886
	ENSG00000164898	-0.605953
	ENSG00000109775	-0.605763
	ENSG00000100979	-0.605555
	ENSG00000100889	-0.605545
	ENSG00000231989	-0.60526
	ENSG00000084628	-0.604748
	ENSG00000165410	-0.604571
	ENSG00000135913	-0.604434
	ENSG00000071889	-0.604141
	ENSG00000152234	-0.602984
	ENSG00000143952	-0.60261
	ENSG00000198223	-0.602254
	ENSG00000166337	-0.601684
	ENSG00000176890	-0.601196
	ENSG00000057757	-0.601071
	ENSG00000008283	-0.600837
	ENSG00000091140	-0.599671
	ENSG00000083642	-0.59935
	ENSG00000112304	-0.599304
	ENSG00000151503	-0.599297
	ENSG00000119185	-0.598386
	ENSG00000187741	-0.597878
	ENSG00000168268	-0.597176
	ENSG00000232907	-0.596303
	ENSG00000166845	-0.595248
	ENSG00000134330	-0.594487
	ENSG00000141504	-0.594177
	ENSG00000006625	-0.593308
	ENSG00000101417	-0.592841
	ENSG00000042317	-0.592577
	ENSG00000077147	-0.592415
	ENSG00000125863	-0.591006
	ENSG00000171004	-0.590087
	ENSG00000005302	-0.589415
	ENSG00000180628	-0.587297
	ENSG00000143486	-0.587216
	ENSG00000049323	-0.587155
	ENSG00000175426	-0.586882
	ENSG00000239264	-0.586796
	ENSG00000184203	-0.586782
	ENSG00000162129	-0.586309
	ENSG00000152413	-0.584596
	ENSG00000169727	-0.583929
	ENSG00000116984	-0.58355
	ENSG00000169230	-0.583386
	ENSG00000100462	-0.583301
	ENSG00000179988	-0.583264
	ENSG00000173418	-0.581986
	ENSG00000175193	-0.581608
	ENSG00000187446	-0.581263
	ENSG00000136758	-0.580752
	ENSG00000162639	-0.580663
	ENSG00000169446	-0.580459
	ENSG00000111799	-0.579533
	ENSG00000121281	-0.578762
	ENSG00000014919	-0.578681
	ENSG00000111261	-0.577871
	ENSG00000197150	-0.577832
	ENSG00000277791	-0.577513
	ENSG00000073578	-0.577257
	ENSG00000102471	-0.577233
	ENSG00000117984	-0.577084
	ENSG00000272948	-0.576627
	ENSG00000101365	-0.576396
	ENSG00000124299	-0.576318
	ENSG00000083937	-0.575039
	ENSG00000083123	-0.573017
	ENSG00000105397	-0.571951
	ENSG00000130707	-0.571931
	ENSG00000091436	-0.570814
	ENSG00000196391	-0.569449
	ENSG00000100300	-0.569348
	ENSG00000168385	-0.568722
	ENSG00000168259	-0.568394
	ENSG00000164818	-0.568333
	ENSG00000106400	-0.567742
	ENSG00000111229	-0.567351
	ENSG00000020181	-0.566222
	ENSG00000077348	-0.565307
	ENSG00000128708	-0.564139
	ENSG00000105088	-0.563068
	ENSG00000178381	-0.562885
	ENSG00000163710	-0.562412
	ENSG00000164402	-0.562293
	ENSG00000104375	-0.562177
	ENSG00000233885	-0.561155
	ENSG00000116260	-0.561072
	ENSG00000265190	-0.559006
	ENSG00000057608	-0.55695
	ENSG00000141858	-0.555929
	ENSG00000138814	-0.555562
	ENSG00000174886	-0.555511
	ENSG00000137563	-0.555208
	ENSG00000169895	-0.555176
	ENSG00000143321	-0.555072
	ENSG00000243646	-0.554057
	ENSG00000164182	-0.553487
	ENSG00000120438	-0.553244
	ENSG00000129355	-0.553207
	ENSG00000124155	-0.552832
	ENSG00000155660	-0.552755
	ENSG00000130748	-0.552298
	ENSG00000112667	-0.552015
	ENSG00000114744	-0.551928
	ENSG00000009844	-0.551361
	ENSG00000198003	-0.551324
	ENSG00000014138	-0.551141
	ENSG00000164346	-0.550804
	ENSG00000288623	-0.550374
	ENSG00000114738	-0.549792
	ENSG00000164252	-0.549289
	ENSG00000203497	-0.549215
	ENSG00000159556	-0.549111
	ENSG00000106992	-0.548924
	ENSG00000269556	-0.548776
	ENSG00000153936	-0.5483
	ENSG00000092010	-0.546927
	ENSG00000130429	-0.546872
	ENSG00000218336	-0.54569
	ENSG00000142864	-0.545671
	ENSG00000213015	-0.545117
	ENSG00000226784	-0.543794
	ENSG00000196455	-0.542673
	ENSG00000169093	-0.541671
	ENSG00000116478	-0.541547
	ENSG00000224985	-0.541305
	ENSG00000109084	-0.541267
	ENSG00000084207	-0.541078
	ENSG00000116771	-0.540872
	ENSG00000165233	-0.540228
	ENSG00000087053	-0.540127
	ENSG00000137642	-0.539757
	ENSG00000140943	-0.539046
	ENSG00000227500	-0.537745
	ENSG00000166562	-0.537251
	ENSG00000055211	-0.537015
	ENSG00000064651	-0.536888
	ENSG00000162664	-0.536792
	ENSG00000109475	-0.536456
	ENSG00000185090	-0.535833
	ENSG00000169826	-0.535127
	ENSG00000170275	-0.534984
	ENSG00000130313	-0.533513
	ENSG00000064012	-0.533432
	ENSG00000165672	-0.533207
	ENSG00000162244	-0.532404
	ENSG00000239672	-0.532367
	ENSG00000116754	-0.531772
	ENSG00000164096	-0.531682
	ENSG00000261884	-0.531537
	ENSG00000146842	-0.531432
	ENSG00000145293	-0.53132
	ENSG00000171951	-0.530563
	ENSG00000156471	-0.530501
	ENSG00000138801	-0.53021
	ENSG00000196743	-0.529909
	ENSG00000132589	-0.528623
	ENSG00000109180	-0.526854
	ENSG00000168283	-0.526337
	ENSG00000134072	-0.524776
	ENSG00000165609	-0.524039
	ENSG00000119328	-0.5233
	ENSG00000164713	-0.52292
	ENSG00000105393	-0.522538
	ENSG00000104388	-0.522415
	ENSG00000205302	-0.522376
	ENSG00000082213	-0.521909
	ENSG00000070950	-0.521885
	ENSG00000248098	-0.521692
	ENSG00000171307	-0.521554
	ENSG00000162623	-0.521475
	ENSG00000153044	-0.520709
	ENSG00000167645	-0.520612
	ENSG00000164294	-0.520308
	ENSG00000137200	-0.520281
	ENSG00000109919	-0.519752
	ENSG00000188846	-0.519685
	ENSG00000100558	-0.518926
	ENSG00000165283	-0.517728
	ENSG00000163191	-0.517649
	ENSG00000182768	-0.517563
	ENSG00000084444	-0.517299
	ENSG00000102897	-0.517295
	ENSG00000068366	-0.517274
	ENSG00000142227	-0.516489
	ENSG00000100139	-0.516404
	ENSG00000174839	-0.516105
	ENSG00000197785	-0.516054
	ENSG00000204435	-0.516019
	ENSG00000136824	-0.515452
	ENSG00000116030	-0.515071
	ENSG00000204592	-0.515022
	ENSG00000096092	-0.514367
	ENSG00000073060	-0.510828
	ENSG00000110344	-0.510318
	ENSG00000160588	-0.509918
	ENSG00000239382	-0.509801
	ENSG00000132881	-0.509773
	ENSG00000132423	-0.508884
	ENSG00000182150	-0.508205
	ENSG00000119844	-0.50789
	ENSG00000067840	-0.507788
	ENSG00000066044	-0.507564
	ENSG00000164933	-0.506825
	ENSG00000126524	-0.505324
	ENSG00000272414	-0.505231
	ENSG00000141127	-0.504941
	ENSG00000104529	-0.504722
	ENSG00000198791	-0.504207
	ENSG00000179526	-0.504046
	ENSG00000230679	-0.503915
	ENSG00000118680	-0.50368
	ENSG00000115525	-0.503176
	ENSG00000172531	-0.502524
	ENSG00000165102	-0.502277
	ENSG00000164010	-0.502231
	ENSG00000136717	-0.501979
	ENSG00000113269	-0.501726
	ENSG00000154723	-0.501536
	ENSG00000159403	-0.501076
	ENSG00000187676	-0.500911
	ENSG00000164332	-0.500909
	ENSG00000158435	-0.500766
	ENSG00000148158	-0.500684
	ENSG00000133818	-0.500363
	ENSG00000114650	-0.500357
	ENSG00000069869	-0.500142
	ENSG00000167930	-0.500101
	ENSG00000126858	-0.499672
	ENSG00000171865	-0.499507
	ENSG00000143315	-0.497823
	ENSG00000139618	-0.496946
	ENSG00000115596	-0.49682
	ENSG00000175279	-0.496315
	ENSG00000117748	-0.496175
	ENSG00000265666	-0.496106
	ENSG00000006015	-0.495844
	ENSG00000153561	-0.495289
	ENSG00000132507	-0.494891
	ENSG00000125611	-0.494279
	ENSG00000129515	-0.494038
	ENSG00000171984	-0.493988
	ENSG00000165392	-0.492784
	ENSG00000107798	-0.492324
	ENSG00000126267	-0.492034
	ENSG00000198648	-0.491318
	ENSG00000111615	-0.491094
	ENSG00000129353	-0.491046
	ENSG00000181004	-0.490911
	ENSG00000142784	-0.490543
	ENSG00000143450	-0.490306
	ENSG00000125912	-0.489754
	ENSG00000002586	-0.489581
	ENSG00000184831	-0.489355
	ENSG00000134504	-0.489078
	ENSG00000196262	-0.488367
	ENSG00000084754	-0.488201
	ENSG00000139197	-0.487627
	ENSG00000090054	-0.487543
	ENSG00000118454	-0.487035
	ENSG00000089248	-0.486719
	ENSG00000103202	-0.486476
	ENSG00000122035	-0.486365
	ENSG00000115255	-0.486086
	ENSG00000072071	-0.485644
	ENSG00000145782	-0.485638
	ENSG00000116353	-0.485021
	ENSG00000244038	-0.484902
	ENSG00000128951	-0.484546
	ENSG00000163781	-0.484483
	ENSG00000074071	-0.483765
	ENSG00000133731	-0.483759
	ENSG00000277443	-0.483669
	ENSG00000198561	-0.483618
	ENSG00000169925	-0.482183
	ENSG00000233276	-0.48144
	ENSG00000169918	-0.481246
	ENSG00000137824	-0.481243
	ENSG00000170632	-0.481027
	ENSG00000106367	-0.478216
	ENSG00000112294	-0.477979
	ENSG00000139631	-0.477957
	ENSG00000091947	-0.477882
	ENSG00000071894	-0.47748
	ENSG00000260643	-0.476865
	ENSG00000015153	-0.476775
	ENSG00000169714	-0.476389
	ENSG00000067900	-0.475448
	ENSG00000183684	-0.475053
	ENSG00000173409	-0.474
	ENSG00000165097	-0.473997
	ENSG00000168827	-0.473911
	ENSG00000185885	-0.473814
	ENSG00000106397	-0.47374
	ENSG00000140988	-0.473657
	ENSG00000023909	-0.473638
	ENSG00000103175	-0.473325
	ENSG00000140990	-0.47328
	ENSG00000115652	-0.47273
	ENSG00000109618	-0.472636
	ENSG00000122729	-0.471383
	ENSG00000108175	-0.470911
	ENSG00000136560	-0.470597
	ENSG00000058668	-0.470457
	ENSG00000143570	-0.470085
	ENSG00000167461	-0.469964
	ENSG00000137364	-0.469922
	ENSG00000049130	-0.469447
	ENSG00000116560	-0.469317
	ENSG00000151414	-0.469222
	ENSG00000198663	-0.469102
	ENSG00000127952	-0.468932
	ENSG00000141510	-0.468752
	ENSG00000133111	-0.468151
	ENSG00000284976	-0.467495
	ENSG00000100442	-0.466533
	ENSG00000155438	-0.466188
	ENSG00000144746	-0.466111
	ENSG00000166033	-0.466043
	ENSG00000164405	-0.465986
	ENSG00000126067	-0.465258
	ENSG00000167775	-0.465234
	ENSG00000214160	-0.465063
	ENSG00000113575	-0.464413
	ENSG00000141552	-0.464011
	ENSG00000185043	-0.463789
	ENSG00000112237	-0.463594
	ENSG00000126247	-0.463294
	ENSG00000101160	-0.463202
	ENSG00000166326	-0.462951
	ENSG00000152270	-0.462726
	ENSG00000148943	-0.462555
	ENSG00000159692	-0.462157
	ENSG00000092621	-0.461727
	ENSG00000137825	-0.461524
	ENSG00000122705	-0.461026
	ENSG00000143436	-0.460889
	ENSG00000130881	-0.460812
	ENSG00000159596	-0.460727
	ENSG00000221988	-0.460706
	ENSG00000181789	-0.460462
	ENSG00000141349	-0.460386
	ENSG00000141385	-0.460186
	ENSG00000042753	-0.459729
	ENSG00000169738	-0.45941
	ENSG00000272078	-0.458511
	ENSG00000051128	-0.458504
	ENSG00000272106	-0.457855
	ENSG00000099977	-0.457151
	ENSG00000173085	-0.45642
	ENSG00000242616	-0.456316
	ENSG00000153132	-0.456165
	ENSG00000114302	-0.455873
	ENSG00000105647	-0.455861
	ENSG00000101974	-0.455484
	ENSG00000114021	-0.455036
	ENSG00000104147	-0.454821
	ENSG00000159063	-0.454746
	ENSG00000073584	-0.454729
	ENSG00000138646	-0.45456
	ENSG00000116898	-0.454508
	ENSG00000104825	-0.454216
	ENSG00000082781	-0.454152
	ENSG00000103502	-0.454102
	ENSG00000108055	-0.453634
	ENSG00000163946	-0.453503
	ENSG00000167969	-0.453358
	ENSG00000085491	-0.452776
	ENSG00000155755	-0.45265
	ENSG00000158604	-0.452576
	ENSG00000099290	-0.452311
	ENSG00000167815	-0.452176
	ENSG00000163902	-0.451824
	ENSG00000143153	-0.450012
	ENSG00000100216	-0.449538
	ENSG00000121454	-0.449212
	ENSG00000118939	-0.448767
	ENSG00000225733	-0.448733
	ENSG00000171105	-0.447261
	ENSG00000228594	-0.44671
	ENSG00000147065	-0.446405
	ENSG00000148229	-0.446402
	ENSG00000149136	-0.445817
	ENSG00000102226	-0.445486
	ENSG00000204531	-0.445318
	ENSG00000123213	-0.444795
	ENSG00000153896	-0.444783
	ENSG00000108960	-0.444391
	ENSG00000163344	-0.44434
	ENSG00000145882	-0.444157
	ENSG00000102543	-0.444048
	ENSG00000166710	-0.443879
	ENSG00000162604	-0.443612
	ENSG00000005884	-0.443202
	ENSG00000112697	-0.443001
	ENSG00000133627	-0.442711
	ENSG00000130520	-0.44222
	ENSG00000183255	-0.442142
	ENSG00000180834	-0.44119
	ENSG00000106771	-0.440863
	ENSG00000100982	-0.440613
	ENSG00000116670	-0.44055
	ENSG00000120256	-0.440369
	ENSG00000157045	-0.439906
	ENSG00000178952	-0.439859
	ENSG00000111581	-0.43971
	ENSG00000162430	-0.439612
	ENSG00000152133	-0.439316
	ENSG00000158290	-0.438701
	ENSG00000226742	-0.438374
	ENSG00000198546	-0.437452
	ENSG00000072210	-0.437409
	ENSG00000122126	-0.437313
	ENSG00000172738	-0.437284
	ENSG00000134970	-0.437141
	ENSG00000121940	-0.437139
	ENSG00000025772	-0.436845
	ENSG00000223501	-0.436815
	ENSG00000126106	-0.436755
	ENSG00000162144	-0.436607
	ENSG00000138035	-0.436515
	ENSG00000130726	-0.436287
	ENSG00000198176	-0.436147
	ENSG00000128654	-0.435284
	ENSG00000143493	-0.43515
	ENSG00000106258	-0.434514
	ENSG00000163666	-0.434354
	ENSG00000004779	-0.434032
	ENSG00000155229	-0.433743
	ENSG00000011332	-0.433723
	ENSG00000163541	-0.433593
	ENSG00000013563	-0.433474
	ENSG00000168710	-0.433386
	ENSG00000138138	-0.433022
	ENSG00000059145	-0.433007
	ENSG00000123989	-0.432917
	ENSG00000244165	-0.432694
	ENSG00000173451	-0.432581
	ENSG00000113845	-0.43228
	ENSG00000109814	-0.432021
	ENSG00000042445	-0.431819
	ENSG00000076003	-0.431677
	ENSG00000122971	-0.431619
	ENSG00000106785	-0.431319
	ENSG00000156261	-0.431307
	ENSG00000102144	-0.431149
	ENSG00000198816	-0.431014
	ENSG00000175395	-0.430849
	ENSG00000186318	-0.430128
	ENSG00000100714	-0.429462
	ENSG00000261832	-0.428912
	ENSG00000131013	-0.428771
	ENSG00000183624	-0.427559
	ENSG00000105538	-0.427518
	ENSG00000111726	-0.426601
	ENSG00000119689	-0.426531
	ENSG00000010256	-0.426383
	ENSG00000117500	-0.42575
	ENSG00000149600	-0.425569
	ENSG00000164244	-0.425537
	ENSG00000277459	-0.425528
	ENSG00000138036	-0.425222
	ENSG00000146205	-0.42495
	ENSG00000169021	-0.424726
	ENSG00000204525	-0.424588
	ENSG00000151353	-0.424286
	ENSG00000109534	-0.424284
	ENSG00000133103	-0.424088
	ENSG00000130724	-0.424076
	ENSG00000108582	-0.423951
	ENSG00000163931	-0.423778
	ENSG00000152332	-0.423651
	ENSG00000183092	-0.422928
	ENSG00000155008	-0.422609
	ENSG00000138069	-0.422245
	ENSG00000198752	-0.422175
	ENSG00000158526	-0.421962
	ENSG00000173542	-0.421097
	ENSG00000135272	-0.421
	ENSG00000169567	-0.420989
	ENSG00000126821	-0.420905
	ENSG00000197172	-0.42078
	ENSG00000005187	-0.420591
	ENSG00000185269	-0.420401
	ENSG00000254901	-0.419468
	ENSG00000205221	-0.419341
	ENSG00000176974	-0.419339
	ENSG00000157851	-0.418314
	ENSG00000173692	-0.418117
	ENSG00000115145	-0.417963
	ENSG00000176273	-0.417793
	ENSG00000213047	-0.417644
	ENSG00000103266	-0.417574
	ENSG00000164885	-0.417465
	ENSG00000242247	-0.417464
	ENSG00000103275	-0.417106
	ENSG00000117450	-0.416993
	ENSG00000153551	-0.416864
	ENSG00000215021	-0.416664
	ENSG00000131941	-0.416324
	ENSG00000185627	-0.415948
	ENSG00000111775	-0.415916
	ENSG00000110844	-0.415611
	ENSG00000106789	-0.415532
	ENSG00000115902	-0.415264
	ENSG00000101844	-0.415083
	ENSG00000285901	-0.414422
	ENSG00000160446	-0.414148
	ENSG00000134602	-0.413852
	ENSG00000141027	-0.413566
	ENSG00000162694	-0.413544
	ENSG00000138246	-0.413103
	ENSG00000085377	-0.413078
	ENSG00000102125	-0.412976
	ENSG00000178028	-0.412857
	ENSG00000183527	-0.412713
	ENSG00000127463	-0.412641
	ENSG00000100239	-0.41251
	ENSG00000167778	-0.412435
	ENSG00000204257	-0.411413
	ENSG00000121851	-0.411352
	ENSG00000133687	-0.411092
	ENSG00000224531	-0.411018
	ENSG00000141696	-0.410822
	ENSG00000064102	-0.410806
	ENSG00000242498	-0.410749
	ENSG00000160767	-0.410486
	ENSG00000127603	-0.410398
	ENSG00000164062	-0.410315
	ENSG00000064726	-0.410256
	ENSG00000101911	-0.410016
	ENSG00000101546	-0.409812
	ENSG00000166855	-0.409569
	ENSG00000085117	-0.409355
	ENSG00000048140	-0.409297
	ENSG00000049239	-0.408767
	ENSG00000158186	-0.408751
	ENSG00000100605	-0.408583
	ENSG00000144677	-0.408413
	ENSG00000010270	-0.408395
	ENSG00000182749	-0.408103
	ENSG00000149806	-0.40803
	ENSG00000166471	-0.407576
	ENSG00000141985	-0.407495
	ENSG00000102030	-0.407084
	ENSG00000166352	-0.406865
	ENSG00000115091	-0.406839
	ENSG00000257949	-0.406701
	ENSG00000183722	-0.406592
	ENSG00000203667	-0.406479
	ENSG00000197894	-0.406452
	ENSG00000105290	-0.406372
	ENSG00000168394	-0.406218
	ENSG00000179889	-0.406199
	ENSG00000113645	-0.405636
	ENSG00000255154	-0.405487
	ENSG00000079785	-0.405426
	ENSG00000196531	-0.405294
	ENSG00000152558	-0.405124
	ENSG00000173457	-0.404603
	ENSG00000167658	-0.404398
	ENSG00000147853	-0.404368
	ENSG00000120837	-0.404211
	ENSG00000105968	-0.404188
	ENSG00000198015	-0.403952
	ENSG00000237441	-0.403741
	ENSG00000239900	-0.40363
	ENSG00000111328	-0.40352
	ENSG00000115042	-0.403514
	ENSG00000069998	-0.403401
	ENSG00000008018	-0.403317
	ENSG00000119865	-0.403038
	ENSG00000182004	-0.402609
	ENSG00000134470	-0.402374
	ENSG00000089220	-0.402046
	ENSG00000088992	-0.402035
	ENSG00000111670	-0.401969
	ENSG00000196923	-0.401835
	ENSG00000046604	-0.4017
	ENSG00000137168	-0.401642
	ENSG00000131871	-0.401089
	ENSG00000164941	-0.400345
	ENSG00000170175	-0.400292
	ENSG00000111667	-0.399802
	ENSG00000255302	-0.399699
	ENSG00000135414	-0.399575
	ENSG00000163626	-0.399435
	ENSG00000103187	-0.399406
	ENSG00000009335	-0.399235
	ENSG00000119396	-0.399217
	ENSG00000188690	-0.398627
	ENSG00000023191	-0.398303
	ENSG00000008282	-0.398291
	ENSG00000112305	-0.398034
	ENSG00000161016	-0.3979
	ENSG00000124588	-0.397714
	ENSG00000106460	-0.397627
	ENSG00000101004	-0.397169
	ENSG00000122378	-0.396965
	ENSG00000079739	-0.396898
	ENSG00000110955	-0.396834
	ENSG00000099624	-0.396342
	ENSG00000101782	-0.396302
	ENSG00000197170	-0.396268
	ENSG00000197713	-0.396121
	ENSG00000125629	-0.396026
	ENSG00000162736	-0.395387
	ENSG00000053371	-0.395271
	ENSG00000177888	-0.395153
	ENSG00000162437	-0.394747
	ENSG00000130985	-0.394702
	ENSG00000104904	-0.394577
	ENSG00000174231	-0.394311
	ENSG00000173402	-0.394224
	ENSG00000128607	-0.394162
	ENSG00000159217	-0.394103
	ENSG00000156709	-0.393812
	ENSG00000149925	-0.393686
	ENSG00000143543	-0.393104
	ENSG00000197498	-0.391781
	ENSG00000197444	-0.391682
	ENSG00000059378	-0.391469
	ENSG00000197956	-0.391433
	ENSG00000071246	-0.390879
	ENSG00000165416	-0.390829
	ENSG00000151552	-0.390778
	ENSG00000105514	-0.390609
	ENSG00000126698	-0.389974
	ENSG00000158864	-0.389732
	ENSG00000040933	-0.38961
	ENSG00000160213	-0.389098
	ENSG00000236364	-0.388968
	ENSG00000163536	-0.38893
	ENSG00000059691	-0.388648
	ENSG00000112414	-0.388363
	ENSG00000030582	-0.38832
	ENSG00000145545	-0.388195
	ENSG00000141424	-0.388137
	ENSG00000174684	-0.387913
	ENSG00000123416	-0.387898
	ENSG00000129235	-0.387826
	ENSG00000162688	-0.387572
	ENSG00000128463	-0.387389
	ENSG00000173473	-0.387338
	ENSG00000160075	-0.387291
	ENSG00000087301	-0.387029
	ENSG00000087258	-0.386994
	ENSG00000088833	-0.386907
	ENSG00000092820	-0.386686
	ENSG00000166794	-0.386557
	ENSG00000124214	-0.386482
	ENSG00000213585	-0.386379
	ENSG00000104884	-0.386139
	ENSG00000196975	-0.385688
	ENSG00000167792	-0.385672
	ENSG00000100347	-0.385603
	ENSG00000151743	-0.385531
	ENSG00000025800	-0.385416
	ENSG00000136877	-0.385274
	ENSG00000118971	-0.385168
	ENSG00000078061	-0.384961
	ENSG00000115350	-0.384346
	ENSG00000173960	-0.384343
	ENSG00000124702	-0.384217
	ENSG00000203950	-0.384044
	ENSG00000117410	-0.383985
	ENSG00000164172	-0.383895
	ENSG00000013364	-0.383656
	ENSG00000123219	-0.38338
	ENSG00000112514	-0.383378
	ENSG00000101193	-0.383344
	ENSG00000101266	-0.383265
	ENSG00000158545	-0.382709
	ENSG00000103342	-0.382599
	ENSG00000149262	-0.381867
	ENSG00000132323	-0.381731
	ENSG00000106603	-0.38166
	ENSG00000174437	-0.381057
	ENSG00000157999	-0.380787
	ENSG00000026025	-0.380428
	ENSG00000188613	-0.379792
	ENSG00000107874	-0.37961
	ENSG00000196715	-0.378933
	ENSG00000196850	-0.378383
	ENSG00000126456	-0.377875
	ENSG00000125124	-0.377865
	ENSG00000102265	-0.377558
	ENSG00000134440	-0.377522
	ENSG00000139644	-0.37732
	ENSG00000114395	-0.377254
	ENSG00000174456	-0.377187
	ENSG00000134001	-0.376982
	ENSG00000131944	-0.376721
	ENSG00000134901	-0.376712
	ENSG00000109113	-0.37668
	ENSG00000105669	-0.376213
	ENSG00000241837	-0.37609
	ENSG00000267059	-0.375785
	ENSG00000107537	-0.374774
	ENSG00000073921	-0.374751
	ENSG00000182240	-0.374721
	ENSG00000115661	-0.374717
	ENSG00000157911	-0.374489
	ENSG00000120705	-0.374387
	ENSG00000148450	-0.3743
	ENSG00000272398	-0.374196
	ENSG00000107223	-0.373334
	ENSG00000164219	-0.373105
	ENSG00000130023	-0.372652
	ENSG00000086475	-0.372394
	ENSG00000120688	-0.372202
	ENSG00000006125	-0.37201
	ENSG00000087269	-0.371739
	ENSG00000188976	-0.371587
	ENSG00000225555	-0.371435
	ENSG00000163131	-0.371241
	ENSG00000088256	-0.371224
	ENSG00000041880	-0.370706
	ENSG00000155304	-0.370577
	ENSG00000188706	-0.370384
	ENSG00000162734	-0.370309
	ENSG00000119900	-0.370134
	ENSG00000143553	-0.369771
	ENSG00000101363	-0.369718
	ENSG00000164070	-0.369529
	ENSG00000163754	-0.369504
	ENSG00000158109	-0.369292
	ENSG00000089057	-0.368902
	ENSG00000146731	-0.368783
	ENSG00000168772	-0.368633
	ENSG00000117298	-0.368514
	ENSG00000080371	-0.368459
	ENSG00000073614	-0.368409
	ENSG00000267062	-0.368292
	ENSG00000159259	-0.367539
	ENSG00000003249	-0.367206
	ENSG00000127564	-0.367021
	ENSG00000112699	-0.366879
	ENSG00000136068	-0.366845
	ENSG00000119737	-0.366645
	ENSG00000070413	-0.366255
	ENSG00000197563	-0.366095
	ENSG00000169612	-0.366068
	ENSG00000177106	-0.365946
	ENSG00000261609	-0.365499
	ENSG00000147140	-0.365455
	ENSG00000022277	-0.365426
	ENSG00000178700	-0.36526
	ENSG00000174775	-0.365207
	ENSG00000081870	-0.365189
	ENSG00000165689	-0.364674
	ENSG00000168887	-0.364367
	ENSG00000196739	-0.364068
	ENSG00000139684	-0.363932
	ENSG00000183258	-0.363822
	ENSG00000163945	-0.363794
	ENSG00000064666	-0.363747
	ENSG00000248049	-0.36373
	ENSG00000138398	-0.36369
	ENSG00000106025	-0.363093
	ENSG00000127838	-0.362931
	ENSG00000104524	-0.362459
	ENSG00000156171	-0.362008
	ENSG00000139537	-0.361951
	ENSG00000138760	-0.361852
	ENSG00000166165	-0.361643
	ENSG00000133027	-0.36157
	ENSG00000075336	-0.359985
	ENSG00000104219	-0.359953
	ENSG00000177034	-0.359902
	ENSG00000137404	-0.359891
	ENSG00000101150	-0.359815
	ENSG00000131437	-0.359733
	ENSG00000104872	-0.359634
	ENSG00000038274	-0.359621
	ENSG00000143252	-0.359586
	ENSG00000099399	-0.359449
	ENSG00000085721	-0.359335
	ENSG00000242612	-0.359094
	ENSG00000106688	-0.358756
	ENSG00000134255	-0.358674
	ENSG00000157184	-0.358576
	ENSG00000110660	-0.358455
	ENSG00000107789	-0.35826
	ENSG00000136295	-0.358117
	ENSG00000116251	-0.358045
	ENSG00000136930	-0.357506
	ENSG00000138629	-0.3574
	ENSG00000165806	-0.357334
	ENSG00000164406	-0.357236
	ENSG00000186716	-0.357179
	ENSG00000214706	-0.357159
	ENSG00000117118	-0.357048
	ENSG00000054148	-0.356857
	ENSG00000166387	-0.356383
	ENSG00000142279	-0.35637
	ENSG00000062582	-0.356165
	ENSG00000100280	-0.356151
	ENSG00000278845	-0.356002
	ENSG00000241553	-0.355652
	ENSG00000185386	-0.355631
	ENSG00000101346	-0.355227
	ENSG00000163520	-0.354941
	ENSG00000184232	-0.354488
	ENSG00000225921	-0.354204
	ENSG00000131019	-0.354193
	ENSG00000107625	-0.353737
	ENSG00000101003	-0.353535
	ENSG00000112379	-0.353418
	ENSG00000013275	-0.353361
	ENSG00000013288	-0.353139
	ENSG00000090372	-0.352843
	ENSG00000116871	-0.352826
	ENSG00000147677	-0.352809
	ENSG00000146072	-0.352588
	ENSG00000033178	-0.352505
	ENSG00000143256	-0.352193
	ENSG00000103260	-0.352179
	ENSG00000001630	-0.351632
	ENSG00000174373	-0.351476
	ENSG00000154839	-0.351431
	ENSG00000197771	-0.35079
	ENSG00000196976	-0.350763
	ENSG00000159082	-0.350725
	ENSG00000155729	-0.350671
	ENSG00000044446	-0.350404
	ENSG00000104889	-0.350368
	ENSG00000177707	-0.350256
	ENSG00000154978	-0.350218
	ENSG00000182621	-0.349724
	ENSG00000104369	-0.348892
	ENSG00000167900	-0.348556
	ENSG00000108588	-0.348512
	ENSG00000149328	-0.348346
	ENSG00000139155	-0.347876
	ENSG00000197766	-0.347578
	ENSG00000177469	-0.347502
	ENSG00000151366	-0.347498
	ENSG00000106683	-0.347359
	ENSG00000070718	-0.347343
	ENSG00000259112	-0.347225
	ENSG00000173020	-0.347004
	ENSG00000105197	-0.346894
	ENSG00000188342	-0.346302
	ENSG00000182199	-0.345988
	ENSG00000071127	-0.345913
	ENSG00000089597	-0.345538
	ENSG00000109133	-0.34534
	ENSG00000174428	-0.345327
	ENSG00000198356	-0.345239
	ENSG00000240344	-0.34465
	ENSG00000169136	-0.34463
	ENSG00000163607	-0.344318
	ENSG00000100603	-0.343977
	ENSG00000109790	-0.343559
	ENSG00000221963	-0.343421
	ENSG00000077232	-0.343246
	ENSG00000105520	-0.342952
	ENSG00000152767	-0.342887
	ENSG00000120800	-0.34271
	ENSG00000048028	-0.342464
	ENSG00000145945	-0.342463
	ENSG00000084070	-0.342444
	ENSG00000135070	-0.342286
	ENSG00000198914	-0.342241
	ENSG00000011260	-0.342096
	ENSG00000147601	-0.341821
	ENSG00000130177	-0.341743
	ENSG00000125652	-0.341705
	ENSG00000259529	-0.341691
	ENSG00000168159	-0.341469
	ENSG00000106852	-0.341256
	ENSG00000168434	-0.341188
	ENSG00000099800	-0.341143
	ENSG00000130255	-0.34101
	ENSG00000082515	-0.340906
	ENSG00000196497	-0.340838
	ENSG00000196418	-0.340721
	ENSG00000186792	-0.34064
	ENSG00000204856	-0.340625
	ENSG00000087086	-0.339719
	ENSG00000164008	-0.339683
	ENSG00000104863	-0.339507
	ENSG00000172992	-0.339426
	ENSG00000146066	-0.339387
	ENSG00000101367	-0.339169
	ENSG00000112874	-0.339109
	ENSG00000151725	-0.339103
	ENSG00000132463	-0.338936
	ENSG00000142669	-0.338471
	ENSG00000241973	-0.338455
	ENSG00000100297	-0.338339
	ENSG00000182118	-0.338103
	ENSG00000160404	-0.337806
	ENSG00000215305	-0.337499
	ENSG00000134109	-0.337239
	ENSG00000165704	-0.336947
	ENSG00000139842	-0.336808
	ENSG00000111731	-0.336476
	ENSG00000147654	-0.336307
	ENSG00000104983	-0.3363
	ENSG00000111652	-0.336152
	ENSG00000124532	-0.335824
	ENSG00000198721	-0.335791
	ENSG00000100304	-0.335639
	ENSG00000090060	-0.335605
	ENSG00000138944	-0.335603
	ENSG00000177674	-0.335591
	ENSG00000104728	-0.335076
	ENSG00000158716	-0.334956
	ENSG00000131469	-0.334882
	ENSG00000166452	-0.33479
	ENSG00000152700	-0.33422
	ENSG00000286070	-0.33347
	ENSG00000158234	-0.33334
	ENSG00000184349	-0.333146
	ENSG00000213516	-0.332934
	ENSG00000165480	-0.332926
	ENSG00000128581	-0.33291
	ENSG00000100380	-0.332679
	ENSG00000140395	-0.332453
	ENSG00000166788	-0.332396
	ENSG00000213341	-0.332382
	ENSG00000175061	-0.332372
	ENSG00000161682	-0.332354
	ENSG00000129473	-0.331778
	ENSG00000166049	-0.331512
	ENSG00000179051	-0.331442
	ENSG00000116237	-0.331372
	ENSG00000105364	-0.33111
	ENSG00000109390	-0.33098
	ENSG00000065548	-0.330961
	ENSG00000166002	-0.330493
	ENSG00000091542	-0.330377
	ENSG00000137812	-0.33031
	ENSG00000180269	-0.329995
	ENSG00000106605	-0.32988
	ENSG00000166508	-0.329835
	ENSG00000057019	-0.329474
	ENSG00000070061	-0.329465
	ENSG00000167553	-0.329398
	ENSG00000119203	-0.329178
	ENSG00000253837	-0.329079
	ENSG00000140319	-0.328477
	ENSG00000116678	-0.328414
	ENSG00000105953	-0.328275
	ENSG00000198246	-0.327877
	ENSG00000204370	-0.327739
	ENSG00000212710	-0.327669
	ENSG00000244274	-0.327633
	ENSG00000185432	-0.327074
	ENSG00000100983	-0.326762
	ENSG00000159335	-0.326397
	ENSG00000182359	-0.326312
	ENSG00000108406	-0.326226
	ENSG00000173264	-0.326219
	ENSG00000010278	-0.326201
	ENSG00000142623	-0.326159
	ENSG00000121774	-0.325644
	ENSG00000169752	-0.325547
	ENSG00000106803	-0.325397
	ENSG00000163468	-0.325253
	ENSG00000151287	-0.325226
	ENSG00000119711	-0.325188
	ENSG00000176986	-0.325076
	ENSG00000070669	-0.324994
	ENSG00000113758	-0.324288
	ENSG00000169100	-0.324151
	ENSG00000167325	-0.324148
	ENSG00000115942	-0.323905
	ENSG00000115657	-0.323729
	ENSG00000114166	-0.323673
	ENSG00000137409	-0.3234
	ENSG00000113558	-0.323363
	ENSG00000168404	-0.323311
	ENSG00000149591	-0.32322
	ENSG00000075643	-0.323104
	ENSG00000110717	-0.322685
	ENSG00000136936	-0.322462
	ENSG00000160783	-0.322357
	ENSG00000196365	-0.322086
	ENSG00000151148	-0.321855
	ENSG00000163950	-0.321608
	ENSG00000286140	-0.321378
	ENSG00000185483	-0.32128
	ENSG00000134248	-0.320742
	ENSG00000174013	-0.320236
	ENSG00000136156	-0.319793
	ENSG00000204371	-0.319477
	ENSG00000145331	-0.3192
	ENSG00000085365	-0.319014
	ENSG00000173786	-0.31874
	ENSG00000111786	-0.318619
	ENSG00000173581	-0.318397
	ENSG00000171224	-0.318242
	ENSG00000155530	-0.318105
	ENSG00000160803	-0.318104
	ENSG00000232119	-0.317898
	ENSG00000103148	-0.317862
	ENSG00000165138	-0.317523
	ENSG00000107281	-0.31727
	ENSG00000213337	-0.317079
	ENSG00000143198	-0.316867
	ENSG00000167491	-0.31653
	ENSG00000139372	-0.316348
	ENSG00000156502	-0.316315
	ENSG00000158828	-0.316305
	ENSG00000160753	-0.31625
	ENSG00000108691	-0.316149
	ENSG00000027697	-0.316074
	ENSG00000177731	-0.316011
	ENSG00000167186	-0.315908
	ENSG00000138768	-0.315722
	ENSG00000097033	-0.315624
	ENSG00000122970	-0.315567
	ENSG00000123143	-0.315091
	ENSG00000091127	-0.315089
	ENSG00000062485	-0.315085
	ENSG00000007520	-0.314789
	ENSG00000185009	-0.314747
	ENSG00000073111	-0.314737
	ENSG00000106052	-0.314655
	ENSG00000111669	-0.314494
	ENSG00000104998	-0.314427
	ENSG00000267801	-0.314403
	ENSG00000070010	-0.314106
	ENSG00000036448	-0.313991
	ENSG00000085832	-0.313447
	ENSG00000183726	-0.313038
	ENSG00000180182	-0.31279
	ENSG00000102978	-0.312701
	ENSG00000106299	-0.312656
	ENSG00000122008	-0.312613
	ENSG00000099341	-0.312571
	ENSG00000131462	-0.312197
	ENSG00000180957	-0.311897
	ENSG00000162972	-0.311441
	ENSG00000110429	-0.311295
	ENSG00000136908	-0.311241
	ENSG00000134597	-0.311014
	ENSG00000163577	-0.310979
	ENSG00000143409	-0.310975
	ENSG00000037474	-0.31087
	ENSG00000150782	-0.310636
	ENSG00000168092	-0.310604
	ENSG00000064995	-0.310542
	ENSG00000167671	-0.310516
	ENSG00000262791	-0.309838
	ENSG00000110092	-0.309811
	ENSG00000143575	-0.309586
	ENSG00000179295	-0.309552
	ENSG00000117640	-0.309282
	ENSG00000204628	-0.309097
	ENSG00000273749	-0.308963
	ENSG00000131165	-0.308809
	ENSG00000176946	-0.308704
	ENSG00000109854	-0.308694
	ENSG00000131375	-0.308191
	ENSG00000107771	-0.308068
	ENSG00000120137	-0.30788
	ENSG00000165752	-0.307848
	ENSG00000103089	-0.30773
	ENSG00000228300	-0.307711
	ENSG00000099203	-0.307701
	ENSG00000104835	-0.307329
	ENSG00000165644	-0.307141
	ENSG00000196372	-0.306884
	ENSG00000108651	-0.306235
	ENSG00000154582	-0.306194
	ENSG00000134463	-0.30604
	ENSG00000088682	-0.306002
	ENSG00000108064	-0.30551
	ENSG00000144043	-0.305504
	ENSG00000117308	-0.305317
	ENSG00000165119	-0.305194
	ENSG00000161513	-0.305034
	ENSG00000136527	-0.304906
	ENSG00000108641	-0.304661
	ENSG00000135677	-0.304288
	ENSG00000084090	-0.304178
	ENSG00000109861	-0.304151
	ENSG00000105810	-0.304033
	ENSG00000077150	-0.303662
	ENSG00000198931	-0.303532
	ENSG00000071564	-0.303497
	ENSG00000164603	-0.303486
	ENSG00000170464	-0.30338
	ENSG00000129636	-0.303356
	ENSG00000143353	-0.303351
	ENSG00000162441	-0.303095
	ENSG00000254858	-0.302137
	ENSG00000108639	-0.302104
	ENSG00000169689	-0.30171
	ENSG00000135932	-0.30162
	ENSG00000205155	-0.30153
	ENSG00000171492	-0.301513
	ENSG00000174738	-0.301395
	ENSG00000125505	-0.301211
	ENSG00000124535	-0.300931
	ENSG00000182700	-0.300844
	ENSG00000089195	-0.300333
	ENSG00000176393	-0.300052
	ENSG00000099821	-0.299892
	ENSG00000177542	-0.299668
	ENSG00000189079	-0.29966
	ENSG00000134825	-0.299319
	ENSG00000132170	-0.298996
	ENSG00000127337	-0.298855
	ENSG00000159167	-0.298485
	ENSG00000100243	-0.298473
	ENSG00000092853	-0.298382
	ENSG00000111412	-0.298224
	ENSG00000155287	-0.298039
	ENSG00000166902	-0.297949
	ENSG00000100038	-0.297848
	ENSG00000214655	-0.297459
	ENSG00000063245	-0.296992
	ENSG00000168566	-0.296837
	ENSG00000090520	-0.296722
	ENSG00000130958	-0.29641
	ENSG00000163584	-0.296084
	ENSG00000086598	-0.295875
	ENSG00000121073	-0.295835
	ENSG00000154265	-0.295473
	ENSG00000119125	-0.2953
	ENSG00000179163	-0.2953
	ENSG00000104886	-0.295208
	ENSG00000006757	-0.295071
	ENSG00000073910	-0.295054
	ENSG00000137038	-0.294985
	ENSG00000142178	-0.294785
	ENSG00000121879	-0.294782
	ENSG00000182551	-0.294675
	ENSG00000163430	-0.294634
	ENSG00000167272	-0.294608
	ENSG00000261652	-0.294188
	ENSG00000142327	-0.293972
	ENSG00000083845	-0.293941
	ENSG00000102910	-0.293613
	ENSG00000079156	-0.29332
	ENSG00000143793	-0.293236
	ENSG00000243749	-0.292996
	ENSG00000197555	-0.292198
	ENSG00000185222	-0.291975
	ENSG00000102181	-0.291792
	ENSG00000134882	-0.291507
	ENSG00000198715	-0.291383
	ENSG00000167972	-0.29116
	ENSG00000231925	-0.290878
	ENSG00000112531	-0.290865
	ENSG00000100412	-0.2907
	ENSG00000116793	-0.290571
	ENSG00000167468	-0.290365
	ENSG00000101882	-0.290115
	ENSG00000167705	-0.290108
	ENSG00000197448	-0.289926
	ENSG00000144635	-0.289799
	ENSG00000132313	-0.289786
	ENSG00000106628	-0.289741
	ENSG00000108852	-0.289736
	ENSG00000166510	-0.289437
	ENSG00000168528	-0.289175
	ENSG00000016864	-0.289041
	ENSG00000144895	-0.288332
	ENSG00000196123	-0.288312
	ENSG00000050327	-0.287978
	ENSG00000140009	-0.287966
	ENSG00000168958	-0.287951
	ENSG00000161203	-0.287886
	ENSG00000166946	-0.287554
	ENSG00000275765	-0.287498
	ENSG00000169599	-0.287423
	ENSG00000126432	-0.287393
	ENSG00000110697	-0.287043
	ENSG00000138119	-0.28645
	ENSG00000151718	-0.286411
	ENSG00000091527	-0.285986
	ENSG00000142082	-0.285737
	ENSG00000137055	-0.285699
	ENSG00000116857	-0.285448
	ENSG00000147649	-0.285401
	ENSG00000166164	-0.284725
	ENSG00000205339	-0.284656
	ENSG00000105171	-0.284575
	ENSG00000247596	-0.284545
	ENSG00000154153	-0.284465
	ENSG00000100354	-0.284251
	ENSG00000179387	-0.284175
	ENSG00000119574	-0.284118
	ENSG00000169189	-0.284105
	ENSG00000185344	-0.283884
	ENSG00000136891	-0.283853
	ENSG00000107821	-0.283806
	ENSG00000132824	-0.283733
	ENSG00000155254	-0.283672
	ENSG00000125841	-0.283412
	ENSG00000186660	-0.28328
	ENSG00000123297	-0.282959
	ENSG00000186111	-0.282909
	ENSG00000100413	-0.282758
	ENSG00000134824	-0.282739
	ENSG00000110013	-0.282596
	ENSG00000180879	-0.282478
	ENSG00000176340	-0.282323
	ENSG00000012174	-0.28232
	ENSG00000177683	-0.282049
	ENSG00000108953	-0.281944
	ENSG00000152749	-0.281874
	ENSG00000162909	-0.281824
	ENSG00000100504	-0.281701
	ENSG00000132792	-0.281564
	ENSG00000107438	-0.281491
	ENSG00000147955	-0.281395
	ENSG00000110315	-0.280891
	ENSG00000157216	-0.280844
	ENSG00000169223	-0.280771
	ENSG00000054793	-0.280721
	ENSG00000101444	-0.280423
	ENSG00000115816	-0.280341
	ENSG00000182670	-0.280099
	ENSG00000179873	-0.280052
	ENSG00000166595	-0.280037
	ENSG00000124593	-0.279903
	ENSG00000124226	-0.279835
	ENSG00000156968	-0.2796
	ENSG00000147889	-0.279443
	ENSG00000002330	-0.279238
	ENSG00000206418	-0.27922
	ENSG00000180198	-0.278943
	ENSG00000141580	-0.278802
	ENSG00000135525	-0.278757
	ENSG00000138018	-0.278219
	ENSG00000170043	-0.27767
	ENSG00000110025	-0.277514
	ENSG00000198890	-0.277281
	ENSG00000105220	-0.277196
	ENSG00000184205	-0.277142
	ENSG00000167770	-0.277018
	ENSG00000082497	-0.276992
	ENSG00000212747	-0.276811
	ENSG00000172339	-0.27661
	ENSG00000088325	-0.276493
	ENSG00000139734	-0.276439
	ENSG00000115128	-0.276377
	ENSG00000168275	-0.276336
	ENSG00000072422	-0.276298
	ENSG00000129480	-0.276144
	ENSG00000169692	-0.275865
	ENSG00000065057	-0.275758
	ENSG00000104064	-0.275721
	ENSG00000146267	-0.27556
	ENSG00000186205	-0.275389
	ENSG00000154309	-0.275162
	ENSG00000160703	-0.274917
	ENSG00000115109	-0.274723
	ENSG00000112144	-0.274669
	ENSG00000135587	-0.274579
	ENSG00000111711	-0.274402
	ENSG00000089693	-0.274218
	ENSG00000149782	-0.274063
	ENSG00000164695	-0.27388
	ENSG00000185803	-0.273681
	ENSG00000103274	-0.273382
	ENSG00000137124	-0.273365
	ENSG00000162769	-0.27237
	ENSG00000129083	-0.272025
	ENSG00000186010	-0.271767
	ENSG00000157020	-0.27173
	ENSG00000196155	-0.271386
	ENSG00000110921	-0.271329
	ENSG00000111206	-0.271215
	ENSG00000205937	-0.270175
	ENSG00000110931	-0.270168
	ENSG00000117505	-0.269986
	ENSG00000116337	-0.269934
	ENSG00000187514	-0.269811
	ENSG00000184047	-0.26961
	ENSG00000175606	-0.269157
	ENSG00000169857	-0.269072
	ENSG00000137693	-0.269057
	ENSG00000264044	-0.269052
	ENSG00000166813	-0.268936
	ENSG00000161980	-0.268632
	ENSG00000110651	-0.268474
	ENSG00000177614	-0.267681
	ENSG00000164587	-0.267502
	ENSG00000197226	-0.267496
	ENSG00000174032	-0.267324
	ENSG00000105723	-0.267171
	ENSG00000197858	-0.266951
	ENSG00000136247	-0.266942
	ENSG00000102977	-0.266892
	ENSG00000213722	-0.266839
	ENSG00000138386	-0.266443
	ENSG00000137700	-0.266322
	ENSG00000097021	-0.266209
	ENSG00000115084	-0.265968
	ENSG00000249884	-0.265919
	ENSG00000171119	-0.265844
	ENSG00000107949	-0.26555
	ENSG00000014123	-0.265536
	ENSG00000072364	-0.265123
	ENSG00000134697	-0.264905
	ENSG00000013374	-0.264579
	ENSG00000134046	-0.264554
	ENSG00000100353	-0.26418
	ENSG00000117868	-0.264048
	ENSG00000137814	-0.263943
	ENSG00000164258	-0.263908
	ENSG00000111696	-0.263845
	ENSG00000145740	-0.263806
	ENSG00000132361	-0.263767
	ENSG00000172301	-0.263693
	ENSG00000128694	-0.263617
	ENSG00000137106	-0.263325
	ENSG00000101189	-0.263279
	ENSG00000141295	-0.263236
	ENSG00000168056	-0.263036
	ENSG00000236991	-0.262818
	ENSG00000133657	-0.262713
	ENSG00000085063	-0.262654
	ENSG00000105254	-0.262567
	ENSG00000064545	-0.262267
	ENSG00000116221	-0.262002
	ENSG00000273828	-0.261905
	ENSG00000100911	-0.261793
	ENSG00000155957	-0.261791
	ENSG00000203724	-0.261654
	ENSG00000198682	-0.261528
	ENSG00000162522	-0.261502
	ENSG00000108828	-0.261184
	ENSG00000175782	-0.261041
	ENSG00000204560	-0.260956
	ENSG00000108797	-0.260811
	ENSG00000106290	-0.260766
	ENSG00000006638	-0.260763
	ENSG00000089177	-0.260471
	ENSG00000169710	-0.260136
	ENSG00000184117	-0.26012
	ENSG00000099995	-0.26009
	ENSG00000108091	-0.25981
	ENSG00000176043	-0.259675
	ENSG00000092439	-0.259478
	ENSG00000128039	-0.259446
	ENSG00000102225	-0.259067
	ENSG00000087191	-0.258848
	ENSG00000198924	-0.258673
	ENSG00000167112	-0.258501
	ENSG00000005436	-0.258179
	ENSG00000217555	-0.258032
	ENSG00000122481	-0.257876
	ENSG00000177646	-0.25768
	ENSG00000147224	-0.257431
	ENSG00000115307	-0.257403
	ENSG00000072832	-0.257382
	ENSG00000156515	-0.257252
	ENSG00000109917	-0.257251
	ENSG00000164221	-0.257013
	ENSG00000159147	-0.256878
	ENSG00000204619	-0.256719
	ENSG00000223573	-0.25653
	ENSG00000187815	-0.256324
	ENSG00000143537	-0.25576
	ENSG00000151729	-0.255305
	ENSG00000116521	-0.255165
	ENSG00000249641	-0.25505
	ENSG00000101940	-0.255019
	ENSG00000130005	-0.254976
	ENSG00000204568	-0.254964
	ENSG00000151327	-0.254949
	ENSG00000105329	-0.254898
	ENSG00000115464	-0.254655
	ENSG00000173653	-0.25458
	ENSG00000141030	-0.254547
	ENSG00000055332	-0.254477
	ENSG00000104946	-0.2542
	ENSG00000147684	-0.253967
	ENSG00000127774	-0.253887
	ENSG00000116675	-0.253696
	ENSG00000129255	-0.253596
	ENSG00000124357	-0.253334
	ENSG00000171169	-0.253333
	ENSG00000117592	-0.253041
	ENSG00000124587	-0.252964
	ENSG00000101210	-0.252665
	ENSG00000196449	-0.252333
	ENSG00000151023	-0.252327
	ENSG00000198055	-0.252318
	ENSG00000185728	-0.252104
	ENSG00000164758	-0.25158
	ENSG00000051523	-0.251398
	ENSG00000184898	-0.251179
	ENSG00000128641	-0.251029
	ENSG00000124486	-0.250766
	ENSG00000204427	-0.250707
	ENSG00000197021	-0.250702
	ENSG00000107679	-0.250284
	ENSG00000118200	-0.250262
	ENSG00000133142	-0.250174
	ENSG00000135211	-0.250068
	ENSG00000123353	-0.250057
	ENSG00000118276	-0.250019
	ENSG00000196576	-0.249763
	ENSG00000076067	-0.249752
	ENSG00000005812	-0.2494
	ENSG00000004142	-0.249392
	ENSG00000233101	-0.24894
	ENSG00000157212	-0.248766
	ENSG00000168028	-0.24836
	ENSG00000144029	-0.248308
	ENSG00000101350	-0.247563
	ENSG00000116679	-0.247328
	ENSG00000187051	-0.247266
	ENSG00000125944	-0.247185
	ENSG00000136897	-0.24717
	ENSG00000125445	-0.246839
	ENSG00000178401	-0.246832
	ENSG00000127533	-0.24654
	ENSG00000164542	-0.246515
	ENSG00000165997	-0.246408
	ENSG00000008405	-0.246243
	ENSG00000135766	-0.245753
	ENSG00000151502	-0.245558
	ENSG00000184060	-0.245003
	ENSG00000158710	-0.244829
	ENSG00000139116	-0.244808
	ENSG00000153046	-0.244778
	ENSG00000284946	-0.244677
	ENSG00000173163	-0.244657
	ENSG00000142541	-0.244531
	ENSG00000136718	-0.244506
	ENSG00000064309	-0.244479
	ENSG00000130816	-0.24424
	ENSG00000142910	-0.244135
	ENSG00000172428	-0.244128
	ENSG00000154945	-0.243943
	ENSG00000015133	-0.24346
	ENSG00000156928	-0.243239
	ENSG00000213639	-0.243133
	ENSG00000174574	-0.243053
	ENSG00000090932	-0.242762
	ENSG00000175348	-0.242225
	ENSG00000170421	-0.242191
	ENSG00000101311	-0.24218
	ENSG00000139233	-0.242053
	ENSG00000144744	-0.241688
	ENSG00000119421	-0.241536
	ENSG00000123136	-0.241433
	ENSG00000089009	-0.241143
	ENSG00000091490	-0.241047
	ENSG00000259985	-0.240885
	ENSG00000173193	-0.240738
	ENSG00000123191	-0.240507
	ENSG00000162585	-0.240395
	ENSG00000088305	-0.240122
	ENSG00000146243	-0.240094
	ENSG00000085662	-0.240001
	ENSG00000137764	-0.23995
	ENSG00000141543	-0.239003
	ENSG00000090263	-0.238996
	ENSG00000135452	-0.23871
	ENSG00000115310	-0.238602
	ENSG00000005156	-0.238579
	ENSG00000166681	-0.238487
	ENSG00000277258	-0.23813
	ENSG00000211456	-0.238095
	ENSG00000269743	-0.237798
	ENSG00000197965	-0.237352
	ENSG00000161091	-0.237264
	ENSG00000160050	-0.237239
	ENSG00000172057	-0.237198
	ENSG00000149657	-0.237121
	ENSG00000155850	-0.237085
	ENSG00000154640	-0.237011
	ENSG00000165669	-0.236989
	ENSG00000185608	-0.236913
	ENSG00000174606	-0.236798
	ENSG00000124151	-0.236782
	ENSG00000141968	-0.236517
	ENSG00000214194	-0.236486
	ENSG00000102699	-0.236436
	ENSG00000141452	-0.23642
	ENSG00000107371	-0.236329
	ENSG00000103257	-0.236248
	ENSG00000005075	-0.235895
	ENSG00000121769	-0.235853
	ENSG00000115414	-0.235731
	ENSG00000116212	-0.235705
	ENSG00000103035	-0.235677
	ENSG00000106638	-0.235611
	ENSG00000178035	-0.235495
	ENSG00000144567	-0.235382
	ENSG00000175879	-0.23535
	ENSG00000089280	-0.235011
	ENSG00000115806	-0.234936
	ENSG00000134684	-0.234748
	ENSG00000101098	-0.234399
	ENSG00000180694	-0.234294
	ENSG00000150510	-0.234136
	ENSG00000176102	-0.234008
	ENSG00000092929	-0.233881
	ENSG00000163590	-0.233723
	ENSG00000258384	-0.233701
	ENSG00000180776	-0.233692
	ENSG00000285508	-0.233431
	ENSG00000163349	-0.233288
	ENSG00000145386	-0.233204
	ENSG00000144867	-0.23291
	ENSG00000137166	-0.232784
	ENSG00000101166	-0.232694
	ENSG00000165650	-0.232556
	ENSG00000004897	-0.232521
	ENSG00000169221	-0.232472
	ENSG00000079999	-0.232433
	ENSG00000182180	-0.232003
	ENSG00000111057	-0.231754
	ENSG00000134575	-0.231745
	ENSG00000125753	-0.231702
	ENSG00000112406	-0.231439
	ENSG00000159423	-0.231122
	ENSG00000135698	-0.230617
	ENSG00000156253	-0.230269
	ENSG00000110721	-0.230215
	ENSG00000092871	-0.229757
	ENSG00000117448	-0.229734
	ENSG00000180817	-0.229522
	ENSG00000224877	-0.229351
	ENSG00000133872	-0.229337
	ENSG00000133794	-0.22904
	ENSG00000171148	-0.228773
	ENSG00000213965	-0.228685
	ENSG00000079134	-0.228587
[truncated: 5,883 more rows]

## Sheet: Fig. 5b
		Relative mRNA levels in siControl			Relative mRNA levels in siTRUB1			P
	ERH	1	1	1	0.6508	0.5885	0.7128	0.0006
	SCP2	1	1	1	0.6789	0.625	0.731	0.0005
	AMFR	1	1	1	0.8953	0.9653	0.8244	0.0612
	CDC6	1	1	1	0.7228	0.7357	0.7093	<0.0001

## Sheet: Fig. 5c
	ERH									SCP2
		Relative mRNA levels in shControl			Relative mRNA levels in shTRUB1			P			Relative mRNA levels in shControl			Relative mRNA levels in shTRUB1			P
	0h	1	1	1	1	1	1	NA		0h	1	1	1	1	1	1	NA
	3h	0.7127	0.5877	0.6517	0.8643	0.8127	0.9165	0.0104		3h	0.715	0.76	0.676	0.8213	0.902	0.782	0.0511
	6h	0.2384	0.2672	0.209	0.5447	0.5748	0.5137	0.0002		6h	0.3712	0.3927	0.413	0.6638	0.689	0.6077	0.0006
	9h	0.121	0.1347	0.1463	0.3416	0.3197	0.3647	0.0002		9h	0.171	0.1437	0.1563	0.39	0.3263	0.3547	0.0006
	AMFR									CDC6
		Relative mRNA levels in shControl			Relative mRNA levels in shTRUB1			P			Relative mRNA levels in shControl			Relative mRNA levels in shTRUB1			P
	0h	1	1	1	1	1	1	NA		0h	1	1	1	1	1	1	NA
	3h	0.7728	0.826	0.7226	0.991	0.9728	1.0155	0.0025		3h	0.3449	0.3261	0.3688	0.5982	0.5394	0.5196	0.0015
	6h	0.3709	0.3248	0.3468	0.6231	0.6236	0.6548	<0.0001		6h	0.2083	0.1953	0.1865	0.3744	0.353	0.3955	0.0002
	9h	0.1736	0.196	0.1824	0.3651	0.4069	0.365	0.0002		9h	0.0572	0.0533	0.0521	0.1658	0.1542	0.139	0.0002
