# Supplementary material for: Quantitative sequencing using BID-seq uncovers abundant pseudouridines in mammalian mRNA at base resolution
Source: Nat Biotechnol. 2022 Oct 27;41(3):344–54. doi: 10.1038/s41587-022-01505-w (PMC10017504; doi:10.1038/s41587-022-01505-w)
Supplement: Source Data Fig. 6 — Statistical source data for Fig. 6. [file 41587_2022_1505_MOESM19_ESM.xlsx]

## Sheet: Fig. 6a
	Ψ fractions
		NDUFS2 GGΨGA	CTSC UGΨAG	PLP2 UGΨAG	MDK ACΨAG	SMOX CCΨGA	CUL3 CAΨAA	C7orf50 GGΨGA
	HeLa	25.1008	32.8873	36.3874	0	0	0	0
	HEK293T	17.2657	0	0	23.5924	0	0	0
	A549	0	0	0	0	15.5672	32.7693	16.5087

## Sheet: Fig. 6b
	Ψ fractions
		rep1	rep2	rep3
	Wild-type	25.9501	22.7043	26.6481
	shControl	8.49656	6.76642	NA
	shPUS1	0	0	NA

## Sheet: Fig. 6d
	chr	pos	name	Average Ψ fraction in B-cell %	Average Ψ fraction in Bone marrow %	Average Ψ fraction in CD4 T %	Average Ψ fraction in CD8 T %	Average Ψ fraction in Cerebellum %	Average Ψ fraction in Cortex %	Average Ψ fraction in Heart %	Average Ψ fraction in Kidney %	Average Ψ fraction in Liver %	Average Ψ fraction in Small intestine %	Average Ψ fraction in Testis %	Average Ψ fraction in Thymus %
	chr6	23072974	Aass	0	0	0	0	0	0	0	0	52.3311	0	0	0
	chr11	84422958	Aatf	0	0	0	0	0	0	0	0	0	0	11.9771	0
	chr11	20064691	Actr2	0	17.289	21.8581	29.6437	25.7658	38.9515	0	0	0	0	0	16.6242
	chr5	62604272	Arap2	62.7406	0	0	0	0	0	0	0	0	0	0	0
	chr19	46531341	Arl3	0	0	0	0	26.651	0	28.7708	0	0	0	28.9311	0
	chr18	77782380	Atp5a1	62.2837	53.5767	56.0935	60.4736	58.0951	57.5078	49.3509	52.6678	53.5704	55.7851	49.9042	53.3678
	chr1	33853356	Bend6	0	0	0	0	19.3731	0	0	0	0	0	0	0
	chr16	17650608	Ccdc74a	0	0	0	0	21.4662	0	0	0	0	0	20.8432	0
	chr11	82062309	Ccl11	0	0	0	0	0	0	0	0	0	0	0	0
	chr4	134093729	Cd52	15.7164	11.9398	0	0	0	0	0	0	0	0	0	0
	chr7	73429669	Chd2	0	0	51.2935	0	0	0	0	0	0	0	0	0
	chr10	99757803	Csl	0	0	0	0	0	0	0	0	0	0	16.8064	0
	chr2	104609277	Cstf3	0	0	0	0	47.4018	0	0	0	0	0	0	0
	chr1	80267158	Cul3	0	45.0117	0	0	39.1127	0	0	0	0	0	37.4461	0
	chr4	115487145	Cyp4a14	0	0	0	0	0	0	0	0	20.6841	0	0	0
	chr1	120113462	Dbi	57.0345	49.5645	0	42.9342	49.6295	43.4707	40.4408	43.2794	46.8345	45.087	44.5379	41.6398
	chr13	55678829	Ddx46	55.2931	52.9832	49.428	54.1985	45.1473	0	0	0	0	57.6253	54.7443	33.1083
	chr8	21298279	Defa5	0	0	0	0	0	0	0	0	0	13.0517	0	0
	chr7	92444615	Dlg2	0	0	0	0	41.6626	0	0	0	0	0	0	0
	chr3	34077456	Dnajc19	0	0	0	0	0	0	0	20.9769	0	0	0	0
	chrX	36076216	Dock11	0	0	0	13.1017	0	0	0	0	0	0	0	0
	chr17	15027209	Dynlt2a1	0	0	0	0	0	0	0	0	0	0	41.7358	0
	chr4	136005618	Eloa	0	0	0	0	0	0	0	0	0	0	0	40.3824
	chr1	181905862	Enah	0	0	0	0	34.34	0	45.443	0	0	0	39.289	0
	chr2	58047756	Ermn	0	0	0	0	50.1798	0	0	0	0	0	0	0
	chr1	175601426	Fh1	0	0	0	0	0	0	0	0	15.6624	0	0	0
	chr14	122891354	Ggact	0	0	0	0	0	0	0	0	0	11.3457	0	0
	chr6	48743356	Gimap1	28.1163	0	24.9221	22.4549	0	0	0	0	0	0	0	20.7112
	chr8	23227081	Gins4	0	0	0	0	0	0	64.1922	0	0	0	55.262	0
	chr1	52166160	Gls	0	0	0	0	40.3793	0	0	0	0	0	0	0
	chrX	64151578	Gm6760	0	0	0	0	0	0	0	0	0	0	10.5175	0
	chr2	32306618	Golga2	0	0	0	0	51.5345	0	0	0	0	0	0	0
	chr8	55058927	Gpm6a	0	0	0	0	52.9871	59.1507	0	0	0	0	0	0
	chr9	4420154	Gria4	0	0	0	0	46.2179	0	0	0	0	0	0	0
	chr2	130279365	Idh3b	0	0	0	0	0	0	0	0	0	28.307	0	0
	chr19	12719180	Keg1	0	0	0	0	0	0	0	47.1326	43.2279	0	0	0
	chr1	163915831	Kifap3	0	0	0	0	20.6645	0	0	0	0	0	21.4216	0
	chr13	9170940	Larp4b	0	23.4781	0	0	0	0	0	0	0	0	0	0
	chr7	46877875	Ldhc	0	0	0	0	0	0	0	0	0	0	44.6417	0
	chr12	72510531	Lrrc9	0	0	0	0	0	0	0	0	0	0	32.8675	0
	chr5	102913187	Mapk10	0	0	0	0	40.1036	0	0	0	0	0	0	0
	chr2	34623546	Mapkap1	0	0	0	0	0	0	0	0	0	0	13.5153	0
	chr19	37221504	Marchf5	0	0	0	0	0	0	0	0	36.7816	0	0	0
	chr9	18485139	Mbd3l1	0	0	0	0	0	0	0	0	0	0	43.8391	0
	chr10	128958721	Mettl7b	0	0	0	0	0	0	0	0	18.4545	0	0	0
	chr7	121076333	Mettl9	0	47.3262	0	0	0	0	39.9696	0	0	0	0	0
	chr5	135137358	Mlxipl	0	0	0	0	0	0	0	0	45.6246	0	0	0
	chr6	83340251	Mob1a	0	0	0	0	0	0	0	0	0	0	0	12.9641
	chr4	126055518	Mrps15	0	0	0	0	0	0	31.0637	0	0	21.2431	0	0
	chr10	43525231	Mtres1	0	0	0	0	0	0	40.086	0	0	0	0	0
	chr15	61989906	Myc	0	47.4815	0	40.672	0	0	0	0	0	62.3087	0	45.1715
	chr16	14195054	Myh11	0	0	0	0	0	0	0	0	0	26.0205	0	0
	chr2	69189131	Nostrin	0	0	0	0	0	0	0	0	0	0	0	0
	chr6	56882959	Nt5c3	0	0	0	0	0	0	0	48.0644	0	0	0	0
	chr4	102605337	Pde4b	0	0	0	0	36.5708	0	49.2221	0	0	0	0	0
	chr9	73042674	Pigbos1	0	0	0	0	0	0	0	0	0	54.2265	0	0
	chr17	64283415	Pja2	0	0	0	0	40.3427	0	0	0	0	0	0	0
	chr3	129894954	Pla2g12a	0	0	0	0	0	0	49.173	0	0	0	0	0
	chr17	53507834	Pp2d1	0	0	0	0	0	0	0	0	0	0	47.8647	0
	chr16	31254689	Ppp1r2	0	48.6689	0	0	30.6523	0	38.8004	0	0	0	38.7172	0
	chr2	24407232	Psd4	0	0	0	20.8194	0	0	0	0	0	0	0	0
	chr12	4236531	Ptrhd1	0	0	0	0	0	0	0	0	0	0	14.4892	0
	chr7	19905129	Pvr	0	0	0	0	0	0	10.3818	0	0	0	0	14.7027
	chr18	6788653	Rab18	0	0	0	0	37.4413	0	32.2865	0	37.691	0	0	0
	chr3	146506536	Rpf1	0	0	0	0	0	0	0	0	48.2457	52.078	56.7872	0
	chr4	136049989	Rpl11	0	28.3739	0	0	0	0	0	0	0	0	25.5664	0
	chr8	123105200	Rpl13	23.8084	20.1323	22.9908	19.0529	27.3568	0	0	19.8179	17.8039	18.9803	0	0
	chr11	98030392	Rpl19	21.5358	24.0311	31.7762	28.6498	18.0059	0	0	20.4988	0	23.4775	0	0
	chr9	64178442	Rpl4	40.1039	38.7787	37.9176	39.1242	40.8708	57.137	39.5637	28.8103	41.6307	36.2681	39.5422	39.7703
	chr3	144596952	Selenof	0	51.244	46.8597	0	49.4823	0	52.2474	41.5669	46.1778	42.1733	44.4587	0
	chr15	89099984	Selenoo	0	0	0	0	60.7837	0	0	0	39.5196	40.5443	0	0
	chr2	102781532	Slc1a2	0	0	0	0	28.4202	0	0	0	0	0	0	0
	chrX	36798542	Slc25a5	0	0	0	0	0	0	0	0	28.5934	0	0	0
	chr16	45142149	Slc35a5	0	0	0	0	0	0	0	0	0	0	46.7803	0
	chr1	45909408	Slc40a1	0	37.891	0	0	0	0	0	0	0	0	0	0
	chr7	128272185	Slc5a2	0	0	0	0	0	0	0	39.2011	0	0	0	0
	chr13	38226920	Snrnp48	52.7712	0	47.3381	45.7633	53.0571	0	0	0	0	55.3377	0	44.037
	chr18	10627868	Snrpd1	0	0	0	0	0	0	0	0	0	0	28.7669	0
	chr11	62219372	Specc1	0	0	0	0	50.0235	0	0	0	0	0	0	0
	chr11	69820906	Spem1	0	0	0	0	0	0	0	0	0	0	16.1252	0
	chr2	85046712	Ssrp1	0	0	0	0	0	0	0	0	0	25.3064	0	0
	chr6	83543982	Stambp	0	0	0	0	0	0	0	0	0	0	14.8265	0
	chr1	52159295	Stat1	0	0	46.3203	0	0	0	0	0	0	0	0	0
	chr9	36732926	Stt3a	0	0	0	0	0	0	0	0	40.264	39.5873	0	0
	chr15	84077472	Sult4a1	0	0	0	0	42.5798	46.2764	0	0	0	0	0	0
	chr4	141115764	Szrd1	0	0	0	0	0	0	27.9886	0	29.1448	0	0	0
	chr1	165215742	Tiprl	0	0	0	0	25.0135	0	0	0	0	0	0	26.1205
	chr1	82757434	Tm4sf20	0	0	0	0	0	0	0	0	0	43.7617	0	0
	chr11	76916027	Tmigd1	0	0	0	0	0	0	0	15.0331	0	16.7735	0	0
	chrX	136955447	Tmsb15b2	0	0	0	0	0	0	0	0	0	0	35.9886	0
	chr6	125361992	Tnfrsf1a	0	26.6183	0	0	0	0	0	0	23.1907	0	0	0
	chr16	57152734	Tomm70a	48.1782	52.5082	49.821	41.0166	47.5672	0	48.7703	45.4226	53.1092	53.6376	50.298	50.1855
	chr8	72151822	Tpm4	42.4114	0	41.6556	43.9938	0	0	42.6241	41.938	43.8628	0	0	40.2852
	chr8	3679588	Trappc5	0	0	0	0	10.3254	0	0	0	0	0	14.6995	0
	chr1	170142482	Uap1	0	0	0	0	0	0	0	0	0	41.3464	0	0
	chr4	41388819	Ubap1	0	0	0	0	0	0	0	0	0	22.0554	0	0
	chr11	51986684	Ube2b	0	0	0	0	28.6169	0	0	0	32.8552	0	0	26.167
	chr14	18283344	Ube2e1	0	0	0	0	49.5895	0	0	37.7039	0	0	0	0
	chr2	78920053	Ube2e3	0	48.9465	0	0	35.5006	0	40.2652	39.9635	39.1644	0	0	42.7366
	chr15	9314483	Ugt3a1	0	0	0	0	0	0	0	33.2631	0	0	0	0
	chr15	9370341	Ugt3a2	0	0	0	0	0	0	0	35.4317	36.8012	0	0	0
	chr8	71369707	Use1	0	0	0	0	0	0	0	0	0	0	37.3475	0
	chr11	52388521	Vdac1	0	0	0	0	36.3239	40.3931	38.1672	33.6563	41.5081	28.3412	0	46.4768
	chr2	13582512	Vim	0	0	0	17.5624	0	0	0	0	0	0	0	0
	chr14	79461924	Wbp4	21.7231	0	0	0	23.9481	0	0	0	0	24.9804	0	0
	chr19	21280569	Zfand5	0	0	0	0	37.0411	0	0	0	0	0	59.3374	41.6309
